# Supplementary material for: Caffeine intake exerts dual genome-wide effects on hippocampal metabolism and learning-dependent transcription
Source: J Clin Invest. 2022 Jun 15;132(12):e149371. doi: 10.1172/JCI149371 (PMC9197525; doi:10.1172/JCI149371)
Supplement: Supplemental table 1 [file jci-132-149371-s143.xlsx]

## Sheet: Sheet1
Supplementary Table 1. Differential enrichment analysis of H3K9/14ac ChIP-seq in caffeine and control mice in basal conditions (FDR<10E-6)
Decreased regions											Increased regions
chr	start	end	Annotation	ensembl_gene_id	gene_name	description	log2FC (Caff vs Control)	pvalue(Caff vs Control)	FDR(Caff vs Control)		chr	start	end	Annotation	ensembl_gene_id	gene_name	description	log2FC (Caff vs Control)	pvalue(Caff vs Control)	FDR(Caff vs Control)
chr4	46997200	46997999	Distant-promoter	ENSMUSG00000039809	Gabbr2	gamma-aminobutyric acid (GABA) B receptor, 2 [Source:MGI Symbol;Acc:MGI:2386030]	-1.38651	2.59389e-13	3.99459e-10		chr1	191056600	191058799	TTS	ENSMUSG00000026632	Tatdn3	TatD DNase domain containing 3 [Source:MGI Symbol;Acc:MGI:1916222]	0.899829	3.39197e-11	7.31309e-07
chr18	38906200	38906999	intron	ENSMUSG00000036585	Fgf1	fibroblast growth factor 1 [Source:MGI Symbol;Acc:MGI:95515]	-1.34586	6.90925e-14	1.29534e-10		chr11	121165600	121167799	promoter-TSS	ENSMUSG00000081835	Gm11790	predicted gene 11790 [Source:MGI Symbol;Acc:MGI:3649211]	0.859025	2.77418e-11	1.19623e-06
chr11	84192600	84193799	Distant-promoter	ENSMUSG00000020532	Acaca	acetyl-Coenzyme A carboxylase alpha [Source:MGI Symbol;Acc:MGI:108451]	-1.12827	2.62058e-11	1.32941e-08		chr18	42706800	42709599	intron	ENSMUSG00000042816	Gpr151	G protein-coupled receptor 151 [Source:MGI Symbol;Acc:MGI:2441887]	0.756099	9.43106e-11	1.35556e-06
chr1	72213800	72214999	Distant-promoter	ENSMUSG00000039395	Mreg	melanoregulin [Source:MGI Symbol;Acc:MGI:2151839]	-1.00883	2.27162e-10	7.42063e-08
chr3	55782800	55784199	promoter-TSS	ENSMUSG00000027799	Nbea	neurobeachin [Source:MGI Symbol;Acc:MGI:1347075]	-0.99794	1.73807e-11	9.99275e-09
chr15	95771800	95772799	Distant-promoter	ENSMUSG00000043329	Gm8849	predicted gene 8849 [Source:MGI Symbol;Acc:MGI:3647326]	-0.976107	2.21314e-09	3.94342e-07
chr17	46287200	46288599	Distant-promoter	ENSMUSG00000012296	Tjap1	tight junction associated protein 1 [Source:MGI Symbol;Acc:MGI:1921344]	-0.974182	2.10618e-11	1.13523e-08
chr2	126751000	126752199	intron	ENSMUSG00000027364	Usp50	ubiquitin specific peptidase 50 [Source:MGI Symbol;Acc:MGI:1922333]	-0.958347	6.8032e-09	9.28336e-07
chr14	121586000	121586999	exon	ENSMUSG00000025558	Dock9	dedicator of cytokinesis 9 [Source:MGI Symbol;Acc:MGI:106321]	-0.954226	5.02104e-10	1.35317e-07
chr8	25029400	25030399	Distant-promoter	ENSMUSG00000086289	Gm16933	predicted gene, 16933 [Source:MGI Symbol;Acc:MGI:4439857]	-0.953546	2.35928e-08	2.29127e-06
chr6	5112200	5114199	promoter-TSS	ENSMUSG00000032827	Ppp1r9a	protein phosphatase 1, regulatory (inhibitor) subunit 9A [Source:MGI Symbol;Acc:MGI:2442401]	-0.952042	8.14326e-13	1.03276e-09
chr6	90928000	90928999	intron	ENSMUSG00000099662	Ppp1r2-ps2	protein phosphatase 1, regulatory (inhibitor) subunit 2, pseudogene 2 [Source:MGI Symbol;Acc:MGI:3647847]	-0.949935	5.41291e-08	4.13105e-06
chr6	146229400	146231399	TTS	ENSMUSG00000030287	Itpr2	inositol 1,4,5-triphosphate receptor 2 [Source:MGI Symbol;Acc:MGI:99418]	-0.92947	4.75011e-12	3.65759e-09
chr13	23298400	23299999	intron	ENSMUSG00000080698	Gm11333	predicted gene 11333 [Source:MGI Symbol;Acc:MGI:3649438]	-0.920842	4.96859e-10	1.34746e-07
chr1	182101800	182103599	Intergenic	ENSMUSG00000026511	Srp9	signal recognition particle 9 [Source:MGI Symbol;Acc:MGI:1350930]	-0.91702	1.12845e-09	2.36207e-07
chr4	107675400	107676999	TTS	ENSMUSG00000028610	Dmrtb1	DMRT-like family B with proline-rich C-terminal, 1 [Source:MGI Symbol;Acc:MGI:1927125]	-0.89618	1.23785e-09	2.55388e-07
chr7	120862200	120863999	intron	ENSMUSG00000035064	Eef2k	eukaryotic elongation factor-2 kinase [Source:MGI Symbol;Acc:MGI:1195261]	-0.892691	7.7237e-11	3.11258e-08
chr1	172575400	172576999	Intergenic	ENSMUSG00000053318	Slamf8	SLAM family member 8 [Source:MGI Symbol;Acc:MGI:1921998]	-0.883757	9.53632e-09	1.23857e-06
chr7	30461400	30462999	TTS	ENSMUSG00000006649	Nphs1	nephrosis 1, nephrin [Source:MGI Symbol;Acc:MGI:1859637]	-0.880977	1.43469e-08	1.61104e-06
chr13	74245400	74246199	intron	ENSMUSG00000021575	Ahrr	aryl-hydrocarbon receptor repressor [Source:MGI Symbol;Acc:MGI:1333776]	-0.865237	1.10601e-07	7.03408e-06
chr19	10600000	10601399	exon	ENSMUSG00000034371	Tkfc	triokinase, FMN cyclase [Source:MGI Symbol;Acc:MGI:2385084]	-0.857285	2.27299e-08	2.23771e-06
chr7	122086400	122087999	exon	ENSMUSG00000030869	Ndufab1	NADH dehydrogenase (ubiquinone) 1, alpha/beta subcomplex, 1 [Source:MGI Symbol;Acc:MGI:1917566]	-0.851099	4.67112e-09	6.96951e-07
chr9	50785200	50786599	intron	ENSMUSG00000032059	Alg9	asparagine-linked glycosylation 9 (alpha 1,2 mannosyltransferase) [Source:MGI Symbol;Acc:MGI:1924753]	-0.842488	4.24141e-08	3.45075e-06
chr5	73368800	73370199	Distant-promoter	ENSMUSG00000107272	Gm34583	predicted gene, 34583 [Source:MGI Symbol;Acc:MGI:5593742]	-0.841732	1.5657e-08	1.71353e-06
chr12	11203400	11204599	exon	ENSMUSG00000112041	AC104880,1		-0.839511	1.7261e-07	9.71665e-06
chr14	87461400	87462799	intron	ENSMUSG00000022019	Tdrd3	tudor domain containing 3 [Source:MGI Symbol;Acc:MGI:2444023]	-0.838379	2.34248e-08	2.28009e-06
chr19	24231000	24232799	Distant-promoter	ENSMUSG00000024812	Tjp2	tight junction protein 2 [Source:MGI Symbol;Acc:MGI:1341872]	-0.834665	1.29295e-08	1.53587e-06
chr1	172242400	172244799	intron	ENSMUSG00000103617	Gm37950	predicted gene, 37950 [Source:MGI Symbol;Acc:MGI:5611178]	-0.820948	2.44361e-10	7.74769e-08
chr17	80050000	80051799	TTS	ENSMUSG00000024095	Hnrnpll	heterogeneous nuclear ribonucleoprotein L-like [Source:MGI Symbol;Acc:MGI:1919942]	-0.817484	9.7979e-10	2.16659e-07
chr8	109842600	109845199	intron	ENSMUSG00000031731	Ap1g1	adaptor protein complex AP-1, gamma 1 subunit [Source:MGI Symbol;Acc:MGI:101919]	-0.816839	7.43053e-11	3.05147e-08
chr11	4729600	4730999	intron	ENSMUSG00000009076	Zmat5	zinc finger, matrin type 5 [Source:MGI Symbol;Acc:MGI:1914428]	-0.816493	9.60536e-08	6.37205e-06
chr15	34419800	34421599	intron	ENSMUSG00000065899	Gm24523	predicted gene, 24523 [Source:MGI Symbol;Acc:MGI:5454300]	-0.811206	2.8904e-08	2.62387e-06
chr11	116494000	116495399	promoter-TSS	ENSMUSG00000015869	Prpsap1	phosphoribosyl pyrophosphate synthetase-associated protein 1 [Source:MGI Symbol;Acc:MGI:1915013]	-0.803545	6.40525e-08	4.68126e-06
chr9	64124000	64125999	intron	ENSMUSG00000032401	Lctl	lactase-like [Source:MGI Symbol;Acc:MGI:2183549]	-0.803336	1.29292e-08	1.54434e-06
chr13	94513400	94515199	Distant-promoter	ENSMUSG00000084423	Gm25109	predicted gene, 25109 [Source:MGI Symbol;Acc:MGI:5454886]	-0.799895	3.88787e-09	6.03039e-07
chr8	57428400	57429799	Intergenic	ENSMUSG00000109629	Gm34099	predicted gene, 34099 [Source:MGI Symbol;Acc:MGI:5593258]	-0.797659	5.21232e-08	3.99921e-06
chr3	83763600	83764999	Distant-promoter	ENSMUSG00000027996	Sfrp2	secreted frizzled-related protein 2 [Source:MGI Symbol;Acc:MGI:108078]	-0.795983	2.85178e-08	2.60251e-06
chr11	116462600	116463999	intron	ENSMUSG00000070331	Qrich2	glutamine rich 2 [Source:MGI Symbol;Acc:MGI:2684912]	-0.795983	2.85178e-08	2.60251e-06
chr2	168693600	168695199	intron	ENSMUSG00000027546	Atp9a	ATPase, class II, type 9A [Source:MGI Symbol;Acc:MGI:1330826]	-0.795311	1.4175e-07	8.45401e-06
chr15	80361800	80363599	intron	ENSMUSG00000022416	Cacna1i	calcium channel, voltage-dependent, alpha 1I subunit [Source:MGI Symbol;Acc:MGI:2178051]	-0.795116	3.16012e-09	5.20094e-07
chr6	30503600	30505999	TTS	ENSMUSG00000029782	Tmem209	transmembrane protein 209 [Source:MGI Symbol;Acc:MGI:1919899]	-0.793815	1.73268e-09	3.35036e-07
chr1	159889200	159891999	intron	ENSMUSG00000015829	Tnr	tenascin R [Source:MGI Symbol;Acc:MGI:99516]	-0.790445	2.8608e-10	8.74877e-08
chr2	101701800	101703999	Intergenic	ENSMUSG00000027164	Traf6	TNF receptor-associated factor 6 [Source:MGI Symbol;Acc:MGI:108072]	-0.78947	1.40558e-09	2.84548e-07
chr14	48177400	48178999	intron	ENSMUSG00000063885	Gm6498	predicted gene 6498 [Source:MGI Symbol;Acc:MGI:3647773]	-0.788122	6.28054e-08	4.60573e-06
chr7	3474000	3474999	intron	ENSMUSG00000107480	Gm44165	predicted gene, 44165 [Source:MGI Symbol;Acc:MGI:5690557]	-0.785148	1.70752e-07	9.64982e-06
chr6	91801600	91803799	intron	ENSMUSG00000030098	Grip2	glutamate receptor interacting protein 2 [Source:MGI Symbol;Acc:MGI:2681173]	-0.783801	5.61151e-09	7.95949e-07
chr12	45042600	45044199	intron	ENSMUSG00000046314	Stxbp6	syntaxin binding protein 6 (amisyn) [Source:MGI Symbol;Acc:MGI:2384963]	-0.781079	1.51732e-08	1.67977e-06
chr15	96953200	96954199	Intergenic	ENSMUSG00000022464	Slc38a4	solute carrier family 38, member 4 [Source:MGI Symbol;Acc:MGI:1916604]	-0.781079	1.51732e-08	1.67977e-06
chr1	165104800	165106199	Distant-promoter	ENSMUSG00000102408	4930568G15Rik	RIKEN cDNA 4930568G15 gene [Source:MGI Symbol;Acc:MGI:1923107]	-0.779698	1.38083e-07	8.29268e-06
chr1	182800400	182802999	intron	ENSMUSG00000038576	Susd4	sushi domain containing 4 [Source:MGI Symbol;Acc:MGI:2138351]	-0.776008	1.2258e-10	4.5566e-08
chr9	83691000	83692399	intron	ENSMUSG00000100155	Gm2109	predicted gene 2109 [Source:MGI Symbol;Acc:MGI:3780277]	-0.774576	1.11475e-07	7.05844e-06
chr9	44225400	44226999	intron	ENSMUSG00000034342	Cbl	Casitas B-lineage lymphoma [Source:MGI Symbol;Acc:MGI:88279]	-0.774416	1.09742e-09	2.33107e-07
chr1	16745800	16747799	Intergenic	ENSMUSG00000100093	Gm29649	predicted gene 29649 [Source:MGI Symbol;Acc:MGI:5580355]	-0.772396	9.88901e-09	1.26909e-06
chr7	130273400	130276399	Distant-promoter	ENSMUSG00000030849	Fgfr2	fibroblast growth factor receptor 2 [Source:MGI Symbol;Acc:MGI:95523]	-0.770179	2.65471e-10	8.35555e-08
chr15	66093200	66094599	intron	ENSMUSG00000056258	Kcnq3	potassium voltage-gated channel, subfamily Q, member 3 [Source:MGI Symbol;Acc:MGI:1336181]	-0.769362	4.89867e-08	3.80596e-06
chr2	44060000	44061199	Distant-promoter	ENSMUSG00000049744	Arhgap15	Rho GTPase activating protein 15 [Source:MGI Symbol;Acc:MGI:1923367]	-0.765201	7.23279e-08	5.12957e-06
chr4	140504200	140505799	Intergenic	ENSMUSG00000040964	Arhgef10l	Rho guanine nucleotide exchange factor (GEF) 10-like [Source:MGI Symbol;Acc:MGI:1920004]	-0.764848	2.15105e-08	2.14956e-06
chr14	64685400	64687599	intron	ENSMUSG00000060012	Kif13b	kinesin family member 13B [Source:MGI Symbol;Acc:MGI:1098265]	-0.764848	2.15105e-08	2.14956e-06
chr12	102223000	102225399	intron	ENSMUSG00000064776	Gm25203	predicted gene, 25203 [Source:MGI Symbol;Acc:MGI:5454980]	-0.760901	5.15702e-09	7.4621e-07
chr11	84922000	84923799	Distant-promoter	ENSMUSG00000020526	Znhit3	zinc finger, HIT type 3 [Source:MGI Symbol;Acc:MGI:3051596]	-0.760901	5.81454e-08	4.34528e-06
chr6	34543400	34544799	Intergenic	ENSMUSG00000085187	Gm13860	predicted gene 13860 [Source:MGI Symbol;Acc:MGI:3649464]	-0.756455	1.57411e-07	9.03802e-06
chr1	121096000	121097799	intron	ENSMUSG00000097881	Celrr	cerebellum expressed regulatory RNA [Source:MGI Symbol;Acc:MGI:2685664]	-0.754545	9.9402e-10	2.17574e-07
chr12	117561000	117562999	Distant-promoter	ENSMUSG00000089482	Gm24741	predicted gene, 24741 [Source:MGI Symbol;Acc:MGI:5454518]	-0.753288	2.04231e-08	2.07211e-06
chr6	86749400	86751599	Distant-promoter	ENSMUSG00000029994	Anxa4	annexin A4 [Source:MGI Symbol;Acc:MGI:88030]	-0.74976	1.63694e-08	1.77349e-06
chr6	83403000	83404399	Distant-promoter	ENSMUSG00000099045	Mir6374	microRNA 6374 [Source:MGI Symbol;Acc:MGI:5530674]	-0.744553	8.09089e-08	5.60899e-06
chr2	31677800	31680599	TTS	ENSMUSG00000039356	Exosc2	exosome component 2 [Source:MGI Symbol;Acc:MGI:2385133]	-0.742753	7.48852e-10	1.7742e-07
chr18	62993600	62996599	TTS	ENSMUSG00000024581	Napg	N-ethylmaleimide sensitive fusion protein attachment protein gamma [Source:MGI Symbol;Acc:MGI:104561]	-0.741348	1.7958e-10	6.24473e-08
chr1	59207400	59209199	intron	ENSMUSG00000026024	Als2	amyotrophic lateral sclerosis 2 (juvenile) [Source:MGI Symbol;Acc:MGI:1921268]	-0.740142	1.18806e-07	7.3817e-06
chr8	128484200	128486199	intron	ENSMUSG00000025810	Nrp1	neuropilin 1 [Source:MGI Symbol;Acc:MGI:106206]	-0.736653	9.48792e-08	6.3087e-06
chr10	127447000	127448999	intron	ENSMUSG00000025404	R3hdm2	R3H domain containing 2 [Source:MGI Symbol;Acc:MGI:1919000]	-0.736653	9.48792e-08	6.3087e-06
chr15	86053000	86055999	Distant-promoter	ENSMUSG00000035900	Gramd4	GRAM domain containing 4 [Source:MGI Symbol;Acc:MGI:2676308]	-0.734429	6.98924e-10	1.73205e-07
chr12	51865000	51867599	Intergenic	ENSMUSG00000097159	Gm26517	predicted gene, 26517 [Source:MGI Symbol;Acc:MGI:5477011]	-0.728479	1.94626e-10	6.6081e-08
chr14	33938200	33939799	Distant-promoter	ENSMUSG00000072625	Gdf2	growth differentiation factor 2 [Source:MGI Symbol;Acc:MGI:1321394]	-0.724375	1.62158e-07	9.29819e-06
chr17	36962600	36964599	promoter-TSS	ENSMUSG00000036214	Znrd1as	zinc ribbon domain containing 1, antisense [Source:MGI Symbol;Acc:MGI:1923666]	-0.722933	7.02943e-08	5.02669e-06
chr9	75230800	75232999	promoter-TSS	ENSMUSG00000033590	Myo5c	myosin VC [Source:MGI Symbol;Acc:MGI:2442485]	-0.721907	7.24165e-09	9.66748e-07
chr3	137547400	137548599	Intergenic	ENSMUSG00000055138	Gm4861	predicted gene 4861 [Source:MGI Symbol;Acc:MGI:3643777]	-0.721666	3.05075e-08	2.74059e-06
chr18	67368400	67370399	Intergenic	ENSMUSG00000001473	Tubb6	tubulin, beta 6 class V [Source:MGI Symbol;Acc:MGI:1915201]	-0.714985	3.53583e-08	3.0251e-06
chr19	24259800	24261399	TTS	ENSMUSG00000059363	Fxn	frataxin [Source:MGI Symbol;Acc:MGI:1096879]	-0.71398	1.49677e-07	8.72173e-06
chr1	93521200	93523399	Distant-promoter	ENSMUSG00000103854	Gm37250	predicted gene, 37250 [Source:MGI Symbol;Acc:MGI:5610478]	-0.713234	6.48043e-08	4.72819e-06
chr4	110396800	110398399	promoter-TSS	ENSMUSG00000061298	Agbl4	ATP/GTP binding protein-like 4 [Source:MGI Symbol;Acc:MGI:1918244]	-0.713006	2.9e-09	4.94261e-07
chr18	65697400	65699399	exon	ENSMUSG00000046610	Oacyl	O-acyltransferase like [Source:MGI Symbol;Acc:MGI:2442915]	-0.709827	9.68705e-09	1.25437e-06
chr18	28077400	28078999	Intergenic	ENSMUSG00000087940	Gm24246	predicted gene, 24246 [Source:MGI Symbol;Acc:MGI:5454023]	-0.705965	1.40629e-08	1.59998e-06
chr14	48985400	48988599	Intergenic	ENSMUSG00000087754	Gm23470	predicted gene, 23470 [Source:MGI Symbol;Acc:MGI:5453247]	-0.703757	2.10713e-09	3.80165e-07
chr1	74924800	74926599	intron	ENSMUSG00000047021	Cfap65	cilia and flagella associated protein 65 [Source:MGI Symbol;Acc:MGI:2444274]	-0.702007	2.03994e-08	2.07458e-06
chr13	34046000	34047799	Distant-promoter	ENSMUSG00000038286	Bphl	biphenyl hydrolase-like (serine hydrolase, breast epithelial mucin-associated antigen) [Source:MGI Symbol;Acc:MGI:1915271]	-0.702007	1.08768e-07	6.9689e-06
chr5	120342600	120345999	intron	ENSMUSG00000107141	Gm42654	predicted gene 42654 [Source:MGI Symbol;Acc:MGI:5662791]	-0.699095	8.70917e-11	3.41399e-08
chr3	98308000	98310199	exon	ENSMUSG00000053398	Phgdh	3-phosphoglycerate dehydrogenase [Source:MGI Symbol;Acc:MGI:1355330]	-0.697707	6.82804e-08	4.89078e-06
chr8	69947200	69949599	intron	ENSMUSG00000036180	Gatad2a	GATA zinc finger domain containing 2A [Source:MGI Symbol;Acc:MGI:2384585]	-0.69605	2.34243e-08	2.28519e-06
chr17	14340200	14343399	intron	ENSMUSG00000023886	Smoc2	SPARC related modular calcium binding 2 [Source:MGI Symbol;Acc:MGI:1929881]	-0.68624	8.63112e-10	1.97965e-07
chr4	44050000	44052799	intron	ENSMUSG00000028479	Gne	glucosamine (UDP-N-acetyl)-2-epimerase/N-acetylmannosamine kinase [Source:MGI Symbol;Acc:MGI:1354951]	-0.68535	1.32871e-08	1.56114e-06
chr11	80245800	80250199	Distant-promoter	ENSMUSG00000017686	Rhot1	ras homolog family member T1 [Source:MGI Symbol;Acc:MGI:1926078]	-0.685001	8.15214e-13	1.00434e-09
chr5	148518400	148520399	intron	ENSMUSG00000001687	Ubl3	ubiquitin-like 3 [Source:MGI Symbol;Acc:MGI:1344373]	-0.684449	3.06486e-08	2.74469e-06
chr14	23830600	23832399	intron	ENSMUSG00000063142	Kcnma1	potassium large conductance calcium-activated channel, subfamily M, alpha member 1 [Source:MGI Symbol;Acc:MGI:99923]	-0.684449	3.06486e-08	2.74469e-06
chr19	55422000	55424799	intron	ENSMUSG00000024983	Vti1a	vesicle transport through interaction with t-SNAREs 1A [Source:MGI Symbol;Acc:MGI:1855699]	-0.682016	2.85584e-09	4.88666e-07
chr3	84314800	84317199	Distant-promoter	ENSMUSG00000027993	Trim2	tripartite motif-containing 2 [Source:MGI Symbol;Acc:MGI:1933163]	-0.681829	5.59454e-08	4.22481e-06
chr10	120882000	120884399	Distant-promoter	ENSMUSG00000051236	Msrb3	methionine sulfoxide reductase B3 [Source:MGI Symbol;Acc:MGI:2443538]	-0.681047	6.57222e-09	9.08315e-07
chr14	118124200	118126799	intron	ENSMUSG00000022130	Tgds	TDP-glucose 4,6-dehydratase [Source:MGI Symbol;Acc:MGI:1923605]	-0.680633	1.29353e-07	7.88923e-06
chr16	38538400	38540799	Distant-promoter	ENSMUSG00000034064	Poglut1	protein O-glucosyltransferase 1 [Source:MGI Symbol;Acc:MGI:2444232]	-0.679024	1.02162e-07	6.67459e-06
chr2	25911600	25915199	intron	ENSMUSG00000058740	Kcnt1	potassium channel, subfamily T, member 1 [Source:MGI Symbol;Acc:MGI:1924627]	-0.676962	4.58404e-11	2.14852e-08
chr19	29349000	29351999	TTS	ENSMUSG00000016495	Plgrkt	plasminogen receptor, C-terminal lysine transmembrane protein [Source:MGI Symbol;Acc:MGI:1915009]	-0.673438	1.35972e-08	1.57188e-06
chrX	23364400	23365599	promoter-TSS	ENSMUSG00000036782	Klhl13	kelch-like 13 [Source:MGI Symbol;Acc:MGI:1914705]	-0.673028	1.16231e-07	7.30593e-06
chr7	79928200	79930599	Distant-promoter	ENSMUSG00000108350	Gm44950	predicted gene 44950 [Source:MGI Symbol;Acc:MGI:5753526]	-0.670703	2.47446e-08	2.37636e-06
chr1	39713000	39715599	intron	ENSMUSG00000057173	Rfx8	regulatory factor X 8 [Source:MGI Symbol;Acc:MGI:3588206]	-0.668351	1.54159e-08	1.69575e-06
chr10	88204600	88207399	intron	ENSMUSG00000020056	Washc3	WASH complex subunit 3 [Source:MGI Symbol;Acc:MGI:1914532]	-0.666613	3.5532e-08	3.03394e-06
chr18	38470200	38472999	Intergenic	ENSMUSG00000024425	Ndfip1	Nedd4 family interacting protein 1 [Source:MGI Symbol;Acc:MGI:1929601]	-0.6658	2.60214e-09	4.54268e-07
chr1	134469800	134473799	exon	ENSMUSG00000026455	Klhl12	kelch-like 12 [Source:MGI Symbol;Acc:MGI:2385619]	-0.66214	2.74888e-10	8.46656e-08
chr2	24995200	24997599	intron	ENSMUSG00000036833	Pnpla7	patatin-like phospholipase domain containing 7 [Source:MGI Symbol;Acc:MGI:2385325]	-0.660245	1.17662e-07	7.36367e-06
chr14	25798800	25800999	Intergenic	ENSMUSG00000099057	Gm27185	predicted gene 27185 [Source:MGI Symbol;Acc:MGI:5521028]	-0.654412	2.81603e-08	2.58907e-06
chr1	36812400	36814999	TTS	ENSMUSG00000026116	Tmem131	transmembrane protein 131 [Source:MGI Symbol;Acc:MGI:1927110]	-0.650318	4.02292e-08	3.33593e-06
chr11	69520000	69522199	Distant-promoter	ENSMUSG00000005237	Dnah2	dynein, axonemal, heavy chain 2 [Source:MGI Symbol;Acc:MGI:107731]	-0.648426	1.17717e-07	7.35645e-06
chr1	189756200	189758999	intron	ENSMUSG00000026604	Ptpn14	protein tyrosine phosphatase, non-receptor type 14 [Source:MGI Symbol;Acc:MGI:102467]	-0.64763	9.26554e-08	6.19907e-06
chr12	12904200	12906199	intron	ENSMUSG00000097627	4930519A11Rik	RIKEN cDNA 4930519A11 gene [Source:MGI Symbol;Acc:MGI:1921946]	-0.64763	9.26554e-08	6.19907e-06
chr12	28887400	28889999	Distant-promoter	ENSMUSG00000113325	CT010449,1		-0.645424	4.51956e-08	3.58241e-06
chr10	39136000	39138999	intron	ENSMUSG00000019845	Tube1	epsilon-tubulin 1 [Source:MGI Symbol;Acc:MGI:1919174]	-0.644087	2.80128e-08	2.58101e-06
chr10	117769600	117772999	Distant-promoter	ENSMUSG00000052798	Nup107	nucleoporin 107 [Source:MGI Symbol;Acc:MGI:2143854]	-0.643663	3.70095e-09	5.80309e-07
chr13	80939000	80941599	promoter-TSS	ENSMUSG00000114554	CT009711,2		-0.642256	1.36746e-08	1.5766e-06
chr12	84266000	84268799	Distant-promoter	ENSMUSG00000042962	Gm5436	predicted pseudogene 5436 [Source:MGI Symbol;Acc:MGI:3643291]	-0.641848	8.18455e-08	5.64669e-06
chr11	35892000	35895399	Distant-promoter	ENSMUSG00000018849	Wwc1	WW, C2 and coiled-coil domain containing 1 [Source:MGI Symbol;Acc:MGI:2388637]	-0.631618	3.35206e-10	9.96832e-08
chr9	40454400	40456799	promoter-TSS	ENSMUSG00000040111	Gramd1b	GRAM domain containing 1B [Source:MGI Symbol;Acc:MGI:1925037]	-0.63084	1.07543e-11	6.92128e-09
chr16	35271600	35274199	intron	ENSMUSG00000084581	Gm25179	predicted gene, 25179 [Source:MGI Symbol;Acc:MGI:5454956]	-0.63079	4.9828e-08	3.85742e-06
chr3	15240600	15243599	Intergenic	ENSMUSG00000103912	Gm33819	predicted gene, 33819 [Source:MGI Symbol;Acc:MGI:5592978]	-0.6266	7.06521e-08	5.03557e-06
chr6	108873600	108876799	Distant-promoter	ENSMUSG00000107751	Gm6749	predicted pseudogene 6749 [Source:MGI Symbol;Acc:MGI:3648518]	-0.624946	4.14946e-10	1.17714e-07
chr15	78863400	78865799	intron	ENSMUSG00000097085	Gm26634	predicted gene, 26634 [Source:MGI Symbol;Acc:MGI:5477128]	-0.622573	1.2733e-07	7.78792e-06
chr18	70418600	70421599	Intergenic	ENSMUSG00000110495	Gm45879	predicted gene 45879 [Source:MGI Symbol;Acc:MGI:5804994]	-0.621837	6.18209e-08	4.56458e-06
chr12	59071000	59074199	exon	ENSMUSG00000020994	Pnn	pinin [Source:MGI Symbol;Acc:MGI:1100514]	-0.621609	4.85995e-08	3.78269e-06
chr3	135292000	135295199	intron	ENSMUSG00000028167	Bdh2	3-hydroxybutyrate dehydrogenase, type 2 [Source:MGI Symbol;Acc:MGI:1917022]	-0.61689	2.62305e-08	2.47226e-06
chr9	119910400	119914199	promoter-TSS	ENSMUSG00000032512	Wdr48	WD repeat domain 48 [Source:MGI Symbol;Acc:MGI:1914811]	-0.61689	2.62305e-08	2.47226e-06
chr1	135113000	135116599	Distant-promoter	ENSMUSG00000097993	Ptprv	protein tyrosine phosphatase, receptor type, V [Source:MGI Symbol;Acc:MGI:108027]	-0.61585	3.02457e-09	5.0355e-07
chr3	107926800	107929399	TTS	ENSMUSG00000004035	Gstm7	glutathione S-transferase, mu 7 [Source:MGI Symbol;Acc:MGI:1915562]	-0.61274	1.79757e-08	1.88134e-06
chr11	111072600	111075999	exon	ENSMUSG00000041695	Kcnj2	potassium inwardly-rectifying channel, subfamily J, member 2 [Source:MGI Symbol;Acc:MGI:104744]	-0.608898	1.9893e-08	2.04235e-06
chr4	111883800	111887799	Distant-promoter	ENSMUSG00000028544	Slc5a9	solute carrier family 5 (sodium/glucose cotransporter), member 9 [Source:MGI Symbol;Acc:MGI:2140201]	-0.605831	6.01862e-10	1.51768e-07
chr12	40414000	40416799	intron	ENSMUSG00000055917	Zfp277	zinc finger protein 277 [Source:MGI Symbol;Acc:MGI:1890393]	-0.604559	1.51205e-07	8.76337e-06
chr18	35728800	35731399	TTS	ENSMUSG00000073598	1700066B19Rik	RIKEN cDNA 1700066B19 gene [Source:MGI Symbol;Acc:MGI:1920699]	-0.601911	7.29371e-09	9.70694e-07
chr2	91187000	91190399	intron	ENSMUSG00000002108	Nr1h3	nuclear receptor subfamily 1, group H, member 3 [Source:MGI Symbol;Acc:MGI:1352462]	-0.601244	3.08639e-08	2.75538e-06
chr7	45316600	45318999	Distant-promoter	ENSMUSG00000038260	Trpm4	transient receptor potential cation channel, subfamily M, member 4 [Source:MGI Symbol;Acc:MGI:1915917]	-0.600724	8.09245e-08	5.60106e-06
chr2	6652000	6655199	intron	ENSMUSG00000002107	Celf2	CUGBP, Elav-like family member 2 [Source:MGI Symbol;Acc:MGI:1338822]	-0.600582	1.03008e-07	6.70953e-06
chr19	6029000	6032399	Intergenic	ENSMUSG00000094281	Gm8034	predicted gene 8034 [Source:MGI Symbol;Acc:MGI:3644144]	-0.598171	1.29951e-08	1.53942e-06
chr4	149287800	149291399	intron	ENSMUSG00000063077	Kif1b	kinesin family member 1B [Source:MGI Symbol;Acc:MGI:108426]	-0.596298	1.44574e-07	8.54564e-06
chr17	47621200	47624399	promoter-TSS	ENSMUSG00000083672	Kpna2-ps	Kpna2 retrotransposed pseudogene [Source:MGI Symbol;Acc:MGI:3647335]	-0.596298	1.44574e-07	8.54564e-06
chr13	73481800	73484399	intron	ENSMUSG00000021608	Lpcat1	lysophosphatidylcholine acyltransferase 1 [Source:MGI Symbol;Acc:MGI:2384812]	-0.593044	7.71517e-08	5.41821e-06
chr4	150118600	150123599	intron	ENSMUSG00000028976	Slc2a5	solute carrier family 2 (facilitated glucose transporter), member 5 [Source:MGI Symbol;Acc:MGI:1928369]	-0.590586	7.69134e-11	3.12878e-08
chr12	36028800	36031599	intron	ENSMUSG00000020577	Tspan13	tetraspanin 13 [Source:MGI Symbol;Acc:MGI:1913359]	-0.590425	3.2352e-08	2.8528e-06
chr10	107799400	107803199	intron	ENSMUSG00000035916	Ptprq	protein tyrosine phosphatase, receptor type, Q [Source:MGI Symbol;Acc:MGI:1096349]	-0.588888	1.07948e-07	6.93697e-06
chr5	114822800	114824999	promoter-TSS	ENSMUSG00000092486	2610524H06Rik	RIKEN cDNA 2610524H06 gene [Source:MGI Symbol;Acc:MGI:2447819]	-0.588434	1.06754e-08	1.34598e-06
chr7	66114800	66117799	intron	ENSMUSG00000065800	Gm23042	predicted gene, 23042 [Source:MGI Symbol;Acc:MGI:5452819]	-0.585439	9.31025e-08	6.21452e-06
chr15	73041800	73045199	intron	ENSMUSG00000047921	Trappc9	trafficking protein particle complex 9 [Source:MGI Symbol;Acc:MGI:1923760]	-0.585051	1.18501e-07	7.39471e-06
chr14	60521200	60524399	intron	ENSMUSG00000101797	Gm29266	predicted gene 29266 [Source:MGI Symbol;Acc:MGI:5579972]	-0.58465	1.50847e-07	8.76619e-06
chr8	104086800	104090599	Distant-promoter	ENSMUSG00000031871	Cdh5	cadherin 5 [Source:MGI Symbol;Acc:MGI:105057]	-0.578309	1.78419e-08	1.87188e-06
chrX	152767600	152770199	intron	ENSMUSG00000045180	Shroom2	shroom family member 2 [Source:MGI Symbol;Acc:MGI:107194]	-0.578037	1.11762e-07	7.05587e-06
chr2	13281400	13285799	intron	ENSMUSG00000086358	Gm13270	predicted gene 13270 [Source:MGI Symbol;Acc:MGI:3651704]	-0.573433	1.03686e-08	1.31498e-06
chr1	66677600	66681199	promoter-TSS	ENSMUSG00000055567	Unc80	unc-80, NALCN activator [Source:MGI Symbol;Acc:MGI:2652882]	-0.57033	4.37519e-08	3.51319e-06
chr3	19138000	19141399	intron	ENSMUSG00000103135	Gm37979	predicted gene, 37979 [Source:MGI Symbol;Acc:MGI:5611207]	-0.569759	5.56354e-08	4.20877e-06
chr13	9656800	9661599	intron	ENSMUSG00000113355	AC133934,1		-0.566318	1.9906e-08	2.03882e-06
chr3	95234400	95238399	TTS	ENSMUSG00000046722	Cdc42se1	CDC42 small effector 1 [Source:MGI Symbol;Acc:MGI:1889510]	-0.562204	1.14939e-08	1.42419e-06
chr9	20711800	20714799	intron	ENSMUSG00000032172	Olfm2	olfactomedin 2 [Source:MGI Symbol;Acc:MGI:3045350]	-0.562031	3.4989e-08	3.01745e-06
chr8	15044800	15048399	promoter-TSS	ENSMUSG00000109965	Gm45274	predicted gene 45274 [Source:MGI Symbol;Acc:MGI:5791110]	-0.553715	3.52855e-08	3.02488e-06
chr7	45259400	45263599	intron	ENSMUSG00000094152	Slc6a16	solute carrier family 6, member 16 [Source:MGI Symbol;Acc:MGI:2685930]	-0.551867	5.24765e-09	7.51757e-07
chr11	23265000	23269399	intron	ENSMUSG00000020290	Xpo1	exportin 1 [Source:MGI Symbol;Acc:MGI:2144013]	-0.551724	1.25645e-08	1.52615e-06
chr2	155871400	155874999	intron	ENSMUSG00000005882	Uqcc1	ubiquinol-cytochrome c reductase complex assembly factor 1 [Source:MGI Symbol;Acc:MGI:1929472]	-0.551564	3.01235e-08	2.72883e-06
chr9	122615400	122621399	intron	ENSMUSG00000111143	AC164612,1		-0.548597	3.33175e-11	1.63256e-08
chr11	61231400	61234799	intron	ENSMUSG00000010025	Aldh3a2	aldehyde dehydrogenase family 3, subfamily A2 [Source:MGI Symbol;Acc:MGI:1353452]	-0.543544	1.36828e-07	8.22878e-06
chr7	49807400	49810999	Distant-promoter	ENSMUSG00000109154	Gm44822	predicted gene 44822 [Source:MGI Symbol;Acc:MGI:5753398]	-0.542595	1.7379e-07	9.73225e-06
chr5	30680200	30684599	Intergenic	ENSMUSG00000029177	Cenpa	centromere protein A [Source:MGI Symbol;Acc:MGI:88375]	-0.542066	2.56308e-08	2.43436e-06
chr1	38045800	38050399	intron	ENSMUSG00000026083	Eif5b	eukaryotic translation initiation factor 5B [Source:MGI Symbol;Acc:MGI:2441772]	-0.541542	2.01781e-09	3.68678e-07
chr1	161059000	161063199	intron	ENSMUSG00000026709	Dars2	aspartyl-tRNA synthetase 2 (mitochondrial) [Source:MGI Symbol;Acc:MGI:2442510]	-0.540333	4.12625e-08	3.38903e-06
chr15	103190400	103194599	exon	ENSMUSG00000009575	Cbx5	chromobox 5 [Source:MGI Symbol;Acc:MGI:109372]	-0.540059	3.24094e-09	5.23406e-07
chr9	63567600	63571999	intron	ENSMUSG00000037801	Iqch	IQ motif containing H [Source:MGI Symbol;Acc:MGI:1925500]	-0.538508	9.82911e-09	1.26896e-06
chrX	71364400	71365999	intron	ENSMUSG00000015214	Mtmr1	myotubularin related protein 1 [Source:MGI Symbol;Acc:MGI:1858271]	-0.533407	2.15878e-08	2.1498e-06
chr12	99404800	99408799	intron	ENSMUSG00000033713	Foxn3	forkhead box N3 [Source:MGI Symbol;Acc:MGI:1918625]	-0.533188	4.08286e-08	3.37266e-06
chr13	102892000	102896799	intron	ENSMUSG00000034751	Mast4	microtubule associated serine/threonine kinase family member 4 [Source:MGI Symbol;Acc:MGI:1918885]	-0.52917	7.00752e-09	9.44263e-07
chr11	80089000	80090599	exon	ENSMUSG00000017550	Atad5	ATPase family, AAA domain containing 5 [Source:MGI Symbol;Acc:MGI:2442925]	-0.528974	3.73392e-08	3.15699e-06
chr9	57828400	57832399	intron	ENSMUSG00000091908	Gm17231	predicted gene 17231 [Source:MGI Symbol;Acc:MGI:4938058]	-0.524089	1.52916e-08	1.68638e-06
chr10	59130800	59134399	intron	ENSMUSG00000019917	2010-09-01	septin 10 [Source:MGI Symbol;Acc:MGI:1918110]	-0.52373	1.22101e-07	7.5322e-06
chr19	53676400	53678399	promoter-TSS	ENSMUSG00000043639	Rbm20	RNA binding motif protein 20 [Source:MGI Symbol;Acc:MGI:1920963]	-0.520767	2.07827e-08	2.09872e-06
chr2	179809800	179813999	intron	ENSMUSG00000000305	Cdh4	cadherin 4 [Source:MGI Symbol;Acc:MGI:99218]	-0.520697	8.77323e-08	5.94346e-06
chr11	114727000	114729799	promoter-TSS	ENSMUSG00000034706	Dnaic2	dynein, axonemal, intermediate chain 2 [Source:MGI Symbol;Acc:MGI:2685574]	-0.520697	8.77323e-08	5.94346e-06
chr19	4450400	4453999	promoter-TSS	ENSMUSG00000049303	Syt12	synaptotagmin XII [Source:MGI Symbol;Acc:MGI:2159601]	-0.514261	8.5457e-08	5.84906e-06
chr2	181318400	181320999	promoter-TSS	ENSMUSG00000038685	Rtel1	regulator of telomere elongation helicase 1 [Source:MGI Symbol;Acc:MGI:2139369]	-0.511663	4.0952e-08	3.37639e-06
chr7	80605200	80609999	intron	ENSMUSG00000030527	Crtc3	CREB regulated transcription coactivator 3 [Source:MGI Symbol;Acc:MGI:1917711]	-0.511485	1.22861e-08	1.50079e-06
chr3	95863600	95866799	Distant-promoter	ENSMUSG00000054312	Mrps21	mitochondrial ribosomal protein S21 [Source:MGI Symbol;Acc:MGI:1913542]	-0.510634	1.73255e-07	9.72757e-06
chr1	72581800	72586799	intron	ENSMUSG00000039354	Smarcal1	SWI/SNF related matrix associated, actin dependent regulator of chromatin, subfamily a-like 1 [Source:MGI Symbol;Acc:MGI:1859183]	-0.508646	8.46203e-12	5.70129e-09
chr5	66259000	66261799	promoter-TSS	ENSMUSG00000029206	Nsun7	NOL1/NOP2/Sun domain family, member 7 [Source:MGI Symbol;Acc:MGI:1918168]	-0.507537	1.2722e-09	2.61226e-07
chr3	97840200	97845199	Distant-promoter	ENSMUSG00000038170	Pde4dip	phosphodiesterase 4D interacting protein (myomegalin) [Source:MGI Symbol;Acc:MGI:1891434]	-0.503781	4.23146e-08	3.45569e-06
chr9	108596200	108598199	intron	ENSMUSG00000006675	P4htm	prolyl 4-hydroxylase, transmembrane (endoplasmic reticulum) [Source:MGI Symbol;Acc:MGI:1921693]	-0.503405	2.23891e-12	2.14537e-09
chr1	170214200	170215799	promoter-TSS	ENSMUSG00000044306	4930500M09Rik	RIKEN cDNA 4930500M09 gene [Source:MGI Symbol;Acc:MGI:3630173]	-0.502964	1.82935e-09	3.47496e-07
chr19	43653200	43657799	Intergenic	ENSMUSG00000040414	Slc25a28	solute carrier family 25, member 28 [Source:MGI Symbol;Acc:MGI:2180509]	-0.502196	1.19557e-07	7.41767e-06
chr15	54950200	54953199	Distant-promoter	ENSMUSG00000097286	Gm26684	predicted gene, 26684 [Source:MGI Symbol;Acc:MGI:5477178]	-0.501637	5.13706e-09	7.45825e-07
chr8	125876800	125881999	Distant-promoter	ENSMUSG00000100812	A730098A19Rik	RIKEN cDNA A730098A19 gene [Source:MGI Symbol;Acc:MGI:2444037]	-0.499669	3.22415e-08	2.84888e-06
chr18	75004200	75007799	promoter-TSS	ENSMUSG00000036299	BC031181	cDNA sequence BC031181 [Source:MGI Symbol;Acc:MGI:3039614]	-0.498515	1.14697e-10	4.33835e-08
chr5	113219000	113221599	intron	ENSMUSG00000051339	2900026A02Rik	RIKEN cDNA 2900026A02 gene [Source:MGI Symbol;Acc:MGI:1920194]	-0.497537	1.36087e-07	8.19561e-06
chr16	9715600	9719999	intron	ENSMUSG00000059003	Grin2a	glutamate receptor, ionotropic, NMDA2A (epsilon 1) [Source:MGI Symbol;Acc:MGI:95820]	-0.496004	6.4844e-08	4.71514e-06
chr19	41937000	41941599	promoter-TSS	ENSMUSG00000025157	Zdhhc16	zinc finger, DHHC domain containing 16 [Source:MGI Symbol;Acc:MGI:1921418]	-0.491229	1.09945e-07	7.02343e-06
chrX	140541000	140543799	TTS	ENSMUSG00000031431	Tsc22d3	TSC22 domain family, member 3 [Source:MGI Symbol;Acc:MGI:1196284]	-0.490598	3.50241e-08	3.01445e-06
chr4	86610200	86612599	intron	ENSMUSG00000038047	Haus6	HAUS augmin-like complex, subunit 6 [Source:MGI Symbol;Acc:MGI:1923389]	-0.489346	4.41503e-08	3.53202e-06
chr7	127309200	127314999	intron	ENSMUSG00000030830	Itgal	integrin alpha L [Source:MGI Symbol;Acc:MGI:96606]	-0.488603	9.68957e-10	2.16484e-07
chr12	105581600	105586599	Distant-promoter	ENSMUSG00000041347	Bdkrb1	bradykinin receptor, beta 1 [Source:MGI Symbol;Acc:MGI:88144]	-0.488487	1.74952e-07	9.75295e-06
chr14	121963400	121967599	promoter-TSS	ENSMUSG00000051212	Gpr183	G protein-coupled receptor 183 [Source:MGI Symbol;Acc:MGI:2442034]	-0.488487	1.74952e-07	9.75295e-06
chr15	98819000	98822999	intron	ENSMUSG00000067713	Prkag1	protein kinase, AMP-activated, gamma 1 non-catalytic subunit [Source:MGI Symbol;Acc:MGI:108411]	-0.487684	1.47505e-07	8.66539e-06
chr9	35174400	35176599	intron	ENSMUSG00000032040	Dcps	decapping enzyme, scavenger [Source:MGI Symbol;Acc:MGI:1916555]	-0.484383	7.78336e-10	1.82401e-07
chr4	103116800	103123399	intron	ENSMUSG00000028522	Mier1	MEIR1 treanscription regulator [Source:MGI Symbol;Acc:MGI:1918398]	-0.48395	1.01012e-15	6.22233e-12
chr6	91440400	91441999	promoter-TSS	ENSMUSG00000100680	1810044D09Rik	RIKEN cDNA 1810044D09 gene [Source:MGI Symbol;Acc:MGI:1917048]	-0.482141	2.12491e-08	2.13084e-06
chr9	41610600	41614399	Distant-promoter	ENSMUSG00000111107	CT025619,3		-0.47754	6.32079e-08	4.62737e-06
chr19	60860000	60862799	promoter-TSS	ENSMUSG00000063698	Sfxn4	sideroflexin 4 [Source:MGI Symbol;Acc:MGI:2137680]	-0.476171	7.95195e-08	5.52155e-06
chr12	27158000	27161399	intron	ENSMUSG00000094002	Gm9866	predicted gene 9866 [Source:MGI Symbol;Acc:MGI:3643118]	-0.473968	1.90425e-08	1.97383e-06
chr3	146778200	146782999	intron	ENSMUSG00000005034	Prkacb	protein kinase, cAMP dependent, catalytic, beta [Source:MGI Symbol;Acc:MGI:97594]	-0.472293	4.23744e-08	3.45403e-06
chr3	153082200	153086199	Intergenic	ENSMUSG00000105337	1700094M23Rik	RIKEN cDNA 1700094M23 gene [Source:MGI Symbol;Acc:MGI:1920829]	-0.471394	6.81234e-09	9.26651e-07
chrX	144686400	144690399	promoter-TSS	ENSMUSG00000041710	Trpc5	transient receptor potential cation channel, subfamily C, member 5 [Source:MGI Symbol;Acc:MGI:109524]	-0.470244	4.07533e-09	6.25368e-07
chr10	43577800	43581199	promoter-TSS	ENSMUSG00000047139	Cd24a	CD24a antigen [Source:MGI Symbol;Acc:MGI:88323]	-0.469011	1.18609e-07	7.39076e-06
chr11	106586800	106591599	Distant-promoter	ENSMUSG00000040548	Tex2	testis expressed gene 2 [Source:MGI Symbol;Acc:MGI:102465]	-0.467364	1.13427e-08	1.41358e-06
chr11	88214000	88217199	Intergenic	ENSMUSG00000023723	Mrps23	mitochondrial ribosomal protein S23 [Source:MGI Symbol;Acc:MGI:1928138]	-0.466718	1.05545e-07	6.83346e-06
chr8	105749000	105755199	intron	ENSMUSG00000013150	Gfod2	glucose-fructose oxidoreductase domain containing 2 [Source:MGI Symbol;Acc:MGI:1917825]	-0.466558	3.23064e-09	5.23703e-07
chrX	52911400	52914799	intron	ENSMUSG00000025626	Phf6	PHD finger protein 6 [Source:MGI Symbol;Acc:MGI:1918248]	-0.466344	6.77715e-09	9.30671e-07
chr3	108571400	108573999	intron	ENSMUSG00000048100	Taf13	TATA-box binding protein associated factor 13 [Source:MGI Symbol;Acc:MGI:1913500]	-0.464875	1.11529e-07	7.05148e-06
chr19	44332400	44336999	TTS	ENSMUSG00000050195	Scd4	stearoyl-coenzyme A desaturase 4 [Source:MGI Symbol;Acc:MGI:2670997]	-0.463847	2.65905e-08	2.48178e-06
chr15	100635600	100639199	promoter-TSS	ENSMUSG00000053559	Smagp	small cell adhesion glycoprotein [Source:MGI Symbol;Acc:MGI:2448476]	-0.463139	4.7075e-08	3.6974e-06
chr7	24111800	24113599	exon	ENSMUSG00000052675	Zfp112	zinc finger protein 112 [Source:MGI Symbol;Acc:MGI:1929115]	-0.457922	1.64561e-07	9.39848e-06
chr10	5547200	5551399	intron	ENSMUSG00000096054	Syne1	spectrin repeat containing, nuclear envelope 1 [Source:MGI Symbol;Acc:MGI:1927152]	-0.45778	1.01249e-11	6.61491e-09
chr5	77403000	77408599	intron	ENSMUSG00000036256	Igfbp7	insulin-like growth factor binding protein 7 [Source:MGI Symbol;Acc:MGI:1352480]	-0.457285	2.66001e-09	4.60641e-07
chr2	181209600	181214599	intron	ENSMUSG00000027579	Srms	src-related kinase lacking C-terminal regulatory tyrosine and N-terminal myristylation sites [Source:MGI Symbol;Acc:MGI:101865]	-0.45712	2.77148e-08	2.56451e-06
chr11	115153600	115158399	intron	ENSMUSG00000020732	Rab37	RAB37, member RAS oncogene family [Source:MGI Symbol;Acc:MGI:1929945]	-0.453328	7.69078e-08	5.4099e-06
chr5	77350600	77356599	intron	ENSMUSG00000029250	Polr2b	polymerase (RNA) II (DNA directed) polypeptide B [Source:MGI Symbol;Acc:MGI:2388280]	-0.44982	8.56512e-09	1.12258e-06
chr2	32865400	32871999	Intergenic	ENSMUSG00000087496	Gm13523	predicted gene 13523 [Source:MGI Symbol;Acc:MGI:3651426]	-0.449699	7.20827e-09	9.65281e-07
chr9	58544800	58550199	Distant-promoter	ENSMUSG00000035914	Cd276	CD276 antigen [Source:MGI Symbol;Acc:MGI:2183926]	-0.449465	5.10603e-09	7.43824e-07
chr16	4633400	4637999	promoter-TSS	ENSMUSG00000039637	Coro7	coronin 7 [Source:MGI Symbol;Acc:MGI:1926135]	-0.449117	2.53855e-08	2.42173e-06
chr19	33221800	33225999	intron	ENSMUSG00000106278	Mir3970	microRNA 3970 [Source:MGI Symbol;Acc:MGI:4950409]	-0.448957	1.79438e-07	9.9452e-06
chr11	100743000	100747599	Distant-promoter	ENSMUSG00000019173	Rab5c	RAB5C, member RAS oncogene family [Source:MGI Symbol;Acc:MGI:105306]	-0.448688	1.26831e-07	7.76841e-06
chr13	90088600	90091199	promoter-TSS	ENSMUSG00000012422	Tmem167	transmembrane protein 167 [Source:MGI Symbol;Acc:MGI:1913324]	-0.447147	8.07786e-10	1.8828e-07
chr11	98820000	98825399	TTS	ENSMUSG00000078676	Casc3	cancer susceptibility candidate 3 [Source:MGI Symbol;Acc:MGI:2179723]	-0.443474	6.19265e-08	4.56457e-06
chr8	32883400	32885999	promoter-TSS	ENSMUSG00000062991	Nrg1	neuregulin 1 [Source:MGI Symbol;Acc:MGI:96083]	-0.44321	2.60574e-08	2.46944e-06
chr10	26076600	26079599	promoter-TSS	ENSMUSG00000049420	Tmem200a	transmembrane protein 200A [Source:MGI Symbol;Acc:MGI:1924470]	-0.443019	1.305e-08	1.54169e-06
chr13	97070200	97074199	intron	ENSMUSG00000041817	Fam169a	family with sequence similarity 169, member A [Source:MGI Symbol;Acc:MGI:2444268]	-0.440937	4.67892e-11	2.16941e-08
chr2	163462200	163469799	Distant-promoter	ENSMUSG00000053353	2310001K24Rik	RIKEN cDNA 2310001K24 gene [Source:MGI Symbol;Acc:MGI:1916767]	-0.440079	5.43507e-10	1.42037e-07
chr18	75342000	75343999	Intergenic	ENSMUSG00000092569	Gm20544	predicted gene 20544 [Source:MGI Symbol;Acc:MGI:5142009]	-0.43782	1.41334e-09	2.84782e-07
chr8	124245000	124250999	intron	ENSMUSG00000089704	Galnt2	UDP-N-acetyl-alpha-D-galactosamine:polypeptide N-acetylgalactosaminyltransferase 2 [Source:MGI Symbol;Acc:MGI:894694]	-0.436061	6.63006e-08	4.77276e-06
chr6	71929800	71937999	Distant-promoter	ENSMUSG00000049553	Polr1a	polymerase (RNA) I polypeptide A [Source:MGI Symbol;Acc:MGI:1096397]	-0.435964	1.17689e-10	4.41283e-08
chr13	54382400	54388199	Intergenic	ENSMUSG00000025867	Cplx2	complexin 2 [Source:MGI Symbol;Acc:MGI:104726]	-0.434023	6.46399e-09	8.96229e-07
chr2	52740800	52743399	promoter-TSS	ENSMUSG00000055371	Stam2	signal transducing adaptor molecule (SH3 domain and ITAM motif) 2 [Source:MGI Symbol;Acc:MGI:1929100]	-0.431952	2.99262e-09	5.04069e-07
chr13	69508800	69513799	Distant-promoter	ENSMUSG00000113486	AC122484,1		-0.427568	8.75837e-08	5.94742e-06
chrX	160991200	160995799	intron	ENSMUSG00000031292	Cdkl5	cyclin-dependent kinase-like 5 [Source:MGI Symbol;Acc:MGI:1278336]	-0.426568	1.20121e-08	1.47989e-06
chr13	119461800	119464199	exon	ENSMUSG00000062822	4833420G17Rik	RIKEN cDNA 4833420G17 gene [Source:MGI Symbol;Acc:MGI:1914642]	-0.426306	1.69708e-08	1.81584e-06
chr16	28443400	28447799	promoter-TSS	ENSMUSG00000022523	Fgf12	fibroblast growth factor 12 [Source:MGI Symbol;Acc:MGI:109183]	-0.42614	2.20169e-10	7.24709e-08
chr4	130751200	130756799	exon	ENSMUSG00000065196	Snord85	small nucleolar RNA, C/D box 85 [Source:MGI Symbol;Acc:MGI:3819558]	-0.42398	5.95844e-08	4.42217e-06
chr10	45064600	45068399	promoter-TSS	ENSMUSG00000019849	Prep	prolyl endopeptidase [Source:MGI Symbol;Acc:MGI:1270863]	-0.422625	5.93099e-10	1.51328e-07
chr8	85839200	85842799	promoter-TSS	ENSMUSG00000036879	Phkb	phosphorylase kinase beta [Source:MGI Symbol;Acc:MGI:97578]	-0.421928	5.10988e-12	3.73454e-09
chr4	26345200	26347199	intron	ENSMUSG00000040520	Manea	mannosidase, endo-alpha [Source:MGI Symbol;Acc:MGI:2444484]	-0.421566	5.47398e-08	4.1556e-06
chr6	31523000	31529999	Distant-promoter	ENSMUSG00000025608	Podxl	podocalyxin-like [Source:MGI Symbol;Acc:MGI:1351317]	-0.420939	3.93705e-09	6.06306e-07
chr9	64338800	64342799	promoter-TSS	ENSMUSG00000032396	Dis3l	DIS3 like exosome 3'-5' exoribonuclease [Source:MGI Symbol;Acc:MGI:2143272]	-0.419759	3.62452e-14	7.81447e-11
chr13	103771000	103775399	intron	ENSMUSG00000032621	Srek1	splicing regulatory glutamine/lysine-rich protein 1 [Source:MGI Symbol;Acc:MGI:2145245]	-0.4158	7.17309e-12	4.98877e-09
chr6	86691400	86700199	Distant-promoter	ENSMUSG00000108197	Gm44214	predicted gene, 44214 [Source:MGI Symbol;Acc:MGI:5690606]	-0.411965	4.08528e-09	6.24671e-07
chr10	36973600	36975999	exon	ENSMUSG00000019777	Hdac2	histone deacetylase 2 [Source:MGI Symbol;Acc:MGI:1097691]	-0.411387	2.28691e-10	7.41441e-08
chr13	45507000	45509999	intron	ENSMUSG00000000253	Gmpr	guanosine monophosphate reductase [Source:MGI Symbol;Acc:MGI:1913605]	-0.410958	8.12954e-09	1.07201e-06
chr11	69038400	69041799	Intergenic	ENSMUSG00000020898	Ctc1	CTS telomere maintenance complex component 1 [Source:MGI Symbol;Acc:MGI:1916214]	-0.409957	4.43553e-09	6.64097e-07
chr9	20518800	20522199	TTS	ENSMUSG00000060510	Zfp266	zinc finger protein 266 [Source:MGI Symbol;Acc:MGI:1924769]	-0.407985	2.68998e-10	8.34475e-08
chr16	89771600	89777999	Intergenic	ENSMUSG00000002489	Tiam1	T cell lymphoma invasion and metastasis 1 [Source:MGI Symbol;Acc:MGI:103306]	-0.406754	9.08326e-08	6.11984e-06
chr9	67826800	67832599	TTS	ENSMUSG00000047990	C2cd4a	C2 calcium-dependent domain containing 4A [Source:MGI Symbol;Acc:MGI:3645763]	-0.402447	3.20113e-09	5.22851e-07
chr12	91776600	91779599	intron	ENSMUSG00000020961	Ston2	stonin 2 [Source:MGI Symbol;Acc:MGI:1918272]	-0.402097	2.54744e-08	2.42485e-06
chrX	13280000	13282399	intron	ENSMUSG00000000787	Ddx3x	DEAD/H (Asp-Glu-Ala-Asp/His) box polypeptide 3, X-linked [Source:MGI Symbol;Acc:MGI:103064]	-0.40105	2.6494e-08	2.48353e-06
chr6	54988200	54993599	exon	ENSMUSG00000002797	Ggct	gamma-glutamyl cyclotransferase [Source:MGI Symbol;Acc:MGI:95700]	-0.400926	2.91621e-09	4.93126e-07
chr10	127419400	127423399	intron	ENSMUSG00000025404	R3hdm2	R3H domain containing 2 [Source:MGI Symbol;Acc:MGI:1919000]	-0.398615	1.1991e-07	7.42892e-06
chr7	84272000	84278199	TTS	ENSMUSG00000015709	Arnt2	aryl hydrocarbon receptor nuclear translocator 2 [Source:MGI Symbol;Acc:MGI:107188]	-0.398187	1.42459e-07	8.44958e-06
chr1	93061000	93067199	intron	ENSMUSG00000014602	Kif1a	kinesin family member 1A [Source:MGI Symbol;Acc:MGI:108391]	-0.396521	3.672e-08	3.11074e-06
chr4	62495800	62503199	TTS	ENSMUSG00000038422	Hdhd3	haloacid dehalogenase-like hydrolase domain containing 3 [Source:MGI Symbol;Acc:MGI:1919998]	-0.396188	5.36846e-11	2.43672e-08
chr1	74945600	74952199	intron	ENSMUSG00000006538	Ihh	Indian hedgehog [Source:MGI Symbol;Acc:MGI:96533]	-0.394773	1.12647e-08	1.40792e-06
chr10	83558200	83566999	Distant-promoter	ENSMUSG00000034560	Washc4	WASH complex subunit 4 [Source:MGI Symbol;Acc:MGI:2441787]	-0.394669	3.81003e-09	5.93099e-07
chr1	72533000	72538399	exon	ENSMUSG00000039372	March4	membrane-associated ring finger (C3HC4) 4 [Source:MGI Symbol;Acc:MGI:2683550]	-0.394246	3.74407e-11	1.77411e-08
chr2	84647400	84651599	promoter-TSS	ENSMUSG00000034101	Ctnnd1	catenin (cadherin associated protein), delta 1 [Source:MGI Symbol;Acc:MGI:105100]	-0.394047	3.83558e-10	1.1026e-07
chr7	97328800	97334599	promoter-TSS	ENSMUSG00000035713	Usp35	ubiquitin specific peptidase 35 [Source:MGI Symbol;Acc:MGI:2685339]	-0.392679	6.47274e-13	8.72202e-10
chr10	89744200	89747599	intron	ENSMUSG00000019951	Uhrf1bp1l	UHRF1 (ICBP90) binding protein 1-like [Source:MGI Symbol;Acc:MGI:2442888]	-0.392086	1.7093e-08	1.81987e-06
chr2	32101600	32107799	intron	ENSMUSG00000051373	Plpp7	phospholipid phosphatase 7 (inactive) [Source:MGI Symbol;Acc:MGI:2445183]	-0.390532	6.24409e-08	4.59071e-06
chr17	35170400	35176199	promoter-TSS	ENSMUSG00000024397	Aif1	allograft inflammatory factor 1 [Source:MGI Symbol;Acc:MGI:1343098]	-0.390532	6.24409e-08	4.59071e-06
chr11	88624400	88631399	intron	ENSMUSG00000069769	Msi2	musashi RNA-binding protein 2 [Source:MGI Symbol;Acc:MGI:1923876]	-0.390446	4.59948e-08	3.63241e-06
chr16	10663600	10670399	intron	ENSMUSG00000087384	Gm15558	predicted gene 15558 [Source:MGI Symbol;Acc:MGI:3783007]	-0.387957	4.32629e-08	3.49344e-06
chr2	154656200	154661199	intron	ENSMUSG00000038467	Chmp4b	charged multivesicular body protein 4B [Source:MGI Symbol;Acc:MGI:1922858]	-0.38619	2.3335e-11	1.2123e-08
chr8	69207600	69211799	exon	ENSMUSG00000059897	Zfp930	zinc finger protein 930 [Source:MGI Symbol;Acc:MGI:2675306]	-0.385065	4.82063e-08	3.76568e-06
chr11	120682400	120690599	promoter-TSS	ENSMUSG00000025142	Aspscr1	alveolar soft part sarcoma chromosome region, candidate 1 (human) [Source:MGI Symbol;Acc:MGI:1916188]	-0.385057	4.37555e-10	1.22515e-07
chr4	109675800	109678799	intron	ENSMUSG00000010517	Faf1	Fas-associated factor 1 [Source:MGI Symbol;Acc:MGI:109419]	-0.384933	1.99826e-09	3.68227e-07
chr12	51347000	51350599	intron	ENSMUSG00000035293	G2e3	G2/M-phase specific E3 ubiquitin ligase [Source:MGI Symbol;Acc:MGI:2444298]	-0.384252	1.99793e-08	2.03666e-06
chr2	161107400	161110599	promoter-TSS	ENSMUSG00000057133	Chd6	chromodomain helicase DNA binding protein 6 [Source:MGI Symbol;Acc:MGI:1918639]	-0.38423	1.12715e-09	2.37086e-07
chr2	18675600	18681599	intron	ENSMUSG00000026739	Bmi1	Bmi1 polycomb ring finger oncogene [Source:MGI Symbol;Acc:MGI:88174]	-0.384138	3.91529e-13	5.82163e-10
chr7	139208600	139216399	promoter-TSS	ENSMUSG00000015980	Lrrc27	leucine rich repeat containing 27 [Source:MGI Symbol;Acc:MGI:1923862]	-0.383907	5.62443e-11	2.50026e-08
chr17	65781800	65786399	intron	ENSMUSG00000061950	Ppp4r1	protein phosphatase 4, regulatory subunit 1 [Source:MGI Symbol;Acc:MGI:1917601]	-0.382553	1.57219e-11	9.28668e-09
chr16	35288600	35297399	intron	ENSMUSG00000034473	Sec22a	SEC22 homolog A, vesicle trafficking protein [Source:MGI Symbol;Acc:MGI:2447876]	-0.381748	3.11714e-09	5.16966e-07
chr8	84001200	84005599	TTS	ENSMUSG00000046408	1700067K01Rik	RIKEN cDNA 1700067K01 gene [Source:MGI Symbol;Acc:MGI:1920703]	-0.381585	2.22062e-08	2.19617e-06
chr1	166253600	166258399	intron	ENSMUSG00000040612	Ildr2	immunoglobulin-like domain containing receptor 2 [Source:MGI Symbol;Acc:MGI:1196370]	-0.380352	7.91627e-11	3.16064e-08
chr12	55835000	55838599	intron	ENSMUSG00000012076	Brms1l	breast cancer metastasis-suppressor 1-like [Source:MGI Symbol;Acc:MGI:1196337]	-0.379668	9.25984e-08	6.20971e-06
chr4	129739200	129743999	intron	ENSMUSG00000028790	Khdrbs1	KH domain containing, RNA binding, signal transduction associated 1 [Source:MGI Symbol;Acc:MGI:893579]	-0.379594	6.59148e-12	4.73708e-09
chr10	52416200	52419799	exon	ENSMUSG00000023068	Nus1	NUS1 dehydrodolichyl diphosphate synthase subunit [Source:MGI Symbol;Acc:MGI:1196365]	-0.379218	2.22888e-09	3.9389e-07
chr8	83440600	83443999	intron	ENSMUSG00000063253	Scoc	short coiled-coil protein [Source:MGI Symbol;Acc:MGI:1927654]	-0.377762	9.92194e-08	6.53182e-06
chr6	83483800	83491999	promoter-TSS	ENSMUSG00000014554	Dguok	deoxyguanosine kinase [Source:MGI Symbol;Acc:MGI:1351602]	-0.377572	1.43349e-08	1.61389e-06
chr4	42997400	43000999	intron	ENSMUSG00000028452	Vcp	valosin containing protein [Source:MGI Symbol;Acc:MGI:99919]	-0.372912	1.29291e-08	1.54862e-06
chr15	79322600	79328799	Distant-promoter	ENSMUSG00000042632	Pla2g6	phospholipase A2, group VI [Source:MGI Symbol;Acc:MGI:1859152]	-0.372581	3.01577e-09	5.04031e-07
chr15	12736400	12741599	intron	ENSMUSG00000022197	Pdzd2	PDZ domain containing 2 [Source:MGI Symbol;Acc:MGI:1922394]	-0.371858	2.81711e-08	2.58455e-06
chr6	72786800	72790999	promoter-TSS	ENSMUSG00000055799	Tcf7l1	transcription factor 7 like 1 (T cell specific, HMG box) [Source:MGI Symbol;Acc:MGI:1202876]	-0.370924	1.70596e-07	9.65369e-06
chr2	27441200	27446799	TTS	ENSMUSG00000109946	D2Bwg1423e	DNA segment, Chr 2, Brigham & Women's Genetics 1423 expressed [Source:MGI Symbol;Acc:MGI:106557]	-0.369396	3.10802e-08	2.76896e-06
chr14	12337400	12347999	TTS	ENSMUSG00000021743	Fezf2	Fez family zinc finger 2 [Source:MGI Symbol;Acc:MGI:1859823]	-0.369235	1.61515e-14	4.09677e-11
chr5	137639200	137646599	TTS	ENSMUSG00000079165	Sap25	sin3 associated polypeptide [Source:MGI Symbol;Acc:MGI:3802945]	-0.369227	1.74501e-08	1.84876e-06
chr5	86803600	86805599	promoter-TSS	ENSMUSG00000035851	Ythdc1	YTH domain containing 1 [Source:MGI Symbol;Acc:MGI:2443713]	-0.36853	1.38582e-07	8.31109e-06
chr2	119593600	119596999	intron	ENSMUSG00000085438	1700020I14Rik	RIKEN cDNA 1700020I14 gene [Source:MGI Symbol;Acc:MGI:1913852]	-0.366684	1.67712e-08	1.80118e-06
chr6	54563600	54566999	intron	ENSMUSG00000019124	Scrn1	secernin 1 [Source:MGI Symbol;Acc:MGI:1917188]	-0.366684	1.67712e-08	1.80118e-06
chr3	65656800	65660799	promoter-TSS	ENSMUSG00000098944	Mir8120	microRNA 8120 [Source:MGI Symbol;Acc:MGI:5531019]	-0.365784	4.79587e-08	3.75313e-06
chr15	81081800	81090399	intron	ENSMUSG00000042292	Mkl1	MKL (megakaryoblastic leukemia)/myocardin-like 1 [Source:MGI Symbol;Acc:MGI:2384495]	-0.365599	7.46023e-08	5.2649e-06
chr8	71708800	71714999	promoter-TSS	ENSMUSG00000070000	Fcho1	FCH domain only 1 [Source:MGI Symbol;Acc:MGI:1921265]	-0.36537	3.64959e-08	3.09784e-06
chr12	105335000	105341599	intron	ENSMUSG00000097929	Tunar	Tcl1 upstream neural differentiation associated RNA [Source:MGI Symbol;Acc:MGI:1917202]	-0.365316	3.634e-09	5.73986e-07
chr17	50508400	50511399	exon	ENSMUSG00000038910	Plcl2	phospholipase C-like 2 [Source:MGI Symbol;Acc:MGI:1352756]	-0.364972	4.95067e-08	3.83944e-06
chr2	180949600	180955599	intron	ENSMUSG00000027574	Nkain4	Na+/K+ transporting ATPase interacting 4 [Source:MGI Symbol;Acc:MGI:1915372]	-0.36434	9.04634e-10	2.04229e-07
chr18	23952400	23957399	promoter-TSS	ENSMUSG00000024276	Zfp397	zinc finger protein 397 [Source:MGI Symbol;Acc:MGI:1916506]	-0.363955	1.91047e-10	6.59036e-08
chr13	55104600	55107999	intron	ENSMUSG00000021481	Zfp346	zinc finger protein 346 [Source:MGI Symbol;Acc:MGI:1349417]	-0.363887	1.41859e-07	8.43718e-06
chr4	105188800	105198999	intron	ENSMUSG00000028517	Plpp3	phospholipid phosphatase 3 [Source:MGI Symbol;Acc:MGI:1915166]	-0.363581	5.24181e-09	7.53423e-07
chr3	116421200	116425399	promoter-TSS	ENSMUSG00000033502	Cdc14a	CDC14 cell division cycle 14A [Source:MGI Symbol;Acc:MGI:2442676]	-0.36336	5.27299e-08	4.03856e-06
chr14	60249400	60254399	promoter-TSS	ENSMUSG00000114797	Nupl1	nucleoporin like 1 [Source:MGI Symbol;Acc:MGI:1919094]	-0.362944	8.40409e-10	1.9483e-07
chr14	67711800	67719199	promoter-TSS	ENSMUSG00000048922	Cdca2	cell division cycle associated 2 [Source:MGI Symbol;Acc:MGI:1919787]	-0.362587	4.11813e-09	6.27469e-07
chr6	29167000	29171799	Distant-promoter	ENSMUSG00000029701	Rbm28	RNA binding motif protein 28 [Source:MGI Symbol;Acc:MGI:2655711]	-0.362351	1.73267e-07	9.71557e-06
chr16	20298000	20302999	intron	ENSMUSG00000033918	Parl	presenilin associated, rhomboid-like [Source:MGI Symbol;Acc:MGI:1277152]	-0.360821	2.47066e-08	2.37801e-06
chr11	23494400	23500399	promoter-TSS	ENSMUSG00000020288	Ahsa2	AHA1, activator of heat shock protein ATPase 2 [Source:MGI Symbol;Acc:MGI:1916133]	-0.360188	3.0013e-09	5.03564e-07
chr11	75678600	75682399	intron	ENSMUSG00000017776	Crk	v-crk avian sarcoma virus CT10 oncogene homolog [Source:MGI Symbol;Acc:MGI:88508]	-0.360026	5.3375e-09	7.62096e-07
chr10	22729200	22732599	intron	ENSMUSG00000071359	Tbpl1	TATA box binding protein-like 1 [Source:MGI Symbol;Acc:MGI:1339946]	-0.358354	5.48445e-11	2.46343e-08
chr5	76972400	76975999	promoter-TSS	ENSMUSG00000036323	Srp72	signal recognition particle 72 [Source:MGI Symbol;Acc:MGI:1333795]	-0.35809	8.60867e-08	5.88282e-06
chr8	88695800	88700199	intron	ENSMUSG00000036712	Cyld	CYLD lysine 63 deubiquitinase [Source:MGI Symbol;Acc:MGI:1921506]	-0.35651	1.26642e-08	1.52537e-06
chr1	34009800	34015799	intron	ENSMUSG00000026131	Dst	dystonin [Source:MGI Symbol;Acc:MGI:104627]	-0.35624	3.13807e-09	5.18443e-07
chr8	69713000	69717399	Distant-promoter	ENSMUSG00000054648	Zfp869	zinc finger protein 869 [Source:MGI Symbol;Acc:MGI:1914119]	-0.356048	1.42284e-07	8.45079e-06
chr15	78831000	78836599	Distant-promoter	ENSMUSG00000049521	Cdc42ep1	CDC42 effector protein (Rho GTPase binding) 1 [Source:MGI Symbol;Acc:MGI:1929763]	-0.355141	1.27798e-07	7.80546e-06
chr19	31661400	31665599	intron	ENSMUSG00000052920	Prkg1	protein kinase, cGMP-dependent, type I [Source:MGI Symbol;Acc:MGI:108174]	-0.354974	1.02264e-08	1.30077e-06
chr17	70999400	71003999	intron	ENSMUSG00000024048	Myl12a	myosin, light chain 12A, regulatory, non-sarcomeric [Source:MGI Symbol;Acc:MGI:1914518]	-0.354734	6.78732e-09	9.29109e-07
chr10	29358600	29362999	intron	ENSMUSG00000038876	Rnf146	ring finger protein 146 [Source:MGI Symbol;Acc:MGI:1915281]	-0.354616	1.68378e-09	3.27048e-07
chr15	90676200	90680799	intron	ENSMUSG00000052560	Cpne8	copine VIII [Source:MGI Symbol;Acc:MGI:1914121]	-0.354439	1.5106e-07	8.76675e-06
chr11	93951200	93959599	intron	ENSMUSG00000020857	Nme2	NME/NM23 nucleoside diphosphate kinase 2 [Source:MGI Symbol;Acc:MGI:97356]	-0.353901	3.76411e-10	1.08932e-07
chr7	133637000	133639799	intron	ENSMUSG00000039990	Edrf1	erythroid differentiation regulatory factor 1 [Source:MGI Symbol;Acc:MGI:1919831]	-0.353641	1.55614e-07	8.97069e-06
chr10	103367000	103369999	exon	ENSMUSG00000019894	Slc6a15	solute carrier family 6 (neurotransmitter transporter), member 15 [Source:MGI Symbol;Acc:MGI:2143484]	-0.353558	1.35631e-07	8.17961e-06
chr11	43527800	43534799	intron	ENSMUSG00000044707	Ccnjl	cyclin J-like [Source:MGI Symbol;Acc:MGI:2685723]	-0.353033	1.7134e-10	6.05589e-08
chr8	80736600	80740799	intron	ENSMUSG00000031715	Smarca5	SWI/SNF related, matrix associated, actin dependent regulator of chromatin, subfamily a, member 5 [Source:MGI Symbol;Acc:MGI:1935129]	-0.350745	5.36643e-09	7.63698e-07
chr10	62978000	62981399	promoter-TSS	ENSMUSG00000020070	Rufy2	RUN and FYVE domain-containing 2 [Source:MGI Symbol;Acc:MGI:1917682]	-0.349665	1.56981e-07	9.02535e-06
chr19	29357600	29362799	TTS	ENSMUSG00000016495	Plgrkt	plasminogen receptor, C-terminal lysine transmembrane protein [Source:MGI Symbol;Acc:MGI:1915009]	-0.349548	1.03925e-07	6.75905e-06
chr19	29043800	29050599	exon	ENSMUSG00000024782	Ak3	adenylate kinase 3 [Source:MGI Symbol;Acc:MGI:1860835]	-0.349511	3.60976e-10	1.05886e-07
chr7	143545400	143550999	intron	ENSMUSG00000059119	Nap1l4	nucleosome assembly protein 1-like 4 [Source:MGI Symbol;Acc:MGI:1316687]	-0.347576	2.37838e-09	4.16893e-07
chr17	29031400	29035199	intron	ENSMUSG00000071172	Srsf3	serine/arginine-rich splicing factor 3 [Source:MGI Symbol;Acc:MGI:98285]	-0.346383	4.89655e-10	1.33632e-07
chr5	25526600	25530999	Distant-promoter	ENSMUSG00000101856	1700096K18Rik	RIKEN cDNA 1700096K18 gene [Source:MGI Symbol;Acc:MGI:1920821]	-0.345863	2.64682e-08	2.48651e-06
chr11	61517000	61525199	Distant-promoter	ENSMUSG00000085459	Gm12272	predicted gene 12272 [Source:MGI Symbol;Acc:MGI:3650798]	-0.345863	1.04437e-07	6.78208e-06
chr15	9070000	9076799	intron	ENSMUSG00000022253	Nadk2	NAD kinase 2, mitochondrial [Source:MGI Symbol;Acc:MGI:1915896]	-0.344929	6.90901e-11	2.8924e-08
chr12	85471800	85477399	promoter-TSS	ENSMUSG00000021250	Fos	FBJ osteosarcoma oncogene [Source:MGI Symbol;Acc:MGI:95574]	-0.344665	7.11702e-09	9.56031e-07
chr19	47175800	47181599	promoter-TSS	ENSMUSG00000006435	Neurl1a	neuralized E3 ubiquitin protein ligase 1A [Source:MGI Symbol;Acc:MGI:1334263]	-0.344614	1.41073e-08	1.60081e-06
chr19	3321400	3326999	intron	ENSMUSG00000024900	Cpt1a	carnitine palmitoyltransferase 1a, liver [Source:MGI Symbol;Acc:MGI:1098296]	-0.344603	1.61776e-08	1.75713e-06
chr2	35717400	35723999	exon	ENSMUSG00000026883	Dab2ip	disabled 2 interacting protein [Source:MGI Symbol;Acc:MGI:1916851]	-0.343796	6.5545e-08	4.73417e-06
chr3	152207800	152213799	promoter-TSS	ENSMUSG00000028034	Fubp1	far upstream element (FUSE) binding protein 1 [Source:MGI Symbol;Acc:MGI:1196294]	-0.343577	7.64904e-13	9.99474e-10
chr6	86363400	86367999	promoter-TSS	ENSMUSG00000057497	Fam136a	family with sequence similarity 136, member A [Source:MGI Symbol;Acc:MGI:1913738]	-0.343238	3.39256e-08	2.96729e-06
chr6	92939800	92945199	intron	ENSMUSG00000030022	Adamts9	a disintegrin-like and metallopeptidase (reprolysin type) with thrombospondin type 1 motif, 9 [Source:MGI Symbol;Acc:MGI:1916320]	-0.342045	2.37534e-08	2.30168e-06
chr13	37825200	37828399	promoter-TSS	ENSMUSG00000039087	Rreb1	ras responsive element binding protein 1 [Source:MGI Symbol;Acc:MGI:2443664]	-0.34108	7.31566e-08	5.17982e-06
chr8	47239600	47245799	promoter-TSS	ENSMUSG00000038143	Stox2	storkhead box 2 [Source:MGI Symbol;Acc:MGI:1918319]	-0.341035	8.39299e-08	5.76283e-06
chr10	67544000	67550399	exon	ENSMUSG00000057134	Ado	2-aminoethanethiol (cysteamine) dioxygenase [Source:MGI Symbol;Acc:MGI:2685083]	-0.340908	7.85997e-12	5.37972e-09
chr4	41299200	41308199	TTS	ENSMUSG00000065873	n-R5s183	nuclear encoded rRNA 5S 183 [Source:MGI Symbol;Acc:MGI:4422048]	-0.340747	2.87659e-08	2.61684e-06
chr18	76943600	76949799	intron	ENSMUSG00000025421	Hdhd2	haloacid dehalogenase-like hydrolase domain containing 2 [Source:MGI Symbol;Acc:MGI:1924237]	-0.340712	4.98688e-09	7.3895e-07
chr4	40141400	40145399	exon	ENSMUSG00000028405	Aco1	aconitase 1 [Source:MGI Symbol;Acc:MGI:87879]	-0.340655	3.78432e-08	3.1747e-06
chr6	71492200	71497199	exon	ENSMUSG00000052656	Rnf103	ring finger protein 103 [Source:MGI Symbol;Acc:MGI:109483]	-0.340443	6.02423e-11	2.62389e-08
chr2	25556200	25560799	intron	ENSMUSG00000015092	Edf1	endothelial differentiation-related factor 1 [Source:MGI Symbol;Acc:MGI:1891227]	-0.339389	2.07756e-09	3.77993e-07
chr5	100496200	100502599	promoter-TSS	ENSMUSG00000035310	Lin54	lin-54 homolog (C, elegans) [Source:MGI Symbol;Acc:MGI:2140902]	-0.338446	2.12322e-08	2.13411e-06
chr17	21530800	21537199	intron	ENSMUSG00000097781	9330136K24Rik	RIKEN cDNA 9330136K24 gene [Source:MGI Symbol;Acc:MGI:2442883]	-0.337891	1.78135e-10	6.24486e-08
chr5	111213400	111222399	Distant-promoter	ENSMUSG00000033209	Ttc28	tetratricopeptide repeat domain 28 [Source:MGI Symbol;Acc:MGI:2140873]	-0.337751	8.37016e-08	5.75632e-06
chr16	28926800	28930799	intron	ENSMUSG00000051065	Mb21d2	Mab-21 domain containing 2 [Source:MGI Symbol;Acc:MGI:1917028]	-0.337021	1.1594e-08	1.43247e-06
chr6	48593200	48596599	exon	ENSMUSG00000052751	Repin1	replication initiator 1 [Source:MGI Symbol;Acc:MGI:1889817]	-0.336949	1.32942e-08	1.55351e-06
chr14	119137000	119141399	intron	ENSMUSG00000053465	Hs6st3	heparan sulfate 6-O-sulfotransferase 3 [Source:MGI Symbol;Acc:MGI:1354960]	-0.33684	1.29817e-07	7.90634e-06
chr9	50655800	50660799	intron	ENSMUSG00000000168	Dlat	dihydrolipoamide S-acetyltransferase (E2 component of pyruvate dehydrogenase complex) [Source:MGI Symbol;Acc:MGI:2385311]	-0.335739	9.87106e-10	2.17163e-07
chr9	88544200	88552399	exon	ENSMUSG00000032425	Zfp949	zinc finger protein 949 [Source:MGI Symbol;Acc:MGI:1918890]	-0.335487	2.66397e-10	8.32394e-08
chr17	23672800	23677799	Distant-promoter	ENSMUSG00000041319	Thoc6	THO complex 6 [Source:MGI Symbol;Acc:MGI:2677480]	-0.334636	6.66869e-09	9.18703e-07
chr3	51557800	51562599	promoter-TSS	ENSMUSG00000097885	5031434O11Rik	RIKEN cDNA 5031434O11 gene [Source:MGI Symbol;Acc:MGI:1923230]	-0.334206	5.1767e-11	2.37467e-08
chr5	123394000	123399199	promoter-TSS	ENSMUSG00000106254	Gm42907	predicted gene 42907 [Source:MGI Symbol;Acc:MGI:5663044]	-0.334118	6.34719e-10	1.59122e-07
chr3	104509200	104513599	promoter-TSS	ENSMUSG00000105659	4930509H03Rik	RIKEN cDNA 4930509H03 gene [Source:MGI Symbol;Acc:MGI:1922357]	-0.33348	3.44454e-08	3.00058e-06
chr9	72923600	72932999	intron	ENSMUSG00000034910	Pygo1	pygopus 1 [Source:MGI Symbol;Acc:MGI:1919385]	-0.333438	1.12537e-11	7.13619e-09
chr11	32201600	32211399	promoter-TSS	ENSMUSG00000040767	Snrnp25	small nuclear ribonucleoprotein 25 (U11/U12) [Source:MGI Symbol;Acc:MGI:1925622]	-0.333162	1.21313e-08	1.49032e-06
chr1	125559400	125562599	promoter-TSS	ENSMUSG00000026342	Slc35f5	solute carrier family 35, member F5 [Source:MGI Symbol;Acc:MGI:1921400]	-0.332719	1.74271e-07	9.73391e-06
chr19	6937000	6944199	exon	ENSMUSG00000024958	Gpr137	G protein-coupled receptor 137 [Source:MGI Symbol;Acc:MGI:2147529]	-0.332554	6.47146e-14	1.32881e-10
chr12	86821200	86827799	Intergenic	ENSMUSG00000088403	Gm25888	predicted gene, 25888 [Source:MGI Symbol;Acc:MGI:5455665]	-0.331936	5.47059e-08	4.16035e-06
chr7	101106600	101110799	promoter-TSS	ENSMUSG00000030691	Fchsd2	FCH and double SH3 domains 2 [Source:MGI Symbol;Acc:MGI:2448475]	-0.331393	1.50162e-08	1.66881e-06
chr4	135351600	135354799	promoter-TSS	ENSMUSG00000028809	Srrm1	serine/arginine repetitive matrix 1 [Source:MGI Symbol;Acc:MGI:1858303]	-0.329744	1.50427e-07	8.7536e-06
chr7	118591200	118598999	Distant-promoter	ENSMUSG00000030650	Tmc5	transmembrane channel-like gene family 5 [Source:MGI Symbol;Acc:MGI:1921674]	-0.329592	1.7258e-07	9.72762e-06
chr14	122459800	122466399	intron	ENSMUSG00000041703	Zic5	zinc finger protein of the cerebellum 5 [Source:MGI Symbol;Acc:MGI:1929518]	-0.329348	2.44137e-08	2.35508e-06
chr12	24571000	24578399	intron	ENSMUSG00000020656	Grhl1	grainyhead-like 1 (Drosophila) [Source:MGI Symbol;Acc:MGI:2182540]	-0.329172	5.85486e-09	8.22351e-07
chr2	5710200	5716199	intron	ENSMUSG00000039145	Camk1d	calcium/calmodulin-dependent protein kinase ID [Source:MGI Symbol;Acc:MGI:2442190]	-0.329005	2.96676e-10	8.8838e-08
chr16	38086200	38094399	promoter-TSS	ENSMUSG00000022812	Gsk3b	glycogen synthase kinase 3 beta [Source:MGI Symbol;Acc:MGI:1861437]	-0.328511	7.78791e-15	2.58319e-11
chr13	56132000	56137399	exon	ENSMUSG00000015937	H2afy	H2A histone family, member Y [Source:MGI Symbol;Acc:MGI:1349392]	-0.327716	2.22695e-09	3.95168e-07
chr14	21498600	21502999	promoter-TSS	ENSMUSG00000021767	Kat6b	K(lysine) acetyltransferase 6B [Source:MGI Symbol;Acc:MGI:1858746]	-0.327687	5.36769e-10	1.41131e-07
chr11	60215400	60234999	Distant-promoter	ENSMUSG00000020538	Srebf1	sterol regulatory element binding transcription factor 1 [Source:MGI Symbol;Acc:MGI:107606]	-0.327066	6.07428e-18	5.23846e-14
chr3	84257200	84261599	promoter-TSS	ENSMUSG00000027993	Trim2	tripartite motif-containing 2 [Source:MGI Symbol;Acc:MGI:1933163]	-0.32703	1.78151e-09	3.41417e-07
chr2	154789000	154796399	intron	ENSMUSG00000027593	Raly	hnRNP-associated with lethal yellow [Source:MGI Symbol;Acc:MGI:97850]	-0.327004	7.21949e-10	1.7489e-07
chr10	120976800	120980399	exon	ENSMUSG00000048661	Lemd3	LEM domain containing 3 [Source:MGI Symbol;Acc:MGI:3580376]	-0.326862	8.4926e-09	1.11647e-06
chr6	42320800	42326199	intron	ENSMUSG00000029861	Fam131b	family with sequence similarity 131, member B [Source:MGI Symbol;Acc:MGI:1923406]	-0.326768	2.33905e-09	4.11673e-07
chr16	33055800	33060799	TTS	ENSMUSG00000060636	Rpl35a	ribosomal protein L35A [Source:MGI Symbol;Acc:MGI:1928894]	-0.326145	1.52321e-07	8.81624e-06
chr1	139421200	139427199	exon	ENSMUSG00000033964	Zbtb41	zinc finger and BTB domain containing 41 [Source:MGI Symbol;Acc:MGI:2444487]	-0.32599	8.68402e-10	1.98124e-07
chr14	124672600	124678199	intron	ENSMUSG00000025551	Fgf14	fibroblast growth factor 14 [Source:MGI Symbol;Acc:MGI:109189]	-0.325543	3.22474e-09	5.2472e-07
chr7	126459800	126470199	Distant-promoter	ENSMUSG00000030730	Atp2a1	ATPase, Ca++ transporting, cardiac muscle, fast twitch 1 [Source:MGI Symbol;Acc:MGI:105058]	-0.324539	1.80803e-08	1.88771e-06
chr1	166377600	166383799	promoter-TSS	ENSMUSG00000089853	Gm15853	predicted gene 15853 [Source:MGI Symbol;Acc:MGI:3801970]	-0.324525	1.06968e-09	2.29476e-07
chr2	153740600	153746199	intron	ENSMUSG00000027479	Mapre1	microtubule-associated protein, RP/EB family, member 1 [Source:MGI Symbol;Acc:MGI:891995]	-0.323495	2.79005e-08	2.57617e-06
chr15	94401800	94406599	promoter-TSS	ENSMUSG00000022449	Adamts20	a disintegrin-like and metallopeptidase (reprolysin type) with thrombospondin type 1 motif, 20 [Source:MGI Symbol;Acc:MGI:2660628]	-0.323092	1.72089e-07	9.71269e-06
chr2	83722600	83726399	promoter-TSS	ENSMUSG00000027087	Itgav	integrin alpha V [Source:MGI Symbol;Acc:MGI:96608]	-0.322902	1.3402e-07	8.09377e-06
chr14	121694200	121703999	promoter-TSS	ENSMUSG00000025558	Dock9	dedicator of cytokinesis 9 [Source:MGI Symbol;Acc:MGI:106321]	-0.322715	3.7254e-09	5.82026e-07
chr6	107529000	107533199	intron	ENSMUSG00000034648	Lrrn1	leucine rich repeat protein 1, neuronal [Source:MGI Symbol;Acc:MGI:106038]	-0.322573	2.90637e-09	4.93396e-07
chr6	93909800	93915599	promoter-TSS	ENSMUSG00000045095	Magi1	membrane associated guanylate kinase, WW and PDZ domain containing 1 [Source:MGI Symbol;Acc:MGI:1203522]	-0.322404	4.30562e-08	3.48327e-06
chr9	68652600	68657399	promoter-TSS	ENSMUSG00000032238	Rora	RAR-related orphan receptor alpha [Source:MGI Symbol;Acc:MGI:104661]	-0.321818	6.48836e-08	4.71007e-06
chr7	27668400	27676999	intron	ENSMUSG00000040390	Map3k10	mitogen-activated protein kinase kinase kinase 10 [Source:MGI Symbol;Acc:MGI:1346879]	-0.321303	1.17117e-11	7.31899e-09
chr15	31528400	31532199	intron	ENSMUSG00000039100	March6	membrane-associated ring finger (C3HC4) 6 [Source:MGI Symbol;Acc:MGI:2442773]	-0.320782	4.62413e-08	3.63855e-06
chr1	30944200	30950999	Distant-promoter	ENSMUSG00000026064	Ptp4a1	protein tyrosine phosphatase 4a1 [Source:MGI Symbol;Acc:MGI:1277096]	-0.320261	1.73757e-09	3.34483e-07
chr12	28629200	28636799	promoter-TSS	ENSMUSG00000061477	Rps7	ribosomal protein S7 [Source:MGI Symbol;Acc:MGI:1333818]	-0.319391	4.32913e-08	3.48919e-06
chr15	66898800	66909599	Distant-promoter	ENSMUSG00000005124	Wisp1	WNT1 inducible signaling pathway protein 1 [Source:MGI Symbol;Acc:MGI:1197008]	-0.319391	8.17726e-08	5.6507e-06
chr11	3201200	3207399	intron	ENSMUSG00000020454	Eif4enif1	eukaryotic translation initiation factor 4E nuclear import factor 1 [Source:MGI Symbol;Acc:MGI:1921453]	-0.31886	2.73561e-09	4.69958e-07
chr4	123914800	123920799	promoter-TSS	ENSMUSG00000096969	4930535I16Rik	RIKEN cDNA 4930535I16 gene [Source:MGI Symbol;Acc:MGI:1922470]	-0.31861	2.86822e-10	8.70969e-08
chr12	72405000	72410399	intron	ENSMUSG00000021087	Rtn1	reticulon 1 [Source:MGI Symbol;Acc:MGI:1933947]	-0.317435	7.82996e-08	5.44561e-06
chr11	31998200	32003999	intron	ENSMUSG00000020297	Nsg2	neuron specific gene family member 2 [Source:MGI Symbol;Acc:MGI:1202070]	-0.315976	4.44124e-08	3.53986e-06
chr3	87524800	87530799	exon	ENSMUSG00000003382	Etv3	ets variant 3 [Source:MGI Symbol;Acc:MGI:1350926]	-0.314906	2.82153e-08	2.58311e-06
chr4	137662800	137668599	intron	ENSMUSG00000041351	Rap1gap	Rap1 GTPase-activating protein [Source:MGI Symbol;Acc:MGI:109338]	-0.314401	2.24892e-08	2.21908e-06
chr11	50323400	50326999	intron	ENSMUSG00000020368	Canx	calnexin [Source:MGI Symbol;Acc:MGI:88261]	-0.314261	1.48156e-07	8.68e-06
chr11	102092400	102103599	Intergenic	ENSMUSG00000017316	Ppy	pancreatic polypeptide [Source:MGI Symbol;Acc:MGI:97753]	-0.313229	3.67506e-09	5.78352e-07
chr1	135425200	135432799	intron	ENSMUSG00000041879	Ipo9	importin 9 [Source:MGI Symbol;Acc:MGI:1918944]	-0.312299	1.33363e-08	1.55422e-06
chr15	40653200	40658999	intron	ENSMUSG00000022306	Zfpm2	zinc finger protein, multitype 2 [Source:MGI Symbol;Acc:MGI:1334444]	-0.312162	4.39891e-09	6.6091e-07
chr2	26295400	26302199	Distant-promoter	ENSMUSG00000048038	Ccdc187	coiled-coil domain containing 187 [Source:MGI Symbol;Acc:MGI:3045295]	-0.312111	1.26198e-07	7.7406e-06
chr9	56994000	56996999	exon	ENSMUSG00000032290	Ptpn9	protein tyrosine phosphatase, non-receptor type 9 [Source:MGI Symbol;Acc:MGI:1928376]	-0.311648	7.82385e-08	5.45015e-06
chr14	70286000	70291199	intron	ENSMUSG00000022092	Ppp3cc	protein phosphatase 3, catalytic subunit, gamma isoform [Source:MGI Symbol;Acc:MGI:107162]	-0.311299	1.47878e-07	8.6755e-06
chr4	132920600	132926599	Distant-promoter	ENSMUSG00000028878	Fam76a	family with sequence similarity 76, member A [Source:MGI Symbol;Acc:MGI:2385211]	-0.310582	1.05015e-07	6.80942e-06
chr9	41075800	41085599	Distant-promoter	ENSMUSG00000032020	Ubash3b	ubiquitin associated and SH3 domain containing, B [Source:MGI Symbol;Acc:MGI:1920078]	-0.310297	1.2033e-07	7.44421e-06
chr3	108009400	108019799	Distant-promoter	ENSMUSG00000058135	Gstm1	glutathione S-transferase, mu 1 [Source:MGI Symbol;Acc:MGI:95860]	-0.310197	7.70157e-10	1.81471e-07
chr6	86193200	86199599	intron	ENSMUSG00000029999	Tgfa	transforming growth factor alpha [Source:MGI Symbol;Acc:MGI:98724]	-0.310081	3.52513e-08	3.02796e-06
chr17	47606600	47613599	intron	ENSMUSG00000023988	Bysl	bystin-like [Source:MGI Symbol;Acc:MGI:1858419]	-0.309788	1.70478e-08	1.81956e-06
chr19	6984800	6989799	promoter-TSS	ENSMUSG00000024962	Vegfb	vascular endothelial growth factor B [Source:MGI Symbol;Acc:MGI:106199]	-0.30969	6.65447e-08	4.78235e-06
chr7	16836800	16849199	promoter-TSS	ENSMUSG00000041187	Prkd2	protein kinase D2 [Source:MGI Symbol;Acc:MGI:2141917]	-0.308618	1.68885e-12	1.73388e-09
chr15	84981600	84990399	intron	ENSMUSG00000036046	5031439G07Rik	RIKEN cDNA 5031439G07 gene [Source:MGI Symbol;Acc:MGI:2444899]	-0.308304	4.04671e-12	3.29234e-09
chr5	122347200	122358599	promoter-TSS	ENSMUSG00000038569	Rad9b	RAD9 checkpoint clamp component B [Source:MGI Symbol;Acc:MGI:2385231]	-0.308003	2.0233e-10	6.81599e-08
chr14	40961800	40969199	intron	ENSMUSG00000037824	Tspan14	tetraspanin 14 [Source:MGI Symbol;Acc:MGI:1196325]	-0.307652	1.28521e-09	2.62646e-07
chr13	23581600	23586999	exon	ENSMUSG00000061482	Hist1h4d	histone cluster 1, H4d [Source:MGI Symbol;Acc:MGI:2448423]	-0.307023	1.22292e-07	7.53321e-06
chr16	38899800	38907599	intron	ENSMUSG00000022790	Igsf11	immunoglobulin superfamily, member 11 [Source:MGI Symbol;Acc:MGI:2388477]	-0.306769	1.54503e-08	1.69521e-06
chr5	146230000	146234799	intron	ENSMUSG00000029635	Cdk8	cyclin-dependent kinase 8 [Source:MGI Symbol;Acc:MGI:1196224]	-0.306757	7.57674e-08	5.33839e-06
chr7	110058800	110063999	promoter-TSS	ENSMUSG00000073867	AA474408	expressed sequence AA474408 [Source:MGI Symbol;Acc:MGI:3034216]	-0.306706	1.07472e-08	1.35108e-06
chr17	25911400	25921599	Distant-promoter	ENSMUSG00000084862	Gm16278	predicted gene 16278 [Source:MGI Symbol;Acc:MGI:3826602]	-0.30664	1.36696e-12	1.47359e-09
chr17	88062000	88067799	intron	ENSMUSG00000005371	Fbxo11	F-box protein 11 [Source:MGI Symbol;Acc:MGI:2147134]	-0.306265	3.27384e-12	2.768e-09
chr5	32131600	32139799	promoter-TSS	ENSMUSG00000029135	Fosl2	fos-like antigen 2 [Source:MGI Symbol;Acc:MGI:102858]	-0.306089	3.74242e-12	3.10333e-09
chr10	99105200	99112599	promoter-TSS	ENSMUSG00000090035	Galnt4	UDP-N-acetyl-alpha-D-galactosamine:polypeptide N-acetylgalactosaminyltransferase 4 [Source:MGI Symbol;Acc:MGI:894692]	-0.305991	3.30174e-09	5.2926e-07
chr7	127447200	127453399	Distant-promoter	ENSMUSG00000048921	Zfp689	zinc finger protein 689 [Source:MGI Symbol;Acc:MGI:1918381]	-0.305205	1.49344e-07	8.72588e-06
chr14	55637200	55647399	promoter-TSS	ENSMUSG00000002320	Tm9sf1	transmembrane 9 superfamily member 1 [Source:MGI Symbol;Acc:MGI:1921390]	-0.304043	6.005e-10	1.52315e-07
chr6	38432800	38437799	intron	ENSMUSG00000038538	Ubn2	ubinuclein 2 [Source:MGI Symbol;Acc:MGI:2444236]	-0.303067	1.45508e-08	1.62969e-06
chr9	119087800	119094999	intron	ENSMUSG00000010660	Plcd1	phospholipase C, delta 1 [Source:MGI Symbol;Acc:MGI:97614]	-0.301334	1.22558e-07	7.53881e-06
chr4	155248800	155254599	TTS	ENSMUSG00000073684	Faap20	Fanconi anemia core complex associated protein 20 [Source:MGI Symbol;Acc:MGI:1914763]	-0.300817	7.74724e-08	5.42307e-06
chr8	123222000	123230599	promoter-TSS	ENSMUSG00000033862	Cdk10	cyclin-dependent kinase 10 [Source:MGI Symbol;Acc:MGI:2448549]	-0.300666	1.14473e-08	1.4225e-06
chr2	21366200	21371999	promoter-TSS	ENSMUSG00000085680	Gm13327	predicted gene 13327 [Source:MGI Symbol;Acc:MGI:3651762]	-0.299794	7.1957e-08	5.12011e-06
chr11	94320000	94324199	promoter-TSS	ENSMUSG00000020863	Luc7l3	LUC7-like 3 (S, cerevisiae) [Source:MGI Symbol;Acc:MGI:1914934]	-0.299786	4.4585e-08	3.54706e-06
chr17	37067000	37077199	exon	ENSMUSG00000024462	Gabbr1	gamma-aminobutyric acid (GABA) B receptor, 1 [Source:MGI Symbol;Acc:MGI:1860139]	-0.299677	3.97603e-08	3.30978e-06
chr2	163417600	163424999	TTS	ENSMUSG00000099632	2900093K20Rik	RIKEN cDNA 2900093K20 gene [Source:MGI Symbol;Acc:MGI:1915287]	-0.299464	3.16227e-08	2.8057e-06
chr2	69821600	69827599	TTS	ENSMUSG00000042155	Klhl23	kelch-like 23 [Source:MGI Symbol;Acc:MGI:2683536]	-0.298416	1.23464e-07	7.58372e-06
chr8	23205000	23210399	promoter-TSS	ENSMUSG00000031545	Gpat4	glycerol-3-phosphate acyltransferase 4 [Source:MGI Symbol;Acc:MGI:2142716]	-0.297232	1.64997e-07	9.41092e-06
chr8	105853200	105858999	exon	ENSMUSG00000036442	Thap11	THAP domain containing 11 [Source:MGI Symbol;Acc:MGI:1930964]	-0.296871	3.17981e-08	2.81547e-06
chr11	115941800	115959199	intron	ENSMUSG00000087064	Sap30bpos	SAP30 binding protein, opposite strand [Source:MGI Symbol;Acc:MGI:3650575]	-0.296401	2.68074e-12	2.35905e-09
chr7	25202200	25213599	intron	ENSMUSG00000098325	Mir7048	microRNA 7048 [Source:MGI Symbol;Acc:MGI:5530656]	-0.296222	1.53045e-07	8.84626e-06
chr4	86575000	86582199	TTS	ENSMUSG00000070934	Rraga	Ras-related GTP binding A [Source:MGI Symbol;Acc:MGI:1915691]	-0.296215	6.28241e-09	8.73863e-07
chr1	136343400	136346999	intron	ENSMUSG00000041570	Camsap2	calmodulin regulated spectrin-associated protein family, member 2 [Source:MGI Symbol;Acc:MGI:1922434]	-0.295504	2.68255e-08	2.49292e-06
chr11	90378000	90392999	intron	ENSMUSG00000003949	Hlf	hepatic leukemia factor [Source:MGI Symbol;Acc:MGI:96108]	-0.295039	1.04483e-12	1.25148e-09
chr15	81936000	81941199	intron	ENSMUSG00000042109	Csdc2	cold shock domain containing C2, RNA binding [Source:MGI Symbol;Acc:MGI:2146027]	-0.294212	1.17259e-07	7.34916e-06
chr17	45682200	45689599	promoter-TSS	ENSMUSG00000036026	Tmem63b	transmembrane protein 63b [Source:MGI Symbol;Acc:MGI:2387609]	-0.294124	3.91074e-09	6.04412e-07
chr4	144888600	144896399	promoter-TSS	ENSMUSG00000066026	Dhrs3	dehydrogenase/reductase (SDR family) member 3 [Source:MGI Symbol;Acc:MGI:1315215]	-0.292802	9.87486e-08	6.51076e-06
chr7	59227600	59232399	exon	ENSMUSG00000025326	Ube3a	ubiquitin protein ligase E3A [Source:MGI Symbol;Acc:MGI:105098]	-0.292551	1.94242e-08	2.00856e-06
chr5	20697600	20706599	promoter-TSS	ENSMUSG00000073174	Gm29254	predicted gene 29254 [Source:MGI Symbol;Acc:MGI:5579960]	-0.292469	4.4189e-08	3.52857e-06
chr15	38517400	38521599	promoter-TSS	ENSMUSG00000037458	Azin1	antizyme inhibitor 1 [Source:MGI Symbol;Acc:MGI:1859169]	-0.292131	1.62585e-07	9.31033e-06
chr11	119052000	119060399	Distant-promoter	ENSMUSG00000025578	Cbx8	chromobox 8 [Source:MGI Symbol;Acc:MGI:1353589]	-0.29145	2.30651e-08	2.26038e-06
chr8	69899000	69909999	Distant-promoter	ENSMUSG00000048967	Yjefn3	YjeF N-terminal domain containing 3 [Source:MGI Symbol;Acc:MGI:2681845]	-0.290151	1.93208e-09	3.63805e-07
chr5	121847800	121856799	intron	ENSMUSG00000044134	Fam109a	family with sequence similarity 109, member A [Source:MGI Symbol;Acc:MGI:2442708]	-0.289851	1.57245e-08	1.71655e-06
chr7	80991200	80996199	promoter-TSS	ENSMUSG00000005621	Zfp592	zinc finger protein 592 [Source:MGI Symbol;Acc:MGI:2443541]	-0.289829	1.96846e-09	3.65863e-07
chr1	179958200	179964199	promoter-TSS	ENSMUSG00000026490	Cdc42bpa	CDC42 binding protein kinase alpha [Source:MGI Symbol;Acc:MGI:2441841]	-0.288797	1.04898e-09	2.26159e-07
chr4	122994400	123001599	promoter-TSS	ENSMUSG00000028654	Mycl	v-myc avian myelocytomatosis viral oncogene lung carcinoma derived [Source:MGI Symbol;Acc:MGI:96799]	-0.288776	1.86491e-08	1.94239e-06
chr6	85468600	85481399	intron	ENSMUSG00000030007	Cct7	chaperonin containing Tcp1, subunit 7 (eta) [Source:MGI Symbol;Acc:MGI:107184]	-0.287941	3.4744e-09	5.52828e-07
chr13	55721200	55730399	Distant-promoter	ENSMUSG00000021496	Pcbd2	pterin 4 alpha carbinolamine dehydratase/dimerization cofactor of hepatocyte nuclear factor 1 alpha (TCF1) 2 [Source:MGI Symbol;Acc:MGI:1919812]	-0.287801	1.55963e-07	8.97881e-06
chr2	103794200	103798999	promoter-TSS	ENSMUSG00000027184	Caprin1	cell cycle associated protein 1 [Source:MGI Symbol;Acc:MGI:1858234]	-0.287689	1.97133e-08	2.03358e-06
chr5	25496600	25502399	promoter-TSS	ENSMUSG00000097236	4831440E17Rik	RIKEN cDNA 4831440E17 gene [Source:MGI Symbol;Acc:MGI:2445144]	-0.28697	1.17092e-09	2.43913e-07
chr19	10093600	10103599	intron	ENSMUSG00000024665	Fads2	fatty acid desaturase 2 [Source:MGI Symbol;Acc:MGI:1930079]	-0.28697	1.29292e-08	1.54008e-06
chr8	86742200	86747199	promoter-TSS	ENSMUSG00000074178	Gm10638	predicted gene 10638 [Source:MGI Symbol;Acc:MGI:3704316]	-0.286582	6.56588e-08	4.73446e-06
chr15	77964000	77975199	intron	ENSMUSG00000016554	Eif3d	eukaryotic translation initiation factor 3, subunit D [Source:MGI Symbol;Acc:MGI:1933181]	-0.285512	7.24375e-10	1.73528e-07
chr16	55817800	55824799	intron	ENSMUSG00000035356	Nfkbiz	nuclear factor of kappa light polypeptide gene enhancer in B cells inhibitor, zeta [Source:MGI Symbol;Acc:MGI:1931595]	-0.285239	1.4159e-08	1.60245e-06
chr5	122367200	122376399	promoter-TSS	ENSMUSG00000029464	Gpn3	GPN-loop GTPase 3 [Source:MGI Symbol;Acc:MGI:1289326]	-0.2852	1.9971e-08	2.04064e-06
chr19	46758200	46771199	intron	ENSMUSG00000064105	Cnnm2	cyclin M2 [Source:MGI Symbol;Acc:MGI:2151054]	-0.28293	4.34198e-12	3.46715e-09
chr11	88066600	88076199	Distant-promoter	ENSMUSG00000018377	Vezf1	vascular endothelial zinc finger 1 [Source:MGI Symbol;Acc:MGI:1313291]	-0.28251	1.53113e-09	3.05658e-07
chr6	85368400	85375799	intron	ENSMUSG00000051343	Rab11fip5	RAB11 family interacting protein 5 (class I) [Source:MGI Symbol;Acc:MGI:1098586]	-0.282285	1.13048e-07	7.11622e-06
chr9	57519800	57527599	intron	ENSMUSG00000000088	Cox5a	cytochrome c oxidase subunit Va [Source:MGI Symbol;Acc:MGI:88474]	-0.282283	3.64581e-08	3.10686e-06
chr1	91450400	91460999	intron	ENSMUSG00000055866	Per2	period circadian clock 2 [Source:MGI Symbol;Acc:MGI:1195265]	-0.282164	6.36392e-10	1.5862e-07
chr18	74061600	74066999	promoter-TSS	ENSMUSG00000024558	Mapk4	mitogen-activated protein kinase 4 [Source:MGI Symbol;Acc:MGI:2444559]	-0.282138	5.7718e-08	4.32083e-06
chr9	108076800	108084399	promoter-TSS	ENSMUSG00000032591	Mst1	macrophage stimulating 1 (hepatocyte growth factor-like) [Source:MGI Symbol;Acc:MGI:96080]	-0.282128	1.79175e-07	9.94341e-06
chr5	143524400	143529399	TTS	ENSMUSG00000001847	Rac1	RAS-related C3 botulinum substrate 1 [Source:MGI Symbol;Acc:MGI:97845]	-0.281431	1.47434e-07	8.67306e-06
chr2	19656200	19666799	TTS	ENSMUSG00000043415	Otud1	OTU domain containing 1 [Source:MGI Symbol;Acc:MGI:1918448]	-0.281286	5.06018e-09	7.4216e-07
chr19	4211800	4224199	Distant-promoter	ENSMUSG00000093346	Gm26115	predicted gene, 26115 [Source:MGI Symbol;Acc:MGI:5455892]	-0.28073	1.90577e-09	3.60425e-07
chr11	88046000	88051599	promoter-TSS	ENSMUSG00000018379	Srsf1	serine/arginine-rich splicing factor 1 [Source:MGI Symbol;Acc:MGI:98283]	-0.280588	7.79225e-08	5.44574e-06
chr1	6212000	6216799	promoter-TSS	ENSMUSG00000090031	4732440D04Rik	RIKEN cDNA 4732440D04 gene [Source:MGI Symbol;Acc:MGI:3604103]	-0.280435	1.10027e-07	7.0183e-06
chr9	101072200	101079599	exon	ENSMUSG00000066415	Msl2	male-specific lethal 2 homolog (Drosophila) [Source:MGI Symbol;Acc:MGI:1925103]	-0.279268	1.96043e-11	1.07005e-08
chr15	98951200	98956799	promoter-TSS	ENSMUSG00000072235	Tuba1a	tubulin, alpha 1A [Source:MGI Symbol;Acc:MGI:98869]	-0.279076	4.78464e-08	3.75116e-06
chr4	46133400	46143799	promoter-TSS	ENSMUSG00000028330	Ncbp1	nuclear cap binding protein subunit 1 [Source:MGI Symbol;Acc:MGI:1891840]	-0.278902	2.65527e-09	4.61674e-07
chr8	87957800	87963399	Distant-promoter	ENSMUSG00000045333	Zfp423	zinc finger protein 423 [Source:MGI Symbol;Acc:MGI:1891217]	-0.278815	1.48459e-07	8.68598e-06
chr11	101461600	101469399	promoter-TSS	ENSMUSG00000001313	Rnd2	Rho family GTPase 2 [Source:MGI Symbol;Acc:MGI:1338755]	-0.278036	5.03733e-08	3.89265e-06
chr3	146403800	146415999	intron	ENSMUSG00000036825	Ssx2ip	synovial sarcoma, X 2 interacting protein [Source:MGI Symbol;Acc:MGI:2139150]	-0.276572	6.44907e-11	2.7533e-08
chr11	78239800	78251399	promoter-TSS	ENSMUSG00000002064	Sdf2	stromal cell derived factor 2 [Source:MGI Symbol;Acc:MGI:108019]	-0.275998	8.40621e-10	1.93837e-07
chr9	110530000	110536599	intron	ENSMUSG00000044791	Setd2	SET domain containing 2 [Source:MGI Symbol;Acc:MGI:1918177]	-0.275393	3.30428e-08	2.90184e-06
chr6	124927600	124938799	TTS	ENSMUSG00000030120	Mlf2	myeloid leukemia factor 2 [Source:MGI Symbol;Acc:MGI:1353554]	-0.275137	1.53667e-09	3.0535e-07
chr3	87905800	87912199	Distant-promoter	ENSMUSG00000004897	Hdgf	hepatoma-derived growth factor [Source:MGI Symbol;Acc:MGI:1194494]	-0.275067	3.35982e-08	2.94463e-06
chr16	8733800	8740199	intron	ENSMUSG00000022710	Usp7	ubiquitin specific peptidase 7 [Source:MGI Symbol;Acc:MGI:2182061]	-0.273587	4.51493e-08	3.58534e-06
chr12	75592800	75598999	exon	ENSMUSG00000021051	Ppp2r5e	protein phosphatase 2, regulatory subunit B', epsilon [Source:MGI Symbol;Acc:MGI:1349473]	-0.272407	5.96477e-08	4.41926e-06
chr7	19454000	19460399	intron	ENSMUSG00000030397	Mark4	MAP/microtubule affinity regulating kinase 4 [Source:MGI Symbol;Acc:MGI:1920955]	-0.270917	4.15642e-08	3.40731e-06
chr6	29196000	29209999	intron	ENSMUSG00000003500	Impdh1	inosine monophosphate dehydrogenase 1 [Source:MGI Symbol;Acc:MGI:96567]	-0.27085	1.11133e-07	7.04715e-06
chr14	25455200	25466999	promoter-TSS	ENSMUSG00000087535	Zmiz1os1	Zmiz1 opposite strand 1 [Source:MGI Symbol;Acc:MGI:3041228]	-0.270508	1.50551e-12	1.58335e-09
chr10	28073600	28080199	exon	ENSMUSG00000019889	Ptprk	protein tyrosine phosphatase, receptor type, K [Source:MGI Symbol;Acc:MGI:103310]	-0.269926	1.44379e-07	8.55169e-06
chr6	39203400	39208399	intron	ENSMUSG00000042599	Kdm7a	lysine (K)-specific demethylase 7A [Source:MGI Symbol;Acc:MGI:2443388]	-0.269892	8.39996e-08	5.75844e-06
chr2	18041200	18051799	Distant-promoter	ENSMUSG00000054074	Skida1	SKI/DACH domain containing 1 [Source:MGI Symbol;Acc:MGI:1919918]	-0.269226	1.67629e-10	6.02347e-08
chr14	68121600	68130399	Distant-promoter	ENSMUSG00000022054	Nefm	neurofilament, medium polypeptide [Source:MGI Symbol;Acc:MGI:97314]	-0.26917	4.07954e-08	3.37639e-06
chr4	150560600	150573199	TTS	ENSMUSG00000085213	Gm13091	predicted gene 13091 [Source:MGI Symbol;Acc:MGI:3649653]	-0.268794	5.92329e-11	2.60625e-08
chr7	141559200	141570799	intron	ENSMUSG00000002957	Ap2a2	adaptor-related protein complex 2, alpha 2 subunit [Source:MGI Symbol;Acc:MGI:101920]	-0.268235	7.22268e-10	1.7399e-07
chr2	52857000	52863399	intron	ENSMUSG00000036053	Fmnl2	formin-like 2 [Source:MGI Symbol;Acc:MGI:1918659]	-0.267109	2.65276e-08	2.48128e-06
chr15	76536200	76543999	exon	ENSMUSG00000022560	Slc52a2	solute carrier protein 52, member 2 [Source:MGI Symbol;Acc:MGI:1289288]	-0.266994	9.68264e-08	6.40361e-06
chr17	45588200	45597599	promoter-TSS	ENSMUSG00000023942	Slc29a1	solute carrier family 29 (nucleoside transporters), member 1 [Source:MGI Symbol;Acc:MGI:1927073]	-0.26685	1.08579e-07	6.96712e-06
chr19	46633800	46648599	intron	ENSMUSG00000047731	Wbp1l	WW domain binding protein 1 like [Source:MGI Symbol;Acc:MGI:107577]	-0.266722	3.54939e-09	5.62683e-07
chr3	28262200	28266399	exon	ENSMUSG00000027692	Tnik	TRAF2 and NCK interacting kinase [Source:MGI Symbol;Acc:MGI:1916264]	-0.266482	7.19608e-08	5.11195e-06
chr6	86522200	86528799	promoter-TSS	ENSMUSG00000097048	1600020E01Rik	RIKEN cDNA 1600020E01 gene [Source:MGI Symbol;Acc:MGI:1919262]	-0.266113	2.24991e-11	1.18313e-08
chr17	25939000	25948399	promoter-TSS	ENSMUSG00000025728	Pigq	phosphatidylinositol glycan anchor biosynthesis, class Q [Source:MGI Symbol;Acc:MGI:1333114]	-0.265682	4.38867e-08	3.51746e-06
chr6	47452000	47457599	promoter-TSS	ENSMUSG00000029686	Cul1	cullin 1 [Source:MGI Symbol;Acc:MGI:1349658]	-0.265399	6.82715e-08	4.89828e-06
chr1	174501400	174506799	intron	ENSMUSG00000028354	Fmn2	formin 2 [Source:MGI Symbol;Acc:MGI:1859252]	-0.265102	1.31549e-07	7.98929e-06
chr8	84064200	84080999	Distant-promoter	ENSMUSG00000056753	C330011M18Rik	RIKEN cDNA C330011M18 gene [Source:MGI Symbol;Acc:MGI:3045248]	-0.264943	1.28999e-12	1.42626e-09
chr13	107886800	107892199	exon	ENSMUSG00000032846	Zswim6	zinc finger SWIM-type containing 6 [Source:MGI Symbol;Acc:MGI:1914513]	-0.264678	9.38188e-09	1.2259e-06
chr11	98936000	98947999	intron	ENSMUSG00000037992	Rara	retinoic acid receptor, alpha [Source:MGI Symbol;Acc:MGI:97856]	-0.263682	8.75255e-10	1.98637e-07
chr1	165458000	165463799	promoter-TSS	ENSMUSG00000026568	Mpc2	mitochondrial pyruvate carrier 2 [Source:MGI Symbol;Acc:MGI:1917706]	-0.263176	5.55698e-08	4.21119e-06
chr5	31285000	31299799	Distant-promoter	ENSMUSG00000038564	Ift172	intraflagellar transport 172 [Source:MGI Symbol;Acc:MGI:2682064]	-0.263161	1.68442e-10	6.00267e-08
chr12	111571600	111576799	promoter-TSS	ENSMUSG00000096995	2810029C07Rik	RIKEN cDNA 2810029C07 gene [Source:MGI Symbol;Acc:MGI:1919920]	-0.262052	9.98495e-08	6.56328e-06
chr16	36062800	36073199	intron	ENSMUSG00000003955	Fam162a	family with sequence similarity 162, member A [Source:MGI Symbol;Acc:MGI:1917436]	-0.26133	9.3144e-08	6.20768e-06
chr5	36866600	36871399	intron	ENSMUSG00000029120	Ppp2r2c	protein phosphatase 2, regulatory subunit B, gamma [Source:MGI Symbol;Acc:MGI:2442660]	-0.260913	1.44919e-07	8.54842e-06
chr11	97528000	97538399	Distant-promoter	ENSMUSG00000087042	Gm11611	predicted gene 11611 [Source:MGI Symbol;Acc:MGI:3707011]	-0.260747	5.66964e-08	4.26286e-06
chr15	87622200	87629399	intron	ENSMUSG00000054863	Fam19a5	family with sequence similarity 19, member A5 [Source:MGI Symbol;Acc:MGI:2146182]	-0.260747	5.66964e-08	4.26286e-06
chr7	101830800	101839399	Distant-promoter	ENSMUSG00000073985	Gm10602	predicted gene 10602 [Source:MGI Symbol;Acc:MGI:3708759]	-0.260674	1.18785e-07	7.39106e-06
chr8	26976000	26981799	TTS	ENSMUSG00000085795	Zfp703	zinc finger protein 703 [Source:MGI Symbol;Acc:MGI:2662729]	-0.260587	3.75667e-08	3.16382e-06
chr15	73181600	73190199	Distant-promoter	ENSMUSG00000036698	Ago2	argonaute RISC catalytic subunit 2 [Source:MGI Symbol;Acc:MGI:2446632]	-0.260035	1.67518e-08	1.80584e-06
chr9	44603000	44607799	intron	ENSMUSG00000032097	Ddx6	DEAD (Asp-Glu-Ala-Asp) box polypeptide 6 [Source:MGI Symbol;Acc:MGI:104976]	-0.259966	1.10757e-07	7.03364e-06
chr13	43553000	43561599	intron	ENSMUSG00000021371	Mcur1	mitochondrial calcium uniporter regulator 1 [Source:MGI Symbol;Acc:MGI:1923387]	-0.2597	1.53718e-07	8.87324e-06
chr12	53246200	53255399	intron	ENSMUSG00000021010	Npas3	neuronal PAS domain protein 3 [Source:MGI Symbol;Acc:MGI:1351610]	-0.25969	4.85799e-08	3.788e-06
chr17	34602000	34618799	exon	ENSMUSG00000034254	Agpat1	1-acylglycerol-3-phosphate O-acyltransferase 1 (lysophosphatidic acid acyltransferase, alpha) [Source:MGI Symbol;Acc:MGI:1932075]	-0.259521	4.41557e-13	6.34665e-10
chr12	67218400	67223799	promoter-TSS	ENSMUSG00000034912	Mdga2	MAM domain containing glycosylphosphatidylinositol anchor 2 [Source:MGI Symbol;Acc:MGI:2444706]	-0.259258	1.74996e-08	1.84947e-06
chr6	138412000	138426799	intron	ENSMUSG00000030226	Lmo3	LIM domain only 3 [Source:MGI Symbol;Acc:MGI:102810]	-0.25869	1.09508e-09	2.33761e-07
chr12	111373800	111378999	intron	ENSMUSG00000021279	Cdc42bpb	CDC42 binding protein kinase beta [Source:MGI Symbol;Acc:MGI:2136459]	-0.258305	9.76353e-08	6.44722e-06
chr5	140501800	140512399	intron	ENSMUSG00000036599	Chst12	carbohydrate sulfotransferase 12 [Source:MGI Symbol;Acc:MGI:1929064]	-0.257643	9.09731e-08	6.11975e-06
chr11	24073400	24097999	exon	ENSMUSG00000000861	Bcl11a	B cell CLL/lymphoma 11A (zinc finger protein) [Source:MGI Symbol;Acc:MGI:106190]	-0.256967	9.04924e-22	1.95102e-17
chr1	36545800	36560199	promoter-TSS	ENSMUSG00000026121	Sema4c	sema domain, immunoglobulin domain (Ig), transmembrane domain (TM) and short cytoplasmic domain, (semaphorin) 4C [Source:MGI Symbol;Acc:MGI:109252]	-0.256123	2.28069e-12	2.1379e-09
chr19	43669000	43677799	intron	ENSMUSG00000040414	Slc25a28	solute carrier family 25, member 28 [Source:MGI Symbol;Acc:MGI:2180509]	-0.252902	1.22534e-08	1.50105e-06
chr11	93882600	93889199	promoter-TSS	ENSMUSG00000059474	Mbtd1	mbt domain containing 1 [Source:MGI Symbol;Acc:MGI:2143977]	-0.252576	1.77055e-07	9.83841e-06
chr2	72976200	72981999	promoter-TSS	ENSMUSG00000027109	Sp3	trans-acting transcription factor 3 [Source:MGI Symbol;Acc:MGI:1277166]	-0.252412	3.86266e-08	3.22787e-06
chr8	9972600	9983999	promoter-TSS	ENSMUSG00000040396	Abhd13	abhydrolase domain containing 13 [Source:MGI Symbol;Acc:MGI:1916154]	-0.252118	6.53087e-08	4.72502e-06
chr9	57426400	57443799	promoter-TSS	ENSMUSG00000063849	Ppcdc	phosphopantothenoylcysteine decarboxylase [Source:MGI Symbol;Acc:MGI:1914062]	-0.251708	3.18301e-09	5.21869e-07
chr11	17158400	17167599	intron	ENSMUSG00000033953	Ppp3r1	protein phosphatase 3, regulatory subunit B, alpha isoform (calcineurin B, type I) [Source:MGI Symbol;Acc:MGI:107172]	-0.250827	3.10876e-08	2.76391e-06
chr8	111535000	111541799	promoter-TSS	ENSMUSG00000033545	Znrf1	zinc and ring finger 1 [Source:MGI Symbol;Acc:MGI:2177308]	-0.250125	8.88361e-08	6.0041e-06
chr2	58564000	58570399	promoter-TSS	ENSMUSG00000026836	Acvr1	activin A receptor, type 1 [Source:MGI Symbol;Acc:MGI:87911]	-0.249907	1.46057e-08	1.6316e-06
chr10	127055800	127065199	promoter-TSS	ENSMUSG00000040502	March9	membrane-associated ring finger (C3HC4) 9 [Source:MGI Symbol;Acc:MGI:2446144]	-0.249659	1.34011e-08	1.55757e-06
chr8	14887000	14903199	TTS	ENSMUSG00000026317	Cln8	ceroid-lipofuscinosis, neuronal 8 [Source:MGI Symbol;Acc:MGI:1349447]	-0.248583	1.94326e-10	6.65026e-08
chr3	65951600	65960799	intron	ENSMUSG00000027829	Ccnl1	cyclin L1 [Source:MGI Symbol;Acc:MGI:1922664]	-0.248511	5.84472e-08	4.36028e-06
chr4	48038000	48054999	intron	ENSMUSG00000028341	Nr4a3	nuclear receptor subfamily 4, group A, member 3 [Source:MGI Symbol;Acc:MGI:1352457]	-0.248337	1.0515e-13	1.81363e-10
chr1	59760400	59768199	exon	ENSMUSG00000067336	Bmpr2	bone morphogenetic protein receptor, type II (serine/threonine kinase) [Source:MGI Symbol;Acc:MGI:1095407]	-0.247964	3.64634e-08	3.10118e-06
chr17	57003800	57016799	intron	ENSMUSG00000002658	Gtf2f1	general transcription factor IIF, polypeptide 1 [Source:MGI Symbol;Acc:MGI:1923848]	-0.246565	5.3167e-08	4.06482e-06
chr11	94208800	94217399	intron	ENSMUSG00000037573	Tob1	transducer of ErbB-2,1 [Source:MGI Symbol;Acc:MGI:1349721]	-0.246533	5.96117e-09	8.31863e-07
chr10	81100800	81117999	intron	ENSMUSG00000035027	Map2k2	mitogen-activated protein kinase kinase 2 [Source:MGI Symbol;Acc:MGI:1346867]	-0.245985	2.3581e-10	7.53194e-08
chr10	43168200	43175999	Distant-promoter	ENSMUSG00000102062	Gm29246	predicted gene 29246 [Source:MGI Symbol;Acc:MGI:5579952]	-0.245403	4.2053e-08	3.44085e-06
chr8	47672200	47678599	promoter-TSS	ENSMUSG00000074357	AA386476	expressed sequence AA386476 [Source:MGI Symbol;Acc:MGI:3034595]	-0.245125	7.74684e-08	5.43161e-06
chr18	11838200	11847399	Distant-promoter	ENSMUSG00000040957	Cables1	CDK5 and Abl enzyme substrate 1 [Source:MGI Symbol;Acc:MGI:1927065]	-0.244855	1.0585e-07	6.83273e-06
chr6	136151600	136174399	intron	ENSMUSG00000030209	Grin2b	glutamate receptor, ionotropic, NMDA2B (epsilon 2) [Source:MGI Symbol;Acc:MGI:95821]	-0.243829	1.77793e-14	4.25914e-11
chr3	79281600	79289199	intron	ENSMUSG00000062232	Rapgef2	Rap guanine nucleotide exchange factor (GEF) 2 [Source:MGI Symbol;Acc:MGI:2659071]	-0.243613	3.81426e-08	3.19361e-06
chr7	79513800	79528799	intron	ENSMUSG00000103831	Gm37608	predicted gene, 37608 [Source:MGI Symbol;Acc:MGI:5610836]	-0.242733	9.69058e-10	2.15391e-07
chr11	103111000	103120799	promoter-TSS	ENSMUSG00000048878	Hexim1	hexamethylene bis-acetamide inducible 1 [Source:MGI Symbol;Acc:MGI:2385923]	-0.242195	2.53067e-08	2.41957e-06
chr11	52358400	52366799	intron	ENSMUSG00000020402	Vdac1	voltage-dependent anion channel 1 [Source:MGI Symbol;Acc:MGI:106919]	-0.242088	3.7685e-08	3.1676e-06
chr1	195014400	195025999	Distant-promoter	ENSMUSG00000104077	Gm37027	predicted gene, 37027 [Source:MGI Symbol;Acc:MGI:5610255]	-0.24163	1.68243e-07	9.55815e-06
chr16	13355400	13378399	intron	ENSMUSG00000009569	Mkl2	MKL/myocardin-like 2 [Source:MGI Symbol;Acc:MGI:3050795]	-0.241246	1.00139e-13	1.79916e-10
chr9	57133000	57149599	promoter-TSS	ENSMUSG00000032295	Man2c1	mannosidase, alpha, class 2C, member 1 [Source:MGI Symbol;Acc:MGI:1920994]	-0.240439	1.89899e-08	1.97312e-06
chr1	178330000	178339199	promoter-TSS	ENSMUSG00000039630	Hnrnpu	heterogeneous nuclear ribonucleoprotein U [Source:MGI Symbol;Acc:MGI:1858195]	-0.239913	2.62227e-08	2.47966e-06
chr8	34804200	34813199	intron	ENSMUSG00000031530	Dusp4	dual specificity phosphatase 4 [Source:MGI Symbol;Acc:MGI:2442191]	-0.239664	4.22106e-09	6.38639e-07
chr4	43440600	43450399	TTS	ENSMUSG00000028458	Tesk1	testis specific protein kinase 1 [Source:MGI Symbol;Acc:MGI:1201675]	-0.239052	1.74232e-07	9.74434e-06
chr10	34295800	34304599	exon	ENSMUSG00000039485	Tspyl4	TSPY-like 4 [Source:MGI Symbol;Acc:MGI:106393]	-0.238971	2.28314e-08	2.24258e-06
chr5	122493600	122504399	exon	ENSMUSG00000029467	Atp2a2	ATPase, Ca++ transporting, cardiac muscle, slow twitch 2 [Source:MGI Symbol;Acc:MGI:88110]	-0.237827	6.99016e-09	9.44877e-07
chr9	45115400	45130599	intron	ENSMUSG00000070304	Scn2b	sodium channel, voltage-gated, type II, beta [Source:MGI Symbol;Acc:MGI:106921]	-0.23648	2.18417e-08	2.16509e-06
chr1	168422200	168433199	exon	ENSMUSG00000052534	Pbx1	pre B cell leukemia homeobox 1 [Source:MGI Symbol;Acc:MGI:97495]	-0.236446	1.82124e-09	3.47486e-07
chr4	155205200	155228599	intron	ENSMUSG00000029050	Ski	ski sarcoma viral oncogene homolog (avian) [Source:MGI Symbol;Acc:MGI:98310]	-0.235966	1.41793e-15	7.64263e-12
chr7	4651200	4663599	Distant-promoter	ENSMUSG00000108477	Gm44878	predicted gene 44878 [Source:MGI Symbol;Acc:MGI:5753454]	-0.235106	1.99829e-09	3.66665e-07
chr2	20959200	20972399	intron	ENSMUSG00000036591	Arhgap21	Rho GTPase activating protein 21 [Source:MGI Symbol;Acc:MGI:1918685]	-0.234808	3.48927e-11	1.67175e-08
chr9	40368000	40379399	intron	ENSMUSG00000040111	Gramd1b	GRAM domain containing 1B [Source:MGI Symbol;Acc:MGI:1925037]	-0.234257	7.81567e-08	5.45326e-06
chr16	30062600	30070999	intron	ENSMUSG00000022528	Hes1	hairy and enhancer of split 1 (Drosophila) [Source:MGI Symbol;Acc:MGI:104853]	-0.234043	1.69475e-07	9.60286e-06
chr17	56602400	56620599	Distant-promoter	ENSMUSG00000049760	2410015M20Rik	RIKEN cDNA 2410015M20 gene [Source:MGI Symbol;Acc:MGI:2442174]	-0.233419	4.52373e-10	1.2504e-07
chr11	102877000	102890599	Distant-promoter	ENSMUSG00000075510	Fam187a	family with sequence similarity 187, member A [Source:MGI Symbol;Acc:MGI:1914034]	-0.232465	6.50034e-08	4.71084e-06
chr6	115982200	115999599	intron	ENSMUSG00000030123	Plxnd1	plexin D1 [Source:MGI Symbol;Acc:MGI:2154244]	-0.232396	9.88623e-09	1.27252e-06
chr11	96816000	96830999	promoter-TSS	ENSMUSG00000038615	Nfe2l1	nuclear factor, erythroid derived 2,-like 1 [Source:MGI Symbol;Acc:MGI:99421]	-0.232227	1.10602e-10	4.22049e-08
chr11	51843400	51860599	intron	ENSMUSG00000020387	Jade2	jade family PHD finger 2 [Source:MGI Symbol;Acc:MGI:1924151]	-0.232057	1.4364e-11	8.60244e-09
chr7	19227000	19242199	intron	ENSMUSG00000052214	Opa3	optic atrophy 3 [Source:MGI Symbol;Acc:MGI:2686271]	-0.23184	1.97855e-08	2.03616e-06
chr8	76898600	76906399	promoter-TSS	ENSMUSG00000031618	Nr3c2	nuclear receptor subfamily 3, group C, member 2 [Source:MGI Symbol;Acc:MGI:99459]	-0.231531	1.10189e-09	2.32909e-07
chr11	102429000	102440999	promoter-TSS	ENSMUSG00000034708	Grn	granulin [Source:MGI Symbol;Acc:MGI:95832]	-0.231531	1.26052e-08	1.52251e-06
chr4	116069800	116078199	intron	ENSMUSG00000063882	Uqcrh	ubiquinol-cytochrome c reductase hinge protein [Source:MGI Symbol;Acc:MGI:1913826]	-0.229454	4.00794e-08	3.32991e-06
chr13	58120200	58129999	TTS	ENSMUSG00000007836	Hnrnpa0	heterogeneous nuclear ribonucleoprotein A0 [Source:MGI Symbol;Acc:MGI:1924384]	-0.227069	4.61401e-08	3.63722e-06
chr4	117876600	117887999	promoter-TSS	ENSMUSG00000028541	B4galt2	UDP-Gal:betaGlcNAc beta 1,4- galactosyltransferase, polypeptide 2 [Source:MGI Symbol;Acc:MGI:1858493]	-0.226593	5.20448e-08	4.00031e-06
chr7	127469400	127486799	Distant-promoter	ENSMUSG00000042423	Fbrs	fibrosin [Source:MGI Symbol;Acc:MGI:104648]	-0.226496	2.63576e-12	2.36779e-09
chr9	62338400	62347599	intron	ENSMUSG00000032249	Anp32a	acidic (leucine-rich) nuclear phosphoprotein 32 family, member A [Source:MGI Symbol;Acc:MGI:108447]	-0.226193	2.20752e-11	1.17516e-08
chr3	105043800	105056999	intron	ENSMUSG00000062127	Cttnbp2nl	CTTNBP2 N-terminal like [Source:MGI Symbol;Acc:MGI:1933137]	-0.226135	1.01968e-07	6.67709e-06
chr9	40799000	40809999	promoter-TSS	ENSMUSG00000015656	Hspa8	heat shock protein 8 [Source:MGI Symbol;Acc:MGI:105384]	-0.226135	1.01968e-07	6.67709e-06
chr17	5245600	5264999	intron	ENSMUSG00000101133	Gm29050	predicted gene 29050 [Source:MGI Symbol;Acc:MGI:5579756]	-0.225995	6.48117e-08	4.72074e-06
chr16	18206600	18232199	TTS	ENSMUSG00000090777	Ccdc188	coiled-coil domain containing 188 [Source:MGI Symbol;Acc:MGI:3647803]	-0.225767	3.30062e-11	1.63589e-08
chr10	80082400	80107799	intron	ENSMUSG00000035673	Sbno2	strawberry notch homolog 2 (Drosophila) [Source:MGI Symbol;Acc:MGI:2448490]	-0.225607	1.34752e-11	8.18384e-09
chr1	191717000	191726399	intron	ENSMUSG00000026623	Lpgat1	lysophosphatidylglycerol acyltransferase 1 [Source:MGI Symbol;Acc:MGI:2446186]	-0.225325	7.38642e-08	5.22135e-06
chr10	79703600	79714199	promoter-TSS	ENSMUSG00000023175	Bsg	basigin [Source:MGI Symbol;Acc:MGI:88208]	-0.22515	5.66402e-08	4.2698e-06
chr13	55208800	55216799	intron	ENSMUSG00000021488	Nsd1	nuclear receptor-binding SET-domain protein 1 [Source:MGI Symbol;Acc:MGI:1276545]	-0.224971	5.72375e-08	4.29232e-06
chr9	42114800	42124999	intron	ENSMUSG00000049313	Sorl1	sortilin-related receptor, LDLR class A repeats-containing [Source:MGI Symbol;Acc:MGI:1202296]	-0.224577	1.01534e-07	6.66383e-06
chr5	140630800	140650799	Distant-promoter	ENSMUSG00000036565	Ttyh3	tweety family member 3 [Source:MGI Symbol;Acc:MGI:1925589]	-0.223357	2.37299e-11	1.21813e-08
chr12	69883400	69895399	Distant-promoter	ENSMUSG00000021066	Atl1	atlastin GTPase 1 [Source:MGI Symbol;Acc:MGI:1921241]	-0.223198	1.31735e-07	7.98936e-06
chr10	81384000	81398599	TTS	ENSMUSG00000114004	AC155937,1		-0.222619	8.63105e-08	5.87948e-06
chr7	79345200	79364399	Distant-promoter	ENSMUSG00000089453	Gm24224	predicted gene, 24224 [Source:MGI Symbol;Acc:MGI:5454001]	-0.22163	1.04311e-08	1.31903e-06
chr11	118192000	118205999	intron	ENSMUSG00000080810	Gm11737	predicted gene 11737 [Source:MGI Symbol;Acc:MGI:3650525]	-0.221184	5.0606e-10	1.33873e-07
chr15	87542400	87552599	Intergenic	ENSMUSG00000054863	Fam19a5	family with sequence similarity 19, member A5 [Source:MGI Symbol;Acc:MGI:2146182]	-0.221183	1.47389e-07	8.68224e-06
chr19	6439000	6456999	intron	ENSMUSG00000033768	Nrxn2	neurexin II [Source:MGI Symbol;Acc:MGI:1096362]	-0.22045	4.3453e-08	3.49569e-06
chr2	30115000	30125799	intron	ENSMUSG00000039686	Zer1	zyg-11 related, cell cycle regulator [Source:MGI Symbol;Acc:MGI:2442511]	-0.220256	1.41816e-07	8.44629e-06
chr15	68922400	68934799	exon	ENSMUSG00000022332	Khdrbs3	KH domain containing, RNA binding, signal transduction associated 3 [Source:MGI Symbol;Acc:MGI:1313312]	-0.219945	1.72804e-07	9.71487e-06
chr5	142809200	142825999	promoter-TSS	ENSMUSG00000039477	Tnrc18	trinucleotide repeat containing 18 [Source:MGI Symbol;Acc:MGI:3648294]	-0.219137	1.18421e-18	1.27658e-14
chr18	69514800	69530199	promoter-TSS	ENSMUSG00000053477	Tcf4	transcription factor 4 [Source:MGI Symbol;Acc:MGI:98506]	-0.218865	1.91043e-11	1.05612e-08
chr15	77831600	77843199	intron	ENSMUSG00000084497	Gm22107	predicted gene, 22107 [Source:MGI Symbol;Acc:MGI:5451884]	-0.218194	5.95686e-08	4.42862e-06
chr10	20168800	20185199	intron	ENSMUSG00000019996	Map7	microtubule-associated protein 7 [Source:MGI Symbol;Acc:MGI:1328328]	-0.218133	7.70789e-09	1.02266e-06
chr2	180015600	180034999	exon	ENSMUSG00000039108	Lsm14b	LSM family member 14B [Source:MGI Symbol;Acc:MGI:3040677]	-0.217677	5.10278e-09	7.45871e-07
chr9	37536000	37553399	TTS	ENSMUSG00000053310	Nrgn	neurogranin [Source:MGI Symbol;Acc:MGI:1927184]	-0.217616	1.93391e-09	3.62565e-07
chr5	114672800	114691599	intron	ENSMUSG00000011884	Gltp	glycolipid transfer protein [Source:MGI Symbol;Acc:MGI:1929253]	-0.217604	1.48738e-08	1.65726e-06
chr10	40878800	40890999	intron	ENSMUSG00000019831	Wasf1	WAS protein family, member 1 [Source:MGI Symbol;Acc:MGI:1890563]	-0.217483	2.33731e-08	2.28537e-06
chr13	36723800	36736999	intron	ENSMUSG00000039114	Nrn1	neuritin 1 [Source:MGI Symbol;Acc:MGI:1915654]	-0.216714	4.18779e-09	6.35837e-07
chr7	46994400	47018799	Distant-promoter	ENSMUSG00000109118	Gm32031	predicted gene, 32031 [Source:MGI Symbol;Acc:MGI:5591190]	-0.21658	1.23042e-09	2.55075e-07
chr12	25092200	25101799	promoter-TSS	ENSMUSG00000020644	Id2	inhibitor of DNA binding 2 [Source:MGI Symbol;Acc:MGI:96397]	-0.215909	1.38693e-07	8.29467e-06
chr10	79850000	79863199	intron	ENSMUSG00000006498	Ptbp1	polypyrimidine tract binding protein 1 [Source:MGI Symbol;Acc:MGI:97791]	-0.215461	1.00983e-08	1.28828e-06
chr11	69912000	69925599	promoter-TSS	ENSMUSG00000078812	Eif5a	eukaryotic translation initiation factor 5A [Source:MGI Symbol;Acc:MGI:106248]	-0.214908	3.91678e-08	3.26676e-06
chr1	106168800	106186799	intron	ENSMUSG00000044340	Phlpp1	PH domain and leucine rich repeat protein phosphatase 1 [Source:MGI Symbol;Acc:MGI:2138327]	-0.214731	1.29751e-09	2.63909e-07
chr11	97798000	97825599	Distant-promoter	ENSMUSG00000038366	Lasp1	LIM and SH3 protein 1 [Source:MGI Symbol;Acc:MGI:109656]	-0.214464	1.0577e-12	1.23265e-09
chr16	34112000	34131199	intron	ENSMUSG00000061751	Kalrn	kalirin, RhoGEF kinase [Source:MGI Symbol;Acc:MGI:2685385]	-0.214071	1.6819e-07	9.56777e-06
chr17	45561600	45575799	TTS	ENSMUSG00000023944	Hsp90ab1	heat shock protein 90 alpha (cytosolic), class B member 1 [Source:MGI Symbol;Acc:MGI:96247]	-0.213567	2.19122e-09	3.92055e-07
chr6	88832600	88851199	promoter-TSS	ENSMUSG00000030083	Abtb1	ankyrin repeat and BTB (POZ) domain containing 1 [Source:MGI Symbol;Acc:MGI:1933148]	-0.213468	3.29644e-08	2.90086e-06
chr11	102078800	102089999	intron	ENSMUSG00000017314	Mpp2	membrane protein, palmitoylated 2 (MAGUK p55 subfamily member 2) [Source:MGI Symbol;Acc:MGI:1858257]	-0.212902	1.06325e-07	6.85311e-06
chr2	32150000	32161399	intron	ENSMUSG00000039262	Prrc2b	proline-rich coiled-coil 2B [Source:MGI Symbol;Acc:MGI:1923304]	-0.212605	5.87412e-08	4.37465e-06
chr19	37170800	37181799	promoter-TSS	ENSMUSG00000039652	Cpeb3	cytoplasmic polyadenylation element binding protein 3 [Source:MGI Symbol;Acc:MGI:2443075]	-0.212311	2.10536e-08	2.1211e-06
chr7	19142400	19166399	TTS	ENSMUSG00000040824	Snrpd2	small nuclear ribonucleoprotein D2 [Source:MGI Symbol;Acc:MGI:98345]	-0.212266	7.19002e-10	1.7516e-07
chr17	27746000	27764199	intron	ENSMUSG00000086485	Gm15458	predicted gene 15458 [Source:MGI Symbol;Acc:MGI:3705291]	-0.212107	1.6444e-08	1.77711e-06
chr1	164443000	164462399	TTS	ENSMUSG00000026576	Atp1b1	ATPase, Na+/K+ transporting, beta 1 polypeptide [Source:MGI Symbol;Acc:MGI:88108]	-0.210827	1.20774e-11	7.43968e-09
chr3	108280800	108300799	exon	ENSMUSG00000105358	Gm43099	predicted gene 43099 [Source:MGI Symbol;Acc:MGI:5663236]	-0.210522	8.16395e-11	3.22963e-08
chr19	4180400	4210599	TTS	ENSMUSG00000040385	Ppp1ca	protein phosphatase 1, catalytic subunit, alpha isoform [Source:MGI Symbol;Acc:MGI:103016]	-0.209515	1.94109e-12	1.90227e-09
chr8	10993600	11011799	Distant-promoter	ENSMUSG00000096938	9530052E02Rik	RIKEN cDNA 9530052E02 gene [Source:MGI Symbol;Acc:MGI:3588277]	-0.209245	5.0799e-12	3.77665e-09
chr9	67036200	67050999	exon	ENSMUSG00000032366	Tpm1	tropomyosin 1, alpha [Source:MGI Symbol;Acc:MGI:98809]	-0.208724	3.75193e-08	3.16601e-06
chr13	43294400	43308399	intron	ENSMUSG00000051335	Gfod1	glucose-fructose oxidoreductase domain containing 1 [Source:MGI Symbol;Acc:MGI:2145304]	-0.208317	1.38089e-08	1.58362e-06
chr16	18339200	18354599	intron	ENSMUSG00000013539	Tango2	transport and golgi organization 2 [Source:MGI Symbol;Acc:MGI:101825]	-0.208265	7.03452e-08	5.02199e-06
chr18	39480800	39491999	TTS	ENSMUSG00000024431	Nr3c1	nuclear receptor subfamily 3, group C, member 1 [Source:MGI Symbol;Acc:MGI:95824]	-0.208222	4.59768e-08	3.63765e-06
chr6	124735800	124750599	Distant-promoter	ENSMUSG00000072772	Grcc10	gene rich cluster, C10 gene [Source:MGI Symbol;Acc:MGI:1315201]	-0.2082	5.00301e-09	7.388e-07
chr11	5965200	6005199	Distant-promoter	ENSMUSG00000057897	Camk2b	calcium/calmodulin-dependent protein kinase II, beta [Source:MGI Symbol;Acc:MGI:88257]	-0.20816	8.57826e-15	2.31184e-11
chr19	5126000	5155399	intron	ENSMUSG00000024862	Klc2	kinesin light chain 2 [Source:MGI Symbol;Acc:MGI:107953]	-0.20795	1.54908e-09	3.06406e-07
chr11	113673200	113693799	promoter-TSS	ENSMUSG00000041629	Fam104a	family with sequence similarity 104, member A [Source:MGI Symbol;Acc:MGI:106351]	-0.206823	7.75986e-09	1.0264e-06
chr11	98762000	98778999	promoter-TSS	ENSMUSG00000020889	Nr1d1	nuclear receptor subfamily 1, group D, member 1 [Source:MGI Symbol;Acc:MGI:2444210]	-0.206153	7.04778e-10	1.73657e-07
chr2	38345000	38362599	promoter-TSS	ENSMUSG00000000247	Lhx2	LIM homeobox protein 2 [Source:MGI Symbol;Acc:MGI:96785]	-0.206124	5.04474e-10	1.35111e-07
chr19	4289800	4308599	intron	ENSMUSG00000024858	Grk2	G protein-coupled receptor kinase 2 [Source:MGI Symbol;Acc:MGI:87940]	-0.206088	6.90563e-09	9.36386e-07
chr7	79499000	79512999	TTS	ENSMUSG00000093238	Mir9-3	microRNA 9-3 [Source:MGI Symbol;Acc:MGI:3619443]	-0.205606	4.45191e-10	1.23849e-07
chr4	97770800	97797799	Distant-promoter	ENSMUSG00000048747	E130114P18Rik	RIKEN cDNA E130114P18 gene [Source:MGI Symbol;Acc:MGI:2442873]	-0.205319	5.38003e-15	1.93322e-11
chr3	144193800	144206799	Distant-promoter	ENSMUSG00000104969	Gm43445	predicted gene 43445 [Source:MGI Symbol;Acc:MGI:5663582]	-0.205156	2.09259e-09	3.79128e-07
chr14	45646400	45660399	intron	ENSMUSG00000037697	Ddhd1	DDHD domain containing 1 [Source:MGI Symbol;Acc:MGI:2150302]	-0.204927	1.21128e-07	7.48284e-06
chr17	26931800	26955599	intron	ENSMUSG00000067629	Syngap1	synaptic Ras GTPase activating protein 1 homolog (rat) [Source:MGI Symbol;Acc:MGI:3039785]	-0.204696	8.13763e-15	2.3393e-11
chr18	54985200	54994199	promoter-TSS	ENSMUSG00000052713	Zfp608	zinc finger protein 608 [Source:MGI Symbol;Acc:MGI:2442338]	-0.203199	3.3963e-09	5.42401e-07
chr18	60742400	60765599	Intergenic	ENSMUSG00000024608	Rps14	ribosomal protein S14 [Source:MGI Symbol;Acc:MGI:98107]	-0.202833	1.00355e-09	2.1855e-07
chr4	82491600	82518599	exon	ENSMUSG00000008575	Nfib	nuclear factor I/B [Source:MGI Symbol;Acc:MGI:103188]	-0.202094	5.03399e-15	1.97333e-11
chr7	16912200	16925999	Distant-promoter	ENSMUSG00000019370	Calm3	calmodulin 3 [Source:MGI Symbol;Acc:MGI:103249]	-0.201621	1.67365e-09	3.26551e-07
chr2	25193000	25214799	promoter-TSS	ENSMUSG00000013465	Nelfb	negative elongation factor complex member B [Source:MGI Symbol;Acc:MGI:1931035]	-0.200286	4.25972e-08	3.45912e-06
chr17	33946600	33960199	promoter-TSS	ENSMUSG00000008668	Rps18	ribosomal protein S18 [Source:MGI Symbol;Acc:MGI:98146]	-0.199351	1.69327e-07	9.60711e-06
chr10	42264800	42278999	intron	ENSMUSG00000048756	Foxo3	forkhead box O3 [Source:MGI Symbol;Acc:MGI:1890081]	-0.199078	1.72142e-08	1.82827e-06
chr9	121756800	121769799	promoter-TSS	ENSMUSG00000013419	Zfp651	zinc finger protein 651 [Source:MGI Symbol;Acc:MGI:2670992]	-0.198672	1.16896e-07	7.33703e-06
chr15	96282000	96292399	promoter-TSS	ENSMUSG00000033237	Arid2	AT rich interactive domain 2 (ARID, RFX-like) [Source:MGI Symbol;Acc:MGI:1924294]	-0.198649	2.67183e-08	2.48832e-06
chr9	48816600	48838799	intron	ENSMUSG00000066687	Zbtb16	zinc finger and BTB domain containing 16 [Source:MGI Symbol;Acc:MGI:103222]	-0.198633	6.39636e-11	2.75811e-08
chr8	93808400	93825599	Distant-promoter	ENSMUSG00000097520	4930488L21Rik	RIKEN cDNA 4930488L21 gene [Source:MGI Symbol;Acc:MGI:1923059]	-0.198433	2.15432e-09	3.8706e-07
chr7	18988400	19010799	intron	ENSMUSG00000086533	Mypopos	Myb-related transcription factor, partner of profilin, opposite strand [Source:MGI Symbol;Acc:MGI:3826523]	-0.198252	5.04988e-10	1.34414e-07
chr18	36278200	36291399	intron	ENSMUSG00000043991	Pura	purine rich element binding protein A [Source:MGI Symbol;Acc:MGI:103079]	-0.198226	1.42981e-08	1.61396e-06
chr15	79790600	79807799	intron	ENSMUSG00000022421	Nptxr	neuronal pentraxin receptor [Source:MGI Symbol;Acc:MGI:1920590]	-0.198121	2.16732e-08	2.15333e-06
chr7	28807000	28826399	Distant-promoter	ENSMUSG00000015165	Hnrnpl	heterogeneous nuclear ribonucleoprotein L [Source:MGI Symbol;Acc:MGI:104816]	-0.198088	3.70049e-10	1.07814e-07
chr11	120342600	120363999	Intergenic	ENSMUSG00000043644	0610009L18Rik	RIKEN cDNA 0610009L18 gene [Source:MGI Symbol;Acc:MGI:1914088]	-0.197965	7.16269e-10	1.75486e-07
chr6	31208800	31222399	intron	ENSMUSG00000044471	Lncpint	long non-protein coding RNA, Trp53 induced transcript [Source:MGI Symbol;Acc:MGI:2673128]	-0.197522	1.96826e-09	3.67409e-07
chr5	137286400	137308799	promoter-TSS	ENSMUSG00000037364	Srrt	serrate RNA effector molecule homolog (Arabidopsis) [Source:MGI Symbol;Acc:MGI:1933527]	-0.196816	3.39182e-11	1.64332e-08
chr5	33720400	33740799	TTS	ENSMUSG00000054252	Fgfr3	fibroblast growth factor receptor 3 [Source:MGI Symbol;Acc:MGI:95524]	-0.196478	9.66588e-08	6.40235e-06
chr3	96591800	96606599	Distant-promoter	ENSMUSG00000049288	Lix1l	Lix1-like [Source:MGI Symbol;Acc:MGI:3036267]	-0.195325	5.68409e-09	8.03599e-07
chr8	84973200	84993199	Distant-promoter	ENSMUSG00000052837	Junb	jun B proto-oncogene [Source:MGI Symbol;Acc:MGI:96647]	-0.195297	4.35257e-10	1.22669e-07
chr15	101259800	101280799	exon	ENSMUSG00000023034	Nr4a1	nuclear receptor subfamily 4, group A, member 1 [Source:MGI Symbol;Acc:MGI:1352454]	-0.19482	2.51269e-08	2.40771e-06
chr18	69343800	69356999	intron	ENSMUSG00000053477	Tcf4	transcription factor 4 [Source:MGI Symbol;Acc:MGI:98506]	-0.194437	5.17895e-09	7.46878e-07
chr17	37043800	37058599	TTS	ENSMUSG00000024462	Gabbr1	gamma-aminobutyric acid (GABA) B receptor, 1 [Source:MGI Symbol;Acc:MGI:1860139]	-0.193759	1.31523e-08	1.54952e-06
chr2	26895400	26912799	Distant-promoter	ENSMUSG00000036160	Surf6	surfeit gene 6 [Source:MGI Symbol;Acc:MGI:98447]	-0.193538	3.49306e-08	3.01845e-06
chr19	41646000	41668399	intron	ENSMUSG00000025020	Slit1	slit homolog 1 (Drosophila) [Source:MGI Symbol;Acc:MGI:1315203]	-0.193384	1.49514e-07	8.72399e-06
chr10	80790600	80810799	intron	ENSMUSG00000020211	Sf3a2	splicing factor 3a, subunit 2 [Source:MGI Symbol;Acc:MGI:104912]	-0.192666	2.28961e-10	7.36777e-08
chr4	152083000	152121599	Distant-promoter	ENSMUSG00000039713	Plekhg5	pleckstrin homology domain containing, family G (with RhoGef domain) member 5 [Source:MGI Symbol;Acc:MGI:2652860]	-0.192519	1.76936e-13	2.93441e-10
chr13	63561600	63574399	promoter-TSS	ENSMUSG00000102282	A930032L01Rik	RIKEN cDNA A930032L01 gene [Source:MGI Symbol;Acc:MGI:1925083]	-0.192363	1.34427e-08	1.5582e-06
chr13	78187400	78205999	promoter-TSS	ENSMUSG00000069171	Nr2f1	nuclear receptor subfamily 2, group F, member 1 [Source:MGI Symbol;Acc:MGI:1352451]	-0.192357	2.17594e-10	7.21744e-08
chr19	10698200	10725199	intron	ENSMUSG00000048832	Vps37c	vacuolar protein sorting 37C [Source:MGI Symbol;Acc:MGI:2147661]	-0.191209	4.09603e-08	3.37063e-06
chr16	18122600	18138199	intron	ENSMUSG00000043811	Rtn4r	reticulon 4 receptor [Source:MGI Symbol;Acc:MGI:2136886]	-0.19106	3.01413e-08	2.71903e-06
chr10	79906400	79923599	exon	ENSMUSG00000035781	R3hdm4	R3H domain containing 4 [Source:MGI Symbol;Acc:MGI:1924814]	-0.189827	2.39727e-08	2.31772e-06
chr5	123125800	123155199	promoter-TSS	ENSMUSG00000090086	AI480526	expressed sequence AI480526 [Source:MGI Symbol;Acc:MGI:2140910]	-0.189611	2.60951e-15	1.25024e-11
chr12	86880800	86901399	TTS	ENSMUSG00000097208	Gm26698	predicted gene, 26698 [Source:MGI Symbol;Acc:MGI:5477192]	-0.188935	1.90729e-12	1.91261e-09
chr6	108657000	108670999	exon	ENSMUSG00000030103	Bhlhe40	basic helix-loop-helix family, member e40 [Source:MGI Symbol;Acc:MGI:1097714]	-0.188293	4.27464e-08	3.46471e-06
chr11	80472000	80491999	TTS	ENSMUSG00000048895	Cdk5r1	cyclin-dependent kinase 5, regulatory subunit 1 (p35) [Source:MGI Symbol;Acc:MGI:101764]	-0.187481	1.3426e-10	4.86496e-08
chr10	81533000	81552999	intron	ENSMUSG00000034781	Gna11	guanine nucleotide binding protein, alpha 11 [Source:MGI Symbol;Acc:MGI:95766]	-0.186856	3.45894e-08	3.00705e-06
chr3	136667800	136686399	intron	ENSMUSG00000028161	Ppp3ca	protein phosphatase 3, catalytic subunit, alpha isoform [Source:MGI Symbol;Acc:MGI:107164]	-0.186755	2.87898e-10	8.68123e-08
chr15	75891200	75926399	promoter-TSS	ENSMUSG00000055762	Eef1d	eukaryotic translation elongation factor 1 delta (guanine nucleotide exchange protein) [Source:MGI Symbol;Acc:MGI:1913906]	-0.185917	2.90516e-12	2.50541e-09
chr3	88197200	88248599	exon	ENSMUSG00000097156	Gm3764	predicted gene 3764 [Source:MGI Symbol;Acc:MGI:3781938]	-0.18518	1.14018e-19	1.63882e-15
chr8	83566000	83584399	promoter-TSS	ENSMUSG00000110580	D830024N08Rik	RIKEN cDNA D830024N08 gene [Source:MGI Symbol;Acc:MGI:2442966]	-0.184499	1.02783e-07	6.70502e-06
chr11	60102800	60118599	intron	ENSMUSG00000051008	4930412M03Rik	RIKEN cDNA 4930412M03 gene [Source:MGI Symbol;Acc:MGI:2443570]	-0.183052	8.32899e-08	5.73716e-06
chr5	24583800	24609199	intron	ENSMUSG00000028949	Smarcd3	SWI/SNF related, matrix associated, actin dependent regulator of chromatin, subfamily d, member 3 [Source:MGI Symbol;Acc:MGI:1914243]	-0.182253	8.94186e-11	3.47363e-08
chr9	99421800	99438999	Distant-promoter	ENSMUSG00000032470	Mras	muscle and microspikes RAS [Source:MGI Symbol;Acc:MGI:1100856]	-0.180904	1.30325e-07	7.9261e-06
chr7	141453400	141478799	promoter-TSS	ENSMUSG00000048200	Cracr2b	calcium release activated channel regulator 2B [Source:MGI Symbol;Acc:MGI:2446129]	-0.180732	1.66568e-09	3.26474e-07
chr18	69551800	69586999	intron	ENSMUSG00000053477	Tcf4	transcription factor 4 [Source:MGI Symbol;Acc:MGI:98506]	-0.180387	2.8074e-11	1.40762e-08
chr3	87977600	88003599	intron	ENSMUSG00000004892	Bcan	brevican [Source:MGI Symbol;Acc:MGI:1096385]	-0.179895	1.25559e-08	1.52941e-06
chr2	32339400	32354799	Distant-promoter	ENSMUSG00000039205	Ciz1	CDKN1A interacting zinc finger protein 1 [Source:MGI Symbol;Acc:MGI:1920234]	-0.179565	1.32042e-07	7.99669e-06
chr10	126975800	126994999	intron	ENSMUSG00000078429	Ctdsp2	CTD (carboxy-terminal domain, RNA polymerase II, polypeptide A) small phosphatase 2 [Source:MGI Symbol;Acc:MGI:1098748]	-0.178445	2.7318e-09	4.71181e-07
chr10	60105000	60122599	intron	ENSMUSG00000058297	Spock2	sparc/osteonectin, cwcv and kazal-like domains proteoglycan 2 [Source:MGI Symbol;Acc:MGI:1891351]	-0.178426	2.75112e-08	2.55115e-06
chr18	60598400	60634199	Distant-promoter	ENSMUSG00000043079	Synpo	synaptopodin [Source:MGI Symbol;Acc:MGI:1099446]	-0.176533	5.64206e-13	7.84793e-10
chr19	10410600	10445399	intron	ENSMUSG00000090291	Lrrc10b	leucine rich repeat containing 10B [Source:MGI Symbol;Acc:MGI:2685551]	-0.176515	9.21213e-10	2.06889e-07
chr17	46542800	46557799	intron	ENSMUSG00000106514	Mir6976	microRNA 6976 [Source:MGI Symbol;Acc:MGI:5562751]	-0.174586	1.09807e-07	7.02504e-06
chr11	74822600	74845399	Distant-promoter	ENSMUSG00000000282	Mnt	max binding protein [Source:MGI Symbol;Acc:MGI:109150]	-0.174306	3.46808e-08	3.00288e-06
chr4	135953200	135977199	promoter-TSS	ENSMUSG00000028671	Gale	galactose-4-epimerase, UDP [Source:MGI Symbol;Acc:MGI:1921496]	-0.173313	1.38671e-07	8.30483e-06
chr11	75150800	75186799	promoter-TSS	ENSMUSG00000043099	Hic1	hypermethylated in cancer 1 [Source:MGI Symbol;Acc:MGI:1338010]	-0.173258	1.31744e-10	4.81425e-08
chr7	143051400	143073999	Distant-promoter	ENSMUSG00000037706	Cd81	CD81 antigen [Source:MGI Symbol;Acc:MGI:1096398]	-0.172034	1.29159e-08	1.55135e-06
chr17	24548600	24582399	exon	ENSMUSG00000032855	Pkd1	polycystic kidney disease 1 homolog [Source:MGI Symbol;Acc:MGI:97603]	-0.171805	1.63059e-09	3.21054e-07
chr15	27766200	27813599	intron	ENSMUSG00000056069	Fam105a	family with sequence similarity 105, member A [Source:MGI Symbol;Acc:MGI:2687281]	-0.17174	2.00367e-13	3.19993e-10
chr2	153406000	153447999	intron	ENSMUSG00000082283	Gm14472	predicted gene 14472 [Source:MGI Symbol;Acc:MGI:3650138]	-0.171191	1.65584e-11	9.64862e-09
chr1	42682000	42716799	exon	ENSMUSG00000045515	Pou3f3	POU domain, class 3, transcription factor 3 [Source:MGI Symbol;Acc:MGI:102564]	-0.170169	4.11843e-15	1.77587e-11
chr8	121633800	121655799	intron	ENSMUSG00000061410	Zcchc14	zinc finger, CCHC domain containing 14 [Source:MGI Symbol;Acc:MGI:2159407]	-0.169669	6.06285e-08	4.48422e-06
chr1	74276200	74305799	intron	ENSMUSG00000006301	Tmbim1	transmembrane BAX inhibitor motif containing 1 [Source:MGI Symbol;Acc:MGI:1916910]	-0.168492	1.00912e-09	2.18659e-07
chr9	106880800	106904399	promoter-TSS	ENSMUSG00000090207	4930524O07Rik	RIKEN cDNA 4930524O07 gene [Source:MGI Symbol;Acc:MGI:1915514]	-0.167771	1.0658e-07	6.85928e-06
chr11	118879000	118913799	Distant-promoter	ENSMUSG00000025576	Rbfox3	RNA binding protein, fox-1 homolog (C, elegans) 3 [Source:MGI Symbol;Acc:MGI:106368]	-0.166801	3.59626e-10	1.06213e-07
chr17	25822000	25853799	promoter-TSS	ENSMUSG00000025735	Rhbdl1	rhomboid, veinlet-like 1 (Drosophila) [Source:MGI Symbol;Acc:MGI:2384891]	-0.166419	1.31169e-10	4.83418e-08
chr5	142400000	142428999	intron	ENSMUSG00000056493	Foxk1	forkhead box K1 [Source:MGI Symbol;Acc:MGI:1347488]	-0.165752	1.98107e-09	3.66625e-07
chr4	133009600	133033199	intron	ENSMUSG00000037692	Ahdc1	AT hook, DNA binding motif, containing 1 [Source:MGI Symbol;Acc:MGI:2444218]	-0.164874	1.40287e-08	1.60031e-06
chr18	38181600	38217999	intron	ENSMUSG00000051375	Pcdh1	protocadherin 1 [Source:MGI Symbol;Acc:MGI:104692]	-0.16371	1.24496e-12	1.4127e-09
chr7	16092400	16121599	promoter-TSS	ENSMUSG00000006024	Napa	N-ethylmaleimide sensitive fusion protein attachment protein alpha [Source:MGI Symbol;Acc:MGI:104563]	-0.163147	7.28951e-10	1.73659e-07
chr6	83133200	83159199	Distant-promoter	ENSMUSG00000034930	Rtkn	rhotekin [Source:MGI Symbol;Acc:MGI:107371]	-0.162941	8.62347e-08	5.88361e-06
chr4	126241800	126271399	promoter-TSS	ENSMUSG00000028849	Map7d1	MAP7 domain containing 1 [Source:MGI Symbol;Acc:MGI:2384297]	-0.162281	4.00351e-10	1.14325e-07
chr1	134208800	134237999	intron	ENSMUSG00000042429	Adora1	adenosine A1 receptor [Source:MGI Symbol;Acc:MGI:99401]	-0.162006	1.25892e-08	1.52485e-06
chr13	83712800	83741999	promoter-TSS	ENSMUSG00000050334	C130071C03Rik	RIKEN cDNA C130071C03 gene [Source:MGI Symbol;Acc:MGI:2443574]	-0.161969	3.05988e-14	6.94432e-11
chr7	27590200	27629999	intron	ENSMUSG00000004056	Akt2	thymoma viral proto-oncogene 2 [Source:MGI Symbol;Acc:MGI:104874]	-0.161204	5.47296e-10	1.42165e-07
chr9	106428800	106468399	promoter-TSS	ENSMUSG00000042073	Abhd14b	abhydrolase domain containing 14b [Source:MGI Symbol;Acc:MGI:1923741]	-0.159123	2.57639e-12	2.3637e-09
chr7	127006400	127030199	promoter-TSS	ENSMUSG00000030680	Pagr1a	PAXIP1 associated glutamate rich protein 1A [Source:MGI Symbol;Acc:MGI:1914528]	-0.157969	1.47543e-09	2.9591e-07
chr8	126582600	126598199	exon	ENSMUSG00000051495	Irf2bp2	interferon regulatory factor 2 binding protein 2 [Source:MGI Symbol;Acc:MGI:2443921]	-0.157907	1.63452e-07	9.34754e-06
chr5	121809000	121839199	intron	ENSMUSG00000042594	Sh2b3	SH2B adaptor protein 3 [Source:MGI Symbol;Acc:MGI:893598]	-0.156537	9.2343e-08	6.20223e-06
chr1	172306000	172332399	intron	ENSMUSG00000038034	Igsf8	immunoglobulin superfamily, member 8 [Source:MGI Symbol;Acc:MGI:2154090]	-0.156507	1.09349e-08	1.37067e-06
chr10	80662400	80712399	TTS	ENSMUSG00000097889	Gm26541	predicted gene, 26541 [Source:MGI Symbol;Acc:MGI:5477035]	-0.156447	5.05333e-12	3.8228e-09
chr5	124155800	124203399	intron	ENSMUSG00000029406	Pitpnm2	phosphatidylinositol transfer protein, membrane-associated 2 [Source:MGI Symbol;Acc:MGI:1336192]	-0.156372	4.47108e-12	3.50533e-09
chr17	56561400	56598399	intron	ENSMUSG00000042625	Safb2	scaffold attachment factor B2 [Source:MGI Symbol;Acc:MGI:2146808]	-0.155869	9.46831e-09	1.23346e-06
chr9	108783000	108818999	intron	ENSMUSG00000032599	Ip6k2	inositol hexaphosphate kinase 2 [Source:MGI Symbol;Acc:MGI:1923750]	-0.155579	4.68692e-09	6.96896e-07
chr16	20691600	20718999	TTS	ENSMUSG00000022843	Clcn2	chloride channel, voltage-sensitive 2 [Source:MGI Symbol;Acc:MGI:105061]	-0.154498	5.90021e-09	8.2603e-07
chr18	75365600	75392599	intron	ENSMUSG00000025880	Smad7	SMAD family member 7 [Source:MGI Symbol;Acc:MGI:1100518]	-0.153109	9.90371e-09	1.26721e-06
chr11	98790800	98814199	Distant-promoter	ENSMUSG00000052915	Msl1	male-specific lethal 1 homolog (Drosophila) [Source:MGI Symbol;Acc:MGI:1921276]	-0.153038	8.65387e-08	5.88572e-06
chr11	101166200	101196799	intron	ENSMUSG00000017167	Cntnap1	contactin associated protein-like 1 [Source:MGI Symbol;Acc:MGI:1858201]	-0.152285	5.43664e-08	4.14184e-06
chr12	49373200	49397199	promoter-TSS	ENSMUSG00000089922	Gm43517	predicted gene 43517 [Source:MGI Symbol;Acc:MGI:5663654]	-0.152192	4.76082e-10	1.30756e-07
chr14	66843800	66875999	intron	ENSMUSG00000022048	Dpysl2	dihydropyrimidinase-like 2 [Source:MGI Symbol;Acc:MGI:1349763]	-0.151543	3.42845e-08	2.9926e-06
chr4	107801400	107852199	intron	ENSMUSG00000028613	Lrp8	low density lipoprotein receptor-related protein 8, apolipoprotein e receptor [Source:MGI Symbol;Acc:MGI:1340044]	-0.151001	2.05504e-10	6.86925e-08
chr11	69085600	69109399	Distant-promoter	ENSMUSG00000020893	Per1	period circadian clock 1 [Source:MGI Symbol;Acc:MGI:1098283]	-0.149982	3.01308e-08	2.72377e-06
chr2	28191400	28229599	intron	ENSMUSG00000026833	Olfm1	olfactomedin 1 [Source:MGI Symbol;Acc:MGI:1860437]	-0.149933	6.86522e-11	2.90224e-08
chr5	139336800	139375799	exon	ENSMUSG00000029541	Cyp2w1	cytochrome P450, family 2, subfamily w, polypeptide 1 [Source:MGI Symbol;Acc:MGI:3616076]	-0.149777	1.32894e-08	1.55718e-06
chr15	74508400	74551599	Distant-promoter	ENSMUSG00000034730	Adgrb1	adhesion G protein-coupled receptor B1 [Source:MGI Symbol;Acc:MGI:1933736]	-0.14977	9.62501e-11	3.70563e-08
chr3	34637200	34669799	TTS	ENSMUSG00000098254	Gm27611	predicted gene, 27611 [Source:MGI Symbol;Acc:MGI:5530993]	-0.149757	5.13831e-08	3.96357e-06
chr2	45077000	45120799	intron	ENSMUSG00000026872	Zeb2	zinc finger E-box binding homeobox 2 [Source:MGI Symbol;Acc:MGI:1344407]	-0.149367	6.82156e-14	1.33703e-10
chr15	81791000	81819199	exon	ENSMUSG00000022389	Tef	thyrotroph embryonic factor [Source:MGI Symbol;Acc:MGI:98663]	-0.147917	1.76521e-07	9.82141e-06
chr17	25559200	25584199	intron	ENSMUSG00000091475	2810468N07Rik	RIKEN cDNA 2810468N07 gene [Source:MGI Symbol;Acc:MGI:1920084]	-0.147646	1.39563e-07	8.3351e-06
chr15	78887000	78920599	TTS	ENSMUSG00000022436	Sh3bp1	SH3-domain binding protein 1 [Source:MGI Symbol;Acc:MGI:104603]	-0.147143	1.12449e-07	7.08891e-06
chr11	60157400	60194599	intron	ENSMUSG00000062115	Rai1	retinoic acid induced 1 [Source:MGI Symbol;Acc:MGI:103291]	-0.14629	5.81436e-09	8.19331e-07
chr19	5079600	5119399	Distant-promoter	ENSMUSG00000024873	Cnih2	cornichon family AMPA receptor auxiliary protein 2 [Source:MGI Symbol;Acc:MGI:1277225]	-0.145562	1.87474e-11	1.06367e-08
chr15	79088400	79127199	Distant-promoter	ENSMUSG00000033039	Micall1	microtubule associated monooxygenase, calponin and LIM domain containing -like 1 [Source:MGI Symbol;Acc:MGI:105870]	-0.143854	3.45914e-08	3.00117e-06
chr17	28004800	28048599	Distant-promoter	ENSMUSG00000086149	Gm15598	predicted gene 15598 [Source:MGI Symbol;Acc:MGI:3783045]	-0.142566	3.01543e-08	2.71452e-06
chr12	107970800	108006799	intron	ENSMUSG00000048251	Bcl11b	B cell leukemia/lymphoma 11B [Source:MGI Symbol;Acc:MGI:1929913]	-0.142533	3.28628e-09	5.28748e-07
chr10	80140600	80188199	Distant-promoter	ENSMUSG00000045193	Cirbp	cold inducible RNA binding protein [Source:MGI Symbol;Acc:MGI:893588]	-0.14239	9.30312e-12	6.17155e-09
chr7	126772200	126804999	promoter-TSS	ENSMUSG00000030697	Ppp4c	protein phosphatase 4, catalytic subunit [Source:MGI Symbol;Acc:MGI:1891763]	-0.142251	1.39076e-08	1.5907e-06
chr12	112585200	112633399	intron	ENSMUSG00000037679	Inf2	inverted formin, FH2 and WH2 domain containing [Source:MGI Symbol;Acc:MGI:1917685]	-0.14192	5.91061e-10	1.51706e-07
chr19	6275400	6317399	Distant-promoter	ENSMUSG00000024772	Ehd1	EH-domain containing 1 [Source:MGI Symbol;Acc:MGI:1341878]	-0.140084	5.02358e-09	7.39307e-07
chr10	80225000	80285999	TTS	ENSMUSG00000020153	Ndufs7	NADH dehydrogenase (ubiquinone) Fe-S protein 7 [Source:MGI Symbol;Acc:MGI:1922656]	-0.136589	1.88084e-11	1.05327e-08
chr15	84921400	84970399	exon	ENSMUSG00000080441	Mir1249	microRNA 1249 [Source:MGI Symbol;Acc:MGI:4834217]	-0.135129	1.75596e-08	1.85127e-06
chr8	70480600	70515799	Distant-promoter	ENSMUSG00000007888	Crlf1	cytokine receptor-like factor 1 [Source:MGI Symbol;Acc:MGI:1340030]	-0.133584	1.32595e-07	8.01892e-06
chr15	85639800	85713799	Intergenic	ENSMUSG00000103674	Gm37699	predicted gene, 37699 [Source:MGI Symbol;Acc:MGI:5610927]	-0.131881	1.91256e-17	1.37449e-13
chr2	157046200	157080799	intron	ENSMUSG00000055485	Soga1	suppressor of glucose, autophagy associated 1 [Source:MGI Symbol;Acc:MGI:2444575]	-0.131611	1.65171e-07	9.4084e-06
chr2	165810000	165890999	intron	ENSMUSG00000039671	Zmynd8	zinc finger, MYND-type containing 8 [Source:MGI Symbol;Acc:MGI:1918025]	-0.131275	8.07256e-15	2.48635e-11
chr18	35826000	35875199	Distant-promoter	ENSMUSG00000100320	Gm29417	predicted gene 29417 [Source:MGI Symbol;Acc:MGI:5580123]	-0.129787	7.22714e-11	2.99648e-08
chr4	155113000	155175599	intron	ENSMUSG00000029049	Morn1	MORN repeat containing 1 [Source:MGI Symbol;Acc:MGI:1924116]	-0.129741	4.38411e-09	6.60988e-07
chr3	88136400	88175799	Distant-promoter	ENSMUSG00000001419	Mef2d	myocyte enhancer factor 2D [Source:MGI Symbol;Acc:MGI:99533]	-0.128598	1.37084e-08	1.57628e-06
chr11	94983600	95015799	intron	ENSMUSG00000038976	Ppp1r9b	protein phosphatase 1, regulatory subunit 9B [Source:MGI Symbol;Acc:MGI:2387581]	-0.128004	1.05716e-07	6.8343e-06
chr11	120215600	120250799	intron	ENSMUSG00000039741	Bahcc1	BAH domain and coiled-coil containing 1 [Source:MGI Symbol;Acc:MGI:2679272]	-0.127969	2.04693e-08	2.07191e-06
chr8	120545200	120587199	intron	ENSMUSG00000031822	Gse1	genetic suppressor element 1, coiled-coil protein [Source:MGI Symbol;Acc:MGI:1098275]	-0.125852	5.18255e-08	3.99057e-06
chr8	84692800	84803399	intron	ENSMUSG00000074203	G430095P16Rik	RIKEN cDNA G430095P16 gene [Source:MGI Symbol;Acc:MGI:3588227]	-0.125849	5.58659e-22	2.40894e-17
chr11	119976200	120049399	promoter-TSS	ENSMUSG00000025375	Aatk	apoptosis-associated tyrosine kinase [Source:MGI Symbol;Acc:MGI:1197518]	-0.124304	7.10675e-12	5.02365e-09
chr1	135540200	135589799	Distant-promoter	ENSMUSG00000054412	Gm4793	predicted gene 4793 [Source:MGI Symbol;Acc:MGI:3646955]	-0.123962	9.06329e-08	6.11595e-06
chr19	10255000	10307999	intron	ENSMUSG00000035735	Dagla	diacylglycerol lipase, alpha [Source:MGI Symbol;Acc:MGI:2677061]	-0.114701	1.7565e-08	1.84732e-06
chr8	122250200	122339799	Distant-promoter	ENSMUSG00000049577	Zfpm1	zinc finger protein, multitype 1 [Source:MGI Symbol;Acc:MGI:1095400]	-0.112955	5.49232e-10	1.41814e-07
chr8	120483400	120530199	Distant-promoter	ENSMUSG00000097983	Gm26971	predicted gene, 26971 [Source:MGI Symbol;Acc:MGI:5504086]	-0.110644	1.10231e-07	7.02093e-06
chr5	125011200	125100999	promoter-TSS	ENSMUSG00000029478	Ncor2	nuclear receptor co-repressor 2 [Source:MGI Symbol;Acc:MGI:1337080]	-0.0968605	1.5942e-08	1.7359e-06
