# Supplementary material for: Caffeine intake exerts dual genome-wide effects on hippocampal metabolism and learning-dependent transcription
Source: J Clin Invest. 2022 Jun 15;132(12):e149371. doi: 10.1172/JCI149371 (PMC9197525; doi:10.1172/JCI149371)
Supplement: Supplemental table 2 [file jci-132-149371-s144.xlsx]

## Sheet: Sheet1
Supplementary Table 2. Differential enrichment analysis of H3K27ac ChIP-seq in caffeine and control mice in basal conditions (FDR<10E-6)
Decreased regions											Increased regions
chr	start	end	Annotation	ensembl_gene_id	gene_name	description	log2FC (Caff vs Control)	pvalue(Caff vs Control)	FDR(Caff vs Control)		chr	start	end	Annotation	gene_name	description	log2FC (Caff vs Control)	pvalue(Caff vs Control)	FDR(Caff vs Control)
chr8	84698400	84803599	intron	ENSMUSG00000001911	Nfix	nuclear factor I/X [Source:MGI Symbol;Acc:MGI:97311]	-0.265221	8.2109e-81	2.17499e-76		chr1	56848400	56851799	intron	Satb2	special AT-rich sequence binding protein 2 [Source:MGI Symbol;Acc:MGI:2679336]	0.657534	8.26178e-10	7.29488e-06
chr15	85638800	85696599	Intergenic	ENSMUSG00000103674	Gm37699	predicted gene, 37699 [Source:MGI Symbol;Acc:MGI:5610927]	-0.268239	2.68598e-47	3.55745e-43		chr4	114719600	114721399	Intergenic	Gm12829	predicted gene 12829 [Source:MGI Symbol;Acc:MGI:3650003]	0.890194	8.01785e-12	2.12385e-07
chr2	165837800	165890999	Distant-promoter	ENSMUSG00000039671	Zmynd8	zinc finger, MYND-type containing 8 [Source:MGI Symbol;Acc:MGI:1918025]	-0.263697	3.22028e-42	2.8434e-38		chr9	123947000	123950599	Intergenic	Ccr1	chemokine (C-C motif) receptor 1 [Source:MGI Symbol;Acc:MGI:104618]	0.677711	4.93357e-11	6.53427e-07
chr7	63886800	63928599	Distant-promoter	ENSMUSG00000095061	E030018B13Rik	RIKEN cDNA E030018B13 gene [Source:MGI Symbol;Acc:MGI:2686543]	-0.310515	9.65924e-39	6.39659e-35		chr11	53819000	53821599	intron	Gm12216	predicted gene 12216 [Source:MGI Symbol;Acc:MGI:3650088]	0.690323	1.07513e-09	7.11979e-06
chr5	142809400	142824199	intron	ENSMUSG00000039477	Tnrc18	trinucleotide repeat containing 18 [Source:MGI Symbol;Acc:MGI:3648294]	-0.386938	8.38912e-36	4.44439e-32
chr3	88195600	88245999	Distant-promoter	ENSMUSG00000097156	Gm3764	predicted gene 3764 [Source:MGI Symbol;Acc:MGI:3781938]	-0.241725	1.31103e-28	5.78799e-25
chr9	48718800	48746799	intron	ENSMUSG00000066687	Zbtb16	zinc finger and BTB domain containing 16 [Source:MGI Symbol;Acc:MGI:103222]	-0.290844	2.04998e-26	7.75741e-23
chr4	133010200	133030199	intron	ENSMUSG00000037692	Ahdc1	AT hook, DNA binding motif, containing 1 [Source:MGI Symbol;Acc:MGI:2444218]	-0.353764	2.06091e-25	6.82392e-22
chr18	35826400	35881799	intron	ENSMUSG00000100320	Gm29417	predicted gene 29417 [Source:MGI Symbol;Acc:MGI:5580123]	-0.204492	5.39356e-25	1.58744e-21
chr1	42682400	42701799	TTS	ENSMUSG00000060424	Pantr1	POU domain, class 3, transcription factor 3 adjacent noncoding transcript 1 [Source:MGI Symbol;Acc:MGI:1913547]	-0.330982	8.91002e-25	2.36017e-21
chr13	83712800	83741999	promoter-TSS	ENSMUSG00000050334	C130071C03Rik	RIKEN cDNA C130071C03 gene [Source:MGI Symbol;Acc:MGI:2443574]	-0.268684	4.99767e-24	1.20349e-20
chr3	88136200	88153999	intron	ENSMUSG00000001419	Mef2d	myocyte enhancer factor 2D [Source:MGI Symbol;Acc:MGI:99533]	-0.317915	6.21201e-24	1.37125e-20
chr2	30704600	30728199	exon	ENSMUSG00000075416	Gm14488	predicted gene 14488 [Source:MGI Symbol;Acc:MGI:3649725]	-0.266367	6.83276e-24	1.39225e-20
chr10	59946400	59962799	Distant-promoter	ENSMUSG00000020108	Ddit4	DNA-damage-inducible transcript 4 [Source:MGI Symbol;Acc:MGI:1921997]	-0.363077	1.17009e-23	2.2139e-20
chr16	18122000	18176799	intron	ENSMUSG00000099293	Mir6366	microRNA 6366 [Source:MGI Symbol;Acc:MGI:5531102]	-0.207349	2.80764e-23	4.9581e-20
chr19	10269600	10309599	intron	ENSMUSG00000035735	Dagla	diacylglycerol lipase, alpha [Source:MGI Symbol;Acc:MGI:2677061]	-0.221837	1.22805e-22	2.03311e-19
chr7	118971400	118996799	exon	ENSMUSG00000008734	Gprc5b	G protein-coupled receptor, family C, group 5, member B [Source:MGI Symbol;Acc:MGI:1927596]	-0.294843	4.5514e-22	6.6979e-19
chr4	82491400	82518199	exon	ENSMUSG00000008575	Nfib	nuclear factor I/B [Source:MGI Symbol;Acc:MGI:103188]	-0.287903	4.45102e-22	6.93548e-19
chr7	25242600	25252999	intron	ENSMUSG00000040857	Erf	Ets2 repressor factor [Source:MGI Symbol;Acc:MGI:109637]	-0.365428	1.06295e-21	1.48192e-18
chr11	120027000	120049799	intron	ENSMUSG00000025375	Aatk	apoptosis-associated tyrosine kinase [Source:MGI Symbol;Acc:MGI:1197518]	-0.308033	2.73518e-21	3.6226e-18
chr5	124157600	124195399	intron	ENSMUSG00000029406	Pitpnm2	phosphatidylinositol transfer protein, membrane-associated 2 [Source:MGI Symbol;Acc:MGI:1336192]	-0.241644	2.97924e-21	3.75795e-18
chr11	117113000	117131799	intron	ENSMUSG00000020823	Sec14l1	SEC14-like lipid binding 1 [Source:MGI Symbol;Acc:MGI:1921386]	-0.30559	6.67522e-21	8.03727e-18
chr11	94985000	95007799	exon	ENSMUSG00000038976	Ppp1r9b	protein phosphatase 1, regulatory subunit 9B [Source:MGI Symbol;Acc:MGI:2387581]	-0.280403	8.72277e-21	1.0046e-17
chr15	77759200	77824799	intron	ENSMUSG00000022443	Myh9	myosin, heavy polypeptide 9, non-muscle [Source:MGI Symbol;Acc:MGI:107717]	-0.189627	9.84208e-21	1.08628e-17
chr18	69511200	69529799	promoter-TSS	ENSMUSG00000053477	Tcf4	transcription factor 4 [Source:MGI Symbol;Acc:MGI:98506]	-0.317587	1.45089e-20	1.5373e-17
chr8	84975200	84991999	Distant-promoter	ENSMUSG00000052837	Junb	jun B proto-oncogene [Source:MGI Symbol;Acc:MGI:96647]	-0.339831	1.72795e-20	1.76045e-17
chr7	16094000	16120999	promoter-TSS	ENSMUSG00000006024	Napa	N-ethylmaleimide sensitive fusion protein attachment protein alpha [Source:MGI Symbol;Acc:MGI:104563]	-0.263699	1.83297e-20	1.79827e-17
chr11	120215400	120245199	exon	ENSMUSG00000043993	2900052L18Rik	RIKEN cDNA 2900052L18 gene [Source:MGI Symbol;Acc:MGI:1924085]	-0.250089	2.14874e-20	2.03279e-17
chr1	132360000	132394199	Distant-promoter	ENSMUSG00000090079	Gm15849	predicted gene 15849 [Source:MGI Symbol;Acc:MGI:3802034]	-0.228644	7.28371e-20	6.65304e-17
chr4	140615600	140619199	promoter-TSS	ENSMUSG00000040964	Arhgef10l	Rho guanine nucleotide exchange factor (GEF) 10-like [Source:MGI Symbol;Acc:MGI:1920004]	-0.878519	1.02715e-19	9.06939e-17
chr1	172199400	172207799	intron	ENSMUSG00000013698	Pea15a	phosphoprotein enriched in astrocytes 15A [Source:MGI Symbol;Acc:MGI:104799]	-0.418937	1.26707e-19	1.04886e-16
chr12	86881600	86901399	TTS	ENSMUSG00000097208	Gm26698	predicted gene, 26698 [Source:MGI Symbol;Acc:MGI:5477192]	-0.274963	1.24095e-19	1.06037e-16
chr2	165293200	165329199	TTS	ENSMUSG00000017670	Elmo2	engulfment and cell motility 2 [Source:MGI Symbol;Acc:MGI:2153045]	-0.236091	5.50475e-19	4.28869e-16
chr5	139351400	139396599	Distant-promoter	ENSMUSG00000044197	Gpr146	G protein-coupled receptor 146 [Source:MGI Symbol;Acc:MGI:1933113]	-0.214931	5.41651e-19	4.34782e-16
chr18	69558400	69603999	Distant-promoter	ENSMUSG00000053477	Tcf4	transcription factor 4 [Source:MGI Symbol;Acc:MGI:98506]	-0.208417	7.94028e-19	5.8425e-16
chr17	56357800	56422199	Distant-promoter	ENSMUSG00000024201	Kdm4b	lysine (K)-specific demethylase 4B [Source:MGI Symbol;Acc:MGI:2442355]	-0.179578	7.85673e-19	5.9462e-16
chr5	23430600	23436799	promoter-TSS	ENSMUSG00000073147	5031425E22Rik	RIKEN cDNA 5031425E22 gene [Source:MGI Symbol;Acc:MGI:1923227]	-0.438391	9.25723e-19	6.62742e-16
chr19	5793200	5820399	Distant-promoter	ENSMUSG00000092341	Malat1	metastasis associated lung adenocarcinoma transcript 1 (non-coding RNA) [Source:MGI Symbol;Acc:MGI:1919539]	-0.238043	1.14769e-18	8.00034e-16
chr11	62549200	62551999	promoter-TSS	ENSMUSG00000087120	Gm12279	predicted gene 12279 [Source:MGI Symbol;Acc:MGI:3649630]	-0.677781	1.19514e-18	8.11745e-16
chr15	27774400	27811799	intron	ENSMUSG00000056069	Fam105a	family with sequence similarity 105, member A [Source:MGI Symbol;Acc:MGI:2687281]	-0.225794	1.53542e-18	1.0168e-15
chr18	36284200	36288199	intron	ENSMUSG00000043991	Pura	purine rich element binding protein A [Source:MGI Symbol;Acc:MGI:103079]	-0.559186	1.81244e-18	1.17097e-15
chr7	4118400	4139799	promoter-TSS	ENSMUSG00000030428	Ttyh1	tweety family member 1 [Source:MGI Symbol;Acc:MGI:1889007]	-0.28335	2.05432e-18	1.29564e-15
chr11	98734600	98757999	intron	ENSMUSG00000058756	Thra	thyroid hormone receptor alpha [Source:MGI Symbol;Acc:MGI:98742]	-0.243893	2.25899e-18	1.39159e-15
chr9	62501800	62548799	Distant-promoter	ENSMUSG00000041729	Coro2b	coronin, actin binding protein, 2B [Source:MGI Symbol;Acc:MGI:2444283]	-0.191854	3.92167e-18	2.36094e-15
chr9	106284800	106312399	Distant-promoter	ENSMUSG00000023345	Poc1a	POC1 centriolar protein A [Source:MGI Symbol;Acc:MGI:1917485]	-0.260889	6.92281e-18	4.07507e-15
chr2	28512800	28550199	Distant-promoter	ENSMUSG00000026821	Ralgds	ral guanine nucleotide dissociation stimulator [Source:MGI Symbol;Acc:MGI:107485]	-0.209961	1.37147e-17	7.89755e-15
chr2	92420000	92436599	intron	ENSMUSG00000068742	Cry2	cryptochrome 2 (photolyase-like) [Source:MGI Symbol;Acc:MGI:1270859]	-0.313968	1.68665e-17	9.50591e-15
chr5	124204200	124227999	intron	ENSMUSG00000029406	Pitpnm2	phosphatidylinositol transfer protein, membrane-associated 2 [Source:MGI Symbol;Acc:MGI:1336192]	-0.268599	1.72596e-17	9.5248e-15
chr7	16913000	16924999	Distant-promoter	ENSMUSG00000019370	Calm3	calmodulin 3 [Source:MGI Symbol;Acc:MGI:103249]	-0.348361	1.88263e-17	1.01773e-14
chr8	120282400	120320799	intron	ENSMUSG00000031822	Gse1	genetic suppressor element 1, coiled-coil protein [Source:MGI Symbol;Acc:MGI:1098275]	-0.200416	2.32857e-17	1.23363e-14
chr3	136667400	136678199	intron	ENSMUSG00000028161	Ppp3ca	protein phosphatase 3, catalytic subunit, alpha isoform [Source:MGI Symbol;Acc:MGI:107164]	-0.362611	2.43269e-17	1.26352e-14
chr2	129589000	129607799	intron	ENSMUSG00000037902	Sirpa	signal-regulatory protein alpha [Source:MGI Symbol;Acc:MGI:108563]	-0.304386	3.3967e-17	1.66621e-14
chr1	172293000	172321399	Distant-promoter	ENSMUSG00000038034	Igsf8	immunoglobulin superfamily, member 8 [Source:MGI Symbol;Acc:MGI:2154090]	-0.235302	3.28024e-17	1.67097e-14
chr9	62340400	62347599	promoter-TSS	ENSMUSG00000032249	Anp32a	acidic (leucine-rich) nuclear phosphoprotein 32 family, member A [Source:MGI Symbol;Acc:MGI:108447]	-0.375714	3.3966e-17	1.6976e-14
chr13	101690200	101698199	intron	ENSMUSG00000041417	Pik3r1	phosphoinositide-3-kinase regulatory subunit 1 [Source:MGI Symbol;Acc:MGI:97583]	-0.474132	4.34356e-17	2.09194e-14
chr12	104833000	104869199	Distant-promoter	ENSMUSG00000021101	4930408O17Rik	RIKEN cDNA 4930408O17 gene [Source:MGI Symbol;Acc:MGI:1921178]	-0.204416	4.65766e-17	2.20316e-14
chr11	62455800	62459199	promoter-TSS	ENSMUSG00000018501	Ncor1	nuclear receptor co-repressor 1 [Source:MGI Symbol;Acc:MGI:1349717]	-0.578223	5.38526e-17	2.50264e-14
chr18	10725200	10728399	intron	ENSMUSG00000024294	Mib1	mindbomb E3 ubiquitin protein ligase 1 [Source:MGI Symbol;Acc:MGI:2443157]	-0.629629	5.6035e-17	2.51578e-14
chr11	118192200	118218799	promoter-TSS	ENSMUSG00000080810	Gm11737	predicted gene 11737 [Source:MGI Symbol;Acc:MGI:3650525]	-0.231138	5.56564e-17	2.54187e-14
chr9	58581400	58584399	intron	ENSMUSG00000032336	Nptn	neuroplastin [Source:MGI Symbol;Acc:MGI:108077]	-0.644699	8.07213e-17	3.56371e-14
chr2	25573200	25588999	promoter-TSS	ENSMUSG00000029419	Gm996	predicted gene 996 [Source:MGI Symbol;Acc:MGI:2685842]	-0.319808	9.32375e-17	4.0488e-14
chr16	20692000	20718799	TTS	ENSMUSG00000022843	Clcn2	chloride channel, voltage-sensitive 2 [Source:MGI Symbol;Acc:MGI:105061]	-0.254399	1.01299e-16	4.32791e-14
chr12	78225400	78228999	promoter-TSS	ENSMUSG00000047454	Gphn	gephyrin [Source:MGI Symbol;Acc:MGI:109602]	-0.601517	1.50856e-16	6.34291e-14
chr13	97237400	97249999	intron	ENSMUSG00000041773	Enc1	ectodermal-neural cortex 1 [Source:MGI Symbol;Acc:MGI:109610]	-0.342466	1.72618e-16	7.14448e-14
chr2	45084600	45119799	intron	ENSMUSG00000026872	Zeb2	zinc finger E-box binding homeobox 2 [Source:MGI Symbol;Acc:MGI:1344407]	-0.203631	1.87094e-16	7.62451e-14
chr10	81399600	81428399	intron	ENSMUSG00000105379	Mir1191b	microRNA 1191b [Source:MGI Symbol;Acc:MGI:5562728]	-0.229921	2.2461e-16	9.01468e-14
chr15	74555800	74581999	Distant-promoter	ENSMUSG00000034730	Adgrb1	adhesion G protein-coupled receptor B1 [Source:MGI Symbol;Acc:MGI:1933736]	-0.257313	2.55159e-16	1.00879e-13
chr16	44347000	44348199	promoter-TSS	ENSMUSG00000043065	Spice1	spindle and centriole associated protein 1 [Source:MGI Symbol;Acc:MGI:1196252]	-1.05913	2.71555e-16	1.05783e-13
chr12	107970800	107983799	intron	ENSMUSG00000048251	Bcl11b	B cell leukemia/lymphoma 11B [Source:MGI Symbol;Acc:MGI:1929913]	-0.37795	3.21928e-16	1.21822e-13
chr19	5838600	5853799	promoter-TSS	ENSMUSG00000043488	Frmd8os	FERM domain containing 8, opposite strand [Source:MGI Symbol;Acc:MGI:3704490]	-0.28271	3.17478e-16	1.21879e-13
chr17	28509600	28525599	promoter-TSS	ENSMUSG00000024222	Fkbp5	FK506 binding protein 5 [Source:MGI Symbol;Acc:MGI:104670]	-0.318736	3.43475e-16	1.28145e-13
chr2	58564200	58570199	promoter-TSS	ENSMUSG00000026836	Acvr1	activin A receptor, type 1 [Source:MGI Symbol;Acc:MGI:87911]	-0.44173	4.1388e-16	1.52267e-13
chr10	126954800	126968399	promoter-TSS	ENSMUSG00000112761	AC134329,2		-0.357346	4.21297e-16	1.52873e-13
chr19	7273000	7284999	promoter-TSS	ENSMUSG00000024969	Mark2	MAP/microtubule affinity regulating kinase 2 [Source:MGI Symbol;Acc:MGI:99638]	-0.355981	4.38759e-16	1.57058e-13
chr4	97774000	97790399	Distant-promoter	ENSMUSG00000048747	E130114P18Rik	RIKEN cDNA E130114P18 gene [Source:MGI Symbol;Acc:MGI:2442873]	-0.302338	5.28914e-16	1.86806e-13
chr10	80144200	80168799	exon	ENSMUSG00000035621	Midn	midnolin [Source:MGI Symbol;Acc:MGI:1890222]	-0.243845	6.84986e-16	2.38745e-13
chr18	60702600	60737799	Distant-promoter	ENSMUSG00000054008	Ndst1	N-deacetylase/N-sulfotransferase (heparan glucosaminyl) 1 [Source:MGI Symbol;Acc:MGI:104719]	-0.225928	7.76742e-16	2.67209e-13
chr8	22192200	22194999	intron	ENSMUSG00000031479	Vps36	vacuolar protein sorting 36 [Source:MGI Symbol;Acc:MGI:1917410]	-0.755113	9.12219e-16	3.09792e-13
chr6	28809200	28838799	intron	ENSMUSG00000049939	Lrrc4	leucine rich repeat containing 4 [Source:MGI Symbol;Acc:MGI:2182081]	-0.235496	1.01072e-15	3.38898e-13
chr10	84380600	84406999	Distant-promoter	ENSMUSG00000020032	Nuak1	NUAK family, SNF1-like kinase, 1 [Source:MGI Symbol;Acc:MGI:1925226]	-0.258253	1.05493e-15	3.493e-13
chr14	55048000	55081999	exon	ENSMUSG00000040721	Zfhx2	zinc finger homeobox 2 [Source:MGI Symbol;Acc:MGI:2686934]	-0.226948	1.07443e-15	3.51364e-13
chr1	37684200	37700999	intron	ENSMUSG00000102650	Gm19863	predicted gene, 19863 [Source:MGI Symbol;Acc:MGI:5012048]	-0.306621	1.09529e-15	3.53819e-13
chr9	62120400	62123799	TTS	ENSMUSG00000092696	Mir5133	microRNA 5133 [Source:MGI Symbol;Acc:MGI:4950458]	-0.65072	1.31908e-15	4.20978e-13
chr8	126582600	126598399	exon	ENSMUSG00000051495	Irf2bp2	interferon regulatory factor 2 binding protein 2 [Source:MGI Symbol;Acc:MGI:2443921]	-0.286566	1.40125e-15	4.29108e-13
chr15	101253400	101274199	Distant-promoter	ENSMUSG00000023034	Nr4a1	nuclear receptor subfamily 4, group A, member 1 [Source:MGI Symbol;Acc:MGI:1352454]	-0.286566	1.40125e-15	4.29108e-13
chr15	78666800	78701399	intron	ENSMUSG00000043460	Elfn2	leucine rich repeat and fibronectin type III, extracellular 2 [Source:MGI Symbol;Acc:MGI:3608416]	-0.212982	1.37741e-15	4.34359e-13
chr11	119931800	119968399	intron	ENSMUSG00000025372	Baiap2	brain-specific angiogenesis inhibitor 1-associated protein 2 [Source:MGI Symbol;Acc:MGI:2137336]	-0.216055	1.39556e-15	4.34905e-13
chr4	155231600	155240399	Distant-promoter	ENSMUSG00000029050	Ski	ski sarcoma viral oncogene homolog (avian) [Source:MGI Symbol;Acc:MGI:98310]	-0.379628	1.629e-15	4.90348e-13
chr13	54929400	54940799	Distant-promoter	ENSMUSG00000087335	4930526F13Rik	RIKEN cDNA 4930526F13 gene [Source:MGI Symbol;Acc:MGI:1922443]	-0.382892	1.69143e-15	4.97825e-13
chr2	20958400	20973399	intron	ENSMUSG00000036591	Arhgap21	Rho GTPase activating protein 21 [Source:MGI Symbol;Acc:MGI:1918685]	-0.3233	1.69028e-15	5.03077e-13
chr10	60104200	60122799	intron	ENSMUSG00000058297	Spock2	sparc/osteonectin, cwcv and kazal-like domains proteoglycan 2 [Source:MGI Symbol;Acc:MGI:1891351]	-0.282897	1.796e-15	5.22794e-13
chr14	31372800	31418199	intron	ENSMUSG00000021892	Sh3bp5	SH3-domain binding protein 5 (BTK-associated) [Source:MGI Symbol;Acc:MGI:1344391]	-0.183176	1.8345e-15	5.28198e-13
chr7	64561400	64584999	intron	ENSMUSG00000108721	Gm44721	predicted gene 44721 [Source:MGI Symbol;Acc:MGI:5753297]	-0.276908	2.12305e-15	6.04705e-13
chr8	120482200	120529999	Distant-promoter	ENSMUSG00000097983	Gm26971	predicted gene, 26971 [Source:MGI Symbol;Acc:MGI:5504086]	-0.177491	2.82807e-15	7.88555e-13
chr8	120531000	120540999	TTS	ENSMUSG00000031822	Gse1	genetic suppressor element 1, coiled-coil protein [Source:MGI Symbol;Acc:MGI:1098275]	-0.336483	2.80143e-15	7.89436e-13
chr12	117150800	117156399	Distant-promoter	ENSMUSG00000099907	Gm10421	predicted gene 10421 [Source:MGI Symbol;Acc:MGI:3642601]	-0.509717	3.36307e-15	9.27961e-13
chr7	44881200	44922799	promoter-TSS	ENSMUSG00000060279	Ap2a1	adaptor-related protein complex 2, alpha 1 subunit [Source:MGI Symbol;Acc:MGI:101921]	-0.200965	3.62159e-15	9.88993e-13
chr12	86789800	86813799	Distant-promoter	ENSMUSG00000088403	Gm25888	predicted gene, 25888 [Source:MGI Symbol;Acc:MGI:5455665]	-0.24171	4.1571e-15	1.12365e-12
chr9	48653000	48682799	intron	ENSMUSG00000032271	Nnmt	nicotinamide N-methyltransferase [Source:MGI Symbol;Acc:MGI:1099443]	-0.244149	4.28593e-15	1.1353e-12
chr10	127611600	127624199	intron	ENSMUSG00000040249	Lrp1	low density lipoprotein receptor-related protein 1 [Source:MGI Symbol;Acc:MGI:96828]	-0.344161	4.26054e-15	1.13997e-12
chr8	90954800	90957999	exon	ENSMUSG00000056608	Chd9	chromodomain helicase DNA binding protein 9 [Source:MGI Symbol;Acc:MGI:1924001]	-0.652922	4.5578e-15	1.19536e-12
chr2	152778800	152798199	Distant-promoter	ENSMUSG00000093306	Gm23802	predicted gene, 23802 [Source:MGI Symbol;Acc:MGI:5453579]	-0.279313	5.23248e-15	1.35886e-12
chr10	79792800	79809599	Distant-promoter	ENSMUSG00000035863	Palm	paralemmin [Source:MGI Symbol;Acc:MGI:1261814]	-0.283362	5.46472e-15	1.40539e-12
chr2	167118400	167157999	intron	ENSMUSG00000050556	Kcnb1	potassium voltage gated channel, Shab-related subfamily, member 1 [Source:MGI Symbol;Acc:MGI:96666]	-0.20921	5.94534e-15	1.51429e-12
chr17	56438400	56480199	exon	ENSMUSG00000013236	Ptprs	protein tyrosine phosphatase, receptor type, S [Source:MGI Symbol;Acc:MGI:97815]	-0.196428	6.09947e-15	1.53875e-12
chr10	126975800	126991799	intron	ENSMUSG00000078429	Ctdsp2	CTD (carboxy-terminal domain, RNA polymerase II, polypeptide A) small phosphatase 2 [Source:MGI Symbol;Acc:MGI:1098748]	-0.281793	6.18465e-15	1.54552e-12
chr5	125115600	125160999	Distant-promoter	ENSMUSG00000029478	Ncor2	nuclear receptor co-repressor 2 [Source:MGI Symbol;Acc:MGI:1337080]	-0.184868	6.63088e-15	1.64155e-12
chr1	192135000	192139199	promoter-TSS	ENSMUSG00000097316	Gm10516	predicted gene 10516 [Source:MGI Symbol;Acc:MGI:3641979]	-0.482948	7.36601e-15	1.79008e-12
chr7	45157400	45173199	intron	ENSMUSG00000070570	Slc17a7	solute carrier family 17 (sodium-dependent inorganic phosphate cotransporter), member 7 [Source:MGI Symbol;Acc:MGI:1920211]	-0.306977	7.33631e-15	1.79937e-12
chr18	34953000	34956599	promoter-TSS	ENSMUSG00000024359	Hspa9	heat shock protein 9 [Source:MGI Symbol;Acc:MGI:96245]	-0.571713	7.5299e-15	1.81327e-12
chr1	82282400	82293599	exon	ENSMUSG00000055980	Irs1	insulin receptor substrate 1 [Source:MGI Symbol;Acc:MGI:99454]	-0.324821	7.64014e-15	1.82324e-12
chr11	70016800	70033199	intron	ENSMUSG00000020886	Dlg4	discs, large homolog 4 (Drosophila) [Source:MGI Symbol;Acc:MGI:1277959]	-0.294666	7.7911e-15	1.84267e-12
chr7	29430200	29473799	intron	ENSMUSG00000030583	Sipa1l3	signal-induced proliferation-associated 1 like 3 [Source:MGI Symbol;Acc:MGI:1921456]	-0.192988	7.97818e-15	1.87021e-12
chr16	30062400	30072199	TTS	ENSMUSG00000022528	Hes1	hairy and enhancer of split 1 (Drosophila) [Source:MGI Symbol;Acc:MGI:104853]	-0.387883	8.37338e-15	1.94563e-12
chr11	109648200	109653999	intron	ENSMUSG00000020612	Prkar1a	protein kinase, cAMP dependent regulatory, type I, alpha [Source:MGI Symbol;Acc:MGI:104878]	-0.453764	9.074e-15	2.0901e-12
chr8	76898400	76904999	promoter-TSS	ENSMUSG00000031618	Nr3c2	nuclear receptor subfamily 3, group C, member 2 [Source:MGI Symbol;Acc:MGI:99459]	-0.39905	9.36439e-15	2.13839e-12
chr11	76413600	76452999	intron	ENSMUSG00000017631	Abr	active BCR-related gene [Source:MGI Symbol;Acc:MGI:107771]	-0.207607	1.0628e-14	2.40619e-12
chr14	27038000	27041199	intron	ENSMUSG00000040717	Il17rd	interleukin 17 receptor D [Source:MGI Symbol;Acc:MGI:2159727]	-0.760134	1.07628e-14	2.41607e-12
chr1	155191400	155245799	Distant-promoter	ENSMUSG00000033722	BC034090	cDNA sequence BC034090 [Source:MGI Symbol;Acc:MGI:2672904]	-0.16823	1.11623e-14	2.48468e-12
chr17	30001600	30008599	promoter-TSS	ENSMUSG00000044477	Zfand3	zinc finger, AN1-type domain 3 [Source:MGI Symbol;Acc:MGI:1096572]	-0.424348	1.30897e-14	2.88944e-12
chr15	98968200	98971999	Distant-promoter	ENSMUSG00000097587	4930578M01Rik	RIKEN cDNA 4930578M01 gene [Source:MGI Symbol;Acc:MGI:1923201]	-0.585242	1.32762e-14	2.90638e-12
chr2	165033200	165035199	intron	ENSMUSG00000039804	Ncoa5	nuclear receptor coactivator 5 [Source:MGI Symbol;Acc:MGI:2385165]	-0.783039	1.54191e-14	3.34784e-12
chr10	13963800	13969199	promoter-TSS	ENSMUSG00000015501	Hivep2	human immunodeficiency virus type I enhancer binding protein 2 [Source:MGI Symbol;Acc:MGI:1338076]	-0.378516	1.5664e-14	3.37335e-12
chr6	86036600	86088599	intron	ENSMUSG00000030000	Add2	adducin 2 (beta) [Source:MGI Symbol;Acc:MGI:87919]	-0.1732	1.69091e-14	3.61214e-12
chr2	153506400	153532599	intron	ENSMUSG00000061411	Nol4l	nucleolar protein 4-like [Source:MGI Symbol;Acc:MGI:1918765]	-0.243263	1.72232e-14	3.6498e-12
chr19	8656000	8668399	Distant-promoter	ENSMUSG00000032773	Chrm1	cholinergic receptor, muscarinic 1, CNS [Source:MGI Symbol;Acc:MGI:88396]	-0.331345	1.86919e-14	3.9296e-12
chr12	8312800	8353599	intron	ENSMUSG00000111889	AC122860,1		-0.181156	1.93897e-14	4.0442e-12
chr5	20880600	20883599	promoter-TSS	ENSMUSG00000039987	Phtf2	putative homeodomain transcription factor 2 [Source:MGI Symbol;Acc:MGI:1916020]	-0.722447	2.1412e-14	4.43111e-12
chr16	32656200	32664599	intron	ENSMUSG00000022791	Tnk2	tyrosine kinase, non-receptor, 2 [Source:MGI Symbol;Acc:MGI:1858308]	-0.406934	2.21252e-14	4.54321e-12
chr11	104440200	104443399	promoter-TSS	ENSMUSG00000018412	Kansl1	KAT8 regulatory NSL complex subunit 1 [Source:MGI Symbol;Acc:MGI:1923969]	-0.565634	2.36654e-14	4.82209e-12
chr17	53478000	53480799	exon	ENSMUSG00000017831	Rab5a	RAB5A, member RAS oncogene family [Source:MGI Symbol;Acc:MGI:105926]	-0.634382	2.429e-14	4.87438e-12
chr11	75529600	75542599	Distant-promoter	ENSMUSG00000038178	Slc43a2	solute carrier family 43, member 2 [Source:MGI Symbol;Acc:MGI:2442746]	-0.305513	2.41235e-14	4.87791e-12
chr15	99708400	99726799	promoter-TSS	ENSMUSG00000023019	Gpd1	glycerol-3-phosphate dehydrogenase 1 (soluble) [Source:MGI Symbol;Acc:MGI:95679]	-0.255628	2.62983e-14	5.23771e-12
chr19	32386400	32390399	promoter-TSS	ENSMUSG00000040451	Sgms1	sphingomyelin synthase 1 [Source:MGI Symbol;Acc:MGI:2444110]	-0.460861	3.20246e-14	6.33059e-12
chr8	14960600	15007599	Distant-promoter	ENSMUSG00000071176	Arhgef10	Rho guanine nucleotide exchange factor (GEF) 10 [Source:MGI Symbol;Acc:MGI:2444453]	-0.168314	3.52453e-14	6.91564e-12
chr18	60612800	60642999	intron	ENSMUSG00000043079	Synpo	synaptopodin [Source:MGI Symbol;Acc:MGI:1099446]	-0.210154	3.55888e-14	6.9317e-12
chr9	107617800	107635999	promoter-TSS	ENSMUSG00000032562	Gnai2	guanine nucleotide binding protein (G protein), alpha inhibiting 2 [Source:MGI Symbol;Acc:MGI:95772]	-0.271284	3.69599e-14	7.14622e-12
chr5	115427800	115440599	promoter-TSS	ENSMUSG00000054256	Msi1	musashi RNA-binding protein 1 [Source:MGI Symbol;Acc:MGI:107376]	-0.335539	3.72522e-14	7.15054e-12
chr16	77416400	77423599	TTS	ENSMUSG00000102344	9430053O09Rik	RIKEN cDNA 9430053O09 gene [Source:MGI Symbol;Acc:MGI:2442604]	-0.424808	3.78176e-14	7.20684e-12
chr7	27535600	27545399	TTS	ENSMUSG00000003363	Pld3	phospholipase D family, member 3 [Source:MGI Symbol;Acc:MGI:1333782]	-0.409034	4.06905e-14	7.64433e-12
chr1	134414400	134418999	TTS	ENSMUSG00000026457	Adipor1	adiponectin receptor 1 [Source:MGI Symbol;Acc:MGI:1919924]	-0.597639	4.05143e-14	7.6656e-12
chr16	93788000	93791799	intron	ENSMUSG00000097768	2310043M15Rik	RIKEN cDNA 2310043M15 gene [Source:MGI Symbol;Acc:MGI:1919180]	-0.729048	4.42842e-14	8.26088e-12
chr17	46852800	46860999	Intergenic	ENSMUSG00000036568	Bicral	BRD4 interacting chromatin remodeling complex associated protein like [Source:MGI Symbol;Acc:MGI:2673855]	-0.371678	5.31119e-14	9.83833e-12
chr7	27591200	27611599	Distant-promoter	ENSMUSG00000004056	Akt2	thymoma viral proto-oncogene 2 [Source:MGI Symbol;Acc:MGI:104874]	-0.242852	5.56477e-14	1.02365e-11
chr4	133034600	133066199	intron	ENSMUSG00000037692	Ahdc1	AT hook, DNA binding motif, containing 1 [Source:MGI Symbol;Acc:MGI:2444218]	-0.218147	6.16668e-14	1.12655e-11
chr2	57235800	57239799	promoter-TSS	ENSMUSG00000026827	Gpd2	glycerol phosphate dehydrogenase 2, mitochondrial [Source:MGI Symbol;Acc:MGI:99778]	-0.558992	6.23396e-14	1.13104e-11
chr4	133089200	133095999	Intergenic	ENSMUSG00000097088	Gm26615	predicted gene, 26615 [Source:MGI Symbol;Acc:MGI:5477109]	-0.391129	7.47393e-14	1.34678e-11
chr7	16398800	16409399	exon	ENSMUSG00000110181	Gm45508	predicted gene 45508 [Source:MGI Symbol;Acc:MGI:5791344]	-0.310908	7.7452e-14	1.38623e-11
chr12	86821400	86837199	Intergenic	ENSMUSG00000113555	AC110377,1		-0.300739	8.64856e-14	1.53753e-11
chr1	52499200	52503599	promoter-TSS	ENSMUSG00000002881	Nab1	Ngfi-A binding protein 1 [Source:MGI Symbol;Acc:MGI:107564]	-0.549184	9.20219e-14	1.62504e-11
chr13	52258400	52260199	Intergenic	ENSMUSG00000113399	CT010575,3		-0.957176	9.66902e-14	1.69618e-11
chr8	71611200	71615199	intron	ENSMUSG00000034807	Colgalt1	collagen beta(1-O)galactosyltransferase 1 [Source:MGI Symbol;Acc:MGI:1924348]	-0.608027	9.85977e-14	1.71826e-11
chr19	53886600	53900799	intron	ENSMUSG00000024975	Pdcd4	programmed cell death 4 [Source:MGI Symbol;Acc:MGI:107490]	-0.337033	1.00356e-13	1.73747e-11
chr2	30636200	30665199	intron	ENSMUSG00000087268	Gm14486	predicted gene 14486 [Source:MGI Symbol;Acc:MGI:3649723]	-0.211798	1.02502e-13	1.7405e-11
chr12	86678400	86706399	TTS	ENSMUSG00000021257	Angel1	angel homolog 1 [Source:MGI Symbol;Acc:MGI:1915987]	-0.226313	1.0239e-13	1.74981e-11
chr14	64144800	64216599	intron	ENSMUSG00000114284	AC166997,1		-0.149313	1.01966e-13	1.75388e-11
chr3	18050000	18058799	exon	ENSMUSG00000025128	Bhlhe22	basic helix-loop-helix family, member e22 [Source:MGI Symbol;Acc:MGI:1930001]	-0.394501	1.0523e-13	1.77544e-11
chr11	118902800	118913399	promoter-TSS	ENSMUSG00000025576	Rbfox3	RNA binding protein, fox-1 homolog (C, elegans) 3 [Source:MGI Symbol;Acc:MGI:106368]	-0.337012	1.11594e-13	1.87089e-11
chr10	99260000	99266799	promoter-TSS	ENSMUSG00000019960	Dusp6	dual specificity phosphatase 6 [Source:MGI Symbol;Acc:MGI:1914853]	-0.374735	1.16619e-13	1.94285e-11
chr4	133748400	133757599	exon	ENSMUSG00000007880	Arid1a	AT rich interactive domain 1A (SWI-like) [Source:MGI Symbol;Acc:MGI:1935147]	-0.330188	1.31478e-13	2.16318e-11
chr17	10388600	10414199	Intergenic	ENSMUSG00000089633	A230009B12Rik	RIKEN cDNA A230009B12 gene [Source:MGI Symbol;Acc:MGI:2442666]	-0.229342	1.30827e-13	2.16593e-11
chr9	48753800	48825399	intron	ENSMUSG00000066687	Zbtb16	zinc finger and BTB domain containing 16 [Source:MGI Symbol;Acc:MGI:103222]	-0.148938	1.34464e-13	2.19865e-11
chr11	121235200	121238799	promoter-TSS	ENSMUSG00000000056	Narf	nuclear prelamin A recognition factor [Source:MGI Symbol;Acc:MGI:1914858]	-0.61332	1.40646e-13	2.28563e-11
chr17	24499000	24516999	TTS	ENSMUSG00000052752	Traf7	TNF receptor-associated factor 7 [Source:MGI Symbol;Acc:MGI:3042141]	-0.292856	1.47846e-13	2.38799e-11
chr11	79637000	79679999	Distant-promoter	ENSMUSG00000017639	Rab11fip4	RAB11 family interacting protein 4 (class II) [Source:MGI Symbol;Acc:MGI:2442920]	-0.189475	1.4957e-13	2.40118e-11
chr14	55101200	55120199	promoter-TSS	ENSMUSG00000022208	Jph4	junctophilin 4 [Source:MGI Symbol;Acc:MGI:2443113]	-0.254799	1.61255e-13	2.57319e-11
chr5	24586200	24608799	promoter-TSS	ENSMUSG00000028949	Smarcd3	SWI/SNF related, matrix associated, actin dependent regulator of chromatin, subfamily d, member 3 [Source:MGI Symbol;Acc:MGI:1914243]	-0.24783	1.7218e-13	2.73106e-11
chr12	100259400	100274799	Distant-promoter	ENSMUSG00000113679	AC159633,2		-0.293651	1.75853e-13	2.77271e-11
chr2	91940600	91981999	intron	ENSMUSG00000040479	Dgkz	diacylglycerol kinase zeta [Source:MGI Symbol;Acc:MGI:1278339]	-0.180565	2.04857e-13	3.21093e-11
chr10	80556400	80579999	Distant-promoter	ENSMUSG00000047417	Rexo1	REX1, RNA exonuclease 1 [Source:MGI Symbol;Acc:MGI:1914182]	-0.219784	2.18259e-13	3.40087e-11
chr9	41045400	41071399	intron	ENSMUSG00000032020	Ubash3b	ubiquitin associated and SH3 domain containing, B [Source:MGI Symbol;Acc:MGI:1920078]	-0.233171	2.26068e-13	3.48158e-11
chr18	79106000	79110399	intron	ENSMUSG00000024548	Setbp1	SET binding protein 1 [Source:MGI Symbol;Acc:MGI:1933199]	-0.477235	2.24772e-13	3.48187e-11
chr8	123780600	123792999	Distant-promoter	ENSMUSG00000019478	Rab4a	RAB4A, member RAS oncogene family [Source:MGI Symbol;Acc:MGI:105069]	-0.357789	2.34559e-13	3.59147e-11
chr9	99413000	99439199	promoter-TSS	ENSMUSG00000032470	Mras	muscle and microspikes RAS [Source:MGI Symbol;Acc:MGI:1100856]	-0.226243	2.36484e-13	3.60013e-11
chr8	120545600	120583599	TTS	ENSMUSG00000031822	Gse1	genetic suppressor element 1, coiled-coil protein [Source:MGI Symbol;Acc:MGI:1098275]	-0.169682	2.64635e-13	4.00566e-11
chr17	65611600	65615799	promoter-TSS	ENSMUSG00000024091	Vapa	vesicle-associated membrane protein, associated protein A [Source:MGI Symbol;Acc:MGI:1353561]	-0.484323	2.67327e-13	4.02342e-11
chr6	136167800	136174999	TTS	ENSMUSG00000030209	Grin2b	glutamate receptor, ionotropic, NMDA2B (epsilon 2) [Source:MGI Symbol;Acc:MGI:95821]	-0.422992	2.96761e-13	4.44118e-11
chr8	83895800	83924199	intron	ENSMUSG00000013033	Adgrl1	adhesion G protein-coupled receptor L1 [Source:MGI Symbol;Acc:MGI:1929461]	-0.216936	3.0039e-13	4.47024e-11
chr7	27731000	27733999	intron	ENSMUSG00000037640	Zfp60	zinc finger protein 60 [Source:MGI Symbol;Acc:MGI:99207]	-0.684728	3.27791e-13	4.85076e-11
chr19	46499000	46513399	intron	ENSMUSG00000025034	Trim8	tripartite motif-containing 8 [Source:MGI Symbol;Acc:MGI:1933302]	-0.270136	3.37926e-13	4.97295e-11
chr4	141863800	141876599	intron	ENSMUSG00000040659	Efhd2	EF hand domain containing 2 [Source:MGI Symbol;Acc:MGI:106504]	-0.320965	3.64947e-13	5.34093e-11
chr6	31215400	31224399	promoter-TSS	ENSMUSG00000087380	2210408F21Rik	RIKEN cDNA 2210408F21 gene [Source:MGI Symbol;Acc:MGI:1920902]	-0.314068	3.70923e-13	5.39857e-11
chr6	125086000	125100799	Distant-promoter	ENSMUSG00000063870	Chd4	chromodomain helicase DNA binding protein 4 [Source:MGI Symbol;Acc:MGI:1344380]	-0.279901	3.91148e-13	5.66182e-11
chr15	80284600	80293199	intron	ENSMUSG00000022416	Cacna1i	calcium channel, voltage-dependent, alpha 1I subunit [Source:MGI Symbol;Acc:MGI:2178051]	-0.438272	3.95851e-13	5.69876e-11
chr10	70096400	70099999	intron	ENSMUSG00000048701	Ccdc6	coiled-coil domain containing 6 [Source:MGI Symbol;Acc:MGI:1923801]	-0.49592	4.0081e-13	5.73896e-11
chr10	121427600	121433399	intron	ENSMUSG00000112209	AC140264,4		-0.51401	4.33875e-13	6.14595e-11
chr18	60490400	60501999	intron	ENSMUSG00000038059	Smim3	small integral membrane protein 3 [Source:MGI Symbol;Acc:MGI:1917088]	-0.365009	4.32604e-13	6.16089e-11
chr1	134180400	134221199	TTS	ENSMUSG00000042451	Mybph	myosin binding protein H [Source:MGI Symbol;Acc:MGI:1858196]	-0.187526	4.54183e-13	6.39938e-11
chr2	163673600	163699999	intron	ENSMUSG00000087129	Gm16316	predicted gene 16316 [Source:MGI Symbol;Acc:MGI:3826530]	-0.221949	5.40158e-13	7.5705e-11
chr12	40445200	40448599	promoter-TSS	ENSMUSG00000035954	Dock4	dedicator of cytokinesis 4 [Source:MGI Symbol;Acc:MGI:1918006]	-0.491461	6.22911e-13	8.68436e-11
chr6	108655800	108671199	TTS	ENSMUSG00000030103	Bhlhe40	basic helix-loop-helix family, member e40 [Source:MGI Symbol;Acc:MGI:1097714]	-0.274285	6.35672e-13	8.81587e-11
chr11	72444000	72510599	Distant-promoter	ENSMUSG00000040447	Spns2	spinster homolog 2 [Source:MGI Symbol;Acc:MGI:2384936]	-0.148353	6.48544e-13	8.90119e-11
chr3	145986200	145990399	promoter-TSS	ENSMUSG00000036863	Syde2	synapse defective 1, Rho GTPase, homolog 2 (C, elegans) [Source:MGI Symbol;Acc:MGI:3036264]	-0.608217	6.4643e-13	8.91838e-11
chr2	30690000	30702999	Distant-promoter	ENSMUSG00000087268	Gm14486	predicted gene 14486 [Source:MGI Symbol;Acc:MGI:3649723]	-0.282451	6.74501e-13	9.20973e-11
chr16	9766000	9803399	intron	ENSMUSG00000059003	Grin2a	glutamate receptor, ionotropic, NMDA2A (epsilon 1) [Source:MGI Symbol;Acc:MGI:95820]	-0.199112	7.07111e-13	9.60547e-11
chr2	85036400	85038999	promoter-TSS	ENSMUSG00000027067	Ssrp1	structure specific recognition protein 1 [Source:MGI Symbol;Acc:MGI:107912]	-0.683378	7.17237e-13	9.69331e-11
chr17	25823600	25847199	TTS	ENSMUSG00000025735	Rhbdl1	rhomboid, veinlet-like 1 (Drosophila) [Source:MGI Symbol;Acc:MGI:2384891]	-0.234821	8.25113e-13	1.10946e-10
chr9	57256000	57266199	intron	ENSMUSG00000032300	1700017B05Rik	RIKEN cDNA 1700017B05 gene [Source:MGI Symbol;Acc:MGI:1921461]	-0.383542	8.85107e-13	1.18412e-10
chr16	43498200	43528599	intron	ENSMUSG00000022708	Zbtb20	zinc finger and BTB domain containing 20 [Source:MGI Symbol;Acc:MGI:1929213]	-0.204657	9.13879e-13	1.21647e-10
chr8	70587800	70612399	promoter-TSS	ENSMUSG00000070003	Ssbp4	single stranded DNA binding protein 4 [Source:MGI Symbol;Acc:MGI:1924150]	-0.230988	9.40251e-13	1.24532e-10
chr5	125388800	125395799	Distant-promoter	ENSMUSG00000008348	Ubc	ubiquitin C [Source:MGI Symbol;Acc:MGI:98889]	-0.339946	1.0455e-12	1.37782e-10
chr10	81293000	81330999	exon	ENSMUSG00000034902	Pip5k1c	phosphatidylinositol-4-phosphate 5-kinase, type 1 gamma [Source:MGI Symbol;Acc:MGI:1298224]	-0.189395	1.15041e-12	1.50857e-10
chr14	73141800	73144199	promoter-TSS	ENSMUSG00000022106	Rcbtb2	regulator of chromosome condensation (RCC1) and BTB (POZ) domain containing protein 2 [Source:MGI Symbol;Acc:MGI:1917200]	-0.566214	1.3193e-12	1.72152e-10
chr15	77947000	77954599	Distant-promoter	ENSMUSG00000016552	Foxred2	FAD-dependent oxidoreductase domain containing 2 [Source:MGI Symbol;Acc:MGI:106315]	-0.486696	1.35832e-12	1.75514e-10
chr11	29373200	29376199	intron	ENSMUSG00000032740	Ccdc88a	coiled coil domain containing 88A [Source:MGI Symbol;Acc:MGI:1925177]	-0.577097	1.35826e-12	1.76368e-10
chr18	75485800	75519399	Distant-promoter	ENSMUSG00000097712	Gm10532	predicted gene 10532 [Source:MGI Symbol;Acc:MGI:3641671]	-0.20336	1.40214e-12	1.80298e-10
chr14	70072800	70081599	promoter-TSS	ENSMUSG00000033730	Egr3	early growth response 3 [Source:MGI Symbol;Acc:MGI:1306780]	-0.351197	1.4154e-12	1.81123e-10
chr18	32375600	32394599	Distant-promoter	ENSMUSG00000097413	A830052D11Rik	RIKEN cDNA A830052D11 gene [Source:MGI Symbol;Acc:MGI:3028074]	-0.255072	1.43031e-12	1.8128e-10
chr4	138446800	138465999	intron	ENSMUSG00000046447	Camk2n1	calcium/calmodulin-dependent protein kinase II inhibitor 1 [Source:MGI Symbol;Acc:MGI:1913509]	-0.246889	1.42942e-12	1.82038e-10
chr17	51178000	51180399	promoter-TSS	ENSMUSG00000023923	Tbc1d5	TBC1 domain family, member 5 [Source:MGI Symbol;Acc:MGI:1919488]	-0.556539	1.48939e-12	1.87869e-10
chr18	54981000	54993599	exon	ENSMUSG00000052713	Zfp608	zinc finger protein 608 [Source:MGI Symbol;Acc:MGI:2442338]	-0.285015	1.52682e-12	1.91677e-10
chr5	123127200	123149399	promoter-TSS	ENSMUSG00000090086	AI480526	expressed sequence AI480526 [Source:MGI Symbol;Acc:MGI:2140910]	-0.211514	1.57502e-12	1.95872e-10
chr15	101219600	101244799	exon	ENSMUSG00000000531	Grasp	GRP1 (general receptor for phosphoinositides 1)-associated scaffold protein [Source:MGI Symbol;Acc:MGI:1860303]	-0.23004	1.58325e-12	1.95975e-10
chr15	97784000	97798799	exon	ENSMUSG00000022475	Hdac7	histone deacetylase 7 [Source:MGI Symbol;Acc:MGI:1891835]	-0.283964	1.57061e-12	1.96244e-10
chr10	81134000	81148999	intron	ENSMUSG00000035011	Zbtb7a	zinc finger and BTB domain containing 7a [Source:MGI Symbol;Acc:MGI:1335091]	-0.265418	1.64057e-12	2.02125e-10
chr12	100275800	100323799	TTS	ENSMUSG00000113679	AC159633,2		-0.162974	1.65813e-12	2.02406e-10
chr9	108136400	108160799	intron	ENSMUSG00000102224	4930447F24Rik	RIKEN cDNA 4930447F24 gene [Source:MGI Symbol;Acc:MGI:1924123]	-0.236641	1.65248e-12	2.02651e-10
chr9	78586800	78588399	intron	ENSMUSG00000049624	Slc17a5	solute carrier family 17 (anion/sugar transporter), member 5 [Source:MGI Symbol;Acc:MGI:1924105]	-0.843037	1.73965e-12	2.11384e-10
chr11	61526400	61570399	Distant-promoter	ENSMUSG00000001036	Epn2	epsin 2 [Source:MGI Symbol;Acc:MGI:1333766]	-0.180271	1.75251e-12	2.11974e-10
chr5	139417000	139436999	exon	ENSMUSG00000053647	Gper1	G protein-coupled estrogen receptor 1 [Source:MGI Symbol;Acc:MGI:1924104]	-0.2549	1.82367e-12	2.19579e-10
chr10	76406200	76410399	intron	ENSMUSG00000001151	Pcnt	pericentrin (kendrin) [Source:MGI Symbol;Acc:MGI:102722]	-0.635591	1.89727e-12	2.27407e-10
chr1	190928000	190929799	promoter-TSS	ENSMUSG00000026634	Angel2	angel homolog 2 [Source:MGI Symbol;Acc:MGI:1196310]	-0.666267	1.91335e-12	2.28301e-10
chr14	73365400	73390799	intron	ENSMUSG00000022108	Itm2b	integral membrane protein 2B [Source:MGI Symbol;Acc:MGI:1309517]	-0.241215	1.93206e-12	2.295e-10
chr7	16042200	16050999	intron	ENSMUSG00000070808	Bicra	BRD4 interacting chromatin remodeling complex associated protein [Source:MGI Symbol;Acc:MGI:2154263]	-0.343524	1.9809e-12	2.34251e-10
chr9	106313200	106358599	promoter-TSS	ENSMUSG00000099879	Gm29123	predicted gene 29123 [Source:MGI Symbol;Acc:MGI:5579829]	-0.172434	2.10899e-12	2.4719e-10
chr5	124527600	124533599	promoter-TSS	ENSMUSG00000106662	Gm43034	predicted gene 43034 [Source:MGI Symbol;Acc:MGI:5663171]	-0.396592	2.10405e-12	2.47708e-10
chr9	40369400	40379599	intron	ENSMUSG00000040111	Gramd1b	GRAM domain containing 1B [Source:MGI Symbol;Acc:MGI:1925037]	-0.356799	2.14076e-12	2.49809e-10
chr12	111373600	111379799	intron	ENSMUSG00000021279	Cdc42bpb	CDC42 binding protein kinase beta [Source:MGI Symbol;Acc:MGI:2136459]	-0.421871	2.1825e-12	2.53562e-10
chr15	74953400	74960799	TTS	ENSMUSG00000022587	Ly6e	lymphocyte antigen 6 complex, locus E [Source:MGI Symbol;Acc:MGI:106651]	-0.390953	2.19482e-12	2.5388e-10
chr2	92057200	92060799	intron	ENSMUSG00000087018	2900072N19Rik	RIKEN cDNA 2900072N19 gene [Source:MGI Symbol;Acc:MGI:1920283]	-0.530912	2.32007e-12	2.67201e-10
chr2	156179200	156182399	promoter-TSS	ENSMUSG00000027620	Rbm39	RNA binding motif protein 39 [Source:MGI Symbol;Acc:MGI:2157953]	-0.50732	2.5195e-12	2.88914e-10
chr5	112275200	112303399	intron	ENSMUSG00000029344	Tpst2	protein-tyrosine sulfotransferase 2 [Source:MGI Symbol;Acc:MGI:1309516]	-0.213069	2.68657e-12	3.06743e-10
chr19	45045600	45059199	intron	ENSMUSG00000025212	Sfxn3	sideroflexin 3 [Source:MGI Symbol;Acc:MGI:2137679]	-0.298605	2.7997e-12	3.18288e-10
chr5	123392600	123398999	promoter-TSS	ENSMUSG00000086700	Gm15747	predicted gene 15747 [Source:MGI Symbol;Acc:MGI:3783189]	-0.426076	2.83726e-12	3.21181e-10
chr10	86329400	86345799	intron	ENSMUSG00000020044	Timp3	tissue inhibitor of metalloproteinase 3 [Source:MGI Symbol;Acc:MGI:98754]	-0.301086	2.87277e-12	3.23816e-10
chr14	24222400	24236999	intron	ENSMUSG00000091079	Gm17105	predicted gene 17105 [Source:MGI Symbol;Acc:MGI:4937932]	-0.335307	2.95314e-12	3.31465e-10
chr7	45698000	45718999	TTS	ENSMUSG00000059824	Dbp	D site albumin promoter binding protein [Source:MGI Symbol;Acc:MGI:94866]	-0.22397	2.99198e-12	3.34407e-10
chr15	97820000	97833599	intron	ENSMUSG00000022475	Hdac7	histone deacetylase 7 [Source:MGI Symbol;Acc:MGI:1891835]	-0.274028	3.04749e-12	3.39181e-10
chr12	49372600	49388199	intron	ENSMUSG00000112763	AC162376,3		-0.25045	3.11817e-12	3.45595e-10
chr15	27494000	27498399	intron	ENSMUSG00000022265	Ank	progressive ankylosis [Source:MGI Symbol;Acc:MGI:3045421]	-0.548612	3.27624e-12	3.61601e-10
chr3	51531400	51532999	intron	ENSMUSG00000037111	Setd7	SET domain containing (lysine methyltransferase) 7 [Source:MGI Symbol;Acc:MGI:1920501]	-0.841014	3.44501e-12	3.78651e-10
chr11	98958400	98972599	intron	ENSMUSG00000037992	Rara	retinoic acid receptor, alpha [Source:MGI Symbol;Acc:MGI:97856]	-0.2952	3.59457e-12	3.93457e-10
chr2	121955200	121957399	promoter-TSS	ENSMUSG00000033411	Ctdspl2	CTD (carboxy-terminal domain, RNA polymerase II, polypeptide A) small phosphatase like 2 [Source:MGI Symbol;Acc:MGI:1196405]	-0.689269	3.88404e-12	4.23392e-10
chr13	28950600	28959999	Distant-promoter	ENSMUSG00000076431	Sox4	SRY (sex determining region Y)-box 4 [Source:MGI Symbol;Acc:MGI:98366]	-0.343009	3.9265e-12	4.26267e-10
chr5	125162400	125186599	intron	ENSMUSG00000029478	Ncor2	nuclear receptor co-repressor 2 [Source:MGI Symbol;Acc:MGI:1337080]	-0.220937	4.0017e-12	4.32658e-10
chr10	43170800	43176199	exon	ENSMUSG00000102062	Gm29246	predicted gene 29246 [Source:MGI Symbol;Acc:MGI:5579952]	-0.424206	4.24006e-12	4.56564e-10
chr9	75624000	75628399	promoter-TSS	ENSMUSG00000032184	Lysmd2	LysM, putative peptidoglycan-binding, domain containing 2 [Source:MGI Symbol;Acc:MGI:1917332]	-0.46719	4.41296e-12	4.73259e-10
chr1	91871000	91873599	Intergenic	ENSMUSG00000102745	Gm37600	predicted gene, 37600 [Source:MGI Symbol;Acc:MGI:5610828]	-0.759157	4.47085e-12	4.77534e-10
chr11	117595200	117613199	Distant-promoter	ENSMUSG00000054418	2900041M22Rik	RIKEN cDNA 2900041M22 gene [Source:MGI Symbol;Acc:MGI:1925653]	-0.28039	4.49285e-12	4.77957e-10
chr2	130835800	130842599	intron	ENSMUSG00000027309	4930402H24Rik	RIKEN cDNA 4930402H24 gene [Source:MGI Symbol;Acc:MGI:1923029]	-0.405638	4.5207e-12	4.78995e-10
chr13	88820000	88824999	intron	ENSMUSG00000034488	Edil3	EGF-like repeats and discoidin I-like domains 3 [Source:MGI Symbol;Acc:MGI:1329025]	-0.456682	4.55385e-12	4.80585e-10
chr11	97556000	97577799	intron	ENSMUSG00000038453	Srcin1	SRC kinase signaling inhibitor 1 [Source:MGI Symbol;Acc:MGI:1933179]	-0.210946	4.61679e-12	4.85294e-10
chr11	60166200	60194799	intron	ENSMUSG00000062115	Rai1	retinoic acid induced 1 [Source:MGI Symbol;Acc:MGI:103291]	-0.199638	4.82559e-12	5.05237e-10
chr10	75833000	75835799	promoter-TSS	ENSMUSG00000033318	Gstt2	glutathione S-transferase, theta 2 [Source:MGI Symbol;Acc:MGI:106188]	-0.749431	4.87835e-12	5.0875e-10
chr2	35650800	35694799	intron	ENSMUSG00000026883	Dab2ip	disabled 2 interacting protein [Source:MGI Symbol;Acc:MGI:1916851]	-0.178162	4.92054e-12	5.11138e-10
chr10	59882400	59903999	intron	ENSMUSG00000020109	Dnajb12	DnaJ heat shock protein family (Hsp40) member B12 [Source:MGI Symbol;Acc:MGI:1931881]	-0.22237	5.0846e-12	5.26117e-10
chr11	71749600	71784399	Distant-promoter	ENSMUSG00000020811	Wscd1	WSC domain containing 1 [Source:MGI Symbol;Acc:MGI:2448493]	-0.184027	5.19028e-12	5.34963e-10
chr18	38180800	38217799	exon	ENSMUSG00000051375	Pcdh1	protocadherin 1 [Source:MGI Symbol;Acc:MGI:104692]	-0.177028	5.21206e-12	5.35125e-10
chr16	25057200	25060599	promoter-TSS	ENSMUSG00000096960	A230028O05Rik	RIKEN cDNA A230028O05 gene [Source:MGI Symbol;Acc:MGI:2442126]	-0.53585	5.27265e-12	5.39256e-10
chr9	44877400	44883599	exon	ENSMUSG00000002028	Kmt2a	lysine (K)-specific methyltransferase 2A [Source:MGI Symbol;Acc:MGI:96995]	-0.375603	5.45466e-12	5.55725e-10
chr8	85492000	85497399	intron	ENSMUSG00000031700	Gpt2	glutamic pyruvate transaminase (alanine aminotransferase) 2 [Source:MGI Symbol;Acc:MGI:1915391]	-0.458585	5.47724e-12	5.55888e-10
chr19	53309600	53322199	intron	ENSMUSG00000025025	Mxi1	MAX interactor 1, dimerization protein [Source:MGI Symbol;Acc:MGI:97245]	-0.29155	5.64547e-12	5.70774e-10
chr8	70404400	70428599	Distant-promoter	ENSMUSG00000003575	Crtc1	CREB regulated transcription coactivator 1 [Source:MGI Symbol;Acc:MGI:2142523]	-0.223407	5.68137e-12	5.72219e-10
chr7	83806200	83814799	Distant-promoter	ENSMUSG00000109450	Gm39043	predicted gene, 39043 [Source:MGI Symbol;Acc:MGI:5621928]	-0.421746	5.73016e-12	5.74948e-10
chr16	31427000	31435599	Distant-promoter	ENSMUSG00000086645	Gm15743	predicted gene 15743 [Source:MGI Symbol;Acc:MGI:3783185]	-0.373296	5.76753e-12	5.76514e-10
chr1	46850000	46854999	intron	ENSMUSG00000025986	Slc39a10	solute carrier family 39 (zinc transporter), member 10 [Source:MGI Symbol;Acc:MGI:1914515]	-0.440471	6.01103e-12	5.98594e-10
chr8	79027800	79032399	intron	ENSMUSG00000071064	Zfp827	zinc finger protein 827 [Source:MGI Symbol;Acc:MGI:2444807]	-0.416721	6.1099e-12	6.06162e-10
chr18	74777600	74780599	promoter-TSS	ENSMUSG00000036880	Acaa2	acetyl-Coenzyme A acyltransferase 2 (mitochondrial 3-oxoacyl-Coenzyme A thiolase) [Source:MGI Symbol;Acc:MGI:1098623]	-0.599703	6.34028e-12	6.26671e-10
chr5	36865800	36909999	Distant-promoter	ENSMUSG00000087487	Ppp2r2cos	protein phosphatase 2, regulatory subunit B, gamma, opposite strand [Source:MGI Symbol;Acc:MGI:1918304]	-0.154994	6.48985e-12	6.39069e-10
chr4	134105400	134132399	Distant-promoter	ENSMUSG00000012126	Ubxn11	UBX domain protein 11 [Source:MGI Symbol;Acc:MGI:1914836]	-0.218551	6.66543e-12	6.53928e-10
chr1	165458400	165462799	promoter-TSS	ENSMUSG00000026568	Mpc2	mitochondrial pyruvate carrier 2 [Source:MGI Symbol;Acc:MGI:1917706]	-0.467722	6.79496e-12	6.64176e-10
chr4	44012000	44015999	intron	ENSMUSG00000028478	Clta	clathrin, light polypeptide (Lca) [Source:MGI Symbol;Acc:MGI:894297]	-0.583475	7.29293e-12	7.10229e-10
chr15	102732200	102751199	Distant-promoter	ENSMUSG00000023055	Calcoco1	calcium binding and coiled coil domain 1 [Source:MGI Symbol;Acc:MGI:1914738]	-0.239603	7.60925e-12	7.3832e-10
chr4	129969600	129996599	Distant-promoter	ENSMUSG00000028782	Adgrb2	adhesion G protein-coupled receptor B2 [Source:MGI Symbol;Acc:MGI:2451244]	-0.20638	7.93871e-12	7.64686e-10
chr7	64347600	64365599	Distant-promoter	ENSMUSG00000092187	Gm20457	predicted gene 20457 [Source:MGI Symbol;Acc:MGI:5141922]	-0.258323	7.9135e-12	7.65039e-10
chr2	18045600	18051799	promoter-TSS	ENSMUSG00000054074	Skida1	SKI/DACH domain containing 1 [Source:MGI Symbol;Acc:MGI:1919918]	-0.393718	8.08043e-12	7.72717e-10
chr11	4179800	4184599	Distant-promoter	ENSMUSG00000034412	Tbc1d10a	TBC1 domain family, member 10a [Source:MGI Symbol;Acc:MGI:2144164]	-0.568798	8.07546e-12	7.75039e-10
chr5	19224400	19229799	promoter-TSS	ENSMUSG00000040003	Magi2	membrane associated guanylate kinase, WW and PDZ domain containing 2 [Source:MGI Symbol;Acc:MGI:1354953]	-0.418282	8.25868e-12	7.86921e-10
chr2	157046000	157082599	intron	ENSMUSG00000055485	Soga1	suppressor of glucose, autophagy associated 1 [Source:MGI Symbol;Acc:MGI:2444575]	-0.175986	8.63277e-12	8.19618e-10
chr7	16807400	16834799	promoter-TSS	ENSMUSG00000030374	Strn4	striatin, calmodulin binding protein 4 [Source:MGI Symbol;Acc:MGI:2142346]	-0.204553	8.72867e-12	8.22825e-10
chr7	127242400	127246199	promoter-TSS	ENSMUSG00000054716	Zfp771	zinc finger protein 771 [Source:MGI Symbol;Acc:MGI:2442050]	-0.516086	8.70222e-12	8.23261e-10
chr11	93994600	93999399	intron	ENSMUSG00000020859	Spag9	sperm associated antigen 9 [Source:MGI Symbol;Acc:MGI:1918084]	-0.468556	8.81822e-12	8.28318e-10
chr2	28293600	28304999	Intergenic	ENSMUSG00000087196	Gm13373	predicted gene 13373 [Source:MGI Symbol;Acc:MGI:3650390]	-0.350083	8.94877e-12	8.37611e-10
chr2	156714400	156723199	Distant-promoter	ENSMUSG00000061689	Dlgap4	discs, large homolog-associated protein 4 (Drosophila) [Source:MGI Symbol;Acc:MGI:2138865]	-0.347076	9.15748e-12	8.54128e-10
chr11	67515200	67528399	intron	ENSMUSG00000033066	Gas7	growth arrest specific 7 [Source:MGI Symbol;Acc:MGI:1202388]	-0.311122	9.41491e-12	8.75058e-10
chr19	4289400	4307599	Distant-promoter	ENSMUSG00000024858	Grk2	G protein-coupled receptor kinase 2 [Source:MGI Symbol;Acc:MGI:87940]	-0.258666	9.54917e-12	8.81352e-10
chr4	149301200	149304199	intron	ENSMUSG00000063077	Kif1b	kinesin family member 1B [Source:MGI Symbol;Acc:MGI:108426]	-0.697561	9.53957e-12	8.83544e-10
chr4	135962200	135973599	TTS	ENSMUSG00000028671	Gale	galactose-4-epimerase, UDP [Source:MGI Symbol;Acc:MGI:1921496]	-0.318284	9.7332e-12	8.95218e-10
chr17	56016600	56037199	intron	ENSMUSG00000003200	Sh3gl1	SH3-domain GRB2-like 1 [Source:MGI Symbol;Acc:MGI:700010]	-0.229193	1.02099e-11	9.35816e-10
chr9	21458400	21467399	intron	ENSMUSG00000033335	Dnm2	dynamin 2 [Source:MGI Symbol;Acc:MGI:109547]	-0.375071	1.02857e-11	9.39508e-10
chr2	25402200	25407799	intron	ENSMUSG00000015094	Npdc1	neural proliferation, differentiation and control 1 [Source:MGI Symbol;Acc:MGI:1099802]	-0.431471	1.06219e-11	9.66889e-10
chr4	87206600	87231399	intron	ENSMUSG00000037996	Slc24a2	solute carrier family 24 (sodium/potassium/calcium exchanger), member 2 [Source:MGI Symbol;Acc:MGI:1923626]	-0.221301	1.16145e-11	1.05002e-09
chr19	3766800	3770799	intron	ENSMUSG00000045098	Kmt5b	lysine methyltransferase 5B [Source:MGI Symbol;Acc:MGI:2444557]	-0.407172	1.15909e-11	1.05148e-09
chr8	71369800	71385999	Distant-promoter	ENSMUSG00000002393	Nr2f6	nuclear receptor subfamily 2, group F, member 6 [Source:MGI Symbol;Acc:MGI:1352453]	-0.282497	1.17027e-11	1.0544e-09
chr1	86497400	86513399	Intergenic	ENSMUSG00000026238	Ptma	prothymosin alpha [Source:MGI Symbol;Acc:MGI:97803]	-0.249357	1.21049e-11	1.07961e-09
chr13	93770200	93775999	promoter-TSS	ENSMUSG00000113647	AC131739,1		-0.433965	1.20412e-11	1.08122e-09
chr18	5591000	5596199	promoter-TSS	ENSMUSG00000024238	Zeb1	zinc finger E-box binding homeobox 1 [Source:MGI Symbol;Acc:MGI:1344313]	-0.440816	1.20911e-11	1.08203e-09
chr11	118038200	118052999	intron	ENSMUSG00000017715	Pgs1	phosphatidylglycerophosphate synthase 1 [Source:MGI Symbol;Acc:MGI:1921701]	-0.313569	1.21733e-11	1.08208e-09
chr18	23496200	23499799	intron	ENSMUSG00000024302	Dtna	dystrobrevin alpha [Source:MGI Symbol;Acc:MGI:106039]	-0.611742	1.30262e-11	1.15401e-09
chr1	39934000	39954799	Distant-promoter	ENSMUSG00000026074	Map4k4	mitogen-activated protein kinase kinase kinase kinase 4 [Source:MGI Symbol;Acc:MGI:1349394]	-0.242388	1.33765e-11	1.1811e-09
chr7	101449600	101468999	Distant-promoter	ENSMUSG00000110195	Pde2a	phosphodiesterase 2A, cGMP-stimulated [Source:MGI Symbol;Acc:MGI:2446107]	-0.246426	1.36739e-11	1.20335e-09
chr2	32161600	32170799	Distant-promoter	ENSMUSG00000099155	Gm27805	predicted gene, 27805 [Source:MGI Symbol;Acc:MGI:5531187]	-0.361626	1.39387e-11	1.22259e-09
chr5	124010400	124032399	Distant-promoter	ENSMUSG00000066278	Vps37b	vacuolar protein sorting 37B [Source:MGI Symbol;Acc:MGI:1916724]	-0.227466	1.4445e-11	1.26282e-09
chr7	99533400	99556399	intron	ENSMUSG00000018909	Arrb1	arrestin, beta 1 [Source:MGI Symbol;Acc:MGI:99473]	-0.231435	1.48116e-11	1.2906e-09
chr11	108933800	108952399	promoter-TSS	ENSMUSG00000000142	Axin2	axin 2 [Source:MGI Symbol;Acc:MGI:1270862]	-0.275866	1.5046e-11	1.30673e-09
chr5	64799800	64813199	Distant-promoter	ENSMUSG00000097640	Gm20033	predicted gene, 20033 [Source:MGI Symbol;Acc:MGI:5012218]	-0.276592	1.51745e-11	1.31358e-09
chr7	141423800	141443199	promoter-TSS	ENSMUSG00000019082	Slc25a22	solute carrier family 25 (mitochondrial carrier, glutamate), member 22 [Source:MGI Symbol;Acc:MGI:1915517]	-0.253686	1.54023e-11	1.32896e-09
chr3	88614200	88636999	intron	ENSMUSG00000028059	Arhgef2	rho/rac guanine nucleotide exchange factor (GEF) 2 [Source:MGI Symbol;Acc:MGI:103264]	-0.201263	1.5687e-11	1.34913e-09
chr8	111722600	111747199	Distant-promoter	ENSMUSG00000031955	Bcar1	breast cancer anti-estrogen resistance 1 [Source:MGI Symbol;Acc:MGI:108091]	-0.199248	1.59826e-11	1.37011e-09
chr5	125529400	125536799	intron	ENSMUSG00000070498	Tmem132b	transmembrane protein 132B [Source:MGI Symbol;Acc:MGI:3609245]	-0.338535	1.63642e-11	1.39829e-09
chr4	133669800	133677599	Distant-promoter	ENSMUSG00000043257	Pigv	phosphatidylinositol glycan anchor biosynthesis, class V [Source:MGI Symbol;Acc:MGI:2442480]	-0.376776	1.64945e-11	1.40489e-09
chr5	140631800	140653399	Distant-promoter	ENSMUSG00000036565	Ttyh3	tweety family member 3 [Source:MGI Symbol;Acc:MGI:1925589]	-0.23811	1.68367e-11	1.42945e-09
chr12	85597200	85624799	intron	ENSMUSG00000034271	Jdp2	Jun dimerization protein 2 [Source:MGI Symbol;Acc:MGI:1932093]	-0.195575	1.69232e-11	1.4322e-09
chr13	98170000	98174799	intron	ENSMUSG00000021662	Arhgef28	Rho guanine nucleotide exchange factor (GEF) 28 [Source:MGI Symbol;Acc:MGI:1346016]	-0.464885	1.7319e-11	1.46102e-09
chr1	86522000	86529799	promoter-TSS	ENSMUSG00000026238	Ptma	prothymosin alpha [Source:MGI Symbol;Acc:MGI:97803]	-0.326265	1.77587e-11	1.49336e-09
chr1	136125600	136146199	intron	ENSMUSG00000041642	Kif21b	kinesin family member 21B [Source:MGI Symbol;Acc:MGI:109234]	-0.223504	1.84859e-11	1.5496e-09
chr14	76487600	76489399	promoter-TSS	ENSMUSG00000022010	Tsc22d1	TSC22 domain family, member 1 [Source:MGI Symbol;Acc:MGI:109127]	-0.78915	1.93584e-11	1.61762e-09
chr2	157416000	157440599	intron	ENSMUSG00000027646	Src	Rous sarcoma oncogene [Source:MGI Symbol;Acc:MGI:98397]	-0.198276	1.94283e-11	1.61835e-09
chr3	108280200	108308799	intron	ENSMUSG00000105358	Gm43099	predicted gene 43099 [Source:MGI Symbol;Acc:MGI:5663236]	-0.199337	1.96014e-11	1.62765e-09
chr3	90231200	90232399	promoter-TSS	ENSMUSG00000027937	Jtb	jumping translocation breakpoint [Source:MGI Symbol;Acc:MGI:1346082]	-0.842817	2.05859e-11	1.70406e-09
chr6	120508400	120511799	Distant-promoter	ENSMUSG00000093739	Gm20692	predicted gene 20692 [Source:MGI Symbol;Acc:MGI:5313139]	-0.615187	2.12764e-11	1.75573e-09
chr19	45659000	45660999	exon	ENSMUSG00000040913	Fbxw4	F-box and WD-40 domain protein 4 [Source:MGI Symbol;Acc:MGI:1354698]	-0.595447	2.1527e-11	1.77089e-09
chr11	102315000	102321199	promoter-TSS	ENSMUSG00000020923	Ubtf	upstream binding transcription factor, RNA polymerase I [Source:MGI Symbol;Acc:MGI:98512]	-0.318795	2.24093e-11	1.82927e-09
chr16	11061800	11073999	intron	ENSMUSG00000037972	Snn	stannin [Source:MGI Symbol;Acc:MGI:1276549]	-0.318795	2.24093e-11	1.82927e-09
chr4	107813600	107837399	intron	ENSMUSG00000028613	Lrp8	low density lipoprotein receptor-related protein 8, apolipoprotein e receptor [Source:MGI Symbol;Acc:MGI:1340044]	-0.23185	2.23057e-11	1.82928e-09
chr7	132771600	132815999	Distant-promoter	ENSMUSG00000030956	Fam53b	family with sequence similarity 53, member B [Source:MGI Symbol;Acc:MGI:1925188]	-0.15291	2.38177e-11	1.9353e-09
chr5	43232200	43236199	promoter-TSS	ENSMUSG00000039782	Cpeb2	cytoplasmic polyadenylation element binding protein 2 [Source:MGI Symbol;Acc:MGI:2442640]	-0.355763	2.4253e-11	1.96464e-09
chr4	139189600	139220199	intron	ENSMUSG00000028745	Capzb	capping protein (actin filament) muscle Z-line, beta [Source:MGI Symbol;Acc:MGI:104652]	-0.193467	2.4364e-11	1.96762e-09
chr11	77685400	77688199	promoter-TSS	ENSMUSG00000037857	Nufip2	nuclear fragile X mental retardation protein interacting protein 2 [Source:MGI Symbol;Acc:MGI:1915814]	-0.466837	2.46155e-11	1.98189e-09
chr19	5417400	5427399	TTS	ENSMUSG00000024914	Drap1	Dr1 associated protein 1 (negative cofactor 2 alpha) [Source:MGI Symbol;Acc:MGI:1913806]	-0.353752	2.52408e-11	2.02607e-09
chr19	45915200	45921599	intron	ENSMUSG00000097690	4930505N22Rik	RIKEN cDNA 4930505N22 gene [Source:MGI Symbol;Acc:MGI:1922306]	-0.426352	2.55556e-11	2.03898e-09
chr7	127874200	127877399	promoter-TSS	ENSMUSG00000049728	Zfp668	zinc finger protein 668 [Source:MGI Symbol;Acc:MGI:2442943]	-0.50863	2.55391e-11	2.04382e-09
chr11	52359200	52366399	intron	ENSMUSG00000020402	Vdac1	voltage-dependent anion channel 1 [Source:MGI Symbol;Acc:MGI:106919]	-0.371697	2.66986e-11	2.12378e-09
chr4	107083000	107086999	TTS	ENSMUSG00000028621	Cyb5rl	cytochrome b5 reductase-like [Source:MGI Symbol;Acc:MGI:1919657]	-0.547581	2.68032e-11	2.12572e-09
chr11	57196400	57219799	intron	ENSMUSG00000020524	Gria1	glutamate receptor, ionotropic, AMPA1 (alpha 1) [Source:MGI Symbol;Acc:MGI:95808]	-0.238083	2.71977e-11	2.15057e-09
chr2	132129400	132136199	Distant-promoter	ENSMUSG00000086756	Gm14051	predicted gene 14051 [Source:MGI Symbol;Acc:MGI:3650008]	-0.479071	2.74596e-11	2.16481e-09
chr11	77484800	77501399	promoter-TSS	ENSMUSG00000011877	Git1	G protein-coupled receptor kinase-interactor 1 [Source:MGI Symbol;Acc:MGI:1927140]	-0.226745	2.81269e-11	2.21084e-09
chr12	111756600	111760999	promoter-TSS	ENSMUSG00000021288	Klc1	kinesin light chain 1 [Source:MGI Symbol;Acc:MGI:107978]	-0.422435	2.83563e-11	2.22228e-09
chr19	59457200	59473399	TTS	ENSMUSG00000043969	Emx2	empty spiracles homeobox 2 [Source:MGI Symbol;Acc:MGI:95388]	-0.264127	2.86215e-11	2.23645e-09
chr9	36932400	36952399	intron	ENSMUSG00000035934	Pknox2	Pbx/knotted 1 homeobox 2 [Source:MGI Symbol;Acc:MGI:2445415]	-0.255377	2.89037e-11	2.25186e-09
chr7	4841600	4845599	intron	ENSMUSG00000053550	Shisa7	shisa family member 7 [Source:MGI Symbol;Acc:MGI:3605641]	-0.45289	2.95954e-11	2.29898e-09
chr11	117652800	117657599	exon	ENSMUSG00000025571	Tnrc6c	trinucleotide repeat containing 6C [Source:MGI Symbol;Acc:MGI:2443265]	-0.421352	3.03232e-11	2.34863e-09
chr11	53517400	53532399	intron	ENSMUSG00000018398	2008-09-01	septin 8 [Source:MGI Symbol;Acc:MGI:894310]	-0.258935	3.1062e-11	2.39884e-09
chr16	32245600	32247799	promoter-TSS	ENSMUSG00000035764	Fbxo45	F-box protein 45 [Source:MGI Symbol;Acc:MGI:2447775]	-0.666515	3.15133e-11	2.42662e-09
chr11	98332600	98344199	Distant-promoter	ENSMUSG00000038255	Neurod2	neurogenic differentiation 2 [Source:MGI Symbol;Acc:MGI:107755]	-0.306948	3.1789e-11	2.44075e-09
chr10	126924000	126941199	Intergenic	ENSMUSG00000112035	AC122018,1		-0.232678	3.20574e-11	2.45425e-09
chr8	124555200	124564999	intron	ENSMUSG00000031980	Agt	angiotensinogen (serpin peptidase inhibitor, clade A, member 8) [Source:MGI Symbol;Acc:MGI:87963]	-0.347357	3.28792e-11	2.5099e-09
chr12	54861800	54864199	promoter-TSS	ENSMUSG00000113209	CT030142,1		-0.558784	3.38483e-11	2.56174e-09
chr11	69764400	69771199	intron	ENSMUSG00000018750	Zbtb4	zinc finger and BTB domain containing 4 [Source:MGI Symbol;Acc:MGI:1922830]	-0.383807	3.38224e-11	2.56711e-09
chr11	96967600	96978799	intron	ENSMUSG00000018678	Sp2	Sp2 transcription factor [Source:MGI Symbol;Acc:MGI:1926162]	-0.308418	3.37454e-11	2.56863e-09
chr3	138740800	138755599	intron	ENSMUSG00000028152	Tspan5	tetraspanin 5 [Source:MGI Symbol;Acc:MGI:1928096]	-0.274194	3.41165e-11	2.57468e-09
chr6	135685000	135691199	Intergenic	ENSMUSG00000107396	4930425L21Rik	RIKEN cDNA 4930425L21 gene [Source:MGI Symbol;Acc:MGI:1925379]	-0.463642	3.4317e-11	2.57514e-09
chr4	155205800	155226599	intron	ENSMUSG00000029050	Ski	ski sarcoma viral oncogene homolog (avian) [Source:MGI Symbol;Acc:MGI:98310]	-0.231015	3.4236e-11	2.57636e-09
chr15	79784200	79806199	Distant-promoter	ENSMUSG00000022421	Nptxr	neuronal pentraxin receptor [Source:MGI Symbol;Acc:MGI:1920590]	-0.228237	3.45005e-11	2.5816e-09
chr1	64115400	64122999	intron	ENSMUSG00000025959	Klf7	Kruppel-like factor 7 (ubiquitous) [Source:MGI Symbol;Acc:MGI:1935151]	-0.32777	3.51495e-11	2.61538e-09
chr13	97556600	97569399	intron	ENSMUSG00000110235	Gm5086	predicted gene 5086 [Source:MGI Symbol;Acc:MGI:3644417]	-0.307978	3.50509e-11	2.61539e-09
chr11	120580200	120582799	promoter-TSS	ENSMUSG00000025132	Arhgdia	Rho GDP dissociation inhibitor (GDI) alpha [Source:MGI Symbol;Acc:MGI:2178103]	-0.522502	3.61615e-11	2.68314e-09
chr9	40317000	40349999	promoter-TSS	ENSMUSG00000087047	1700110K17Rik	RIKEN cDNA 1700110K17 gene [Source:MGI Symbol;Acc:MGI:1920808]	-0.180908	3.66851e-11	2.71439e-09
chr3	94973400	94975999	promoter-TSS	ENSMUSG00000038861	Pi4kb	phosphatidylinositol 4-kinase beta [Source:MGI Symbol;Acc:MGI:1334433]	-0.574002	3.7032e-11	2.73242e-09
chr17	31519600	31522199	promoter-TSS	ENSMUSG00000024038	Ndufv3	NADH dehydrogenase (ubiquinone) flavoprotein 3 [Source:MGI Symbol;Acc:MGI:1890894]	-0.656127	3.72684e-11	2.73464e-09
chr19	34191000	34193999	promoter-TSS	ENSMUSG00000024776	Stambpl1	STAM binding protein like 1 [Source:MGI Symbol;Acc:MGI:1923880]	-0.540659	3.71669e-11	2.73476e-09
chr4	87024600	87053599	intron	ENSMUSG00000037996	Slc24a2	solute carrier family 24 (sodium/potassium/calcium exchanger), member 2 [Source:MGI Symbol;Acc:MGI:1923626]	-0.216936	3.76494e-11	2.75496e-09
chr1	13371200	13374999	promoter-TSS	ENSMUSG00000005886	Ncoa2	nuclear receptor coactivator 2 [Source:MGI Symbol;Acc:MGI:1276533]	-0.41978	3.82963e-11	2.7869e-09
chr2	27737000	27754199	intron	ENSMUSG00000015846	Rxra	retinoid X receptor alpha [Source:MGI Symbol;Acc:MGI:98214]	-0.272223	3.82043e-11	2.78786e-09
chr5	144253800	144260599	Distant-promoter	ENSMUSG00000087484	2900089D17Rik	RIKEN cDNA 2900089D17 gene [Source:MGI Symbol;Acc:MGI:1914527]	-0.373156	3.86184e-11	2.80264e-09
chr1	186700000	186709599	promoter-TSS	ENSMUSG00000039239	Tgfb2	transforming growth factor, beta 2 [Source:MGI Symbol;Acc:MGI:98726]	-0.356796	3.93012e-11	2.8444e-09
chr7	143004400	143019399	Distant-promoter	ENSMUSG00000052281	Tspan32os	tetraspanin 32, opposite strand [Source:MGI Symbol;Acc:MGI:3705185]	-0.284275	4.14845e-11	2.99423e-09
chr11	70571200	70588999	intron	ENSMUSG00000020827	Mink1	misshapen-like kinase 1 (zebrafish) [Source:MGI Symbol;Acc:MGI:1355329]	-0.246507	4.22515e-11	3.03306e-09
chr9	29959200	29964599	intron	ENSMUSG00000059974	Ntm	neurotrimin [Source:MGI Symbol;Acc:MGI:2446259]	-0.477017	4.21477e-11	3.03383e-09
chr13	51742600	51765199	intron	ENSMUSG00000021451	Sema4d	sema domain, immunoglobulin domain (Ig), transmembrane domain (TM) and short cytoplasmic domain, (semaphorin) 4D [Source:MGI Symbol;Acc:MGI:109244]	-0.225392	4.28051e-11	3.0645e-09
chr5	117356200	117366199	exon	ENSMUSG00000029364	Wsb2	WD repeat and SOCS box-containing 2 [Source:MGI Symbol;Acc:MGI:2144041]	-0.321343	4.38709e-11	3.12392e-09
chr11	103018200	103041199	intron	ENSMUSG00000020936	Nmt1	N-myristoyltransferase 1 [Source:MGI Symbol;Acc:MGI:102579]	-0.223134	4.37747e-11	3.12547e-09
chrX	42148600	42152199	promoter-TSS	ENSMUSG00000104042	Gm37564	predicted gene, 37564 [Source:MGI Symbol;Acc:MGI:5610792]	-0.529167	4.4645e-11	3.17051e-09
chr14	57704800	57712399	Distant-promoter	ENSMUSG00000021959	Lats2	large tumor suppressor 2 [Source:MGI Symbol;Acc:MGI:1354386]	-0.404409	4.50189e-11	3.18852e-09
chr16	49854200	49860199	intron	ENSMUSG00000055447	Cd47	CD47 antigen (Rh-related antigen, integrin-associated signal transducer) [Source:MGI Symbol;Acc:MGI:96617]	-0.393997	4.635e-11	3.27404e-09
chr11	119055800	119060599	Distant-promoter	ENSMUSG00000025578	Cbx8	chromobox 8 [Source:MGI Symbol;Acc:MGI:1353589]	-0.457944	4.71062e-11	3.3186e-09
chr2	90573800	90584399	intron	ENSMUSG00000025314	Ptprj	protein tyrosine phosphatase, receptor type, J [Source:MGI Symbol;Acc:MGI:104574]	-0.309979	4.72877e-11	3.32256e-09
chr13	108042200	108044999	promoter-TSS	ENSMUSG00000071180	Smim15	small integral membrane protein 15 [Source:MGI Symbol;Acc:MGI:1922866]	-0.551355	4.75569e-11	3.33263e-09
chr11	22871000	22876799	intron	ENSMUSG00000065869	Gm24917	predicted gene, 24917 [Source:MGI Symbol;Acc:MGI:5454694]	-0.499335	4.85398e-11	3.39253e-09
chr11	116668200	116673199	promoter-TSS	ENSMUSG00000020812	1810032O08Rik	RIKEN cDNA 1810032O08 gene [Source:MGI Symbol;Acc:MGI:1913543]	-0.512391	4.98952e-11	3.47809e-09
chr5	115271800	115273599	promoter-TSS	ENSMUSG00000041740	Rnf10	ring finger protein 10 [Source:MGI Symbol;Acc:MGI:1859162]	-0.604421	5.10032e-11	3.546e-09
chr15	27668400	27681999	intron	ENSMUSG00000056069	Fam105a	family with sequence similarity 105, member A [Source:MGI Symbol;Acc:MGI:2687281]	-0.323101	5.12079e-11	3.5509e-09
chr11	101042800	101065599	intron	ENSMUSG00000019302	Atp6v0a1	ATPase, H+ transporting, lysosomal V0 subunit A1 [Source:MGI Symbol;Acc:MGI:103286]	-0.219142	5.24802e-11	3.62018e-09
chr12	83484400	83490199	intron	ENSMUSG00000021221	Dpf3	D4, zinc and double PHD fingers, family 3 [Source:MGI Symbol;Acc:MGI:1917377]	-0.433034	5.24162e-11	3.6252e-09
chr7	120634000	120636199	promoter-TSS	ENSMUSG00000030884	Uqcrc2	ubiquinol cytochrome c reductase core protein 2 [Source:MGI Symbol;Acc:MGI:1914253]	-0.578793	5.4388e-11	3.74204e-09
chr6	145746200	145750799	intron	ENSMUSG00000030259	Rassf8	Ras association (RalGDS/AF-6) domain family (N-terminal) member 8 [Source:MGI Symbol;Acc:MGI:1918573]	-0.506586	5.60022e-11	3.84312e-09
chr18	75375200	75382599	intron	ENSMUSG00000025880	Smad7	SMAD family member 7 [Source:MGI Symbol;Acc:MGI:1100518]	-0.402889	5.64496e-11	3.86381e-09
chr11	60307600	60313599	Distant-promoter	ENSMUSG00000098349	Gm27711	predicted gene, 27711 [Source:MGI Symbol;Acc:MGI:5531093]	-0.439055	5.66463e-11	3.86728e-09
chr11	113707800	113712199	promoter-TSS	ENSMUSG00000018727	Cpsf4l	cleavage and polyadenylation specific factor 4-like [Source:MGI Symbol;Acc:MGI:1277182]	-0.516427	5.79356e-11	3.94513e-09
chr4	9667600	9670999	promoter-TSS	ENSMUSG00000092724	Gm25677	predicted gene, 25677 [Source:MGI Symbol;Acc:MGI:5455454]	-0.55462	5.9814e-11	4.0626e-09
chr12	107984800	108014599	intron	ENSMUSG00000048251	Bcl11b	B cell leukemia/lymphoma 11B [Source:MGI Symbol;Acc:MGI:1929913]	-0.198469	6.19603e-11	4.18691e-09
chr4	150233600	150244799	intron	ENSMUSG00000063524	Eno1	enolase 1, alpha non-neuron [Source:MGI Symbol;Acc:MGI:95393]	-0.311288	6.18888e-11	4.19277e-09
chr13	55461000	55479399	intron	ENSMUSG00000034686	Prr7	proline rich 7 (synaptic) [Source:MGI Symbol;Acc:MGI:3487246]	-0.236019	6.77899e-11	4.56918e-09
chr7	25266600	25289199	promoter-TSS	ENSMUSG00000005442	Cic	capicua transcriptional repressor [Source:MGI Symbol;Acc:MGI:1918972]	-0.216936	6.8967e-11	4.63672e-09
chr13	63561800	63569199	promoter-TSS	ENSMUSG00000021466	Ptch1	patched 1 [Source:MGI Symbol;Acc:MGI:105373]	-0.326821	6.94644e-11	4.65833e-09
chr7	112218800	112259399	intron	ENSMUSG00000038244	Mical2	microtubule associated monooxygenase, calponin and LIM domain containing 2 [Source:MGI Symbol;Acc:MGI:2444947]	-0.163274	6.99343e-11	4.678e-09
chr10	69567200	69582999	Distant-promoter	ENSMUSG00000112729	AC129018,1		-0.285916	7.05349e-11	4.70629e-09
chr10	59963600	59986199	Intergenic	ENSMUSG00000020107	Anapc16	anaphase promoting complex subunit 16 [Source:MGI Symbol;Acc:MGI:1289325]	-0.213823	7.09252e-11	4.72044e-09
chr2	26129200	26135599	Distant-promoter	ENSMUSG00000087595	1810012K08Rik	RIKEN cDNA 1810012K08 gene [Source:MGI Symbol;Acc:MGI:1916345]	-0.409208	7.33171e-11	4.86741e-09
chr11	117132600	117163399	Distant-promoter	ENSMUSG00000020823	Sec14l1	SEC14-like lipid binding 1 [Source:MGI Symbol;Acc:MGI:1921386]	-0.197166	7.41152e-11	4.89585e-09
chr7	45363400	45371599	promoter-TSS	ENSMUSG00000091510	Mtag2	metastasis associated gene 2 [Source:MGI Symbol;Acc:MGI:1860766]	-0.34371	7.41007e-11	4.90713e-09
chr11	4101200	4123999	Distant-promoter	ENSMUSG00000003585	Sec14l2	SEC14-like lipid binding 2 [Source:MGI Symbol;Acc:MGI:1915065]	-0.218742	7.48893e-11	4.93468e-09
chr12	100389800	100404799	Distant-promoter	ENSMUSG00000033530	Ttc7b	tetratricopeptide repeat domain 7B [Source:MGI Symbol;Acc:MGI:2144724]	-0.276129	7.54039e-11	4.95627e-09
chr7	45045800	45057199	intron	ENSMUSG00000046574	Prr12	proline rich 12 [Source:MGI Symbol;Acc:MGI:2679002]	-0.309762	7.72188e-11	5.06299e-09
chr5	34169000	34191999	exon	ENSMUSG00000037235	Mxd4	Max dimerization protein 4 [Source:MGI Symbol;Acc:MGI:104991]	-0.21192	8.00765e-11	5.2245e-09
chr15	31335400	31354799	intron	ENSMUSG00000022237	Ankrd33b	ankyrin repeat domain 33B [Source:MGI Symbol;Acc:MGI:1917904]	-0.247872	8.00046e-11	5.2327e-09
chr17	12903400	12906799	intron	ENSMUSG00000073460	Pnldc1	poly(A)-specific ribonuclease (PARN)-like domain containing 1 [Source:MGI Symbol;Acc:MGI:2685159]	-0.647692	8.13247e-11	5.2929e-09
chr18	65575600	65595999	intron	ENSMUSG00000042439	Zfp532	zinc finger protein 532 [Source:MGI Symbol;Acc:MGI:3036282]	-0.211761	8.16978e-11	5.30415e-09
chr7	84574600	84579599	Distant-promoter	ENSMUSG00000109513	Gm44928	predicted gene 44928 [Source:MGI Symbol;Acc:MGI:5753504]	-0.495452	8.2331e-11	5.33219e-09
chr2	92595200	92615799	intron	ENSMUSG00000027221	Chst1	carbohydrate (keratan sulfate Gal-6) sulfotransferase 1 [Source:MGI Symbol;Acc:MGI:1924219]	-0.21348	8.33771e-11	5.37367e-09
chr9	100641400	100646799	intron	ENSMUSG00000037286	Stag1	stromal antigen 1 [Source:MGI Symbol;Acc:MGI:1098658]	-0.4008	8.33566e-11	5.38545e-09
chr6	112733200	112748999	intron	ENSMUSG00000030257	Srgap3	SLIT-ROBO Rho GTPase activating protein 3 [Source:MGI Symbol;Acc:MGI:2152938]	-0.276696	8.42588e-11	5.41731e-09
chr2	32875400	32885599	intron	ENSMUSG00000026796	Fam129b	family with sequence similarity 129, member B [Source:MGI Symbol;Acc:MGI:2442910]	-0.320258	8.64737e-11	5.53285e-09
chr13	49360800	49375199	Distant-promoter	ENSMUSG00000037933	Bicd2	bicaudal D homolog 2 (Drosophila) [Source:MGI Symbol;Acc:MGI:1924145]	-0.284615	8.64306e-11	5.54349e-09
chr16	12796400	12803199	Distant-promoter	ENSMUSG00000101565	1700003L19Rik	RIKEN cDNA 1700003L19 gene [Source:MGI Symbol;Acc:MGI:1922743]	-0.446907	8.6902e-11	5.54686e-09
chr8	124627200	124638199	Intergenic	ENSMUSG00000031981	Capn9	calpain 9 [Source:MGI Symbol;Acc:MGI:1920897]	-0.325135	8.76398e-11	5.58051e-09
chr16	23986200	23991199	TTS	ENSMUSG00000022508	Bcl6	B cell leukemia/lymphoma 6 [Source:MGI Symbol;Acc:MGI:107187]	-0.382251	8.82054e-11	5.58965e-09
chr13	84748200	84761999	Intergenic	ENSMUSG00000098081	Gm26913	predicted gene, 26913 [Source:MGI Symbol;Acc:MGI:5504028]	-0.290192	8.80354e-11	5.59226e-09
chr5	125008400	125061999	intron	ENSMUSG00000029478	Ncor2	nuclear receptor co-repressor 2 [Source:MGI Symbol;Acc:MGI:1337080]	-0.1424	8.95651e-11	5.66227e-09
chr7	24479800	24489199	intron	ENSMUSG00000054793	Cadm4	cell adhesion molecule 4 [Source:MGI Symbol;Acc:MGI:2449088]	-0.312528	8.99788e-11	5.67488e-09
chr4	154498400	154514599	intron	ENSMUSG00000039410	Prdm16	PR domain containing 16 [Source:MGI Symbol;Acc:MGI:1917923]	-0.296486	9.43845e-11	5.88271e-09
chr18	23036800	23043199	promoter-TSS	ENSMUSG00000041923	Nol4	nucleolar protein 4 [Source:MGI Symbol;Acc:MGI:2441684]	-0.377563	9.42641e-11	5.88906e-09
chr8	70346200	70354599	intron	ENSMUSG00000058301	Upf1	UPF1 regulator of nonsense transcripts homolog (yeast) [Source:MGI Symbol;Acc:MGI:107995]	-0.352396	9.41922e-11	5.89848e-09
chr12	91587000	91591399	intron	ENSMUSG00000020962	Gtf2a1	general transcription factor II A, 1 [Source:MGI Symbol;Acc:MGI:1933277]	-0.425431	9.4e-11	5.90039e-09
chr14	40943600	40960799	intron	ENSMUSG00000037824	Tspan14	tetraspanin 14 [Source:MGI Symbol;Acc:MGI:1196325]	-0.245681	9.39476e-11	5.91111e-09
chr10	42244200	42255799	intron	ENSMUSG00000048756	Foxo3	forkhead box O3 [Source:MGI Symbol;Acc:MGI:1890081]	-0.350329	9.77877e-11	6.08051e-09
chr7	4145200	4151799	TTS	ENSMUSG00000043432	Leng9	leukocyte receptor cluster (LRC) member 9 [Source:MGI Symbol;Acc:MGI:2444509]	-0.374888	9.98626e-11	6.18052e-09
chr8	94117600	94125599	Distant-promoter	ENSMUSG00000031757	Mt4	metallothionein 4 [Source:MGI Symbol;Acc:MGI:99692]	-0.353133	9.98387e-11	6.1935e-09
chr17	4993400	4998799	promoter-TSS	ENSMUSG00000069729	Arid1b	AT rich interactive domain 1B (SWI-like) [Source:MGI Symbol;Acc:MGI:1926129]	-0.332446	1.01774e-10	6.28412e-09
chr9	122021600	122024999	Distant-promoter	ENSMUSG00000110729	AC164092,1		-0.618408	1.03711e-10	6.38882e-09
chr2	77169200	77172599	promoter-TSS	ENSMUSG00000044033	Ccdc141	coiled-coil domain containing 141 [Source:MGI Symbol;Acc:MGI:1919735]	-0.568179	1.04521e-10	6.42377e-09
chr1	153896800	153908399	Distant-promoter	ENSMUSG00000026473	Glul	glutamate-ammonia ligase (glutamine synthetase) [Source:MGI Symbol;Acc:MGI:95739]	-0.308091	1.06977e-10	6.54437e-09
chr16	31449600	31452799	Distant-promoter	ENSMUSG00000046598	Bdh1	3-hydroxybutyrate dehydrogenase, type 1 [Source:MGI Symbol;Acc:MGI:1919161]	-0.678401	1.06816e-10	6.54962e-09
chr17	8281400	8285799	promoter-TSS	ENSMUSG00000023861	Mpc1	mitochondrial pyruvate carrier 1 [Source:MGI Symbol;Acc:MGI:1915240]	-0.435177	1.08519e-10	6.60821e-09
chr1	92826800	92834599	promoter-TSS	ENSMUSG00000034220	Gpc1	glypican 1 [Source:MGI Symbol;Acc:MGI:1194891]	-0.358332	1.084e-10	6.61614e-09
chr1	74504600	74506999	promoter-TSS	ENSMUSG00000033364	Usp37	ubiquitin specific peptidase 37 [Source:MGI Symbol;Acc:MGI:2442483]	-0.601069	1.09433e-10	6.64856e-09
chr16	94310000	94317999	promoter-TSS	ENSMUSG00000040820	Hlcs	holocarboxylase synthetase (biotin- [propriony-Coenzyme A-carboxylase (ATP-hydrolysing)] ligase) [Source:MGI Symbol;Acc:MGI:894646]	-0.378855	1.10146e-10	6.67655e-09
chr7	126895800	126898999	promoter-TSS	ENSMUSG00000060538	Tmem219	transmembrane protein 219 [Source:MGI Symbol;Acc:MGI:1915992]	-0.562145	1.11568e-10	6.74733e-09
chr8	95669600	95712799	Distant-promoter	ENSMUSG00000036564	Ndrg4	N-myc downstream regulated gene 4 [Source:MGI Symbol;Acc:MGI:2384590]	-0.162179	1.17531e-10	7.09173e-09
chr3	54906000	54910799	intron	ENSMUSG00000056306	Sertm1	serine rich and transmembrane domain containing 1 [Source:MGI Symbol;Acc:MGI:3607715]	-0.556335	1.1846e-10	7.13155e-09
chr16	16558000	16560599	intron	ENSMUSG00000022788	Fgd4	FYVE, RhoGEF and PH domain containing 4 [Source:MGI Symbol;Acc:MGI:2183747]	-0.619762	1.22041e-10	7.33051e-09
chr5	113868400	113875399	intron	ENSMUSG00000004530	Coro1c	coronin, actin binding protein 1C [Source:MGI Symbol;Acc:MGI:1345964]	-0.348367	1.25476e-10	7.51977e-09
chr16	37678800	37688199	Intergenic	ENSMUSG00000022820	Ndufb4	NADH dehydrogenase (ubiquinone) 1 beta subcomplex 4 [Source:MGI Symbol;Acc:MGI:1915444]	-0.340587	1.28328e-10	7.67332e-09
chr12	4916800	4920999	intron	ENSMUSG00000052812	Atad2b	ATPase family, AAA domain containing 2B [Source:MGI Symbol;Acc:MGI:2444798]	-0.483171	1.2913e-10	7.70389e-09
chr7	44847800	44871399	promoter-TSS	ENSMUSG00000002963	Pnkp	polynucleotide kinase 3'- phosphatase [Source:MGI Symbol;Acc:MGI:1891698]	-0.200253	1.2966e-10	7.71813e-09
chr8	69270600	69272399	intron	ENSMUSG00000079038	D130040H23Rik	RIKEN cDNA D130040H23 gene [Source:MGI Symbol;Acc:MGI:2444324]	-0.773624	1.30726e-10	7.74673e-09
chr6	90709400	90717199	intron	ENSMUSG00000034312	Iqsec1	IQ motif and Sec7 domain 1 [Source:MGI Symbol;Acc:MGI:1196356]	-0.369102	1.30453e-10	7.74791e-09
chr19	8709800	8717199	promoter-TSS	ENSMUSG00000010095	Slc3a2	solute carrier family 3 (activators of dibasic and neutral amino acid transport), member 2 [Source:MGI Symbol;Acc:MGI:96955]	-0.396719	1.38704e-10	8.20119e-09
chr1	38128600	38131399	promoter-TSS	ENSMUSG00000026082	Rev1	REV1, DNA directed polymerase [Source:MGI Symbol;Acc:MGI:1929074]	-0.527822	1.39144e-10	8.2089e-09
chr18	12859800	12865199	promoter-TSS	ENSMUSG00000044252	Osbpl1a	oxysterol binding protein-like 1A [Source:MGI Symbol;Acc:MGI:1927551]	-0.382433	1.4197e-10	8.35701e-09
chr4	155262000	155309599	Distant-promoter	ENSMUSG00000029053	Prkcz	protein kinase C, zeta [Source:MGI Symbol;Acc:MGI:97602]	-0.158551	1.44349e-10	8.47817e-09
chr9	76014600	76015599	promoter-TSS	ENSMUSG00000007908	Hmgcll1	3-hydroxymethyl-3-methylglutaryl-Coenzyme A lyase-like 1 [Source:MGI Symbol;Acc:MGI:2446108]	-0.779106	1.46214e-10	8.5687e-09
chr14	11159000	11162599	promoter-TSS	ENSMUSG00000089785	Slc25a5-ps	Slc25a5 retrotransposed pseudogene [Source:MGI Symbol;Acc:MGI:3645403]	-0.572896	1.54194e-10	9.01644e-09
chr2	180889200	180899999	TTS	ENSMUSG00000098051	Gm27032	predicted gene, 27032 [Source:MGI Symbol;Acc:MGI:5504147]	-0.284646	1.56438e-10	9.12748e-09
chr7	35116400	35131399	Distant-promoter	ENSMUSG00000108624	Gm45091	predicted gene 45091 [Source:MGI Symbol;Acc:MGI:5753667]	-0.269027	1.59067e-10	9.2605e-09
chr2	33873200	33883599	intron	ENSMUSG00000038740	Mvb12b	multivesicular body subunit 12B [Source:MGI Symbol;Acc:MGI:1919793]	-0.341828	1.61384e-10	9.37479e-09
chr11	86544000	86544799	promoter-TSS	ENSMUSG00000020516	Rps6kb1	ribosomal protein S6 kinase, polypeptide 1 [Source:MGI Symbol;Acc:MGI:1270849]	-0.784825	1.63096e-10	9.45348e-09
chr10	60276400	60292799	intron	ENSMUSG00000004207	Psap	prosaposin [Source:MGI Symbol;Acc:MGI:97783]	-0.241564	1.66963e-10	9.65653e-09
chr16	93603000	93605599	promoter-TSS	ENSMUSG00000022948	Setd4	SET domain containing 4 [Source:MGI Symbol;Acc:MGI:2136890]	-0.580264	1.69219e-10	9.76565e-09
chr19	9977800	9985199	Distant-promoter	ENSMUSG00000024661	Fth1	ferritin heavy polypeptide 1 [Source:MGI Symbol;Acc:MGI:95588]	-0.354921	1.71693e-10	9.88693e-09
chr6	108340800	108344599	Distant-promoter	ENSMUSG00000030102	Itpr1	inositol 1,4,5-trisphosphate receptor 1 [Source:MGI Symbol;Acc:MGI:96623]	-0.633368	1.74336e-10	1.00173e-08
chr8	93809200	93818999	promoter-TSS	ENSMUSG00000097520	4930488L21Rik	RIKEN cDNA 4930488L21 gene [Source:MGI Symbol;Acc:MGI:1923059]	-0.297153	1.82801e-10	1.0481e-08
chr11	104228400	104238399	intron	ENSMUSG00000018411	Mapt	microtubule-associated protein tau [Source:MGI Symbol;Acc:MGI:97180]	-0.292859	1.83484e-10	1.04974e-08
chr12	76366400	76373199	promoter-TSS	ENSMUSG00000056459	Zbtb25	zinc finger and BTB domain containing 25 [Source:MGI Symbol;Acc:MGI:99197]	-0.336849	1.87049e-10	1.06783e-08
chr1	75208800	75220199	TTS	ENSMUSG00000026201	Stk16	serine/threonine kinase 16 [Source:MGI Symbol;Acc:MGI:1313271]	-0.295631	1.89732e-10	1.0785e-08
chr9	119321400	119323599	promoter-TSS	ENSMUSG00000036737	Oxsr1	oxidative-stress responsive 1 [Source:MGI Symbol;Acc:MGI:1917378]	-0.532953	1.89525e-10	1.07964e-08
chr17	34775800	34780399	intron	ENSMUSG00000092200	Tnxa	tenascin XA (pseudogene) [Source:MGI Symbol;Acc:MGI:2148489]	-0.468644	1.95656e-10	1.1086e-08
chr10	31606000	31609999	intron	ENSMUSG00000063760	Rnf217	ring finger protein 217 [Source:MGI Symbol;Acc:MGI:3610311]	-0.468644	1.95656e-10	1.1086e-08
chr5	117114800	117122799	Distant-promoter	ENSMUSG00000061288	Taok3	TAO kinase 3 [Source:MGI Symbol;Acc:MGI:3041177]	-0.362889	1.97368e-10	1.11e-08
chr2	90883400	90894199	intron	ENSMUSG00000040794	C1qtnf4	C1q and tumor necrosis factor related protein 4 [Source:MGI Symbol;Acc:MGI:1914695]	-0.305164	1.97088e-10	1.11078e-08
chr9	57929800	57934399	Distant-promoter	ENSMUSG00000038264	Sema7a	sema domain, immunoglobulin domain (Ig), and GPI membrane anchor, (semaphorin) 7A [Source:MGI Symbol;Acc:MGI:1306826]	-0.491161	1.96696e-10	1.11093e-08
chr5	30812600	30819599	exon	ENSMUSG00000106229	Gm19409	predicted gene, 19409 [Source:MGI Symbol;Acc:MGI:5011594]	-0.37531	1.98611e-10	1.11227e-08
chr19	59343400	59346599	exon	ENSMUSG00000074746	Pdzd8	PDZ domain containing 8 [Source:MGI Symbol;Acc:MGI:2677270]	-0.477758	1.98518e-10	1.1141e-08
chr11	75208000	75216999	intron	ENSMUSG00000045287	Rtn4rl1	reticulon 4 receptor-like 1 [Source:MGI Symbol;Acc:MGI:2661375]	-0.343117	2.02839e-10	1.13355e-08
chr14	11551400	11558999	intron	ENSMUSG00000021745	Ptprg	protein tyrosine phosphatase, receptor type, G [Source:MGI Symbol;Acc:MGI:97814]	-0.329851	2.06254e-10	1.1502e-08
chr19	29521600	29523799	promoter-TSS	ENSMUSG00000038658	Ric1	RAB6A GEF complex partner 1 [Source:MGI Symbol;Acc:MGI:1924893]	-0.54347	2.06955e-10	1.15169e-08
chr19	5453000	5461599	promoter-TSS	ENSMUSG00000095098	Ccdc85b	coiled-coil domain containing 85B [Source:MGI Symbol;Acc:MGI:2147607]	-0.312819	2.07806e-10	1.154e-08
chr3	105372400	105378199	Intergenic	ENSMUSG00000074346	Kcnd3os	potassium voltage-gated channel, Shal-related family, member 3, opposite strand [Source:MGI Symbol;Acc:MGI:1925885]	-0.464182	2.10328e-10	1.15829e-08
chr13	69520600	69544399	promoter-TSS	ENSMUSG00000034575	Papd7	PAP associated domain containing 7 [Source:MGI Symbol;Acc:MGI:2682295]	-0.218287	2.10326e-10	1.16069e-08
chr6	51467000	51472999	promoter-TSS	ENSMUSG00000004980	Hnrnpa2b1	heterogeneous nuclear ribonucleoprotein A2/B1 [Source:MGI Symbol;Acc:MGI:104819]	-0.367205	2.09782e-10	1.16253e-08
chr11	97803800	97830599	intron	ENSMUSG00000038366	Lasp1	LIM and SH3 protein 1 [Source:MGI Symbol;Acc:MGI:109656]	-0.215704	2.10259e-10	1.16275e-08
chr18	69343600	69353999	promoter-TSS	ENSMUSG00000053477	Tcf4	transcription factor 4 [Source:MGI Symbol;Acc:MGI:98506]	-0.279173	2.14129e-10	1.17678e-08
chr17	25790800	25798599	promoter-TSS	ENSMUSG00000097518	Gm26694	predicted gene, 26694 [Source:MGI Symbol;Acc:MGI:5477188]	-0.346468	2.21511e-10	1.21482e-08
chr6	145858800	145867399	promoter-TSS	ENSMUSG00000108126	Gm43909	predicted gene, 43909 [Source:MGI Symbol;Acc:MGI:5690301]	-0.301373	2.22659e-10	1.2186e-08
chr19	46035200	46047999	Distant-promoter	ENSMUSG00000025223	Ldb1	LIM domain binding 1 [Source:MGI Symbol;Acc:MGI:894762]	-0.259371	2.30027e-10	1.25374e-08
chr8	14555200	14565999	intron	ENSMUSG00000047495	Dlgap2	discs, large (Drosophila) homolog-associated protein 2 [Source:MGI Symbol;Acc:MGI:2443181]	-0.350687	2.29606e-10	1.25403e-08
chr4	82530400	82543999	intron	ENSMUSG00000087413	Gm11266	predicted gene 11266 [Source:MGI Symbol;Acc:MGI:3649705]	-0.25317	2.30564e-10	1.25409e-08
chr2	30261000	30271599	promoter-TSS	ENSMUSG00000079484	Phyhd1	phytanoyl-CoA dioxygenase domain containing 1 [Source:MGI Symbol;Acc:MGI:3612860]	-0.316391	2.31725e-10	1.25782e-08
chr1	168419800	168432799	exon	ENSMUSG00000052534	Pbx1	pre B cell leukemia homeobox 1 [Source:MGI Symbol;Acc:MGI:97495]	-0.298603	2.3259e-10	1.25993e-08
chr10	40371400	40373399	intron	ENSMUSG00000038491	Cdk19os	cyclin-dependent kinase 19, opposite strand [Source:MGI Symbol;Acc:MGI:1914837]	-0.713029	2.36399e-10	1.27018e-08
chr1	20919600	20924199	promoter-TSS	ENSMUSG00000025931	Paqr8	progestin and adipoQ receptor family member VIII [Source:MGI Symbol;Acc:MGI:1921479]	-0.480724	2.36056e-10	1.27091e-08
chr18	34246800	34250999	intron	ENSMUSG00000005871	Apc	adenomatosis polyposis coli [Source:MGI Symbol;Acc:MGI:88039]	-0.484047	2.35812e-10	1.27218e-08
chr9	115939000	115944999	intron	ENSMUSG00000056880	Gadl1	glutamate decarboxylase-like 1 [Source:MGI Symbol;Acc:MGI:1920998]	-0.477493	2.35803e-10	1.27473e-08
chr19	45012600	45021799	promoter-TSS	ENSMUSG00000035342	Lzts2	leucine zipper, putative tumor suppressor 2 [Source:MGI Symbol;Acc:MGI:2385095]	-0.308668	2.37988e-10	1.27612e-08
chr1	93234200	93241999	intron	ENSMUSG00000047793	Sned1	sushi, nidogen and EGF-like domains 1 [Source:MGI Symbol;Acc:MGI:3045960]	-0.413988	2.39009e-10	1.27901e-08
chr18	60914800	60939199	promoter-TSS	ENSMUSG00000024617	Camk2a	calcium/calmodulin-dependent protein kinase II alpha [Source:MGI Symbol;Acc:MGI:88256]	-0.184601	2.40522e-10	1.28451e-08
chr11	57183200	57185799	intron	ENSMUSG00000020524	Gria1	glutamate receptor, ionotropic, AMPA1 (alpha 1) [Source:MGI Symbol;Acc:MGI:95808]	-0.695256	2.57328e-10	1.36875e-08
chr18	80467600	80470999	exon	ENSMUSG00000033323	Ctdp1	CTD (carboxy-terminal domain, RNA polymerase II, polypeptide A) phosphatase, subunit 1 [Source:MGI Symbol;Acc:MGI:1926953]	-0.478968	2.5721e-10	1.37087e-08
chr11	103648000	103655799	Intergenic	ENSMUSG00000046215	Rprml	reprimo-like [Source:MGI Symbol;Acc:MGI:2144486]	-0.365767	2.58804e-10	1.37384e-08
chr3	107099800	107107399	intron	ENSMUSG00000040724	Kcna2	potassium voltage-gated channel, shaker-related subfamily, member 2 [Source:MGI Symbol;Acc:MGI:96659]	-0.32533	2.60272e-10	1.37887e-08
chr11	5046000	5066599	Distant-promoter	ENSMUSG00000034209	Rasl10a	RAS-like, family 10, member A [Source:MGI Symbol;Acc:MGI:1922918]	-0.21237	2.61018e-10	1.38006e-08
chr11	103188800	103202599	Distant-promoter	ENSMUSG00000055805	Fmnl1	formin-like 1 [Source:MGI Symbol;Acc:MGI:1888994]	-0.265349	2.6219e-10	1.3835e-08
chr9	120932400	120937799	intron	ENSMUSG00000006932	Ctnnb1	catenin (cadherin associated protein), beta 1 [Source:MGI Symbol;Acc:MGI:88276]	-0.462251	2.70491e-10	1.42446e-08
chr5	31054200	31055799	promoter-TSS	ENSMUSG00000013629	Cad	carbamoyl-phosphate synthetase 2, aspartate transcarbamylase, and dihydroorotase [Source:MGI Symbol;Acc:MGI:1916969]	-0.741278	2.71852e-10	1.42879e-08
chr3	87989800	88004199	promoter-TSS	ENSMUSG00000004892	Bcan	brevican [Source:MGI Symbol;Acc:MGI:1096385]	-0.264025	2.74219e-10	1.43837e-08
chr3	65658200	65659799	promoter-TSS	ENSMUSG00000098944	Mir8120	microRNA 8120 [Source:MGI Symbol;Acc:MGI:5531019]	-0.603157	2.86305e-10	1.4988e-08
chr8	25517600	25525399	intron	ENSMUSG00000031565	Fgfr1	fibroblast growth factor receptor 1 [Source:MGI Symbol;Acc:MGI:95522]	-0.373188	2.88463e-10	1.50712e-08
chr18	5154600	5169399	TTS	ENSMUSG00000097888	Gm26682	predicted gene, 26682 [Source:MGI Symbol;Acc:MGI:5477176]	-0.262778	3.07908e-10	1.60555e-08
chr17	56325200	56336599	intron	ENSMUSG00000024201	Kdm4b	lysine (K)-specific demethylase 4B [Source:MGI Symbol;Acc:MGI:2442355]	-0.322518	3.20429e-10	1.66755e-08
chr17	88063000	88066999	promoter-TSS	ENSMUSG00000005371	Fbxo11	F-box protein 11 [Source:MGI Symbol;Acc:MGI:2147134]	-0.380456	3.33548e-10	1.73242e-08
chr6	113647000	113670599	Distant-promoter	ENSMUSG00000060477	Irak2	interleukin-1 receptor-associated kinase 2 [Source:MGI Symbol;Acc:MGI:2429603]	-0.231137	3.35873e-10	1.74109e-08
chr3	129531800	129536999	intron	ENSMUSG00000041220	Elovl6	ELOVL family member 6, elongation of long chain fatty acids (yeast) [Source:MGI Symbol;Acc:MGI:2156528]	-0.390401	3.3744e-10	1.74579e-08
chr14	105892800	105899999	intron	ENSMUSG00000022114	Spry2	sprouty homolog 2 (Drosophila) [Source:MGI Symbol;Acc:MGI:1345138]	-0.293821	3.43728e-10	1.77486e-08
chr11	69033800	69037399	TTS	ENSMUSG00000020898	Ctc1	CTS telomere maintenance complex component 1 [Source:MGI Symbol;Acc:MGI:1916214]	-0.591826	3.59837e-10	1.85082e-08
chr6	114721600	114726199	intron	ENSMUSG00000030314	Atg7	autophagy related 7 [Source:MGI Symbol;Acc:MGI:1921494]	-0.514586	3.59407e-10	1.85221e-08
chr8	86744200	86748199	promoter-TSS	ENSMUSG00000036840	Siah1a	seven in absentia 1A [Source:MGI Symbol;Acc:MGI:108064]	-0.43389	3.63143e-10	1.8606e-08
chr13	23619400	23623399	promoter-TSS	ENSMUSG00000047246	Hist1h2be	histone cluster 1, H2be [Source:MGI Symbol;Acc:MGI:2448380]	-0.478444	3.62987e-10	1.8634e-08
chr11	31869800	31874599	promoter-TSS	ENSMUSG00000020300	Cpeb4	cytoplasmic polyadenylation element binding protein 4 [Source:MGI Symbol;Acc:MGI:1914829]	-0.408909	3.64846e-10	1.86572e-08
chr12	52440000	52443999	intron	ENSMUSG00000112139	AC114002,2		-0.566029	3.67424e-10	1.87528e-08
chr15	89167200	89186799	Distant-promoter	ENSMUSG00000036606	Plxnb2	plexin B2 [Source:MGI Symbol;Acc:MGI:2154239]	-0.231458	3.70251e-10	1.88607e-08
chr8	124585200	124587399	intron	ENSMUSG00000031981	Capn9	calpain 9 [Source:MGI Symbol;Acc:MGI:1920897]	-0.655132	3.8745e-10	1.96613e-08
chr18	35936200	35939999	Distant-promoter	ENSMUSG00000080529	Gm23882	predicted gene, 23882 [Source:MGI Symbol;Acc:MGI:5453659]	-0.449295	3.87282e-10	1.96904e-08
chr6	89347800	89364799	intron	ENSMUSG00000030084	Plxna1	plexin A1 [Source:MGI Symbol;Acc:MGI:107685]	-0.234725	3.91383e-10	1.98228e-08
chr19	28008000	28013399	promoter-TSS	ENSMUSG00000040929	Rfx3	regulatory factor X, 3 (influences HLA class II expression) [Source:MGI Symbol;Acc:MGI:106582]	-0.375764	3.95186e-10	1.99392e-08
chr9	107945000	107951399	Distant-promoter	ENSMUSG00000032586	Traip	TRAF-interacting protein [Source:MGI Symbol;Acc:MGI:1096377]	-0.427106	3.94492e-10	1.99422e-08
chr9	58083200	58108199	intron	ENSMUSG00000037716	Ccdc33	coiled-coil domain containing 33 [Source:MGI Symbol;Acc:MGI:1922464]	-0.196493	4.25415e-10	2.14236e-08
chr15	98981200	98993999	intron	ENSMUSG00000097587	4930578M01Rik	RIKEN cDNA 4930578M01 gene [Source:MGI Symbol;Acc:MGI:1923201]	-0.258446	4.26664e-10	2.14457e-08
chr17	78198600	78211199	intron	ENSMUSG00000024074	Crim1	cysteine rich transmembrane BMP regulator 1 (chordin like) [Source:MGI Symbol;Acc:MGI:1354756]	-0.303543	4.2833e-10	2.14481e-08
chr2	151588800	151610399	intron	ENSMUSG00000027456	Sdcbp2	syndecan binding protein (syntenin) 2 [Source:MGI Symbol;Acc:MGI:2385156]	-0.211669	4.28123e-10	2.14783e-08
chr12	108791800	108795399	promoter-TSS	ENSMUSG00000021264	Yy1	YY1 transcription factor [Source:MGI Symbol;Acc:MGI:99150]	-0.433384	4.29923e-10	2.14872e-08
chr3	25901000	25904999	intron	ENSMUSG00000104295	Gm6197	predicted gene 6197 [Source:MGI Symbol;Acc:MGI:3647151]	-0.533978	4.48613e-10	2.23791e-08
chr9	82973200	82977399	exon	ENSMUSG00000032253	Phip	pleckstrin homology domain interacting protein [Source:MGI Symbol;Acc:MGI:1932404]	-0.411697	4.64593e-10	2.30461e-08
chr3	108325600	108329799	intron	ENSMUSG00000068747	Sort1	sortilin 1 [Source:MGI Symbol;Acc:MGI:1338015]	-0.550866	4.64513e-10	2.3107e-08
chr7	24902200	24905399	promoter-TSS	ENSMUSG00000040940	Arhgef1	Rho guanine nucleotide exchange factor (GEF) 1 [Source:MGI Symbol;Acc:MGI:1353510]	-0.550866	4.64513e-10	2.3107e-08
chr7	46795200	46796799	promoter-TSS	ENSMUSG00000014418	Hps5	HPS5, biogenesis of lysosomal organelles complex 2 subunit 2 [Source:MGI Symbol;Acc:MGI:2180307]	-0.616886	4.95238e-10	2.45203e-08
chr11	120274800	120284399	intron	ENSMUSG00000104657	AL928567,1		-0.377352	5.13648e-10	2.53371e-08
chr11	5965600	6005599	Distant-promoter	ENSMUSG00000057897	Camk2b	calcium/calmodulin-dependent protein kinase II, beta [Source:MGI Symbol;Acc:MGI:88257]	-0.165311	5.13631e-10	2.53836e-08
chr13	48259400	48262999	promoter-TSS	ENSMUSG00000021379	Id4	inhibitor of DNA binding 4 [Source:MGI Symbol;Acc:MGI:99414]	-0.548142	5.19423e-10	2.55743e-08
chr17	86340600	86354399	intron	ENSMUSG00000100738	2010106C02Rik	RIKEN cDNA 2010106C02 gene [Source:MGI Symbol;Acc:MGI:1919354]	-0.274506	5.2741e-10	2.58714e-08
chr7	132745600	132770799	intron	ENSMUSG00000030956	Fam53b	family with sequence similarity 53, member B [Source:MGI Symbol;Acc:MGI:1925188]	-0.205489	5.27355e-10	2.59167e-08
chr7	79495600	79527199	TTS	ENSMUSG00000102995	A330074H02Rik	RIKEN cDNA A330074H02 gene [Source:MGI Symbol;Acc:MGI:3028065]	-0.170829	5.37181e-10	2.62535e-08
chr3	84257400	84260799	intron	ENSMUSG00000027993	Trim2	tripartite motif-containing 2 [Source:MGI Symbol;Acc:MGI:1933163]	-0.460766	5.36723e-10	2.62796e-08
chr6	107529000	107533399	intron	ENSMUSG00000034648	Lrrn1	leucine rich repeat protein 1, neuronal [Source:MGI Symbol;Acc:MGI:106038]	-0.406597	5.41158e-10	2.63992e-08
chr3	130059600	130062599	promoter-TSS	ENSMUSG00000001052	Sec24b	Sec24 related gene family, member B (S, cerevisiae) [Source:MGI Symbol;Acc:MGI:2139764]	-0.463665	5.42844e-10	2.64327e-08
chr13	97543200	97553999	Distant-promoter	ENSMUSG00000114837	AC124581,3		-0.321449	5.68927e-10	2.76013e-08
chr11	69403400	69421999	intron	ENSMUSG00000018476	Kdm6b	KDM1 lysine (K)-specific demethylase 6B [Source:MGI Symbol;Acc:MGI:2448492]	-0.212276	5.6845e-10	2.76288e-08
chr8	41239000	41241199	intron	ENSMUSG00000031592	Pcm1	pericentriolar material 1 [Source:MGI Symbol;Acc:MGI:1277958]	-0.508013	5.71723e-10	2.76357e-08
chr5	128835800	128850999	intron	ENSMUSG00000029420	Rimbp2	RIMS binding protein 2 [Source:MGI Symbol;Acc:MGI:2443235]	-0.260227	5.71411e-10	2.76711e-08
chr13	59068400	59078599	intron	ENSMUSG00000114896	AC154755,2		-0.346679	5.79558e-10	2.79634e-08
chr5	25529000	25530599	promoter-TSS	ENSMUSG00000101856	1700096K18Rik	RIKEN cDNA 1700096K18 gene [Source:MGI Symbol;Acc:MGI:1920821]	-0.618325	5.83033e-10	2.80799e-08
chr7	80023600	80030199	promoter-TSS	ENSMUSG00000048897	Zfp710	zinc finger protein 710 [Source:MGI Symbol;Acc:MGI:1921747]	-0.348135	5.86855e-10	2.82127e-08
chr12	50542200	50545799	intron	ENSMUSG00000002688	Prkd1	protein kinase D1 [Source:MGI Symbol;Acc:MGI:99879]	-0.623813	5.94862e-10	2.85458e-08
chr8	84065200	84077999	Distant-promoter	ENSMUSG00000056753	C330011M18Rik	RIKEN cDNA C330011M18 gene [Source:MGI Symbol;Acc:MGI:3045248]	-0.266528	6.03683e-10	2.89167e-08
chr10	81558000	81565999	TTS	ENSMUSG00000054452	Aes	amino-terminal enhancer of split [Source:MGI Symbol;Acc:MGI:95806]	-0.321917	6.07432e-10	2.90438e-08
chr2	155814200	155820399	TTS	ENSMUSG00000074649	BC029722	cDNA sequence BC029722 [Source:MGI Symbol;Acc:MGI:3584273]	-0.397549	6.11565e-10	2.91887e-08
chr9	124311600	124312999	promoter-TSS	ENSMUSG00000074829	2010315B03Rik	RIKEN cDNA 2010315B03 gene [Source:MGI Symbol;Acc:MGI:1919321]	-0.758552	6.22069e-10	2.96367e-08
chr1	64734600	64737799	promoter-TSS	ENSMUSG00000102140	Gm38058	predicted gene, 38058 [Source:MGI Symbol;Acc:MGI:5611286]	-0.582781	6.23699e-10	2.9661e-08
chr18	35886000	35893399	Intergenic	ENSMUSG00000100320	Gm29417	predicted gene 29417 [Source:MGI Symbol;Acc:MGI:5580123]	-0.318737	6.27053e-10	2.9767e-08
chr2	118895200	118907199	promoter-TSS	ENSMUSG00000040007	Bahd1	bromo adjacent homology domain containing 1 [Source:MGI Symbol;Acc:MGI:2139371]	-0.279141	6.33675e-10	2.9974e-08
chr10	93269600	93283199	intron	ENSMUSG00000008398	Elk3	ELK3, member of ETS oncogene family [Source:MGI Symbol;Acc:MGI:101762]	-0.263356	6.33078e-10	2.99993e-08
chr15	84436600	84454199	intron	ENSMUSG00000062760	1810041L15Rik	RIKEN cDNA 1810041L15 gene [Source:MGI Symbol;Acc:MGI:1919551]	-0.245577	6.44794e-10	3.04455e-08
chr10	127176800	127191799	TTS	ENSMUSG00000019467	Arhgef25	Rho guanine nucleotide exchange factor (GEF) 25 [Source:MGI Symbol;Acc:MGI:1277173]	-0.233729	6.47835e-10	3.05347e-08
chr6	124752000	124761199	promoter-TSS	ENSMUSG00000004263	Atn1	atrophin 1 [Source:MGI Symbol;Acc:MGI:104725]	-0.312719	6.60491e-10	3.10759e-08
chr2	167644000	167663599	TTS	ENSMUSG00000089739	Gm20431	predicted gene 20431 [Source:MGI Symbol;Acc:MGI:5141896]	-0.223997	6.74682e-10	3.16873e-08
chr11	120671800	120674799	promoter-TSS	ENSMUSG00000025142	Aspscr1	alveolar soft part sarcoma chromosome region, candidate 1 (human) [Source:MGI Symbol;Acc:MGI:1916188]	-0.579506	7.0664e-10	3.3071e-08
chr11	101081000	101089199	TTS	ENSMUSG00000001755	Coasy	Coenzyme A synthase [Source:MGI Symbol;Acc:MGI:1918993]	-0.345281	7.08351e-10	3.30926e-08
chr6	125162600	125172199	promoter-TSS	ENSMUSG00000057666	Gapdh	glyceraldehyde-3-phosphate dehydrogenase [Source:MGI Symbol;Acc:MGI:95640]	-0.300631	7.06511e-10	3.31235e-08
chr8	4252400	4261199	TTS	ENSMUSG00000011837	Snapc2	small nuclear RNA activating complex, polypeptide 2 [Source:MGI Symbol;Acc:MGI:1914861]	-0.296991	7.13046e-10	3.32533e-08
chr1	180399600	180411799	intron	ENSMUSG00000103772	Gm36933	predicted gene, 36933 [Source:MGI Symbol;Acc:MGI:5610161]	-0.2913	7.14899e-10	3.32811e-08
chr7	73556200	73560399	promoter-TSS	ENSMUSG00000101970	1810026B05Rik	RIKEN cDNA 1810026B05 gene [Source:MGI Symbol;Acc:MGI:1916420]	-0.408191	7.3564e-10	3.41866e-08
chr13	58214200	58216399	exon	ENSMUSG00000005312	Ubqln1	ubiquilin 1 [Source:MGI Symbol;Acc:MGI:1860276]	-0.52179	7.52079e-10	3.48894e-08
chr5	64333200	64346799	intron	ENSMUSG00000083100	Gm6044	predicted gene 6044 [Source:MGI Symbol;Acc:MGI:3648725]	-0.285209	7.55303e-10	3.49777e-08
chr8	10999400	11011599	Distant-promoter	ENSMUSG00000096938	9530052E02Rik	RIKEN cDNA 9530052E02 gene [Source:MGI Symbol;Acc:MGI:3588277]	-0.249077	7.62812e-10	3.52638e-08
chr7	7298000	7300999	promoter-TSS	ENSMUSG00000000605	Clcn4	chloride channel, voltage-sensitive 4 [Source:MGI Symbol;Acc:MGI:104571]	-0.462923	7.65037e-10	3.5305e-08
chr10	120977000	120980199	exon	ENSMUSG00000048661	Lemd3	LEM domain containing 3 [Source:MGI Symbol;Acc:MGI:3580376]	-0.469041	7.79034e-10	3.58884e-08
chr6	30045600	30050599	promoter-TSS	ENSMUSG00000058440	Nrf1	nuclear respiratory factor 1 [Source:MGI Symbol;Acc:MGI:1332235]	-0.399952	7.8504e-10	3.60397e-08
chr17	34030000	34042399	promoter-TSS	ENSMUSG00000039656	Rxrb	retinoid X receptor beta [Source:MGI Symbol;Acc:MGI:98215]	-0.265334	7.84471e-10	3.60761e-08
chrX	41401200	41403599	promoter-TSS	ENSMUSG00000001986	Gria3	glutamate receptor, ionotropic, AMPA3 (alpha 3) [Source:MGI Symbol;Acc:MGI:95810]	-0.682807	8.05164e-10	3.68996e-08
chr15	68256600	68260199	intron	ENSMUSG00000022335	Zfat	zinc finger and AT hook domain containing [Source:MGI Symbol;Acc:MGI:2681865]	-0.507932	8.08133e-10	3.69718e-08
chr9	44127800	44144999	promoter-TSS	ENSMUSG00000032135	Mcam	melanoma cell adhesion molecule [Source:MGI Symbol;Acc:MGI:1933966]	-0.253137	8.10031e-10	3.69947e-08
chr11	59693200	59712399	intron	ENSMUSG00000005417	Mprip	myosin phosphatase Rho interacting protein [Source:MGI Symbol;Acc:MGI:1349438]	-0.24687	8.13704e-10	3.70984e-08
chr1	86432600	86444399	Intergenic	ENSMUSG00000036574	Tex44	testis expressed 44 [Source:MGI Symbol;Acc:MGI:1919113]	-0.240205	8.20621e-10	3.73495e-08
chr10	44267800	44269799	intron	ENSMUSG00000038160	Atg5	autophagy related 5 [Source:MGI Symbol;Acc:MGI:1277186]	-0.674663	8.22927e-10	3.73903e-08
chr7	19556000	19563799	intron	ENSMUSG00000051403	Ppp1r37	protein phosphatase 1, regulatory subunit 37 [Source:MGI Symbol;Acc:MGI:2687042]	-0.344587	8.2596e-10	3.74638e-08
chr17	34670000	34686799	intron	ENSMUSG00000033327	Tnxb	tenascin XB [Source:MGI Symbol;Acc:MGI:1932137]	-0.24964	8.36287e-10	3.78674e-08
chr7	28364000	28386599	Distant-promoter	ENSMUSG00000037552	Plekhg2	pleckstrin homology domain containing, family G (with RhoGef domain) member 2 [Source:MGI Symbol;Acc:MGI:2141874]	-0.213509	8.43159e-10	3.81134e-08
chr2	71289600	71291799	intron	ENSMUSG00000027010	Slc25a12	solute carrier family 25 (mitochondrial carrier, Aralar), member 12 [Source:MGI Symbol;Acc:MGI:1926080]	-0.72812	8.95832e-10	4.04254e-08
chr2	166130000	166157999	intron	ENSMUSG00000006800	Sulf2	sulfatase 2 [Source:MGI Symbol;Acc:MGI:1919293]	-0.19737	8.99785e-10	4.05347e-08
chr16	85168400	85174999	intron	ENSMUSG00000022892	App	amyloid beta (A4) precursor protein [Source:MGI Symbol;Acc:MGI:88059]	-0.343171	9.06237e-10	4.0756e-08
chr4	133910000	133912399	Intergenic	ENSMUSG00000003644	Rps6ka1	ribosomal protein S6 kinase polypeptide 1 [Source:MGI Symbol;Acc:MGI:104558]	-0.611927	9.08372e-10	4.07828e-08
chr18	37832400	37856799	TTS	ENSMUSG00000024456	Diaph1	diaphanous related formin 1 [Source:MGI Symbol;Acc:MGI:1194490]	-0.201761	9.17992e-10	4.1145e-08
chr11	57285600	57335599	intron	ENSMUSG00000020524	Gria1	glutamate receptor, ionotropic, AMPA1 (alpha 1) [Source:MGI Symbol;Acc:MGI:95808]	-0.152121	9.25861e-10	4.14276e-08
chr6	87040200	87043599	promoter-TSS	ENSMUSG00000029992	Gfpt1	glutamine fructose-6-phosphate transaminase 1 [Source:MGI Symbol;Acc:MGI:95698]	-0.475222	9.3524e-10	4.17767e-08
chr4	123661000	123671799	intron	ENSMUSG00000087307	Gm12925	predicted gene 12925 [Source:MGI Symbol;Acc:MGI:3651536]	-0.292215	9.45946e-10	4.21838e-08
chr2	165811400	165834799	intron	ENSMUSG00000039671	Zmynd8	zinc finger, MYND-type containing 8 [Source:MGI Symbol;Acc:MGI:1918025]	-0.207764	9.51746e-10	4.23711e-08
chr19	7262600	7271999	promoter-TSS	ENSMUSG00000024968	Rcor2	REST corepressor 2 [Source:MGI Symbol;Acc:MGI:1859854]	-0.301337	9.65287e-10	4.29018e-08
chr4	126741600	126757199	intron	ENSMUSG00000028833	Ncdn	neurochondrin [Source:MGI Symbol;Acc:MGI:1347351]	-0.226626	9.68075e-10	4.29537e-08
chr1	75380200	75390199	promoter-TSS	ENSMUSG00000026207	Speg	SPEG complex locus [Source:MGI Symbol;Acc:MGI:109282]	-0.280035	9.71203e-10	4.30204e-08
chr17	10470200	10499399	Distant-promoter	ENSMUSG00000089941	Gm16168	predicted gene 16168 [Source:MGI Symbol;Acc:MGI:3802010]	-0.189532	9.74631e-10	4.31002e-08
chr10	91170800	91172199	promoter-TSS	ENSMUSG00000019961	Tmpo	thymopoietin [Source:MGI Symbol;Acc:MGI:106920]	-0.598121	9.79352e-10	4.32367e-08
chr17	29330000	29344199	Distant-promoter	ENSMUSG00000024012	Mtch1	mitochondrial carrier 1 [Source:MGI Symbol;Acc:MGI:1929261]	-0.266307	9.86499e-10	4.34798e-08
chr9	92541200	92542999	promoter-TSS	ENSMUSG00000032374	Plod2	procollagen lysine, 2-oxoglutarate 5-dioxygenase 2 [Source:MGI Symbol;Acc:MGI:1347007]	-0.647743	9.91043e-10	4.36075e-08
chr6	90676600	90708599	intron	ENSMUSG00000034312	Iqsec1	IQ motif and Sec7 domain 1 [Source:MGI Symbol;Acc:MGI:1196356]	-0.181327	9.96219e-10	4.37626e-08
chr15	81800400	81816399	Distant-promoter	ENSMUSG00000022389	Tef	thyrotroph embryonic factor [Source:MGI Symbol;Acc:MGI:98663]	-0.229378	1.00894e-09	4.41022e-08
chr11	102294200	102298199	promoter-TSS	ENSMUSG00000059995	Atxn7l3	ataxin 7-like 3 [Source:MGI Symbol;Acc:MGI:3036270]	-0.414695	1.00886e-09	4.41714e-08
chr4	59380400	59389599	Distant-promoter	ENSMUSG00000083979	Gm12527	predicted gene 12527 [Source:MGI Symbol;Acc:MGI:3651542]	-0.343175	1.00861e-09	4.42336e-08
chr2	33341000	33358999	intron	ENSMUSG00000093138	Gm25998	predicted gene, 25998 [Source:MGI Symbol;Acc:MGI:5455775]	-0.241596	1.01459e-09	4.42757e-08
chr15	73729800	73756599	Distant-promoter	ENSMUSG00000059895	Ptp4a3	protein tyrosine phosphatase 4a3 [Source:MGI Symbol;Acc:MGI:1277098]	-0.201324	1.02144e-09	4.45017e-08
chr4	104443600	104456399	intron	ENSMUSG00000028519	Dab1	disabled 1 [Source:MGI Symbol;Acc:MGI:108554]	-0.302938	1.02885e-09	4.4751e-08
chr17	45752200	45757799	Distant-promoter	ENSMUSG00000097727	F630040K05Rik	RIKEN cDNA F630040K05 gene [Source:MGI Symbol;Acc:MGI:4437734]	-0.441508	1.03098e-09	4.47699e-08
chr16	11252200	11256999	promoter-TSS	ENSMUSG00000088544	Mir1945	microRNA 1945 [Source:MGI Symbol;Acc:MGI:3836984]	-0.427224	1.04084e-09	4.51239e-08
chr7	143049200	143070799	intron	ENSMUSG00000037706	Cd81	CD81 antigen [Source:MGI Symbol;Acc:MGI:1096398]	-0.213651	1.05329e-09	4.55892e-08
chr9	62353000	62378999	promoter-TSS	ENSMUSG00000032249	Anp32a	acidic (leucine-rich) nuclear phosphoprotein 32 family, member A [Source:MGI Symbol;Acc:MGI:108447]	-0.201011	1.05991e-09	4.58008e-08
chr12	28828200	28832799	intron	ENSMUSG00000113886	AC136986,1		-0.521978	1.06284e-09	4.58526e-08
chr6	134565200	134568199	exon	ENSMUSG00000030201	Lrp6	low density lipoprotein receptor-related protein 6 [Source:MGI Symbol;Acc:MGI:1298218]	-0.46521	1.0895e-09	4.67744e-08
chr11	50209800	50218599	intron	ENSMUSG00000036620	Mgat4b	mannoside acetylglucosaminyltransferase 4, isoenzyme B [Source:MGI Symbol;Acc:MGI:2143974]	-0.332469	1.0887e-09	4.68159e-08
chr7	139474400	139487999	promoter-TSS	ENSMUSG00000025477	Inpp5a	inositol polyphosphate-5-phosphatase A [Source:MGI Symbol;Acc:MGI:2686961]	-0.295007	1.08714e-09	4.68248e-08
chr10	86886600	86892399	intron	ENSMUSG00000035459	Stab2	stabilin 2 [Source:MGI Symbol;Acc:MGI:2178743]	-0.440031	1.10937e-09	4.75503e-08
chr11	72154600	72156999	promoter-TSS	ENSMUSG00000020807	4933427D14Rik	RIKEN cDNA 4933427D14 gene [Source:MGI Symbol;Acc:MGI:1921727]	-0.624502	1.11711e-09	4.77275e-08
chr6	143663600	143666999	Distant-promoter	ENSMUSG00000086887	1700060C16Rik	RIKEN cDNA 1700060C16 gene [Source:MGI Symbol;Acc:MGI:1920675]	-0.594493	1.11707e-09	4.78029e-08
chr14	54682400	54690199	promoter-TSS	ENSMUSG00000040822	1700123O20Rik	RIKEN cDNA 1700123O20 gene [Source:MGI Symbol;Acc:MGI:1920893]	-0.39349	1.12656e-09	4.80538e-08
chr2	91323000	91330999	intron	ENSMUSG00000081248	Gm13787	predicted gene 13787 [Source:MGI Symbol;Acc:MGI:3650035]	-0.371936	1.14588e-09	4.87995e-08
chr15	100983400	100986799	intron	ENSMUSG00000023033	Scn8a	sodium channel, voltage-gated, type VIII, alpha [Source:MGI Symbol;Acc:MGI:103169]	-0.546901	1.15392e-09	4.90628e-08
chr7	44350400	44355799	exon	ENSMUSG00000038738	Shank1	SH3/ankyrin domain gene 1 [Source:MGI Symbol;Acc:MGI:3613677]	-0.436181	1.16373e-09	4.94008e-08
chr12	35045000	35048999	promoter-TSS	ENSMUSG00000020590	Snx13	sorting nexin 13 [Source:MGI Symbol;Acc:MGI:2661416]	-0.447639	1.18369e-09	5.01677e-08
chr7	44586400	44607399	intron	ENSMUSG00000062785	Kcnc3	potassium voltage gated channel, Shaw-related subfamily, member 3 [Source:MGI Symbol;Acc:MGI:96669]	-0.20573	1.20021e-09	5.07867e-08
chr2	78867400	78875599	TTS	ENSMUSG00000027011	Ube2e3	ubiquitin-conjugating enzyme E2E 3 [Source:MGI Symbol;Acc:MGI:107412]	-0.336949	1.22594e-09	5.17927e-08
chr18	82524600	82544199	Distant-promoter	ENSMUSG00000061684	Rpl21-ps8	ribosomal protein L21, pseudogene 8 [Source:MGI Symbol;Acc:MGI:3648345]	-0.211113	1.23781e-09	5.22108e-08
chr11	57008400	57023199	TTS	ENSMUSG00000020524	Gria1	glutamate receptor, ionotropic, AMPA1 (alpha 1) [Source:MGI Symbol;Acc:MGI:95808]	-0.253231	1.2507e-09	5.26706e-08
chr9	53973000	53975999	intron	ENSMUSG00000041986	Elmod1	ELMO/CED-12 domain containing 1 [Source:MGI Symbol;Acc:MGI:3583900]	-0.461765	1.2801e-09	5.37378e-08
chr2	68408000	68421799	intron	ENSMUSG00000027030	Stk39	serine/threonine kinase 39 [Source:MGI Symbol;Acc:MGI:1858416]	-0.2797	1.28246e-09	5.37517e-08
chr2	33884800	33888199	intron	ENSMUSG00000038740	Mvb12b	multivesicular body subunit 12B [Source:MGI Symbol;Acc:MGI:1919793]	-0.417905	1.27915e-09	5.37831e-08
chr2	164959000	164977199	promoter-TSS	ENSMUSG00000017740	Slc12a5	solute carrier family 12, member 5 [Source:MGI Symbol;Acc:MGI:1862037]	-0.228721	1.31083e-09	5.4854e-08
chr2	37701200	37705599	promoter-TSS	ENSMUSG00000026915	Strbp	spermatid perinuclear RNA binding protein [Source:MGI Symbol;Acc:MGI:104626]	-0.419879	1.32342e-09	5.52064e-08
chr11	98025400	98027799	promoter-TSS	ENSMUSG00000017404	Rpl19	ribosomal protein L19 [Source:MGI Symbol;Acc:MGI:98020]	-0.485308	1.32136e-09	5.52076e-08
chr10	13868000	13869999	promoter-TSS	ENSMUSG00000019806	Aig1	androgen-induced 1 [Source:MGI Symbol;Acc:MGI:1913503]	-0.578665	1.32823e-09	5.53201e-08
chr8	25200400	25203199	promoter-TSS	ENSMUSG00000065954	Tacc1	transforming, acidic coiled-coil containing protein 1 [Source:MGI Symbol;Acc:MGI:2443510]	-0.512391	1.33079e-09	5.53397e-08
chr6	77240800	77249799	exon	ENSMUSG00000060780	Lrrtm1	leucine rich repeat transmembrane neuronal 1 [Source:MGI Symbol;Acc:MGI:2389173]	-0.317311	1.37619e-09	5.71378e-08
chr1	106170600	106176599	intron	ENSMUSG00000044340	Phlpp1	PH domain and leucine rich repeat protein phosphatase 1 [Source:MGI Symbol;Acc:MGI:2138327]	-0.362678	1.405e-09	5.80609e-08
chr4	49843600	49846399	exon	ENSMUSG00000039579	Grin3a	glutamate receptor ionotropic, NMDA3A [Source:MGI Symbol;Acc:MGI:1933206]	-0.532711	1.40373e-09	5.80991e-08
chr8	94033600	94038199	intron	ENSMUSG00000031754	Nudt21	nudix (nucleoside diphosphate linked moiety X)-type motif 21 [Source:MGI Symbol;Acc:MGI:1915469]	-0.499095	1.40194e-09	5.81157e-08
chr1	74236000	74241599	intron	ENSMUSG00000006304	Arpc2	actin related protein 2/3 complex, subunit 2 [Source:MGI Symbol;Acc:MGI:1923959]	-0.351569	1.41207e-09	5.8262e-08
chr17	70847000	70854599	promoter-TSS	ENSMUSG00000047407	Tgif1	TGFB-induced factor homeobox 1 [Source:MGI Symbol;Acc:MGI:1194497]	-0.398472	1.42565e-09	5.87309e-08
chr19	4708800	4716599	intron	ENSMUSG00000067889	Sptbn2	spectrin beta, non-erythrocytic 2 [Source:MGI Symbol;Acc:MGI:1313261]	-0.346142	1.42968e-09	5.88054e-08
chr7	30952000	30958599	promoter-TSS	ENSMUSG00000058239	Usf2	upstream transcription factor 2 [Source:MGI Symbol;Acc:MGI:99961]	-0.34104	1.43425e-09	5.89019e-08
chr4	40702400	40704599	promoter-TSS	ENSMUSG00000028411	Aptx	aprataxin [Source:MGI Symbol;Acc:MGI:1913658]	-0.587354	1.44668e-09	5.93206e-08
chr2	121169000	121172199	promoter-TSS	ENSMUSG00000027263	Tubgcp4	tubulin, gamma complex associated protein 4 [Source:MGI Symbol;Acc:MGI:1196293]	-0.510066	1.46682e-09	6.00535e-08
chr5	142580200	142598999	Distant-promoter	ENSMUSG00000039533	Mmd2	monocyte to macrophage differentiation-associated 2 [Source:MGI Symbol;Acc:MGI:1922354]	-0.234909	1.47115e-09	6.01379e-08
chr18	36318400	36332999	Distant-promoter	ENSMUSG00000046727	Cystm1	cysteine-rich transmembrane module containing 1 [Source:MGI Symbol;Acc:MGI:1913310]	-0.255483	1.48329e-09	6.05408e-08
chr7	34225600	34237399	Distant-promoter	ENSMUSG00000036427	Gpi1	glucose phosphate isomerase 1 [Source:MGI Symbol;Acc:MGI:95797]	-0.282976	1.50516e-09	6.13388e-08
chr13	52976600	52982199	intron	ENSMUSG00000056749	Nfil3	nuclear factor, interleukin 3, regulated [Source:MGI Symbol;Acc:MGI:109495]	-0.388241	1.51016e-09	6.14481e-08
chr18	36781800	36784399	promoter-TSS	ENSMUSG00000019143	Hars2	histidyl-tRNA synthetase 2 [Source:MGI Symbol;Acc:MGI:1918041]	-0.621926	1.51715e-09	6.16377e-08
chr17	70621200	70635799	intron	ENSMUSG00000003279	Dlgap1	discs, large (Drosophila) homolog-associated protein 1 [Source:MGI Symbol;Acc:MGI:1346065]	-0.275481	1.52803e-09	6.19847e-08
chr1	151499800	151503399	promoter-TSS	ENSMUSG00000026484	Rnf2	ring finger protein 2 [Source:MGI Symbol;Acc:MGI:1101759]	-0.496938	1.53786e-09	6.2288e-08
chr18	13968200	13973399	intron	ENSMUSG00000024420	Zfp521	zinc finger protein 521 [Source:MGI Symbol;Acc:MGI:95459]	-0.430491	1.546e-09	6.25223e-08
chr10	90852000	90866999	intron	ENSMUSG00000112601	AC151984,1		-0.263778	1.54882e-09	6.25406e-08
chr3	87883400	87885599	intron	ENSMUSG00000004895	Prcc	papillary renal cell carcinoma (translocation-associated) [Source:MGI Symbol;Acc:MGI:2137738]	-0.596708	1.55973e-09	6.28854e-08
chr3	100682800	100686599	promoter-TSS	ENSMUSG00000008763	Man1a2	mannosidase, alpha, class 1A, member 2 [Source:MGI Symbol;Acc:MGI:104676]	-0.419282	1.56462e-09	6.29867e-08
chr18	35438400	35445799	intron	ENSMUSG00000024357	Sil1	endoplasmic reticulum chaperone SIL1 homolog (S, cerevisiae) [Source:MGI Symbol;Acc:MGI:1932040]	-0.37053	1.57624e-09	6.33583e-08
chr1	62770200	62798199	intron	ENSMUSG00000103032	Gm37121	predicted gene, 37121 [Source:MGI Symbol;Acc:MGI:5610349]	-0.202327	1.58205e-09	6.34955e-08
chr17	86166200	86174799	intron	ENSMUSG00000045038	Prkce	protein kinase C, epsilon [Source:MGI Symbol;Acc:MGI:97599]	-0.304386	1.61103e-09	6.45605e-08
chr17	30186200	30218999	intron	ENSMUSG00000089222	Gm25049	predicted gene, 25049 [Source:MGI Symbol;Acc:MGI:5454826]	-0.172373	1.65611e-09	6.62669e-08
chr6	83101000	83104999	exon	ENSMUSG00000107499	Ccdc142	coiled-coil domain containing 142 [Source:MGI Symbol;Acc:MGI:3045292]	-0.446682	1.66459e-09	6.65059e-08
chr7	31059400	31064799	Distant-promoter	ENSMUSG00000036560	Lgi4	leucine-rich repeat LGI family, member 4 [Source:MGI Symbol;Acc:MGI:2180197]	-0.439983	1.7161e-09	6.80504e-08
chr11	69688400	69696399	intron	ENSMUSG00000097328	Tnfsf12	tumor necrosis factor (ligand) superfamily, member 12 [Source:MGI Symbol;Acc:MGI:1196259]	-0.357548	1.70939e-09	6.80904e-08
chr1	30872200	30874799	promoter-TSS	ENSMUSG00000048874	Phf3	PHD finger protein 3 [Source:MGI Symbol;Acc:MGI:2446126]	-0.475866	1.71267e-09	6.81186e-08
chr2	158664800	158697399	intron	ENSMUSG00000037754	Ppp1r16b	protein phosphatase 1, regulatory (inhibitor) subunit 16B [Source:MGI Symbol;Acc:MGI:2151841]	-0.171787	1.7157e-09	6.81368e-08
chr19	7335600	7342599	intron	ENSMUSG00000024969	Mark2	MAP/microtubule affinity regulating kinase 2 [Source:MGI Symbol;Acc:MGI:99638]	-0.359312	1.72085e-09	6.81368e-08
chr4	126967200	126968799	promoter-TSS	ENSMUSG00000042446	Zmym4	zinc finger, MYM-type 4 [Source:MGI Symbol;Acc:MGI:1915035]	-0.612165	1.70824e-09	6.81468e-08
chr15	85335400	85338799	intron	ENSMUSG00000016541	Atxn10	ataxin 10 [Source:MGI Symbol;Acc:MGI:1859293]	-0.452156	1.72745e-09	6.8296e-08
chr19	53942600	53946399	promoter-TSS	ENSMUSG00000084957	Bbip1	BBSome interacting protein 1 [Source:MGI Symbol;Acc:MGI:1913610]	-0.442514	1.75592e-09	6.93181e-08
chr19	5080000	5102399	intron	ENSMUSG00000024875	Yif1a	Yip1 interacting factor homolog A (S, cerevisiae) [Source:MGI Symbol;Acc:MGI:1915340]	-0.194829	1.77362e-09	6.99129e-08
chr1	167000200	167004199	intron	ENSMUSG00000060568	Fam78b	family with sequence similarity 78, member B [Source:MGI Symbol;Acc:MGI:2443050]	-0.457944	1.78136e-09	7.01137e-08
chr7	49242400	49254999	intron	ENSMUSG00000052512	Nav2	neuron navigator 2 [Source:MGI Symbol;Acc:MGI:2183691]	-0.26391	1.78932e-09	7.03223e-08
chr17	10742200	10746399	intron	ENSMUSG00000089907	Gm16169	predicted gene 16169 [Source:MGI Symbol;Acc:MGI:3802011]	-0.501058	1.80572e-09	7.08617e-08
chr2	174671800	174674999	intron	ENSMUSG00000050600	Zfp831	zinc finger protein 831 [Source:MGI Symbol;Acc:MGI:3641861]	-0.564859	1.81949e-09	7.12967e-08
chr11	118954800	118966799	Intergenic	ENSMUSG00000046697	Enpp7	ectonucleotide pyrophosphatase/phosphodiesterase 7 [Source:MGI Symbol;Acc:MGI:3027917]	-0.296387	1.83352e-09	7.17404e-08
chr8	124373800	124402199	intron	ENSMUSG00000050751	Pgbd5	piggyBac transposable element derived 5 [Source:MGI Symbol;Acc:MGI:2429955]	-0.183607	1.86649e-09	7.27081e-08
chr2	102001400	102006599	intron	ENSMUSG00000085417	Gm13919	predicted gene 13919 [Source:MGI Symbol;Acc:MGI:3651616]	-0.450526	1.8652e-09	7.27649e-08
chr3	84296200	84299599	intron	ENSMUSG00000027993	Trim2	tripartite motif-containing 2 [Source:MGI Symbol;Acc:MGI:1933163]	-0.580368	1.86249e-09	7.27662e-08
chr7	28349800	28351999	promoter-TSS	ENSMUSG00000037563	Rps16	ribosomal protein S16 [Source:MGI Symbol;Acc:MGI:98118]	-0.568742	1.91519e-09	7.43863e-08
chr1	87810600	87816399	intron	ENSMUSG00000056055	Sag	S-antigen, retina and pineal gland (arrestin) [Source:MGI Symbol;Acc:MGI:98227]	-0.381794	1.91434e-09	7.44625e-08
chr6	85186200	85192399	intron	ENSMUSG00000033726	Emx1	empty spiracles homeobox 1 [Source:MGI Symbol;Acc:MGI:95387]	-0.377296	1.93587e-09	7.50794e-08
chr18	7867400	7870999	promoter-TSS	ENSMUSG00000024283	Wac	WW domain containing adaptor with coiled-coil [Source:MGI Symbol;Acc:MGI:2387357]	-0.407341	1.94062e-09	7.51537e-08
chr11	75270200	75276999	Intergenic	ENSMUSG00000106179	AL603834,1		-0.387909	1.97316e-09	7.63022e-08
chr8	124411000	124419999	intron	ENSMUSG00000050751	Pgbd5	piggyBac transposable element derived 5 [Source:MGI Symbol;Acc:MGI:2429955]	-0.326525	1.98564e-09	7.65612e-08
chr11	54436600	54439599	promoter-TSS	ENSMUSG00000035992	Fnip1	folliculin interacting protein 1 [Source:MGI Symbol;Acc:MGI:2444668]	-0.53315	1.9829e-09	7.6567e-08
chr14	100282400	100286999	Distant-promoter	ENSMUSG00000110273	Gm41231	predicted gene, 41231 [Source:MGI Symbol;Acc:MGI:5624116]	-0.380795	2.0247e-09	7.78409e-08
chr18	75582600	75586199	intron	ENSMUSG00000097712	Gm10532	predicted gene 10532 [Source:MGI Symbol;Acc:MGI:3641671]	-0.589353	2.02418e-09	7.7934e-08
chr9	25150000	25153399	promoter-TSS	ENSMUSG00000008429	Herpud2	HERPUD family member 2 [Source:MGI Symbol;Acc:MGI:1915393]	-0.43946	2.03375e-09	7.80755e-08
chr1	131827000	131835999	intron	ENSMUSG00000013275	Slc41a1	solute carrier family 41, member 1 [Source:MGI Symbol;Acc:MGI:2444823]	-0.315755	2.05249e-09	7.86809e-08
chr2	138243800	138246799	Distant-promoter	ENSMUSG00000062098	Btbd3	BTB (POZ) domain containing 3 [Source:MGI Symbol;Acc:MGI:2385155]	-0.619307	2.05934e-09	7.88291e-08
chr7	13032400	13040199	TTS	ENSMUSG00000005575	Ube2m	ubiquitin-conjugating enzyme E2M [Source:MGI Symbol;Acc:MGI:108278]	-0.325887	2.07136e-09	7.91748e-08
chr7	91542600	91544599	intron	ENSMUSG00000109370	Gm44675	predicted gene 44675 [Source:MGI Symbol;Acc:MGI:5753251]	-0.625245	2.09872e-09	8.01052e-08
chr7	101298600	101305599	promoter-TSS	ENSMUSG00000047767	Atg16l2	autophagy related 16-like 2 (S, cerevisiae) [Source:MGI Symbol;Acc:MGI:1920933]	-0.393367	2.13578e-09	8.14023e-08
chr12	70041200	70045599	exon	ENSMUSG00000021068	Nin	ninein [Source:MGI Symbol;Acc:MGI:105108]	-0.500951	2.14731e-09	8.17244e-08
chr11	3450000	3453799	promoter-TSS	ENSMUSG00000020448	Rnf185	ring finger protein 185 [Source:MGI Symbol;Acc:MGI:1922078]	-0.466902	2.18674e-09	8.29864e-08
chr10	6914200	6918799	intron	ENSMUSG00000064065	Ipcef1	interaction protein for cytohesin exchange factors 1 [Source:MGI Symbol;Acc:MGI:2444159]	-0.51729	2.18406e-09	8.30037e-08
chr6	96089000	96094599	Intergenic	ENSMUSG00000059187	Fam19a1	family with sequence similarity 19, member A1 [Source:MGI Symbol;Acc:MGI:2443695]	-0.492492	2.19541e-09	8.31962e-08
chr17	84956400	84959799	promoter-TSS	ENSMUSG00000061130	Ppm1b	protein phosphatase 1B, magnesium dependent, beta isoform [Source:MGI Symbol;Acc:MGI:101841]	-0.470222	2.20287e-09	8.32407e-08
chr4	120824200	120826199	intron	ENSMUSG00000032897	Nfyc	nuclear transcription factor-Y gamma [Source:MGI Symbol;Acc:MGI:107901]	-0.530474	2.20285e-09	8.33588e-08
chr8	75057800	75063599	intron	ENSMUSG00000042870	Tom1	target of myb1 trafficking protein [Source:MGI Symbol;Acc:MGI:1338026]	-0.488473	2.21038e-09	8.34057e-08
chr18	68045200	68060799	intron	ENSMUSG00000024544	Ldlrad4	low density lipoprotein receptor class A domain containing 4 [Source:MGI Symbol;Acc:MGI:1277150]	-0.264113	2.22195e-09	8.37228e-08
chr5	35784800	35843199	promoter-TSS	ENSMUSG00000029095	Ablim2	actin-binding LIM protein 2 [Source:MGI Symbol;Acc:MGI:2385758]	-0.126714	2.24066e-09	8.40692e-08
chr6	18648200	18654599	Intergenic	ENSMUSG00000095722	Gm23648	predicted gene, 23648 [Source:MGI Symbol;Acc:MGI:5453425]	-0.440461	2.24034e-09	8.41764e-08
chr7	89980000	89982399	promoter-TSS	ENSMUSG00000030619	Eed	embryonic ectoderm development [Source:MGI Symbol;Acc:MGI:95286]	-0.512391	2.23774e-09	8.41981e-08
chr5	151019000	151035399	Distant-promoter	ENSMUSG00000106963	Gm8675	predicted gene 8675 [Source:MGI Symbol;Acc:MGI:3646578]	-0.259384	2.24969e-09	8.42886e-08
chr15	78427000	78453199	exon	ENSMUSG00000033287	Kctd17	potassium channel tetramerisation domain containing 17 [Source:MGI Symbol;Acc:MGI:1920094]	-0.188939	2.25339e-09	8.43081e-08
chr15	61983200	61989399	promoter-TSS	ENSMUSG00000022346	Myc	myelocytomatosis oncogene [Source:MGI Symbol;Acc:MGI:97250]	-0.366201	2.28065e-09	8.52075e-08
chr9	42115600	42128799	intron	ENSMUSG00000049313	Sorl1	sortilin-related receptor, LDLR class A repeats-containing [Source:MGI Symbol;Acc:MGI:1202296]	-0.263413	2.35529e-09	8.78722e-08
chr4	111326200	111329999	Distant-promoter	ENSMUSG00000083904	Gm12805	predicted gene 12805 [Source:MGI Symbol;Acc:MGI:3650124]	-0.590394	2.39398e-09	8.919e-08
chr6	91725800	91732599	intron	ENSMUSG00000030096	Slc6a6	solute carrier family 6 (neurotransmitter transporter, taurine), member 6 [Source:MGI Symbol;Acc:MGI:98488]	-0.373455	2.40719e-09	8.94306e-08
chr5	143234800	143235799	promoter-TSS	ENSMUSG00000029587	Zfp12	zinc finger protein 12 [Source:MGI Symbol;Acc:MGI:99157]	-0.720978	2.40629e-09	8.95227e-08
chr1	60096800	60099399	promoter-TSS	ENSMUSG00000026019	Wdr12	WD repeat domain 12 [Source:MGI Symbol;Acc:MGI:1927241]	-0.55192	2.43574e-09	9.03012e-08
chr2	5950200	5952399	promoter-TSS	ENSMUSG00000043241	Upf2	UPF2 regulator of nonsense transcripts homolog (yeast) [Source:MGI Symbol;Acc:MGI:2449307]	-0.55192	2.43574e-09	9.03012e-08
chr15	79751400	79780199	exon	ENSMUSG00000022420	Dnal4	dynein, axonemal, light chain 4 [Source:MGI Symbol;Acc:MGI:1859217]	-0.176307	2.44604e-09	9.03671e-08
chr1	12990000	12993199	promoter-TSS	ENSMUSG00000025938	Slco5a1	solute carrier organic anion transporter family, member 5A1 [Source:MGI Symbol;Acc:MGI:2443431]	-0.527822	2.44476e-09	9.04457e-08
chr14	54602800	54613199	Distant-promoter	ENSMUSG00000022179	4931414P19Rik	RIKEN cDNA 4931414P19 gene [Source:MGI Symbol;Acc:MGI:1921609]	-0.318778	2.46994e-09	9.11228e-08
chr5	144218200	144224399	exon	ENSMUSG00000066621	Tecpr1	tectonin beta-propeller repeat containing 1 [Source:MGI Symbol;Acc:MGI:1917631]	-0.395333	2.47803e-09	9.12941e-08
chr9	124281600	124283399	promoter-TSS	ENSMUSG00000110834	CAAA01180111,2		-0.669778	2.48775e-09	9.15252e-08
chr3	38883800	38890599	exon	ENSMUSG00000046743	Fat4	FAT atypical cadherin 4 [Source:MGI Symbol;Acc:MGI:3045256]	-0.32452	2.50734e-09	9.21179e-08
chr10	61647600	61649399	promoter-TSS	ENSMUSG00000020089	Ppa1	pyrophosphatase (inorganic) 1 [Source:MGI Symbol;Acc:MGI:97831]	-0.661769	2.51817e-09	9.23876e-08
chr5	120647600	120658399	promoter-TSS	ENSMUSG00000029602	Rasal1	RAS protein activator like 1 (GAP1 like) [Source:MGI Symbol;Acc:MGI:1330842]	-0.28382	2.55581e-09	9.35095e-08
chr5	123413800	123417999	intron	ENSMUSG00000106636	Gm43813	predicted gene 43813 [Source:MGI Symbol;Acc:MGI:5663950]	-0.500841	2.55364e-09	9.35593e-08
chr11	90637200	90639199	promoter-TSS	ENSMUSG00000020544	Cox11	cytochrome c oxidase assembly protein 11 [Source:MGI Symbol;Acc:MGI:1917052]	-0.53067	2.6186e-09	9.56747e-08
chr2	178152200	178170399	Distant-promoter	ENSMUSG00000027525	Phactr3	phosphatase and actin regulator 3 [Source:MGI Symbol;Acc:MGI:1921439]	-0.226758	2.67149e-09	9.74727e-08
chr7	4739200	4743399	promoter-TSS	ENSMUSG00000059851	Kmt5c	lysine methyltransferase 5C [Source:MGI Symbol;Acc:MGI:2385262]	-0.455361	2.71455e-09	9.89076e-08
chr14	27267000	27270399	intron	ENSMUSG00000114888	AC140462,2		-0.548917	2.72598e-09	9.91876e-08
chr1	132878200	132894999	intron	ENSMUSG00000026443	Lrrn2	leucine rich repeat protein 2, neuronal [Source:MGI Symbol;Acc:MGI:106037]	-0.222533	2.76786e-09	1.00436e-07
chr10	60080000	60085599	intron	ENSMUSG00000058297	Spock2	sparc/osteonectin, cwcv and kazal-like domains proteoglycan 2 [Source:MGI Symbol;Acc:MGI:1891351]	-0.421585	2.76523e-09	1.00478e-07
chr15	93589000	93598399	intron	ENSMUSG00000036158	Prickle1	prickle planar cell polarity protein 1 [Source:MGI Symbol;Acc:MGI:1916034]	-0.307211	2.78164e-09	1.00797e-07
chr2	112454600	112455999	exon	ENSMUSG00000055943	Emc7	ER membrane protein complex subunit 7 [Source:MGI Symbol;Acc:MGI:1920274]	-0.681268	2.8333e-09	1.02389e-07
chr11	115418800	115422599	promoter-TSS	ENSMUSG00000016940	Kctd2	potassium channel tetramerisation domain containing 2 [Source:MGI Symbol;Acc:MGI:1917632]	-0.42964	2.83162e-09	1.02468e-07
chr3	107515600	107518799	exon	ENSMUSG00000027894	Slc6a17	solute carrier family 6 (neurotransmitter transporter), member 17 [Source:MGI Symbol;Acc:MGI:2442535]	-0.482289	2.87989e-09	1.03649e-07
chr7	126265800	126295399	intron	ENSMUSG00000042978	Sbk1	SH3-binding kinase 1 [Source:MGI Symbol;Acc:MGI:2135937]	-0.182117	2.87295e-09	1.03681e-07
chr3	79157200	79163199	intron	ENSMUSG00000062232	Rapgef2	Rap guanine nucleotide exchange factor (GEF) 2 [Source:MGI Symbol;Acc:MGI:2659071]	-0.404812	2.87863e-09	1.03744e-07
chr9	44103200	44110599	promoter-TSS	ENSMUSG00000079592	C1qtnf5	C1q and tumor necrosis factor related protein 5 [Source:MGI Symbol;Acc:MGI:2385958]	-0.347083	2.88657e-09	1.03748e-07
chr14	55556000	55562199	promoter-TSS	ENSMUSG00000022214	Dcaf11	DDB1 and CUL4 associated factor 11 [Source:MGI Symbol;Acc:MGI:90168]	-0.38545	2.89258e-09	1.03823e-07
chr15	96283000	96289599	Distant-promoter	ENSMUSG00000033237	Arid2	AT rich interactive domain 2 (ARID, RFX-like) [Source:MGI Symbol;Acc:MGI:1924294]	-0.305222	2.91019e-09	1.04314e-07
chr5	76928400	76929999	TTS	ENSMUSG00000072852	2310040G07Rik	RIKEN cDNA 2310040G07 gene [Source:MGI Symbol;Acc:MGI:1917534]	-0.742214	2.91786e-09	1.04448e-07
chr11	116012200	116013199	promoter-TSS	ENSMUSG00000020766	Galk1	galactokinase 1 [Source:MGI Symbol;Acc:MGI:95730]	-0.80575	2.9313e-09	1.04787e-07
chr11	60283600	60298999	intron	ENSMUSG00000098349	Gm27711	predicted gene, 27711 [Source:MGI Symbol;Acc:MGI:5531093]	-0.248454	2.9635e-09	1.05511e-07
chr17	12201000	12207399	Distant-promoter	ENSMUSG00000023827	Agpat4	1-acylglycerol-3-phosphate O-acyltransferase 4 (lysophosphatidic acid acyltransferase, delta) [Source:MGI Symbol;Acc:MGI:1915512]	-0.39198	2.96213e-09	1.05604e-07
chr12	104829400	104832199	intron	ENSMUSG00000021101	4930408O17Rik	RIKEN cDNA 4930408O17 gene [Source:MGI Symbol;Acc:MGI:1921178]	-0.578625	2.95862e-09	1.05621e-07
chr2	25174200	25183999	Distant-promoter	ENSMUSG00000078202	Nrarp	Notch-regulated ankyrin repeat protein [Source:MGI Symbol;Acc:MGI:1914372]	-0.295816	2.99422e-09	1.06319e-07
chr2	118460000	118467199	intron	ENSMUSG00000005102	Eif2ak4	eukaryotic translation initiation factor 2 alpha kinase 4 [Source:MGI Symbol;Acc:MGI:1353427]	-0.39901	2.99832e-09	1.06322e-07
chr11	4677200	4681999	intron	ENSMUSG00000059534	Uqcr10	ubiquinol-cytochrome c reductase, complex III subunit X [Source:MGI Symbol;Acc:MGI:1913402]	-0.443592	2.99096e-09	1.06346e-07
chr9	88480800	88483399	promoter-TSS	ENSMUSG00000032423	Syncrip	synaptotagmin binding, cytoplasmic RNA interacting protein [Source:MGI Symbol;Acc:MGI:1891690]	-0.469506	3.10923e-09	1.10107e-07
chr17	34625800	34642599	Intergenic	ENSMUSG00000015476	Prrt1	proline-rich transmembrane protein 1 [Source:MGI Symbol;Acc:MGI:1932118]	-0.212304	3.14641e-09	1.11276e-07
chr3	89087000	89094399	promoter-TSS	ENSMUSG00000041263	Rusc1	RUN and SH3 domain containing 1 [Source:MGI Symbol;Acc:MGI:1919546]	-0.345533	3.17164e-09	1.12018e-07
chr4	120951000	120953599	promoter-TSS	ENSMUSG00000064141	Zfp69	zinc finger protein 69 [Source:MGI Symbol;Acc:MGI:107794]	-0.61242	3.21411e-09	1.13367e-07
chr15	27465600	27469999	intron	ENSMUSG00000022265	Ank	progressive ankylosis [Source:MGI Symbol;Acc:MGI:3045421]	-0.415487	3.26398e-09	1.14973e-07
chr2	168205000	168208999	promoter-TSS	ENSMUSG00000051149	Adnp	activity-dependent neuroprotective protein [Source:MGI Symbol;Acc:MGI:1338758]	-0.392392	3.28817e-09	1.15671e-07
chr16	38933600	38969399	intron	ENSMUSG00000089607	Gm22500	predicted gene, 22500 [Source:MGI Symbol;Acc:MGI:5452277]	-0.161618	3.40075e-09	1.19314e-07
chr2	125683400	125687399	Distant-promoter	ENSMUSG00000035109	Shc4	SHC (Src homology 2 domain containing) family, member 4 [Source:MGI Symbol;Acc:MGI:2655364]	-0.489954	3.39736e-09	1.19354e-07
chr11	98760600	98778399	TTS	ENSMUSG00000020889	Nr1d1	nuclear receptor subfamily 1, group D, member 1 [Source:MGI Symbol;Acc:MGI:2444210]	-0.216729	3.424e-09	1.19971e-07
chr2	76403200	76407599	Distant-promoter	ENSMUSG00000042359	Osbpl6	oxysterol binding protein-like 6 [Source:MGI Symbol;Acc:MGI:2139014]	-0.44307	3.5464e-09	1.24096e-07
chr13	97891200	97895399	Distant-promoter	ENSMUSG00000114474	AC124397,2		-0.522696	3.5702e-09	1.24764e-07
chr13	24935400	24938799	promoter-TSS	ENSMUSG00000086448	9330162012Rik	cDNA RIKEN 9330162012 gene [Source:MGI Symbol;Acc:MGI:3604449]	-0.45928	3.58552e-09	1.24805e-07
chr11	83298200	83299399	promoter-TSS	ENSMUSG00000018733	Pex12	peroxisomal biogenesis factor 12 [Source:MGI Symbol;Acc:MGI:2144177]	-0.734784	3.579e-09	1.24907e-07
chr16	4677800	4680199	intron	ENSMUSG00000039637	Coro7	coronin 7 [Source:MGI Symbol;Acc:MGI:1926135]	-0.602807	3.58401e-09	1.24917e-07
chr11	24073200	24097799	exon	ENSMUSG00000000861	Bcl11a	B cell CLL/lymphoma 11A (zinc finger protein) [Source:MGI Symbol;Acc:MGI:106190]	-0.18106	3.60956e-09	1.25477e-07
chr9	72880200	72884399	Distant-promoter	ENSMUSG00000102330	Gm37234	predicted gene, 37234 [Source:MGI Symbol;Acc:MGI:5610462]	-0.462466	3.62842e-09	1.25968e-07
chr11	58977000	58987999	intron	ENSMUSG00000020455	Trim11	tripartite motif-containing 11 [Source:MGI Symbol;Acc:MGI:2137355]	-0.287002	3.67002e-09	1.27245e-07
chr6	88870000	88875399	intron	ENSMUSG00000033152	Podxl2	podocalyxin-like 2 [Source:MGI Symbol;Acc:MGI:2442488]	-0.429929	3.70091e-09	1.27565e-07
chr9	122654400	122660599	Distant-promoter	ENSMUSG00000111143	AC164612,1		-0.429929	3.70091e-09	1.27565e-07
chr14	105258200	105259799	exon	ENSMUSG00000053253	Ndfip2	Nedd4 family interacting protein 2 [Source:MGI Symbol;Acc:MGI:1923523]	-0.608251	3.69091e-09	1.27635e-07
chr17	56007000	56012599	promoter-TSS	ENSMUSG00000003199	Mpnd	MPN domain containing [Source:MGI Symbol;Acc:MGI:1915297]	-0.399994	3.68848e-09	1.27718e-07
chr15	78539200	78546199	intron	ENSMUSG00000044933	Sstr3	somatostatin receptor 3 [Source:MGI Symbol;Acc:MGI:98329]	-0.352117	3.69993e-09	1.2778e-07
chr7	3643400	3647599	promoter-TSS	ENSMUSG00000035632	Cnot3	CCR4-NOT transcription complex, subunit 3 [Source:MGI Symbol;Acc:MGI:2385261]	-0.472634	3.71566e-09	1.27824e-07
chr1	157155600	157159399	exon	ENSMUSG00000070565	Rasal2	RAS protein activator like 2 [Source:MGI Symbol;Acc:MGI:2443881]	-0.571667	3.78277e-09	1.29963e-07
chr17	25068400	25085399	intron	ENSMUSG00000024168	Tmem204	transmembrane protein 204 [Source:MGI Symbol;Acc:MGI:3039635]	-0.244619	3.86371e-09	1.31889e-07
chr2	32892600	32916399	Distant-promoter	ENSMUSG00000026796	Fam129b	family with sequence similarity 129, member B [Source:MGI Symbol;Acc:MGI:2442910]	-0.204382	3.85877e-09	1.3189e-07
chr5	129578800	129593199	intron	ENSMUSG00000029436	Mmp17	matrix metallopeptidase 17 [Source:MGI Symbol;Acc:MGI:1346076]	-0.248744	3.85828e-09	1.32044e-07
chr7	112311000	112323799	exon	ENSMUSG00000038244	Mical2	microtubule associated monooxygenase, calponin and LIM domain containing 2 [Source:MGI Symbol;Acc:MGI:2444947]	-0.281761	3.85275e-09	1.32196e-07
chr3	80797600	80804399	exon	ENSMUSG00000033981	Gria2	glutamate receptor, ionotropic, AMPA2 (alpha 2) [Source:MGI Symbol;Acc:MGI:95809]	-0.327214	3.85803e-09	1.32206e-07
chr2	119593600	119596599	intron	ENSMUSG00000085438	1700020I14Rik	RIKEN cDNA 1700020I14 gene [Source:MGI Symbol;Acc:MGI:1913852]	-0.520086	3.95113e-09	1.34699e-07
chrX	71049600	71052799	intron	ENSMUSG00000059401	Mamld1	mastermind-like domain containing 1 [Source:MGI Symbol;Acc:MGI:3045303]	-0.534087	3.95819e-09	1.34767e-07
chr16	37703200	37706999	Intergenic	ENSMUSG00000022820	Ndufb4	NADH dehydrogenase (ubiquinone) 1 beta subcomplex 4 [Source:MGI Symbol;Acc:MGI:1915444]	-0.498316	3.96515e-09	1.3483e-07
chr14	20772600	20796999	intron	ENSMUSG00000021820	Camk2g	calcium/calmodulin-dependent protein kinase II gamma [Source:MGI Symbol;Acc:MGI:88259]	-0.197518	3.99816e-09	1.35779e-07
chr2	121447600	121450799	promoter-TSS	ENSMUSG00000074884	Serf2	small EDRK-rich factor 2 [Source:MGI Symbol;Acc:MGI:1337041]	-0.485674	4.06039e-09	1.37627e-07
chr1	60408400	60410799	promoter-TSS	ENSMUSG00000026782	Abi2	abl-interactor 2 [Source:MGI Symbol;Acc:MGI:106913]	-0.485674	4.06039e-09	1.37627e-07
chr15	82335400	82339999	intron	ENSMUSG00000022453	Naga	N-acetyl galactosaminidase, alpha [Source:MGI Symbol;Acc:MGI:1261422]	-0.477937	4.0695e-09	1.37672e-07
chr10	41518000	41521599	promoter-TSS	ENSMUSG00000019818	Cd164	CD164 antigen [Source:MGI Symbol;Acc:MGI:1859568]	-0.455731	4.1982e-09	1.41845e-07
chr19	41481200	41484399	intron	ENSMUSG00000025019	Lcor	ligand dependent nuclear receptor corepressor [Source:MGI Symbol;Acc:MGI:2443930]	-0.44254	4.20497e-09	1.41892e-07
chr15	39112000	39113199	promoter-TSS	ENSMUSG00000022299	Slc25a32	solute carrier family 25, member 32 [Source:MGI Symbol;Acc:MGI:1917156]	-0.701153	4.23887e-09	1.42854e-07
chr17	65780000	65785199	promoter-TSS	ENSMUSG00000061950	Ppp4r1	protein phosphatase 4, regulatory subunit 1 [Source:MGI Symbol;Acc:MGI:1917601]	-0.41553	4.26917e-09	1.43693e-07
chr6	39554200	39559799	intron	ENSMUSG00000038456	Dennd2a	DENN/MADD domain containing 2A [Source:MGI Symbol;Acc:MGI:2444961]	-0.375889	4.30647e-09	1.44764e-07
chr4	150601600	150620799	Distant-promoter	ENSMUSG00000039852	Rere	arginine glutamic acid dipeptide (RE) repeats [Source:MGI Symbol;Acc:MGI:2683486]	-0.234816	4.35362e-09	1.46163e-07
chr8	123372800	123374999	promoter-TSS	ENSMUSG00000001472	Tcf25	transcription factor 25 (basic helix-loop-helix) [Source:MGI Symbol;Acc:MGI:1914105]	-0.517498	4.36854e-09	1.46386e-07
chr11	116197400	116199799	promoter-TSS	ENSMUSG00000020777	Acox1	acyl-Coenzyme A oxidase 1, palmitoyl [Source:MGI Symbol;Acc:MGI:1330812]	-0.517498	4.36854e-09	1.46386e-07
chr18	38080000	38106999	Intergenic	ENSMUSG00000024451	Arap3	ArfGAP with RhoGAP domain, ankyrin repeat and PH domain 3 [Source:MGI Symbol;Acc:MGI:2147274]	-0.179433	4.4159e-09	1.47507e-07
chr9	7836200	7838599	promoter-TSS	ENSMUSG00000057367	Birc2	baculoviral IAP repeat-containing 2 [Source:MGI Symbol;Acc:MGI:1197009]	-0.472285	4.41552e-09	1.4768e-07
chr1	179545400	179549199	intron	ENSMUSG00000038949	Cnst	consortin, connexin sorting protein [Source:MGI Symbol;Acc:MGI:2445141]	-0.483559	4.43414e-09	1.47929e-07
chr1	128101800	128104199	promoter-TSS	ENSMUSG00000036086	Zranb3	zinc finger, RAN-binding domain containing 3 [Source:MGI Symbol;Acc:MGI:1918362]	-0.540406	4.50983e-09	1.50265e-07
chr17	25546800	25583199	TTS	ENSMUSG00000024176	Sox8	SRY (sex determining region Y)-box 8 [Source:MGI Symbol;Acc:MGI:98370]	-0.153003	4.54155e-09	1.51132e-07
chr5	151159800	151168599	intron	ENSMUSG00000016128	Stard13	StAR-related lipid transfer (START) domain containing 13 [Source:MGI Symbol;Acc:MGI:2385331]	-0.366313	4.55276e-09	1.51315e-07
chr15	81100800	81111199	promoter-TSS	ENSMUSG00000042292	Mkl1	MKL (megakaryoblastic leukemia)/myocardin-like 1 [Source:MGI Symbol;Acc:MGI:2384495]	-0.301092	4.66486e-09	1.54847e-07
chr5	122396600	122405999	intron	ENSMUSG00000029465	Arpc3	actin related protein 2/3 complex, subunit 3 [Source:MGI Symbol;Acc:MGI:1928375]	-0.325788	4.67406e-09	1.54958e-07
chr9	45114800	45125399	intron	ENSMUSG00000070304	Scn2b	sodium channel, voltage-gated, type II, beta [Source:MGI Symbol;Acc:MGI:106921]	-0.297028	4.71142e-09	1.56001e-07
chr7	15919600	15924599	intron	ENSMUSG00000041571	Selenow	selenoprotein W [Source:MGI Symbol;Acc:MGI:1100878]	-0.363375	4.7803e-09	1.58084e-07
chr15	13171600	13174799	intron	ENSMUSG00000039385	Cdh6	cadherin 6 [Source:MGI Symbol;Acc:MGI:107435]	-0.543725	4.80343e-09	1.58453e-07
chr11	59447600	59451599	promoter-TSS	ENSMUSG00000009894	Snap47	synaptosomal-associated protein, 47 [Source:MGI Symbol;Acc:MGI:1915076]	-0.470327	4.80006e-09	1.5854e-07
chr11	43681200	43683799	promoter-TSS	ENSMUSG00000044950	Pwwp2a	PWWP domain containing 2A [Source:MGI Symbol;Acc:MGI:1918052]	-0.514934	4.82553e-09	1.58787e-07
chr4	138261600	138265599	intron	ENSMUSG00000028758	Kif17	kinesin family member 17 [Source:MGI Symbol;Acc:MGI:1098229]	-0.473917	4.82423e-09	1.58942e-07
chr8	64870000	64872799	Intergenic	ENSMUSG00000031605	Klhl2	kelch-like 2, Mayven [Source:MGI Symbol;Acc:MGI:1924363]	-0.600067	4.84093e-09	1.59096e-07
chr2	92911400	92925399	intron	ENSMUSG00000027220	Syt13	synaptotagmin XIII [Source:MGI Symbol;Acc:MGI:1933945]	-0.266945	4.89963e-09	1.60826e-07
chr1	52231400	52233999	promoter-TSS	ENSMUSG00000026103	Gls	glutaminase [Source:MGI Symbol;Acc:MGI:95752]	-0.442002	4.98584e-09	1.63453e-07
chr3	98023400	98048199	TTS	ENSMUSG00000105728	Gm42819	predicted gene 42819 [Source:MGI Symbol;Acc:MGI:5662956]	-0.207288	5.00957e-09	1.64028e-07
chr10	9899000	9901999	promoter-TSS	ENSMUSG00000019790	Stxbp5	syntaxin binding protein 5 (tomosyn) [Source:MGI Symbol;Acc:MGI:1926058]	-0.426389	5.03604e-09	1.64488e-07
chr15	80136600	80139999	intron	ENSMUSG00000022414	Tab1	TGF-beta activated kinase 1/MAP3K7 binding protein 1 [Source:MGI Symbol;Acc:MGI:1913763]	-0.50505	5.03099e-09	1.64526e-07
chr10	41905600	41910199	exon	ENSMUSG00000038332	Sesn1	sestrin 1 [Source:MGI Symbol;Acc:MGI:2155278]	-0.500379	5.10986e-09	1.66693e-07
chr19	28961400	28965999	promoter-TSS	ENSMUSG00000064202	4430402I18Rik	RIKEN cDNA 4430402I18 gene [Source:MGI Symbol;Acc:MGI:1918036]	-0.398593	5.1283e-09	1.66884e-07
chr14	24937000	24940199	Intergenic	ENSMUSG00000072686	Gm10398	predicted gene 10398 [Source:MGI Symbol;Acc:MGI:3642254]	-0.586049	5.12563e-09	1.67002e-07
chr17	15371800	15377999	promoter-TSS	ENSMUSG00000097566	A930024N18Rik	RIKEN cDNA A930024N18 gene [Source:MGI Symbol;Acc:MGI:4360907]	-0.346433	5.17233e-09	1.6811e-07
chr10	77604800	77608999	exon	ENSMUSG00000020265	Sumo3	small ubiquitin-like modifier 3 [Source:MGI Symbol;Acc:MGI:1336201]	-0.447583	5.19918e-09	1.68776e-07
chr9	37362600	37370199	promoter-TSS	ENSMUSG00000046240	Hepacam	hepatocyte cell adhesion molecule [Source:MGI Symbol;Acc:MGI:1920177]	-0.337208	5.25559e-09	1.70398e-07
chr1	176810800	176815399	intron	ENSMUSG00000057335	Cep170	centrosomal protein 170 [Source:MGI Symbol;Acc:MGI:1918348]	-0.378751	5.299e-09	1.71596e-07
chr4	132302600	132303799	exon	ENSMUSG00000089687	Rab42	RAB42, member RAS oncogene family [Source:MGI Symbol;Acc:MGI:2441753]	-0.771027	5.33004e-09	1.7239e-07
chr2	163717400	163727799	exon	ENSMUSG00000017697	Ada	adenosine deaminase [Source:MGI Symbol;Acc:MGI:87916]	-0.298977	5.39844e-09	1.74177e-07
chr18	54542600	54549599	Intergenic	ENSMUSG00000096982	Redrum	Redrum, erythroid developmental long intergenic non-protein coding transcript [Source:MGI Symbol;Acc:MGI:1924683]	-0.424929	5.39525e-09	1.74286e-07
chr10	61373800	61387199	exon	ENSMUSG00000112875	AC122197,2		-0.258853	5.43105e-09	1.75016e-07
chr5	137310000	137316399	TTS	ENSMUSG00000023348	Trip6	thyroid hormone receptor interactor 6 [Source:MGI Symbol;Acc:MGI:1343458]	-0.397393	5.44976e-09	1.75192e-07
chr5	36829000	36830999	intron	ENSMUSG00000029119	Man2b2	mannosidase 2, alpha B2 [Source:MGI Symbol;Acc:MGI:1195262]	-0.629748	5.44886e-09	1.75376e-07
chr2	4556600	4563199	exon	ENSMUSG00000026657	Frmd4a	FERM domain containing 4A [Source:MGI Symbol;Acc:MGI:1919850]	-0.35873	5.53931e-09	1.77425e-07
chr8	124016600	124023199	intron	ENSMUSG00000038697	Taf5l	TATA-box binding protein associated factor 5 like [Source:MGI Symbol;Acc:MGI:1919039]	-0.38253	5.53305e-09	1.7744e-07
chrX	167208000	167209999	promoter-TSS	ENSMUSG00000049775	Tmsb4x	thymosin, beta 4, X chromosome [Source:MGI Symbol;Acc:MGI:99510]	-0.643636	5.54674e-09	1.77449e-07
chr7	28435400	28437199	promoter-TSS	ENSMUSG00000109336	Samd4b	sterile alpha motif domain containing 4B [Source:MGI Symbol;Acc:MGI:2448542]	-0.65894	5.52953e-09	1.77541e-07
chr3	138063600	138071399	promoter-TSS	ENSMUSG00000049349	Gm5105	predicted gene 5105 [Source:MGI Symbol;Acc:MGI:3645344]	-0.337923	5.59326e-09	1.78721e-07
chr14	84442600	84448999	exon	ENSMUSG00000035566	Pcdh17	protocadherin 17 [Source:MGI Symbol;Acc:MGI:2684924]	-0.343249	5.60244e-09	1.78799e-07
chr1	134091600	134106599	promoter-TSS	ENSMUSG00000102380	Gm38140	predicted gene, 38140 [Source:MGI Symbol;Acc:MGI:5611368]	-0.249357	5.65669e-09	1.80313e-07
chr7	27329600	27341399	Distant-promoter	ENSMUSG00000040488	Ltbp4	latent transforming growth factor beta binding protein 4 [Source:MGI Symbol;Acc:MGI:1321395]	-0.282225	5.68154e-09	1.8067e-07
chr11	106786600	106790199	promoter-TSS	ENSMUSG00000020719	Ddx5	DEAD (Asp-Glu-Ala-Asp) box polypeptide 5 [Source:MGI Symbol;Acc:MGI:105037]	-0.406993	5.67999e-09	1.80838e-07
chr15	100466200	100469999	promoter-TSS	ENSMUSG00000097827	5330439K02Rik	RIKEN cDNA 5330439K02 gene [Source:MGI Symbol;Acc:MGI:1925532]	-0.477309	5.75035e-09	1.8242e-07
chr18	35117400	35119999	promoter-TSS	ENSMUSG00000037815	Ctnna1	catenin (cadherin associated protein), alpha 1 [Source:MGI Symbol;Acc:MGI:88274]	-0.554386	5.74845e-09	1.82579e-07
chr6	48593200	48602999	TTS	ENSMUSG00000052751	Repin1	replication initiator 1 [Source:MGI Symbol;Acc:MGI:1889817]	-0.279664	5.798e-09	1.83712e-07
chr11	68850400	68854999	intron	ENSMUSG00000018736	Ndel1	nudE neurodevelopment protein 1 like 1 [Source:MGI Symbol;Acc:MGI:1932915]	-0.45174	5.82077e-09	1.84213e-07
chr18	20745000	20746999	exon	ENSMUSG00000056124	B4galt6	UDP-Gal:betaGlcNAc beta 1,4-galactosyltransferase, polypeptide 6 [Source:MGI Symbol;Acc:MGI:1928380]	-0.509871	5.87169e-09	1.85603e-07
chr19	47012600	47016399	promoter-TSS	ENSMUSG00000034336	Ina	internexin neuronal intermediate filament protein, alpha [Source:MGI Symbol;Acc:MGI:96568]	-0.454795	5.916e-09	1.86781e-07
chr2	131202800	131207799	Distant-promoter	ENSMUSG00000068264	Ap5s1	adaptor-related protein 5 complex, sigma 1 subunit [Source:MGI Symbol;Acc:MGI:1916846]	-0.44422	6.04305e-09	1.90565e-07
chr6	88498800	88503399	Distant-promoter	ENSMUSG00000107659	Gm44170	predicted gene, 44170 [Source:MGI Symbol;Acc:MGI:5690562]	-0.46119	6.07815e-09	1.90763e-07
chr14	31128200	31131999	Distant-promoter	ENSMUSG00000058351	Smim4	small integral membrane protein 4 [Source:MGI Symbol;Acc:MGI:1913737]	-0.500258	6.07814e-09	1.90989e-07
chr7	126793800	126801199	promoter-TSS	ENSMUSG00000058966	Fam57b	family with sequence similarity 57, member B [Source:MGI Symbol;Acc:MGI:1916202]	-0.305377	6.07153e-09	1.91008e-07
chr16	34988800	35001399	exon	ENSMUSG00000035376	Hacd2	3-hydroxyacyl-CoA dehydratase 2 [Source:MGI Symbol;Acc:MGI:1918007]	-0.282411	6.1004e-09	1.91009e-07
chr12	80109400	80116999	promoter-TSS	ENSMUSG00000021127	Zfp36l1	zinc finger protein 36, C3H type-like 1 [Source:MGI Symbol;Acc:MGI:107946]	-0.311012	6.0956e-09	1.91085e-07
chr4	115783800	115785999	promoter-TSS	ENSMUSG00000028710	Atpaf1	ATP synthase mitochondrial F1 complex assembly factor 1 [Source:MGI Symbol;Acc:MGI:2180560]	-0.547581	6.06836e-09	1.91135e-07
chr8	35631200	35635799	intron	ENSMUSG00000070056	Mfhas1	malignant fibrous histiocytoma amplified sequence 1 [Source:MGI Symbol;Acc:MGI:1098644]	-0.495713	6.15294e-09	1.91973e-07
chr18	61554600	61557399	intron	ENSMUSG00000024576	Csnk1a1	casein kinase 1, alpha 1 [Source:MGI Symbol;Acc:MGI:1934950]	-0.428123	6.14323e-09	1.92009e-07
chr5	116468800	116475999	intron	ENSMUSG00000063919	Srrm4	serine/arginine repetitive matrix 4 [Source:MGI Symbol;Acc:MGI:1916205]	-0.428123	6.14323e-09	1.92009e-07
chr8	40893200	40897999	Distant-promoter	ENSMUSG00000031596	Slc7a2	solute carrier family 7 (cationic amino acid transporter, y+ system), member 2 [Source:MGI Symbol;Acc:MGI:99828]	-0.517609	6.17999e-09	1.9259e-07
chr2	155470800	155474999	intron	ENSMUSG00000038369	Ncoa6	nuclear receptor coactivator 6 [Source:MGI Symbol;Acc:MGI:1929915]	-0.437167	6.21033e-09	1.93308e-07
chr7	4914400	4928199	promoter-TSS	ENSMUSG00000035285	Nat14	N-acetyltransferase 14 [Source:MGI Symbol;Acc:MGI:3039561]	-0.232806	6.38858e-09	1.98391e-07
chr15	74662000	74679999	exon	ENSMUSG00000022602	Arc	activity regulated cytoskeletal-associated protein [Source:MGI Symbol;Acc:MGI:88067]	-0.207159	6.38847e-09	1.9862e-07
chr19	46636600	46647399	intron	ENSMUSG00000047731	Wbp1l	WW domain binding protein 1 like [Source:MGI Symbol;Acc:MGI:107577]	-0.288791	6.45516e-09	2.00223e-07
chr15	81877200	81888399	intron	ENSMUSG00000022477	Aco2	aconitase 2, mitochondrial [Source:MGI Symbol;Acc:MGI:87880]	-0.304255	6.54523e-09	2.0278e-07
chr14	75844400	75845999	promoter-TSS	ENSMUSG00000060126	Tpt1	tumor protein, translationally-controlled 1 [Source:MGI Symbol;Acc:MGI:104890]	-0.502544	6.58075e-09	2.03642e-07
chr14	54772200	54783399	intron	ENSMUSG00000022180	Slc7a8	solute carrier family 7 (cationic amino acid transporter, y+ system), member 8 [Source:MGI Symbol;Acc:MGI:1355323]	-0.301347	6.617e-09	2.04525e-07
chr17	27118600	27136399	intron	ENSMUSG00000024208	Uqcc2	ubiquinol-cytochrome c reductase complex assembly factor 2 [Source:MGI Symbol;Acc:MGI:1914517]	-0.217914	6.72924e-09	2.07752e-07
chr11	61597000	61601999	Distant-promoter	ENSMUSG00000001036	Epn2	epsin 2 [Source:MGI Symbol;Acc:MGI:1333766]	-0.493408	6.74363e-09	2.07954e-07
chr7	34720800	34725399	intron	ENSMUSG00000060402	Chst8	carbohydrate (N-acetylgalactosamine 4-0) sulfotransferase 8 [Source:MGI Symbol;Acc:MGI:1916197]	-0.469578	6.77805e-09	2.08772e-07
chr4	152425400	152484999	promoter-TSS	ENSMUSG00000028931	Kcnab2	potassium voltage-gated channel, shaker-related subfamily, beta member 2 [Source:MGI Symbol;Acc:MGI:109239]	-0.120335	6.78703e-09	2.08806e-07
chr1	167283400	167286199	promoter-TSS	ENSMUSG00000026558	Uck2	uridine-cytidine kinase 2 [Source:MGI Symbol;Acc:MGI:1931744]	-0.480881	6.84017e-09	2.10196e-07
chr3	153565600	153604199	intron	ENSMUSG00000089376	Gm22136	predicted gene, 22136 [Source:MGI Symbol;Acc:MGI:5451913]	-0.151746	6.88199e-09	2.11236e-07
chr7	133120200	133125799	promoter-TSS	ENSMUSG00000030970	Ctbp2	C-terminal binding protein 2 [Source:MGI Symbol;Acc:MGI:1201686]	-0.364946	6.95695e-09	2.1329e-07
chr12	111037200	111040999	promoter-TSS	ENSMUSG00000037896	Rcor1	REST corepressor 1 [Source:MGI Symbol;Acc:MGI:106340]	-0.408209	6.9736e-09	2.13553e-07
chr4	101634600	101638399	Distant-promoter	ENSMUSG00000035212	Leprot	leptin receptor overlapping transcript [Source:MGI Symbol;Acc:MGI:2687005]	-0.558784	7.21916e-09	2.20818e-07
chr5	113989000	113994599	intron	ENSMUSG00000042121	Ssh1	slingshot homolog 1 (Drosophila) [Source:MGI Symbol;Acc:MGI:2686240]	-0.379636	7.27744e-09	2.22344e-07
chr6	83431800	83445199	exon	ENSMUSG00000034832	Tet3	tet methylcytosine dioxygenase 3 [Source:MGI Symbol;Acc:MGI:2446229]	-0.242985	7.29578e-09	2.22647e-07
chr10	117844800	117847599	promoter-TSS	ENSMUSG00000052681	Rap1b	RAS related protein 1b [Source:MGI Symbol;Acc:MGI:894315]	-0.467604	7.36234e-09	2.2442e-07
chr7	66426400	66428599	promoter-TSS	ENSMUSG00000015134	Aldh1a3	aldehyde dehydrogenase family 1, subfamily A3 [Source:MGI Symbol;Acc:MGI:1861722]	-0.673112	7.40754e-09	2.25021e-07
chr2	73588000	73619999	intron	ENSMUSG00000086544	Chn1os3	chimerin 1, opposite strand 3 [Source:MGI Symbol;Acc:MGI:3705094]	-0.160467	7.41849e-09	2.25096e-07
chr4	137500800	137504399	intron	ENSMUSG00000028763	Hspg2	perlecan (heparan sulfate proteoglycan 2) [Source:MGI Symbol;Acc:MGI:96257]	-0.531944	7.39439e-09	2.25138e-07
chr17	34114800	34124999	TTS	ENSMUSG00000024335	Brd2	bromodomain containing 2 [Source:MGI Symbol;Acc:MGI:99495]	-0.235661	7.4072e-09	2.25269e-07
chr15	98802000	98812199	promoter-TSS	ENSMUSG00000097414	B130046B21Rik	RIKEN cDNA B130046B21 gene [Source:MGI Symbol;Acc:MGI:3704458]	-0.269661	7.50586e-09	2.27486e-07
chr2	30118000	30126399	intron	ENSMUSG00000039686	Zer1	zyg-11 related, cell cycle regulator [Source:MGI Symbol;Acc:MGI:2442511]	-0.282982	7.55112e-09	2.28075e-07
chr11	32212600	32247199	exon	ENSMUSG00000020287	Mpg	N-methylpurine-DNA glycosylase [Source:MGI Symbol;Acc:MGI:97073]	-0.166332	7.54011e-09	2.28263e-07
chr7	78568600	78588799	promoter-TSS	ENSMUSG00000059146	Ntrk3	neurotrophic tyrosine kinase, receptor, type 3 [Source:MGI Symbol;Acc:MGI:97385]	-0.204436	7.55108e-09	2.28334e-07
chr5	121171800	121189599	intron	ENSMUSG00000106940	Gm42930	predicted gene 42930 [Source:MGI Symbol;Acc:MGI:5663067]	-0.233144	7.57034e-09	2.28395e-07
chr9	46149000	46153799	Distant-promoter	ENSMUSG00000034135	Sik3	SIK family kinase 3 [Source:MGI Symbol;Acc:MGI:2446296]	-0.45252	7.59022e-09	2.28604e-07
chr10	59537800	59542199	intron	ENSMUSG00000071280	Gm10322	predicted gene 10322 [Source:MGI Symbol;Acc:MGI:3704363]	-0.45252	7.59022e-09	2.28604e-07
chr11	117477800	117485999	intron	ENSMUSG00000110653	Gm34418	predicted gene, 34418 [Source:MGI Symbol;Acc:MGI:5593577]	-0.322799	7.62107e-09	2.29143e-07
chr6	99520000	99525999	promoter-TSS	ENSMUSG00000030067	Foxp1	forkhead box P1 [Source:MGI Symbol;Acc:MGI:1914004]	-0.311707	7.7608e-09	2.33079e-07
chr5	150124600	150138199	intron	ENSMUSG00000056602	Fry	FRY microtubule binding protein [Source:MGI Symbol;Acc:MGI:2443895]	-0.277807	7.85406e-09	2.35613e-07
chr6	114868800	114895599	Distant-promoter	ENSMUSG00000030315	Vgll4	vestigial like family member 4 [Source:MGI Symbol;Acc:MGI:2652840]	-0.165309	7.91289e-09	2.36574e-07
chr11	78112000	78117399	promoter-TSS	ENSMUSG00000037750	Fam222b	family with sequence similarity 222, member B [Source:MGI Symbol;Acc:MGI:2384939]	-0.434987	7.91055e-09	2.36771e-07
chr15	76456200	76470599	intron	ENSMUSG00000034161	Scx	scleraxis [Source:MGI Symbol;Acc:MGI:102934]	-0.246224	7.90851e-09	2.36978e-07
chr11	70698600	70713199	promoter-TSS	ENSMUSG00000105932	Mir6925	microRNA 6925 [Source:MGI Symbol;Acc:MGI:5562733]	-0.227486	7.96738e-09	2.37934e-07
chr11	98845600	98857199	exon	ENSMUSG00000038020	Rapgefl1	Rap guanine nucleotide exchange factor (GEF)-like 1 [Source:MGI Symbol;Acc:MGI:3611446]	-0.293282	7.99507e-09	2.38493e-07
chr11	116029200	116032799	intron	ENSMUSG00000020770	Unk	unkempt family zinc finger [Source:MGI Symbol;Acc:MGI:2442456]	-0.447739	8.04882e-09	2.39826e-07
chr7	67221800	67224599	promoter-TSS	ENSMUSG00000043831	Lysmd4	LysM, putative peptidoglycan-binding, domain containing 4 [Source:MGI Symbol;Acc:MGI:1922349]	-0.544879	8.05822e-09	2.39836e-07
chr10	20310800	20313399	promoter-TSS	ENSMUSG00000069713	4933406P04Rik	RIKEN cDNA 4933406P04 gene [Source:MGI Symbol;Acc:MGI:1921670]	-0.488856	8.08143e-09	2.39988e-07
chr7	114135000	114144399	Intergenic	ENSMUSG00000055723	Rras2	related RAS viral (r-ras) oncogene 2 [Source:MGI Symbol;Acc:MGI:1914172]	-0.337073	8.07367e-09	2.40026e-07
chr1	165632400	165636399	promoter-TSS	ENSMUSG00000026566	Mpzl1	myelin protein zero-like 1 [Source:MGI Symbol;Acc:MGI:1915731]	-0.480583	8.13308e-09	2.40981e-07
chr3	84813000	84815999	promoter-TSS	ENSMUSG00000028086	Fbxw7	F-box and WD-40 domain protein 7 [Source:MGI Symbol;Acc:MGI:1354695]	-0.476657	8.12662e-09	2.41059e-07
chr14	40961800	40969399	intron	ENSMUSG00000037824	Tspan14	tetraspanin 14 [Source:MGI Symbol;Acc:MGI:1196325]	-0.326573	8.16695e-09	2.41714e-07
chr7	17011600	17036199	intron	ENSMUSG00000003099	Ppp5c	protein phosphatase 5, catalytic subunit [Source:MGI Symbol;Acc:MGI:102666]	-0.200975	8.19311e-09	2.42218e-07
chr7	97578400	97581399	promoter-TSS	ENSMUSG00000035623	Rsf1	remodeling and spacing factor 1 [Source:MGI Symbol;Acc:MGI:2682305]	-0.40751	8.23498e-09	2.43184e-07
chr1	63990800	64000999	Intergenic	ENSMUSG00000044689	Gm13749	predicted gene 13749 [Source:MGI Symbol;Acc:MGI:3649721]	-0.304796	8.34744e-09	2.46231e-07
chr5	142967400	142977199	TTS	ENSMUSG00000029581	Fscn1	fascin actin-bundling protein 1 [Source:MGI Symbol;Acc:MGI:1352745]	-0.314922	8.43426e-09	2.48515e-07
chr7	27612000	27614999	intron	ENSMUSG00000004056	Akt2	thymoma viral proto-oncogene 2 [Source:MGI Symbol;Acc:MGI:104874]	-0.548461	8.56427e-09	2.52066e-07
chr11	4734000	4749599	intron	ENSMUSG00000009075	Cabp7	calcium binding protein 7 [Source:MGI Symbol;Acc:MGI:2183437]	-0.225198	8.64234e-09	2.54081e-07
chr13	78197400	78213799	intron	ENSMUSG00000087143	A830082K12Rik	RIKEN cDNA A830082K12 gene [Source:MGI Symbol;Acc:MGI:2443527]	-0.206896	8.74306e-09	2.56757e-07
chr4	82433800	82435999	Distant-promoter	ENSMUSG00000084595	n-R5s188	nuclear encoded rRNA 5S 188 [Source:MGI Symbol;Acc:MGI:4422053]	-0.667277	8.75991e-09	2.56967e-07
chr7	138840000	138850999	promoter-TSS	ENSMUSG00000041769	Ppp2r2d	protein phosphatase 2, regulatory subunit B, delta [Source:MGI Symbol;Acc:MGI:1289252]	-0.285667	8.78088e-09	2.57297e-07
chr3	101597800	101607599	intron	ENSMUSG00000033161	Atp1a1	ATPase, Na+/K+ transporting, alpha 1 polypeptide [Source:MGI Symbol;Acc:MGI:88105]	-0.298425	8.82823e-09	2.57829e-07
chr8	127498800	127501199	intron	ENSMUSG00000025812	Pard3	par-3 family cell polarity regulator [Source:MGI Symbol;Acc:MGI:2135608]	-0.635774	8.82117e-09	2.57907e-07
chr9	102777400	102780199	intron	ENSMUSG00000110884	AC164161,2		-0.594446	8.81514e-09	2.58016e-07
chr3	85299000	85304799	Distant-promoter	ENSMUSG00000099995	1700036G14Rik	RIKEN cDNA 1700036G14 gene [Source:MGI Symbol;Acc:MGI:1920533]	-0.448966	8.85103e-09	2.5821e-07
chr5	81019600	81024599	exon	ENSMUSG00000037605	Adgrl3	adhesion G protein-coupled receptor L3 [Source:MGI Symbol;Acc:MGI:2441950]	-0.333364	9.05964e-09	2.64005e-07
chr4	97995800	98000399	intron	ENSMUSG00000028565	Nfia	nuclear factor I/A [Source:MGI Symbol;Acc:MGI:108056]	-0.526224	9.11422e-09	2.65013e-07
chr8	94147800	94157199	promoter-TSS	ENSMUSG00000031760	Mt3	metallothionein 3 [Source:MGI Symbol;Acc:MGI:97173]	-0.299289	9.125e-09	2.65035e-07
chr14	76791000	76797599	Intergenic	ENSMUSG00000101009	1700108F19Rik	RIKEN cDNA 1700108F19 gene [Source:MGI Symbol;Acc:MGI:1920814]	-0.370811	9.10982e-09	2.65176e-07
chr9	37566600	37570799	intron	ENSMUSG00000001942	Siae	sialic acid acetylesterase [Source:MGI Symbol;Acc:MGI:104803]	-0.441441	9.15467e-09	2.65606e-07
chr11	119499200	119525399	TTS	ENSMUSG00000039850	Endov	endonuclease V [Source:MGI Symbol;Acc:MGI:2444688]	-0.175765	9.18444e-09	2.66178e-07
chr4	130791000	130807199	intron	ENSMUSG00000025743	Sdc3	syndecan 3 [Source:MGI Symbol;Acc:MGI:1349163]	-0.23397	9.19577e-09	2.66215e-07
chr1	93444200	93446999	promoter-TSS	ENSMUSG00000034088	Hdlbp	high density lipoprotein (HDL) binding protein [Source:MGI Symbol;Acc:MGI:99256]	-0.535383	9.39851e-09	2.71787e-07
chr5	25496600	25500599	promoter-TSS	ENSMUSG00000038056	Kmt2c	lysine (K)-specific methyltransferase 2C [Source:MGI Symbol;Acc:MGI:2444959]	-0.379168	9.50745e-09	2.74638e-07
chr4	123309800	123315199	TTS	ENSMUSG00000076436	Oxct2a	3-oxoacid CoA transferase 2A [Source:MGI Symbol;Acc:MGI:1891061]	-0.468802	9.57227e-09	2.76209e-07
chr2	60123600	60127199	intron	ENSMUSG00000026987	Baz2b	bromodomain adjacent to zinc finger domain, 2B [Source:MGI Symbol;Acc:MGI:2442782]	-0.437038	9.61782e-09	2.7692e-07
chr2	7080000	7084999	Distant-promoter	ENSMUSG00000002107	Celf2	CUGBP, Elav-like family member 2 [Source:MGI Symbol;Acc:MGI:1338822]	-0.391161	9.6118e-09	2.77048e-07
chr15	97748000	97770599	promoter-TSS	ENSMUSG00000022469	Rapgef3	Rap guanine nucleotide exchange factor (GEF) 3 [Source:MGI Symbol;Acc:MGI:2441741]	-0.195313	9.68721e-09	2.78615e-07
chr5	121141600	121147999	Distant-promoter	ENSMUSG00000043733	Ptpn11	protein tyrosine phosphatase, non-receptor type 11 [Source:MGI Symbol;Acc:MGI:99511]	-0.352735	9.70687e-09	2.78878e-07
chr2	103794800	103798999	promoter-TSS	ENSMUSG00000027184	Caprin1	cell cycle associated protein 1 [Source:MGI Symbol;Acc:MGI:1858234]	-0.403578	9.94938e-09	2.85535e-07
chr5	33994800	34004799	promoter-TSS	ENSMUSG00000048142	Nat8l	N-acetyltransferase 8-like [Source:MGI Symbol;Acc:MGI:2447776]	-0.276807	9.97195e-09	2.85873e-07
chr9	113789800	113794599	Distant-promoter	ENSMUSG00000033392	Clasp2	CLIP associating protein 2 [Source:MGI Symbol;Acc:MGI:1923749]	-0.380566	9.99382e-09	2.86191e-07
chr16	55893400	55895999	intron	ENSMUSG00000075033	Nxpe3	neurexophilin and PC-esterase domain family, member 3 [Source:MGI Symbol;Acc:MGI:2686598]	-0.504738	1.00756e-08	2.88222e-07
chr12	70967800	70970399	Distant-promoter	ENSMUSG00000060073	Psma3	proteasome (prosome, macropain) subunit, alpha type 3 [Source:MGI Symbol;Acc:MGI:104883]	-0.56001	1.01717e-08	2.90655e-07
chr3	135687200	135694399	intron	ENSMUSG00000028163	Nfkb1	nuclear factor of kappa light polypeptide gene enhancer in B cells 1, p105 [Source:MGI Symbol;Acc:MGI:97312]	-0.344098	1.01835e-08	2.90678e-07
chr8	70538200	70542599	intron	ENSMUSG00000070002	Ell	elongation factor RNA polymerase II [Source:MGI Symbol;Acc:MGI:109377]	-0.426235	1.01953e-08	2.90702e-07
chr6	119091400	119095999	Distant-promoter	ENSMUSG00000051331	Cacna1c	calcium channel, voltage-dependent, L type, alpha 1C subunit [Source:MGI Symbol;Acc:MGI:103013]	-0.499879	1.02326e-08	2.90827e-07
chr11	102223000	102230799	intron	ENSMUSG00000008855	Hdac5	histone deacetylase 5 [Source:MGI Symbol;Acc:MGI:1333784]	-0.292291	1.02179e-08	2.91034e-07
chr9	66502800	66515199	TTS	ENSMUSG00000050503	Fbxl22	F-box and leucine-rich repeat protein 22 [Source:MGI Symbol;Acc:MGI:1921415]	-0.271979	1.02311e-08	2.91098e-07
chr2	26021000	26022399	promoter-TSS	ENSMUSG00000036352	Ubac1	ubiquitin associated domain containing 1 [Source:MGI Symbol;Acc:MGI:1920995]	-0.661535	1.03298e-08	2.93275e-07
chr17	17621800	17626599	intron	ENSMUSG00000023845	Lnpep	leucyl/cystinyl aminopeptidase [Source:MGI Symbol;Acc:MGI:2387123]	-0.35557	1.03785e-08	2.94185e-07
chr17	27551800	27559199	Distant-promoter	ENSMUSG00000046711	Hmga1	high mobility group AT-hook 1 [Source:MGI Symbol;Acc:MGI:96160]	-0.35557	1.03785e-08	2.94185e-07
chr15	97245000	97248799	promoter-TSS	ENSMUSG00000044250	Pced1b	PC-esterase domain containing 1B [Source:MGI Symbol;Acc:MGI:2446270]	-0.466795	1.03955e-08	2.94195e-07
chr5	124475200	124479399	exon	ENSMUSG00000029401	Rilpl2	Rab interacting lysosomal protein-like 2 [Source:MGI Symbol;Acc:MGI:1933112]	-0.490696	1.04487e-08	2.95385e-07
chr6	83115000	83122599	TTS	ENSMUSG00000030035	Wbp1	WW domain binding protein 1 [Source:MGI Symbol;Acc:MGI:104710]	-0.322449	1.05084e-08	2.96755e-07
chr8	64830800	64851399	intron	ENSMUSG00000031605	Klhl2	kelch-like 2, Mayven [Source:MGI Symbol;Acc:MGI:1924363]	-0.183055	1.0557e-08	2.97811e-07
chr1	182762200	182765799	promoter-TSS	ENSMUSG00000038576	Susd4	sushi domain containing 4 [Source:MGI Symbol;Acc:MGI:2138351]	-0.422359	1.05821e-08	2.98202e-07
chr9	61370800	61374999	promoter-TSS	ENSMUSG00000032280	Tle3	transducin-like enhancer of split 3 [Source:MGI Symbol;Acc:MGI:104634]	-0.367802	1.0682e-08	3.00696e-07
chr19	46312600	46333599	intron	ENSMUSG00000037126	Psd	pleckstrin and Sec7 domain containing [Source:MGI Symbol;Acc:MGI:1920978]	-0.191876	1.07962e-08	3.03268e-07
chr6	118010200	118025399	intron	ENSMUSG00000030134	Rasgef1a	RasGEF domain family, member 1A [Source:MGI Symbol;Acc:MGI:1917977]	-0.220727	1.0814e-08	3.03445e-07
chr11	116319200	116322399	Intergenic	ENSMUSG00000064588	n-R5s74	nuclear encoded rRNA 5S 74 [Source:MGI Symbol;Acc:MGI:4421919]	-0.552684	1.07921e-08	3.03473e-07
chr15	82353200	82355399	promoter-TSS	ENSMUSG00000022450	Ndufa6	NADH dehydrogenase (ubiquinone) 1 alpha subcomplex, 6 (B14) [Source:MGI Symbol;Acc:MGI:1914380]	-0.526385	1.084e-08	3.03853e-07
chr17	25187800	25191399	exon	ENSMUSG00000015127	Unkl	unkempt family like zinc finger [Source:MGI Symbol;Acc:MGI:1921404]	-0.44087	1.08561e-08	3.03981e-07
chr2	70824000	70826999	promoter-TSS	ENSMUSG00000041997	Tlk1	tousled-like kinase 1 [Source:MGI Symbol;Acc:MGI:2441683]	-0.454676	1.08693e-08	3.04031e-07
chr5	31290200	31297599	promoter-TSS	ENSMUSG00000038552	Fndc4	fibronectin type III domain containing 4 [Source:MGI Symbol;Acc:MGI:1917195]	-0.346625	1.09635e-08	3.05375e-07
chr2	30466800	30474199	Intergenic	ENSMUSG00000089762	Ier5l	immediate early response 5-like [Source:MGI Symbol;Acc:MGI:1919750]	-0.293878	1.09588e-08	3.05566e-07
chr5	112513000	112524599	intron	ENSMUSG00000058153	Sez6l	seizure related 6 homolog like [Source:MGI Symbol;Acc:MGI:1935121]	-0.291269	1.0955e-08	3.05781e-07
chr1	149856800	149869999	intron	ENSMUSG00000077516	n-R5s219	nuclear encoded rRNA 5S 219 [Source:MGI Symbol;Acc:MGI:4422084]	-0.280151	1.09485e-08	3.05923e-07
chr8	70551000	70567599	intron	ENSMUSG00000070002	Ell	elongation factor RNA polymerase II [Source:MGI Symbol;Acc:MGI:109377]	-0.228956	1.09973e-08	3.05995e-07
chr19	4280600	4288599	Distant-promoter	ENSMUSG00000005986	Ankrd13d	ankyrin repeat domain 13 family, member D [Source:MGI Symbol;Acc:MGI:1915673]	-0.331819	1.10123e-08	3.0609e-07
chr6	90794600	90813799	intron	ENSMUSG00000034312	Iqsec1	IQ motif and Sec7 domain 1 [Source:MGI Symbol;Acc:MGI:1196356]	-0.200234	1.10362e-08	3.06434e-07
chr15	74514000	74539999	intron	ENSMUSG00000034730	Adgrb1	adhesion G protein-coupled receptor B1 [Source:MGI Symbol;Acc:MGI:1933736]	-0.165243	1.12414e-08	3.11478e-07
chr11	88096600	88101399	promoter-TSS	ENSMUSG00000018378	Cuedc1	CUE domain containing 1 [Source:MGI Symbol;Acc:MGI:2144281]	-0.364662	1.12309e-08	3.11514e-07
chr11	75784600	75788999	Distant-promoter	ENSMUSG00000087059	Gm12339	predicted gene 12339 [Source:MGI Symbol;Acc:MGI:3650628]	-0.492829	1.13503e-08	3.14169e-07
chr2	66123800	66125399	promoter-TSS	ENSMUSG00000026994	Galnt3	UDP-N-acetyl-alpha-D-galactosamine:polypeptide N-acetylgalactosaminyltransferase 3 [Source:MGI Symbol;Acc:MGI:894695]	-0.586392	1.14304e-08	3.15397e-07
chr3	79812200	79830999	Distant-promoter	ENSMUSG00000077461	Gm26420	predicted gene, 26420 [Source:MGI Symbol;Acc:MGI:5456197]	-0.233029	1.14141e-08	3.15604e-07
chr2	173789600	173792799	Intergenic	ENSMUSG00000054455	Vapb	vesicle-associated membrane protein, associated protein B and C [Source:MGI Symbol;Acc:MGI:1928744]	-0.556591	1.14261e-08	3.15606e-07
chr7	28932600	28951999	intron	ENSMUSG00000109314	Gm44699	predicted gene 44699 [Source:MGI Symbol;Acc:MGI:5753275]	-0.227752	1.14721e-08	3.16218e-07
chr9	92730200	92734399	intron	ENSMUSG00000101734	4933400C23Rik	RIKEN cDNA 4933400C23 gene [Source:MGI Symbol;Acc:MGI:5439420]	-0.515076	1.14941e-08	3.16494e-07
chr4	154019000	154028399	TTS	ENSMUSG00000078350	Smim1	small integral membrane protein 1 [Source:MGI Symbol;Acc:MGI:1916109]	-0.277118	1.15079e-08	3.16545e-07
chr3	108589600	108593999	intron	ENSMUSG00000040389	Wdr47	WD repeat domain 47 [Source:MGI Symbol;Acc:MGI:2139593]	-0.429614	1.15981e-08	3.18696e-07
chr6	86437800	86440199	exon	ENSMUSG00000046679	C87436	expressed sequence C87436 [Source:MGI Symbol;Acc:MGI:2141787]	-0.529465	1.16164e-08	3.18867e-07
chr1	76633000	76641599	Intergenic	ENSMUSG00000098611	Mir6343	microRNA 6343 [Source:MGI Symbol;Acc:MGI:5530686]	-0.347502	1.1641e-08	3.19212e-07
chr4	138390400	138397199	Distant-promoter	ENSMUSG00000046109	AB041806	hypothetical protein, MNCb-2457 [Source:MGI Symbol;Acc:MGI:1931024]	-0.361612	1.17779e-08	3.22632e-07
chr16	18177800	18183199	Distant-promoter	ENSMUSG00000099293	Mir6366	microRNA 6366 [Source:MGI Symbol;Acc:MGI:5531102]	-0.456053	1.19328e-08	3.26538e-07
chr7	44303200	44328399	TTS	ENSMUSG00000108719	Gm44757	predicted gene 44757 [Source:MGI Symbol;Acc:MGI:5753333]	-0.191407	1.19679e-08	3.27161e-07
chr8	68824600	68831399	promoter-TSS	ENSMUSG00000031864	Ints10	integrator complex subunit 10 [Source:MGI Symbol;Acc:MGI:1918135]	-0.389215	1.20041e-08	3.27811e-07
chr10	79849600	79859999	promoter-TSS	ENSMUSG00000006498	Ptbp1	polypyrimidine tract binding protein 1 [Source:MGI Symbol;Acc:MGI:97791]	-0.268568	1.21494e-08	3.31097e-07
chr1	135145200	135150399	intron	ENSMUSG00000026426	Arl8a	ADP-ribosylation factor-like 8A [Source:MGI Symbol;Acc:MGI:1915974]	-0.35476	1.21385e-08	3.31139e-07
chr4	156195800	156198199	intron	ENSMUSG00000041936	Agrn	agrin [Source:MGI Symbol;Acc:MGI:87961]	-0.499747	1.2174e-08	3.31425e-07
chr1	63444000	63449199	intron	ENSMUSG00000025964	Adam23	a disintegrin and metallopeptidase domain 23 [Source:MGI Symbol;Acc:MGI:1345162]	-0.396664	1.21996e-08	3.3161e-07
chr14	121365000	121371399	intron	ENSMUSG00000063410	Stk24	serine/threonine kinase 24 [Source:MGI Symbol;Acc:MGI:2385007]	-0.396664	1.21996e-08	3.3161e-07
chr11	80471400	80491399	TTS	ENSMUSG00000048895	Cdk5r1	cyclin-dependent kinase 5, regulatory subunit 1 (p35) [Source:MGI Symbol;Acc:MGI:101764]	-0.179165	1.24013e-08	3.36575e-07
chr13	36720800	36738399	TTS	ENSMUSG00000039114	Nrn1	neuritin 1 [Source:MGI Symbol;Acc:MGI:1915654]	-0.216601	1.24331e-08	3.36749e-07
chr15	81318000	81321199	exon	ENSMUSG00000022404	Slc25a17	solute carrier family 25 (mitochondrial carrier, peroxisomal membrane protein), member 17 [Source:MGI Symbol;Acc:MGI:1342248]	-0.57759	1.24253e-08	3.36883e-07
chr13	92924000	92929199	Intergenic	ENSMUSG00000114823	CT025667,1		-0.48187	1.25355e-08	3.39175e-07
chr4	139101400	139105599	TTS	ENSMUSG00000050608	Minos1	mitochondrial inner membrane organizing system 1 [Source:MGI Symbol;Acc:MGI:1913628]	-0.512391	1.26884e-08	3.42963e-07
chr5	146583000	146586999	promoter-TSS	ENSMUSG00000041468	Gpr12	G-protein coupled receptor 12 [Source:MGI Symbol;Acc:MGI:101909]	-0.406701	1.27255e-08	3.43613e-07
chr11	112780600	112785599	intron	ENSMUSG00000000567	Sox9	SRY (sex determining region Y)-box 9 [Source:MGI Symbol;Acc:MGI:98371]	-0.424054	1.29299e-08	3.48778e-07
chr8	91561800	91573199	Distant-promoter	ENSMUSG00000110068	Gm45294	predicted gene 45294 [Source:MGI Symbol;Acc:MGI:5791130]	-0.299509	1.29511e-08	3.48995e-07
chr19	32754400	32760999	exon	ENSMUSG00000013663	Pten	phosphatase and tensin homolog [Source:MGI Symbol;Acc:MGI:109583]	-0.308146	1.29643e-08	3.48996e-07
chr12	25094600	25101599	promoter-TSS	ENSMUSG00000020644	Id2	inhibitor of DNA binding 2 [Source:MGI Symbol;Acc:MGI:96397]	-0.306536	1.30705e-08	3.51497e-07
chr2	156652000	156676399	intron	ENSMUSG00000083498	Gm14172	predicted gene 14172 [Source:MGI Symbol;Acc:MGI:3650935]	-0.196466	1.31482e-08	3.53228e-07
chr1	64221600	64226999	intron	ENSMUSG00000086721	Gm13750	predicted gene 13750 [Source:MGI Symbol;Acc:MGI:3650598]	-0.433165	1.31626e-08	3.53257e-07
chr4	136138800	136145799	Distant-promoter	ENSMUSG00000007872	Id3	inhibitor of DNA binding 3 [Source:MGI Symbol;Acc:MGI:96398]	-0.351111	1.32591e-08	3.55486e-07
chr11	59657800	59665599	promoter-TSS	ENSMUSG00000005417	Mprip	myosin phosphatase Rho interacting protein [Source:MGI Symbol;Acc:MGI:1349438]	-0.330266	1.33766e-08	3.58275e-07
chr7	139134000	139162199	intron	ENSMUSG00000015981	Stk32c	serine/threonine kinase 32C [Source:MGI Symbol;Acc:MGI:2385336]	-0.179233	1.35343e-08	3.62133e-07
chr11	119531000	119555799	intron	ENSMUSG00000025582	Nptx1	neuronal pentraxin 1 [Source:MGI Symbol;Acc:MGI:107811]	-0.187869	1.36299e-08	3.64322e-07
chr1	91191800	91217199	intron	ENSMUSG00000034353	Ramp1	receptor (calcitonin) activity modifying protein 1 [Source:MGI Symbol;Acc:MGI:1858418]	-0.179971	1.3672e-08	3.65078e-07
chr12	104919400	104931199	TTS	ENSMUSG00000100975	Gm28875	predicted gene 28875 [Source:MGI Symbol;Acc:MGI:5579581]	-0.28296	1.37174e-08	3.65921e-07
chr1	74386200	74395199	promoter-TSS	ENSMUSG00000026176	Ctdsp1	CTD (carboxy-terminal domain, RNA polymerase II, polypeptide A) small phosphatase 1 [Source:MGI Symbol;Acc:MGI:2654470]	-0.285306	1.38421e-08	3.68877e-07
chr9	41578200	41584399	promoter-TSS	ENSMUSG00000074415	2610203C20Rik	RIKEN cDNA 2610203C20 gene [Source:MGI Symbol;Acc:MGI:1917705]	-0.374088	1.39195e-08	3.70566e-07
chr5	115325800	115332599	Distant-promoter	ENSMUSG00000029538	Srsf9	serine/arginine-rich splicing factor 9 [Source:MGI Symbol;Acc:MGI:104896]	-0.329527	1.39687e-08	3.71503e-07
chr2	156110800	156112199	intron	ENSMUSG00000074643	Cpne1	copine I [Source:MGI Symbol;Acc:MGI:2386621]	-0.592765	1.40554e-08	3.73433e-07
chr3	87761400	87769399	Distant-promoter	ENSMUSG00000028073	Pear1	platelet endothelial aggregation receptor 1 [Source:MGI Symbol;Acc:MGI:1920432]	-0.315917	1.42012e-08	3.76929e-07
chr9	72660200	72665999	intron	ENSMUSG00000032216	Nedd4	neural precursor cell expressed, developmentally down-regulated 4 [Source:MGI Symbol;Acc:MGI:97297]	-0.340027	1.42854e-08	3.78783e-07
chr6	84579400	84586399	intron	ENSMUSG00000063415	Cyp26b1	cytochrome P450, family 26, subfamily b, polypeptide 1 [Source:MGI Symbol;Acc:MGI:2176159]	-0.383021	1.44126e-08	3.81776e-07
chr4	108779600	108783399	promoter-TSS	ENSMUSG00000034557	Zfyve9	zinc finger, FYVE domain containing 9 [Source:MGI Symbol;Acc:MGI:2652838]	-0.375427	1.46576e-08	3.87877e-07
chr10	70637000	70643799	intron	ENSMUSG00000037747	Phyhipl	phytanoyl-CoA hydroxylase interacting protein-like [Source:MGI Symbol;Acc:MGI:1918161]	-0.36841	1.47094e-08	3.88859e-07
chr2	166686800	166694999	intron	ENSMUSG00000089145	Gm25265	predicted gene, 25265 [Source:MGI Symbol;Acc:MGI:5455042]	-0.333835	1.48301e-08	3.9166e-07
chr15	37513200	37520999	intron	ENSMUSG00000084382	Gm3267	predicted gene 3267 [Source:MGI Symbol;Acc:MGI:3781446]	-0.339221	1.49524e-08	3.94496e-07
chr10	89342000	89346799	intron	ENSMUSG00000035189	Ano4	anoctamin 4 [Source:MGI Symbol;Acc:MGI:2443344]	-0.450464	1.50681e-08	3.97152e-07
chr1	93801200	93805599	promoter-TSS	ENSMUSG00000026283	Ing5	inhibitor of growth family, member 5 [Source:MGI Symbol;Acc:MGI:1922816]	-0.429929	1.51676e-08	3.99379e-07
chr8	109868000	109869599	promoter-TSS	ENSMUSG00000031732	Phlpp2	PH domain and leucine rich repeat protein phosphatase 2 [Source:MGI Symbol;Acc:MGI:2444928]	-0.526718	1.53358e-08	4.03407e-07
chr1	181010000	181013999	intron	ENSMUSG00000038776	Ephx1	epoxide hydrolase 1, microsomal [Source:MGI Symbol;Acc:MGI:95405]	-0.507097	1.54178e-08	4.05162e-07
chr15	76778200	76811599	promoter-TSS	ENSMUSG00000033697	Arhgap39	Rho GTPase activating protein 39 [Source:MGI Symbol;Acc:MGI:107858]	-0.151936	1.55387e-08	4.07529e-07
chr4	154538800	154561199	promoter-TSS	ENSMUSG00000086565	Gm13133	predicted gene 13133 [Source:MGI Symbol;Acc:MGI:3650642]	-0.216822	1.55384e-08	4.07925e-07
chr16	50528400	50530799	intron	ENSMUSG00000097694	G730013B05Rik	RIKEN cDNA G730013B05 gene [Source:MGI Symbol;Acc:MGI:3588276]	-0.502012	1.56856e-08	4.10975e-07
chr11	75189600	75206799	intron	ENSMUSG00000045287	Rtn4rl1	reticulon 4 receptor-like 1 [Source:MGI Symbol;Acc:MGI:2661375]	-0.210927	1.57875e-08	4.13235e-07
chr17	30572400	30589199	Distant-promoter	ENSMUSG00000062202	Btbd9	BTB (POZ) domain containing 9 [Source:MGI Symbol;Acc:MGI:1916625]	-0.223328	1.59848e-08	4.17988e-07
chr5	88719800	88722799	intron	ENSMUSG00000006262	Mob1b	MOB kinase activator 1B [Source:MGI Symbol;Acc:MGI:1915723]	-0.435224	1.60171e-08	4.1842e-07
chr11	69632000	69635599	intron	ENSMUSG00000018765	Fxr2	fragile X mental retardation, autosomal homolog 2 [Source:MGI Symbol;Acc:MGI:1346074]	-0.492423	1.60642e-08	4.19236e-07
chr5	122949600	122953399	intron	ENSMUSG00000029475	Kdm2b	lysine (K)-specific demethylase 2B [Source:MGI Symbol;Acc:MGI:1354737]	-0.471364	1.61726e-08	4.21651e-07
chr14	77572200	77586599	intron	ENSMUSG00000089365	Gm23823	predicted gene, 23823 [Source:MGI Symbol;Acc:MGI:5453600]	-0.268986	1.6216e-08	4.22366e-07
chr6	108782000	108784999	intron	ENSMUSG00000030105	Arl8b	ADP-ribosylation factor-like 8B [Source:MGI Symbol;Acc:MGI:1914416]	-0.515137	1.62704e-08	4.2295e-07
chr16	95700800	95703399	promoter-TSS	ENSMUSG00000022895	Ets2	E26 avian leukemia oncogene 2, 3' domain [Source:MGI Symbol;Acc:MGI:95456]	-0.448627	1.62676e-08	4.23293e-07
chr5	108460600	108463799	intron	ENSMUSG00000033623	Pcgf3	polycomb group ring finger 3 [Source:MGI Symbol;Acc:MGI:1916837]	-0.451791	1.656e-08	4.30058e-07
chr2	29659800	29675599	intron	ENSMUSG00000039844	Rapgef1	Rap guanine nucleotide exchange factor (GEF) 1 [Source:MGI Symbol;Acc:MGI:104580]	-0.247696	1.66038e-08	4.30773e-07
chr11	106147600	106165799	exon	ENSMUSG00000040699	Limd2	LIM domain containing 2 [Source:MGI Symbol;Acc:MGI:1915053]	-0.212248	1.66255e-08	4.30913e-07
chr14	31223000	31233199	exon	ENSMUSG00000021904	Sema3g	sema domain, immunoglobulin domain (Ig), short basic domain, secreted, (semaphorin) 3G [Source:MGI Symbol;Acc:MGI:3041242]	-0.318123	1.66564e-08	4.31292e-07
chr19	23139400	23155999	Distant-promoter	ENSMUSG00000080626	Mir1192	microRNA 1192 [Source:MGI Symbol;Acc:MGI:3783365]	-0.20441	1.66998e-08	4.31994e-07
chr4	88029800	88033999	intron	ENSMUSG00000028496	Mllt3	myeloid/lymphoid or mixed-lineage leukemia; translocated to, 3 [Source:MGI Symbol;Acc:MGI:1917372]	-0.424261	1.69163e-08	4.37167e-07
chr2	18390800	18394399	promoter-TSS	ENSMUSG00000026740	Dnajc1	DnaJ heat shock protein family (Hsp40) member C1 [Source:MGI Symbol;Acc:MGI:103268]	-0.458432	1.70657e-08	4.40168e-07
chr6	86583400	86588999	Distant-promoter	ENSMUSG00000108059	Gm44369	predicted gene, 44369 [Source:MGI Symbol;Acc:MGI:5690761]	-0.361082	1.70868e-08	4.40285e-07
chr18	75000000	75002199	promoter-TSS	ENSMUSG00000064871	Snord58b	small nucleolar RNA, C/D box 58B [Source:MGI Symbol;Acc:MGI:3819545]	-0.550359	1.70608e-08	4.40472e-07
chr13	99498000	99506599	TTS	ENSMUSG00000114282	AC170188,1		-0.342466	1.71778e-08	4.42198e-07
chr14	54430400	54437799	TTS	ENSMUSG00000000957	Mmp14	matrix metallopeptidase 14 (membrane-inserted) [Source:MGI Symbol;Acc:MGI:101900]	-0.365367	1.72186e-08	4.4239e-07
chr17	3241800	3252399	Intergenic	ENSMUSG00000023800	Tiam2	T cell lymphoma invasion and metastasis 2 [Source:MGI Symbol;Acc:MGI:1344338]	-0.297937	1.72079e-08	4.42543e-07
chr13	44729600	44734799	TTS	ENSMUSG00000038518	Jarid2	jumonji, AT rich interactive domain 2 [Source:MGI Symbol;Acc:MGI:104813]	-0.350343	1.72498e-08	4.42761e-07
chr13	52527600	52531199	intron	ENSMUSG00000047842	Diras2	DIRAS family, GTP-binding RAS-like 2 [Source:MGI Symbol;Acc:MGI:1915453]	-0.414306	1.74864e-08	4.484e-07
chr6	99025800	99030599	promoter-TSS	ENSMUSG00000030067	Foxp1	forkhead box P1 [Source:MGI Symbol;Acc:MGI:1914004]	-0.446803	1.75526e-08	4.49661e-07
chr3	105701800	105720999	intron	ENSMUSG00000048458	Fam212b	family with sequence similarity 212, member B [Source:MGI Symbol;Acc:MGI:1923497]	-0.209181	1.75982e-08	4.50395e-07
chr12	33429600	33430199	promoter-TSS	ENSMUSG00000020561	Twistnb	twist basic helix-loop-helix transcription factor 1 neighbor [Source:MGI Symbol;Acc:MGI:106292]	-0.844967	1.77554e-08	4.5398e-07
chr13	44073400	44075199	Intergenic	ENSMUSG00000113276	AC098839,2		-0.693939	1.79628e-08	4.58838e-07
chr11	78141400	78143999	intron	ENSMUSG00000060727	Gm12571	predicted gene 12571 [Source:MGI Symbol;Acc:MGI:3649675]	-0.611653	1.82229e-08	4.65035e-07
chr11	80502600	80511199	TTS	ENSMUSG00000085078	C030013C21Rik	RIKEN cDNA C030013C21 gene [Source:MGI Symbol;Acc:MGI:1924667]	-0.29974	1.8385e-08	4.68719e-07
chr10	69211600	69214599	promoter-TSS	ENSMUSG00000090622	A930033H14Rik	RIKEN cDNA A930033H14 gene [Source:MGI Symbol;Acc:MGI:2444562]	-0.456483	1.84723e-08	4.70494e-07
chr8	47286200	47289799	exon	ENSMUSG00000038143	Stox2	storkhead box 2 [Source:MGI Symbol;Acc:MGI:1918319]	-0.340803	1.88387e-08	4.78905e-07
chr8	70785200	70817399	intron	ENSMUSG00000099031	Mir7240	microRNA 7240 [Source:MGI Symbol;Acc:MGI:5530869]	-0.152496	1.88207e-08	4.78905e-07
chr2	116899000	116900799	promoter-TSS	ENSMUSG00000085316	D330050G23Rik	RIKEN cDNA D330050G23 gene [Source:MGI Symbol;Acc:MGI:2445155]	-0.589796	1.89447e-08	4.80216e-07
chr5	4103000	4105999	promoter-TSS	ENSMUSG00000001467	Cyp51	cytochrome P450, family 51 [Source:MGI Symbol;Acc:MGI:106040]	-0.444992	1.89283e-08	4.80491e-07
chr1	180723000	180727599	promoter-TSS	ENSMUSG00000026499	Acbd3	acyl-Coenzyme A binding domain containing 3 [Source:MGI Symbol;Acc:MGI:2181074]	-0.444992	1.89283e-08	4.80491e-07
chr2	79634800	79640599	Distant-promoter	ENSMUSG00000027007	Ssfa2	sperm specific antigen 2 [Source:MGI Symbol;Acc:MGI:1917849]	-0.367795	1.9196e-08	4.86122e-07
chr2	28204400	28232399	intron	ENSMUSG00000026833	Olfm1	olfactomedin 1 [Source:MGI Symbol;Acc:MGI:1860437]	-0.171526	1.92376e-08	4.86708e-07
chr4	139350600	139353399	promoter-TSS	ENSMUSG00000028741	Mrto4	mRNA turnover 4, ribosome maturation factor [Source:MGI Symbol;Acc:MGI:1917152]	-0.483245	1.93205e-08	4.8834e-07
chr12	55342800	55345399	intron	ENSMUSG00000021024	Psma6	proteasome (prosome, macropain) subunit, alpha type 6 [Source:MGI Symbol;Acc:MGI:1347006]	-0.639448	1.94413e-08	4.90926e-07
chr17	80060200	80064599	promoter-TSS	ENSMUSG00000024095	Hnrnpll	heterogeneous nuclear ribonucleoprotein L-like [Source:MGI Symbol;Acc:MGI:1919942]	-0.386861	1.95913e-08	4.94242e-07
chr11	87685000	87692199	intron	ENSMUSG00000087792	Gm25968	predicted gene, 25968 [Source:MGI Symbol;Acc:MGI:5455745]	-0.384101	1.97812e-08	4.98557e-07
chr14	103678200	103686599	intron	ENSMUSG00000089707	Slain1os	SLAIN motif family, member 1, opposite strand [Source:MGI Symbol;Acc:MGI:1918148]	-0.318512	1.98109e-08	4.98831e-07
chr7	105627000	105637799	intron	ENSMUSG00000036989	Trim3	tripartite motif-containing 3 [Source:MGI Symbol;Acc:MGI:1860040]	-0.280022	1.98964e-08	5.00034e-07
chr15	81583600	81587999	promoter-TSS	ENSMUSG00000080527	Gm23880	predicted gene, 23880 [Source:MGI Symbol;Acc:MGI:5453657]	-0.347684	1.99196e-08	5.00141e-07
chr11	98779000	98789599	Distant-promoter	ENSMUSG00000020889	Nr1d1	nuclear receptor subfamily 1, group D, member 1 [Source:MGI Symbol;Acc:MGI:2444210]	-0.23933	1.98824e-08	5.00157e-07
chr9	66589200	66594199	intron	ENSMUSG00000032376	Usp3	ubiquitin specific peptidase 3 [Source:MGI Symbol;Acc:MGI:2152450]	-0.417313	2.00504e-08	5.02949e-07
chr8	76536000	76542399	Intergenic	ENSMUSG00000099012	Gm27355	predicted gene, 27355 [Source:MGI Symbol;Acc:MGI:5530737]	-0.402514	2.01131e-08	5.04046e-07
chr17	35836800	35838799	promoter-TSS	ENSMUSG00000001525	Tubb5	tubulin, beta 5 class I [Source:MGI Symbol;Acc:MGI:107812]	-0.562665	2.01901e-08	5.05496e-07
chr1	45924600	45926799	promoter-TSS	ENSMUSG00000025993	Slc40a1	solute carrier family 40 (iron-regulated transporter), member 1 [Source:MGI Symbol;Acc:MGI:1315204]	-0.580507	2.06657e-08	5.16917e-07
chr17	83511800	83516399	intron	ENSMUSG00000024248	Cox7a2l	cytochrome c oxidase subunit VIIa polypeptide 2-like [Source:MGI Symbol;Acc:MGI:106015]	-0.419634	2.07456e-08	5.18424e-07
chr6	119478000	119481599	exon	ENSMUSG00000030019	Fbxl14	F-box and leucine-rich repeat protein 14 [Source:MGI Symbol;Acc:MGI:2141676]	-0.40998	2.12579e-08	5.30725e-07
chr12	31498800	31500599	promoter-TSS	ENSMUSG00000020659	Cbll1	Casitas B-lineage lymphoma-like 1 [Source:MGI Symbol;Acc:MGI:2144842]	-0.543688	2.13414e-08	5.32309e-07
chr18	75647000	75656999	intron	ENSMUSG00000052928	Ctif	CBP80/20-dependent translation initiation factor [Source:MGI Symbol;Acc:MGI:2685518]	-0.310575	2.1677e-08	5.39917e-07
chr10	79703600	79711199	Distant-promoter	ENSMUSG00000023175	Bsg	basigin [Source:MGI Symbol;Acc:MGI:88208]	-0.310575	2.1677e-08	5.39917e-07
chr12	13358400	13360999	intron	ENSMUSG00000020576	Nbas	neuroblastoma amplified sequence [Source:MGI Symbol;Acc:MGI:1918419]	-0.61992	2.1959e-08	5.4617e-07
chrX	8145400	8145999	promoter-TSS	ENSMUSG00000031167	Rbm3	RNA binding motif (RNP1, RRM) protein 3 [Source:MGI Symbol;Acc:MGI:1099460]	-0.986323	2.22547e-08	5.53007e-07
chr13	93497000	93500599	exon	ENSMUSG00000021690	Jmy	junction-mediating and regulatory protein [Source:MGI Symbol;Acc:MGI:1913096]	-0.403108	2.23048e-08	5.53731e-07
chr11	68554800	68558999	exon	ENSMUSG00000048329	Mfsd6l	major facilitator superfamily domain containing 6-like [Source:MGI Symbol;Acc:MGI:2384904]	-0.521005	2.24103e-08	5.55831e-07
chr2	131490800	131516399	Distant-promoter	ENSMUSG00000027333	Smox	spermine oxidase [Source:MGI Symbol;Acc:MGI:2445356]	-0.181101	2.24907e-08	5.57301e-07
chr17	70520400	70528999	intron	ENSMUSG00000003279	Dlgap1	discs, large (Drosophila) homolog-associated protein 1 [Source:MGI Symbol;Acc:MGI:1346065]	-0.302343	2.25223e-08	5.57563e-07
chr18	16804600	16809999	intron	ENSMUSG00000024304	Cdh2	cadherin 2 [Source:MGI Symbol;Acc:MGI:88355]	-0.326295	2.28843e-08	5.65997e-07
chr19	6974000	6982599	TTS	ENSMUSG00000056629	Fkbp2	FK506 binding protein 2 [Source:MGI Symbol;Acc:MGI:95542]	-0.306558	2.29337e-08	5.6669e-07
chr2	84714400	84716799	promoter-TSS	ENSMUSG00000034075	Zdhhc5	zinc finger, DHHC domain containing 5 [Source:MGI Symbol;Acc:MGI:1923573]	-0.478671	2.30018e-08	5.67313e-07
chrX	13279600	13282199	promoter-TSS	ENSMUSG00000000787	Ddx3x	DEAD/H (Asp-Glu-Ala-Asp/His) box polypeptide 3, X-linked [Source:MGI Symbol;Acc:MGI:103064]	-0.482948	2.2982e-08	5.67353e-07
chr10	9673200	9678799	promoter-TSS	ENSMUSG00000060487	Samd5	sterile alpha motif domain containing 5 [Source:MGI Symbol;Acc:MGI:2444815]	-0.386056	2.30622e-08	5.68274e-07
chr9	110244200	110248199	exon	ENSMUSG00000032482	Cspg5	chondroitin sulfate proteoglycan 5 [Source:MGI Symbol;Acc:MGI:1352747]	-0.410677	2.35495e-08	5.79742e-07
chr4	126230000	126240999	promoter-TSS	ENSMUSG00000028849	Map7d1	MAP7 domain containing 1 [Source:MGI Symbol;Acc:MGI:2384297]	-0.275049	2.37339e-08	5.83739e-07
chr15	79683200	79688599	intron	ENSMUSG00000022426	Josd1	Josephin domain containing 1 [Source:MGI Symbol;Acc:MGI:1921408]	-0.370559	2.37704e-08	5.84096e-07
chr8	86648800	86655399	intron	ENSMUSG00000047866	Lonp2	lon peptidase 2, peroxisomal [Source:MGI Symbol;Acc:MGI:1914137]	-0.390579	2.3891e-08	5.86241e-07
chr13	101765400	101769399	intron	ENSMUSG00000041417	Pik3r1	phosphoinositide-3-kinase regulatory subunit 1 [Source:MGI Symbol;Acc:MGI:97583]	-0.390579	2.3891e-08	5.86241e-07
chr13	41618400	41621399	intron	ENSMUSG00000087370	Tmem170b	transmembrane protein 170B [Source:MGI Symbol;Acc:MGI:3647046]	-0.563375	2.39639e-08	5.87214e-07
chr2	162930800	162932599	promoter-TSS	ENSMUSG00000016921	Srsf6	serine/arginine-rich splicing factor 6 [Source:MGI Symbol;Acc:MGI:1915246]	-0.504309	2.40327e-08	5.88084e-07
chr16	3846600	3850799	intron	ENSMUSG00000054939	Zfp174	zinc finger protein 174 [Source:MGI Symbol;Acc:MGI:2686600]	-0.504309	2.40327e-08	5.88084e-07
chr5	35666000	35680999	Distant-promoter	ENSMUSG00000029096	Htra3	HtrA serine peptidase 3 [Source:MGI Symbol;Acc:MGI:1925808]	-0.242814	2.44704e-08	5.97968e-07
chr4	155168000	155180399	intron	ENSMUSG00000029050	Ski	ski sarcoma viral oncogene homolog (avian) [Source:MGI Symbol;Acc:MGI:98310]	-0.252915	2.4745e-08	6.0412e-07
chr7	66217000	66220399	Intergenic	ENSMUSG00000108686	Gm45080	predicted gene 45080 [Source:MGI Symbol;Acc:MGI:5753656]	-0.518105	2.47989e-08	6.04878e-07
chr16	94565800	94572399	promoter-TSS	ENSMUSG00000022897	Dyrk1a	dual-specificity tyrosine-(Y)-phosphorylation regulated kinase 1a [Source:MGI Symbol;Acc:MGI:1330299]	-0.316314	2.48964e-08	6.06699e-07
chr2	101795600	101798399	intron	ENSMUSG00000032841	Prr5l	proline rich 5 like [Source:MGI Symbol;Acc:MGI:1919696]	-0.5441	2.5368e-08	6.17622e-07
chr10	67547800	67549999	promoter-TSS	ENSMUSG00000057134	Ado	2-aminoethanethiol (cysteamine) dioxygenase [Source:MGI Symbol;Acc:MGI:2685083]	-0.437874	2.54566e-08	6.19209e-07
chr4	153457800	153465599	intron	ENSMUSG00000039546	Ajap1	adherens junction associated protein 1 [Source:MGI Symbol;Acc:MGI:2685419]	-0.345078	2.55658e-08	6.21296e-07
chr11	117393200	117395799	Distant-promoter	ENSMUSG00000086588	Gm11729	predicted gene 11729 [Source:MGI Symbol;Acc:MGI:3650942]	-0.527249	2.58151e-08	6.26779e-07
chr2	130562000	130566799	promoter-TSS	ENSMUSG00000060029	4930473A02Rik	RIKEN cDNA 4930473A02 gene [Source:MGI Symbol;Acc:MGI:2447823]	-0.411388	2.60858e-08	6.32771e-07
chr9	110473000	110479399	promoter-TSS	ENSMUSG00000054792	Klhl18	kelch-like 18 [Source:MGI Symbol;Acc:MGI:2143315]	-0.394058	2.61553e-08	6.33877e-07
chr3	153667600	153685399	intron	ENSMUSG00000089237	Gm22206	predicted gene, 22206 [Source:MGI Symbol;Acc:MGI:5451983]	-0.23019	2.6424e-08	6.39803e-07
chr17	45682200	45687199	intron	ENSMUSG00000036026	Tmem63b	transmembrane protein 63b [Source:MGI Symbol;Acc:MGI:2387609]	-0.391031	2.65331e-08	6.41859e-07
chr10	70243400	70246399	promoter-TSS	ENSMUSG00000037762	Slc16a9	solute carrier family 16 (monocarboxylic acid transporters), member 9 [Source:MGI Symbol;Acc:MGI:1914109]	-0.521109	2.66648e-08	6.44457e-07
chr9	25169200	25178999	intron	ENSMUSG00000100002	Gm29642	predicted gene 29642 [Source:MGI Symbol;Acc:MGI:5580348]	-0.300933	2.69668e-08	6.5116e-07
chr17	26684400	26695999	intron	ENSMUSG00000015575	Atp6v0e	ATPase, H+ transporting, lysosomal V0 subunit E [Source:MGI Symbol;Acc:MGI:1328318]	-0.260792	2.72048e-08	6.55116e-07
chr1	62829600	62834599	exon	ENSMUSG00000100426	Gm4208	predicted gene 4208 [Source:MGI Symbol;Acc:MGI:3782384]	-0.446947	2.71988e-08	6.55568e-07
chr2	92369000	92377999	Distant-promoter	ENSMUSG00000027222	Pex16	peroxisomal biogenesis factor 16 [Source:MGI Symbol;Acc:MGI:1338829]	-0.326836	2.71852e-08	6.55836e-07
chr19	36725000	36729999	Intergenic	ENSMUSG00000067279	Ppp1r3c	protein phosphatase 1, regulatory (inhibitor) subunit 3C [Source:MGI Symbol;Acc:MGI:1858229]	-0.474172	2.73014e-08	6.56845e-07
chr4	106835800	106843199	Intergenic	ENSMUSG00000086940	Gm12746	predicted gene 12746 [Source:MGI Symbol;Acc:MGI:3652135]	-0.311318	2.76155e-08	6.63799e-07
chr12	72231600	72243599	promoter-TSS	ENSMUSG00000021087	Rtn1	reticulon 1 [Source:MGI Symbol;Acc:MGI:1933947]	-0.282648	2.76763e-08	6.64658e-07
chr9	40798200	40802399	promoter-TSS	ENSMUSG00000015656	Hspa8	heat shock protein 8 [Source:MGI Symbol;Acc:MGI:105384]	-0.362848	2.77255e-08	6.65236e-07
chr7	65072600	65080399	intron	ENSMUSG00000030518	Fam189a1	family with sequence similarity 189, member A1 [Source:MGI Symbol;Acc:MGI:1917888]	-0.369717	2.78971e-08	6.68142e-07
chr11	70560000	70570399	intron	ENSMUSG00000020827	Mink1	misshapen-like kinase 1 (zebrafish) [Source:MGI Symbol;Acc:MGI:1355329]	-0.26698	2.78805e-08	6.68349e-07
chr5	113112400	113149999	intron	ENSMUSG00000051339	2900026A02Rik	RIKEN cDNA 2900026A02 gene [Source:MGI Symbol;Acc:MGI:1920194]	-0.148976	2.82527e-08	6.76048e-07
chr7	6330000	6332399	promoter-TSS	ENSMUSG00000030443	Zfp583	zinc finger protein 583 [Source:MGI Symbol;Acc:MGI:2682297]	-0.540773	2.83244e-08	6.77152e-07
chr14	8213000	8216999	exon	ENSMUSG00000021752	Kctd6	potassium channel tetramerisation domain containing 6 [Source:MGI Symbol;Acc:MGI:1918643]	-0.406378	2.85426e-08	6.8114e-07
chr12	3852600	3867199	Distant-promoter	ENSMUSG00000020661	Dnmt3a	DNA methyltransferase 3A [Source:MGI Symbol;Acc:MGI:1261827]	-0.246295	2.85313e-08	6.81484e-07
chr9	56158200	56162199	intron	ENSMUSG00000032324	Tspan3	tetraspanin 3 [Source:MGI Symbol;Acc:MGI:1928098]	-0.442002	2.87132e-08	6.84594e-07
chr11	90386600	90393799	promoter-TSS	ENSMUSG00000003949	Hlf	hepatic leukemia factor [Source:MGI Symbol;Acc:MGI:96108]	-0.346901	2.88427e-08	6.87064e-07
chr14	49065200	49067799	promoter-TSS	ENSMUSG00000036291	Ap5m1	adaptor-related protein complex 5, mu 1 subunit [Source:MGI Symbol;Acc:MGI:1921635]	-0.499045	2.90416e-08	6.9118e-07
chr13	43222600	43245399	intron	ENSMUSG00000021368	Tbc1d7	TBC1 domain family, member 7 [Source:MGI Symbol;Acc:MGI:1914296]	-0.188843	2.91641e-08	6.93472e-07
chr2	181027800	181034799	Distant-promoter	ENSMUSG00000027577	Chrna4	cholinergic receptor, nicotinic, alpha polypeptide 4 [Source:MGI Symbol;Acc:MGI:87888]	-0.376019	2.92886e-08	6.95808e-07
chr19	41732400	41747999	intron	ENSMUSG00000025020	Slit1	slit homolog 1 (Drosophila) [Source:MGI Symbol;Acc:MGI:1315203]	-0.233734	2.9355e-08	6.9676e-07
chr5	135076200	135078799	intron	ENSMUSG00000043614	Vps37d	vacuolar protein sorting 37D [Source:MGI Symbol;Acc:MGI:2159402]	-0.467997	2.95325e-08	7.00345e-07
chr15	87694600	87699399	intron	ENSMUSG00000054863	Fam19a5	family with sequence similarity 19, member A5 [Source:MGI Symbol;Acc:MGI:2146182]	-0.471951	2.97106e-08	7.0394e-07
chr12	29530000	29540999	promoter-TSS	ENSMUSG00000061911	Myt1l	myelin transcription factor 1-like [Source:MGI Symbol;Acc:MGI:1100511]	-0.269443	2.97859e-08	7.05093e-07
chr8	105957600	105959999	intron	ENSMUSG00000017765	Slc12a4	solute carrier family 12, member 4 [Source:MGI Symbol;Acc:MGI:1309465]	-0.616829	2.98408e-08	7.05133e-07
chr11	110524400	110529399	Distant-promoter	ENSMUSG00000085985	Gm11682	predicted gene 11682 [Source:MGI Symbol;Acc:MGI:3651410]	-0.480303	2.98378e-08	7.05691e-07
chr2	26466200	26510999	intron	ENSMUSG00000026923	Notch1	notch 1 [Source:MGI Symbol;Acc:MGI:97363]	-0.134391	3.00838e-08	7.10241e-07
chr13	5859800	5867999	promoter-TSS	ENSMUSG00000000078	Klf6	Kruppel-like factor 6 [Source:MGI Symbol;Acc:MGI:1346318]	-0.297653	3.01956e-08	7.12244e-07
chr2	148871200	148876199	intron	ENSMUSG00000027447	Cst3	cystatin C [Source:MGI Symbol;Acc:MGI:102519]	-0.365265	3.09596e-08	7.28969e-07
chr16	8512400	8516399	intron	ENSMUSG00000057880	Abat	4-aminobutyrate aminotransferase [Source:MGI Symbol;Acc:MGI:2443582]	-0.454941	3.09505e-08	7.29401e-07
chr17	47148800	47153599	intron	ENSMUSG00000064043	Trerf1	transcriptional regulating factor 1 [Source:MGI Symbol;Acc:MGI:2442086]	-0.416667	3.10464e-08	7.30038e-07
chr15	80132800	80135599	intron	ENSMUSG00000022414	Tab1	TGF-beta activated kinase 1/MAP3K7 binding protein 1 [Source:MGI Symbol;Acc:MGI:1913763]	-0.416667	3.10464e-08	7.30038e-07
chr2	164001200	164011999	intron	ENSMUSG00000018326	Ywhab	tyrosine 3-monooxygenase/tryptophan 5-monooxygenase activation protein, beta polypeptide [Source:MGI Symbol;Acc:MGI:1891917]	-0.297075	3.13056e-08	7.35154e-07
chr10	128034800	128037599	intron	ENSMUSG00000061315	Naca	nascent polypeptide-associated complex alpha polypeptide [Source:MGI Symbol;Acc:MGI:106095]	-0.458453	3.13871e-08	7.35765e-07
chr15	78701400	78720799	intron	ENSMUSG00000043460	Elfn2	leucine rich repeat and fibronectin type III, extracellular 2 [Source:MGI Symbol;Acc:MGI:3608416]	-0.19215	3.1368e-08	7.35967e-07
chr17	24138400	24142999	intron	ENSMUSG00000024122	Pdpk1	3-phosphoinositide dependent protein kinase 1 [Source:MGI Symbol;Acc:MGI:1338068]	-0.432664	3.16131e-08	7.40407e-07
chr12	111348200	111354999	intron	ENSMUSG00000021279	Cdc42bpb	CDC42 binding protein kinase beta [Source:MGI Symbol;Acc:MGI:2136459]	-0.398258	3.16863e-08	7.41465e-07
chr17	25447600	25459399	Distant-promoter	ENSMUSG00000024175	Tekt4	tektin 4 [Source:MGI Symbol;Acc:MGI:1919090]	-0.248658	3.1764e-08	7.42627e-07
chr4	57954600	57959399	promoter-TSS	ENSMUSG00000028367	Txn1	thioredoxin 1 [Source:MGI Symbol;Acc:MGI:98874]	-0.419041	3.21312e-08	7.49229e-07
chr7	126938400	126955799	exon	ENSMUSG00000046378	Asphd1	aspartate beta-hydroxylase domain containing 1 [Source:MGI Symbol;Acc:MGI:2685014]	-0.209612	3.21089e-08	7.49369e-07
chr19	4096200	4103199	promoter-TSS	ENSMUSG00000024851	Pitpnm1	phosphatidylinositol transfer protein, membrane-associated 1 [Source:MGI Symbol;Acc:MGI:1197524]	-0.323851	3.22012e-08	7.49542e-07
chr7	130690400	130698799	exon	ENSMUSG00000030852	Tacc2	transforming, acidic coiled-coil containing protein 2 [Source:MGI Symbol;Acc:MGI:1928899]	-0.315307	3.21021e-08	7.4987e-07
chr5	103769400	103785199	Distant-promoter	ENSMUSG00000029313	Aff1	AF4/FMR2 family, member 1 [Source:MGI Symbol;Acc:MGI:1100819]	-0.24023	3.2199e-08	7.5015e-07
chr11	23254600	23257999	promoter-TSS	ENSMUSG00000020290	Xpo1	exportin 1 [Source:MGI Symbol;Acc:MGI:2144013]	-0.435483	3.2459e-08	7.53556e-07
chr2	28640400	28641999	promoter-TSS	ENSMUSG00000026812	Tsc1	tuberous sclerosis 1 [Source:MGI Symbol;Acc:MGI:1929183]	-0.486856	3.24106e-08	7.53753e-07
chr2	129881200	129883799	Intergenic	ENSMUSG00000100255	Gm28196	predicted gene 28196 [Source:MGI Symbol;Acc:MGI:5578902]	-0.599375	3.2456e-08	7.54145e-07
chr15	83148000	83153599	Intergenic	ENSMUSG00000065176	Rnu12	RNA U12, small nuclear [Source:MGI Symbol;Acc:MGI:1336893]	-0.368864	3.27363e-08	7.59328e-07
chr7	28586800	28599799	intron	ENSMUSG00000030602	Pak4	p21 protein (Cdc42/Rac)-activated kinase 4 [Source:MGI Symbol;Acc:MGI:1917834]	-0.251144	3.27778e-08	7.59624e-07
chr9	62423200	62439199	Distant-promoter	ENSMUSG00000041729	Coro2b	coronin, actin binding protein, 2B [Source:MGI Symbol;Acc:MGI:2444283]	-0.230718	3.29203e-08	7.61593e-07
chr5	88563200	88566999	promoter-TSS	ENSMUSG00000029291	Rufy3	RUN and FYVE domain containing 3 [Source:MGI Symbol;Acc:MGI:106484]	-0.449609	3.29004e-08	7.618e-07
chr15	57716600	57742399	intron	ENSMUSG00000047807	9330154K18Rik	RIKEN cDNA 9330154K18 gene [Source:MGI Symbol;Acc:MGI:2442806]	-0.184245	3.32836e-08	7.69327e-07
chr14	120274600	120301799	intron	ENSMUSG00000022139	Mbnl2	muscleblind like splicing factor 2 [Source:MGI Symbol;Acc:MGI:2145597]	-0.172618	3.33708e-08	7.70671e-07
chr4	139621800	139626199	intron	ENSMUSG00000028737	Aldh4a1	aldehyde dehydrogenase 4 family, member A1 [Source:MGI Symbol;Acc:MGI:2443883]	-0.386035	3.35191e-08	7.72075e-07
chr12	52502600	52506599	intron	ENSMUSG00000035133	Arhgap5	Rho GTPase activating protein 5 [Source:MGI Symbol;Acc:MGI:1332637]	-0.354657	3.35054e-08	7.72432e-07
chr11	79091200	79107199	intron	ENSMUSG00000018334	Ksr1	kinase suppressor of ras 1 [Source:MGI Symbol;Acc:MGI:105051]	-0.214373	3.34986e-08	7.72949e-07
chr11	119078000	119087799	intron	ENSMUSG00000039989	Cbx4	chromobox 4 [Source:MGI Symbol;Acc:MGI:1195985]	-0.265387	3.37651e-08	7.77067e-07
chr6	29735200	29737199	exon	ENSMUSG00000001761	Smo	smoothened, frizzled class receptor [Source:MGI Symbol;Acc:MGI:108075]	-0.552469	3.39933e-08	7.8164e-07
chr2	15054600	15056799	promoter-TSS	ENSMUSG00000017418	Arl5b	ADP-ribosylation factor-like 5B [Source:MGI Symbol;Acc:MGI:1923119]	-0.524364	3.40716e-08	7.82761e-07
chr10	84431400	84442999	intron	ENSMUSG00000020032	Nuak1	NUAK family, SNF1-like kinase, 1 [Source:MGI Symbol;Acc:MGI:1925226]	-0.243954	3.41933e-08	7.84875e-07
chr19	22936800	22942799	intron	ENSMUSG00000097930	C330002G04Rik	RIKEN cDNA C330002G04 gene [Source:MGI Symbol;Acc:MGI:1924860]	-0.377773	3.42735e-08	7.86034e-07
chr11	79075200	79090399	Distant-promoter	ENSMUSG00000018334	Ksr1	kinase suppressor of ras 1 [Source:MGI Symbol;Acc:MGI:105051]	-0.224773	3.43345e-08	7.86753e-07
chr11	84828400	84829599	promoter-TSS	ENSMUSG00000034449	Dhrs11	dehydrogenase/reductase (SDR family) member 11 [Source:MGI Symbol;Acc:MGI:2652816]	-0.687963	3.43821e-08	7.87163e-07
chr18	89768000	89769999	intron	ENSMUSG00000073514	Dok6	docking protein 6 [Source:MGI Symbol;Acc:MGI:3639495]	-0.498896	3.4563e-08	7.90621e-07
chr3	96549200	96572199	TTS	ENSMUSG00000038393	Txnip	thioredoxin interacting protein [Source:MGI Symbol;Acc:MGI:1889549]	-0.212572	3.49352e-08	7.98447e-07
chr8	86436600	86440399	Intergenic	ENSMUSG00000036872	Abcc12	ATP-binding cassette, sub-family C (CFTR/MRP), member 12 [Source:MGI Symbol;Acc:MGI:2441679]	-0.493878	3.49662e-08	7.98466e-07
chr5	115009600	115013599	exon	ENSMUSG00000029550	Sppl3	signal peptide peptidase 3 [Source:MGI Symbol;Acc:MGI:1891433]	-0.387696	3.51447e-08	8.0116e-07
chr13	14038600	14040599	promoter-TSS	ENSMUSG00000039233	Tbce	tubulin-specific chaperone E [Source:MGI Symbol;Acc:MGI:1917680]	-0.534227	3.51772e-08	8.01212e-07
chr1	159922400	159925999	exon	ENSMUSG00000103719	Gm38039	predicted gene, 38039 [Source:MGI Symbol;Acc:MGI:5611267]	-0.518244	3.51172e-08	8.01223e-07
chr14	25605400	25613399	intron	ENSMUSG00000007817	Zmiz1	zinc finger, MIZ-type containing 1 [Source:MGI Symbol;Acc:MGI:3040693]	-0.277577	3.56682e-08	8.11697e-07
chr4	139307800	139312399	promoter-TSS	ENSMUSG00000028744	Pqlc2	PQ loop repeat containing 2 [Source:MGI Symbol;Acc:MGI:2384837]	-0.395578	3.57839e-08	8.1363e-07
chr3	107739200	107753399	intron	ENSMUSG00000014599	Csf1	colony stimulating factor 1 (macrophage) [Source:MGI Symbol;Acc:MGI:1339753]	-0.254917	3.59025e-08	8.14231e-07
chr15	79881800	79883799	Distant-promoter	ENSMUSG00000009585	Apobec3	apolipoprotein B mRNA editing enzyme, catalytic polypeptide 3 [Source:MGI Symbol;Acc:MGI:1933111]	-0.556681	3.59856e-08	8.14719e-07
chr19	23130400	23138399	promoter-TSS	ENSMUSG00000044387	2410080I02Rik	RIKEN cDNA 2410080I02 gene [Source:MGI Symbol;Acc:MGI:1915498]	-0.262324	3.58634e-08	8.14738e-07
chr7	49511200	49529799	intron	ENSMUSG00000052512	Nav2	neuron navigator 2 [Source:MGI Symbol;Acc:MGI:2183691]	-0.224246	3.59015e-08	8.14905e-07
chr2	61802400	61807799	TTS	ENSMUSG00000035033	Tbr1	T-box brain gene 1 [Source:MGI Symbol;Acc:MGI:107404]	-0.359954	3.59832e-08	8.15364e-07
chr14	121032800	121040399	intron	ENSMUSG00000025555	Farp1	FERM, RhoGEF (Arhgef) and pleckstrin domain protein 1 (chondrocyte-derived) [Source:MGI Symbol;Acc:MGI:2446173]	-0.31832	3.6173e-08	8.18265e-07
chr9	43328200	43332599	intron	ENSMUSG00000032013	Trim29	tripartite motif-containing 29 [Source:MGI Symbol;Acc:MGI:1919419]	-0.439565	3.6677e-08	8.28958e-07
chr6	91151400	91162199	promoter-TSS	ENSMUSG00000034245	Hdac11	histone deacetylase 11 [Source:MGI Symbol;Acc:MGI:2385252]	-0.257707	3.67341e-08	8.29539e-07
chr12	44375000	44385399	Distant-promoter	ENSMUSG00000020598	Nrcam	neuronal cell adhesion molecule [Source:MGI Symbol;Acc:MGI:104750]	-0.289999	3.73923e-08	8.43684e-07
chr1	179957200	179962599	promoter-TSS	ENSMUSG00000026490	Cdc42bpa	CDC42 binding protein kinase alpha [Source:MGI Symbol;Acc:MGI:2441841]	-0.339869	3.76158e-08	8.48005e-07
chr16	32684800	32689399	Intergenic	ENSMUSG00000022791	Tnk2	tyrosine kinase, non-receptor, 2 [Source:MGI Symbol;Acc:MGI:1858308]	-0.496272	3.7942e-08	8.54632e-07
chr2	156861800	156864599	promoter-TSS	ENSMUSG00000027637	1110008F13Rik	RIKEN cDNA 1110008F13 gene [Source:MGI Symbol;Acc:MGI:1914638]	-0.465394	3.81246e-08	8.58014e-07
chr3	103278600	103281199	promoter-TSS	ENSMUSG00000033014	Trim33	tripartite motif-containing 33 [Source:MGI Symbol;Acc:MGI:2137357]	-0.402767	3.82313e-08	8.58227e-07
chr14	31656200	31670999	intron	ENSMUSG00000021884	Hacl1	2-hydroxyacyl-CoA lyase 1 [Source:MGI Symbol;Acc:MGI:1929657]	-0.206484	3.81726e-08	8.58366e-07
chr2	38345600	38360399	promoter-TSS	ENSMUSG00000000247	Lhx2	LIM homeobox protein 2 [Source:MGI Symbol;Acc:MGI:96785]	-0.2184	3.82266e-08	8.5885e-07
chr11	106919200	106921399	promoter-TSS	ENSMUSG00000018363	Smurf2	SMAD specific E3 ubiquitin protein ligase 2 [Source:MGI Symbol;Acc:MGI:1913563]	-0.486582	3.85643e-08	8.64971e-07
chr12	117235200	117239199	Distant-promoter	ENSMUSG00000065538	Mir153	microRNA 153 [Source:MGI Symbol;Acc:MGI:2676838]	-0.473397	3.86107e-08	8.65279e-07
chr4	152177000	152193799	promoter-TSS	ENSMUSG00000028937	Acot7	acyl-CoA thioesterase 7 [Source:MGI Symbol;Acc:MGI:1917275]	-0.211446	3.86656e-08	8.65776e-07
chr9	58486200	58502599	intron	ENSMUSG00000066607	6030419C18Rik	RIKEN cDNA 6030419C18 gene [Source:MGI Symbol;Acc:MGI:2442108]	-0.219655	3.88078e-08	8.67494e-07
chr15	31361000	31369999	intron	ENSMUSG00000022237	Ankrd33b	ankyrin repeat domain 33B [Source:MGI Symbol;Acc:MGI:1917904]	-0.29222	3.87844e-08	8.67702e-07
chr2	31758600	31765999	intron	ENSMUSG00000026842	Abl1	c-abl oncogene 1, non-receptor tyrosine kinase [Source:MGI Symbol;Acc:MGI:87859]	-0.322245	3.89791e-08	8.70589e-07
chr2	80314000	80316199	promoter-TSS	ENSMUSG00000027006	Dnajc10	DnaJ heat shock protein family (Hsp40) member C10 [Source:MGI Symbol;Acc:MGI:1914111]	-0.531007	3.91298e-08	8.73218e-07
chr10	80292400	80308999	promoter-TSS	ENSMUSG00000020135	Apc2	adenomatosis polyposis coli 2 [Source:MGI Symbol;Acc:MGI:1346052]	-0.212538	3.94748e-08	8.80174e-07
chr15	99696400	99706399	promoter-TSS	ENSMUSG00000023018	Smarcd1	SWI/SNF related, matrix associated, actin dependent regulator of chromatin, subfamily d, member 1 [Source:MGI Symbol;Acc:MGI:1933623]	-0.264212	3.96656e-08	8.83686e-07
chr1	194744600	194749399	intron	ENSMUSG00000103776	2900035J10Rik	RIKEN cDNA 2900035J10 gene [Source:MGI Symbol;Acc:MGI:1920155]	-0.452409	3.97473e-08	8.84762e-07
chr8	126535800	126544399	Intergenic	ENSMUSG00000097060	Gm26759	predicted gene, 26759 [Source:MGI Symbol;Acc:MGI:5477253]	-0.295998	4.00954e-08	8.88033e-07
chr15	31223400	31229799	intron	ENSMUSG00000039168	Dap	death-associated protein [Source:MGI Symbol;Acc:MGI:1918190]	-0.379601	4.00773e-08	8.88374e-07
chr1	59119400	59120799	promoter-TSS	ENSMUSG00000038079	Tmem237	transmembrane protein 237 [Source:MGI Symbol;Acc:MGI:2138365]	-0.565634	4.0064e-08	8.89197e-07
chr15	8814800	8817799	Intergenic	ENSMUSG00000107028	Gm5043	predicted gene 5043 [Source:MGI Symbol;Acc:MGI:3646551]	-0.565634	4.0064e-08	8.89197e-07
chr16	15885800	15891599	TTS	ENSMUSG00000071637	Cebpd	CCAAT/enhancer binding protein (C/EBP), delta [Source:MGI Symbol;Acc:MGI:103573]	-0.297503	4.0008e-08	8.89817e-07
chr8	33641200	33642799	promoter-TSS	ENSMUSG00000052906	Ubxn8	UBX domain protein 8 [Source:MGI Symbol;Acc:MGI:1337129]	-0.541538	4.00427e-08	8.89842e-07
chr16	50428800	50432799	promoter-TSS	ENSMUSG00000022641	Bbx	bobby sox HMG box containing [Source:MGI Symbol;Acc:MGI:1917758]	-0.374315	4.04291e-08	8.94676e-07
chr7	24968600	24972799	promoter-TSS	ENSMUSG00000098802	Mir7046	microRNA 7046 [Source:MGI Symbol;Acc:MGI:5530851]	-0.40136	4.06892e-08	8.99679e-07
chr5	123599000	123606399	intron	ENSMUSG00000049550	Clip1	CAP-GLY domain containing linker protein 1 [Source:MGI Symbol;Acc:MGI:1928401]	-0.344255	4.12113e-08	9.10463e-07
chr15	82373200	82381799	intron	ENSMUSG00000061740	Cyp2d22	cytochrome P450, family 2, subfamily d, polypeptide 22 [Source:MGI Symbol;Acc:MGI:1929474]	-0.288371	4.14576e-08	9.15142e-07
chr2	163601000	163603599	promoter-TSS	ENSMUSG00000017679	Ttpal	tocopherol (alpha) transfer protein-like [Source:MGI Symbol;Acc:MGI:1923330]	-0.493672	4.16135e-08	9.17436e-07
chr9	65345800	65347799	exon	ENSMUSG00000041837	Pdcd7	programmed cell death 7 [Source:MGI Symbol;Acc:MGI:1859170]	-0.493672	4.16135e-08	9.17436e-07
chr11	79523600	79535999	intron	ENSMUSG00000070354	Evi2	ecotropic viral integration site 2 [Source:MGI Symbol;Acc:MGI:5439444]	-0.280267	4.1747e-08	9.18468e-07
chr14	66806600	66830999	intron	ENSMUSG00000114829	AC154693,1		-0.184451	4.17195e-08	9.18626e-07
chr5	118513600	118516799	Intergenic	ENSMUSG00000082365	Gm15754	predicted gene 15754 [Source:MGI Symbol;Acc:MGI:3783197]	-0.518316	4.17928e-08	9.18713e-07
chr1	169926600	169930599	promoter-TSS	ENSMUSG00000070532	Ccdc190	coiled-coil domain containing 190 [Source:MGI Symbol;Acc:MGI:1925715]	-0.488805	4.195e-08	9.21404e-07
chr4	141544600	141547799	promoter-TSS	ENSMUSG00000048406	B330016D10Rik	RIKEN cDNA B330016D10 gene [Source:MGI Symbol;Acc:MGI:2444063]	-0.381147	4.2121e-08	9.24394e-07
chr15	93509400	93524399	intron	ENSMUSG00000036158	Prickle1	prickle planar cell polarity protein 1 [Source:MGI Symbol;Acc:MGI:1916034]	-0.244869	4.23579e-08	9.28822e-07
chr19	6931000	6934799	exon	ENSMUSG00000024957	Kcnk4	potassium channel, subfamily K, member 4 [Source:MGI Symbol;Acc:MGI:1298234]	-0.435953	4.24477e-08	9.30023e-07
chr10	81189800	81197599	promoter-TSS	ENSMUSG00000085779	Atcayos	ataxia, cerebellar, Cayman type, opposite strand [Source:MGI Symbol;Acc:MGI:1916928]	-0.324239	4.26148e-08	9.32141e-07
chr9	44334600	44336199	promoter-TSS	ENSMUSG00000105072	Gm44335	predicted gene, 44335 [Source:MGI Symbol;Acc:MGI:5690727]	-0.545407	4.26129e-08	9.32871e-07
chr14	51988600	51990399	promoter-TSS	ENSMUSG00000097633	Gm16617	predicted gene, 16617 [Source:MGI Symbol;Acc:MGI:4439541]	-0.643636	4.28168e-08	9.35787e-07
chr13	75707400	75711399	intron	ENSMUSG00000001542	Ell2	elongation factor RNA polymerase II 2 [Source:MGI Symbol;Acc:MGI:2183438]	-0.409104	4.30652e-08	9.4044e-07
chr11	96757200	96769399	Distant-promoter	ENSMUSG00000085242	Gm11537	predicted gene 11537 [Source:MGI Symbol;Acc:MGI:3705160]	-0.271059	4.32162e-08	9.4296e-07
chr10	70439600	70448199	intron	ENSMUSG00000043259	Fam13c	family with sequence similarity 13, member C [Source:MGI Symbol;Acc:MGI:1918971]	-0.275829	4.35322e-08	9.49075e-07
chr10	128643800	128647599	promoter-TSS	ENSMUSG00000002578	Ikzf4	IKAROS family zinc finger 4 [Source:MGI Symbol;Acc:MGI:1343139]	-0.453865	4.36659e-08	9.50814e-07
chr16	42874400	42877799	promoter-TSS	ENSMUSG00000022708	Zbtb20	zinc finger and BTB domain containing 20 [Source:MGI Symbol;Acc:MGI:1929213]	-0.453865	4.36659e-08	9.50814e-07
chr1	93753400	93755399	promoter-TSS	ENSMUSG00000026279	Thap4	THAP domain containing 4 [Source:MGI Symbol;Acc:MGI:1914276]	-0.506723	4.3802e-08	9.52603e-07
chr3	51275800	51278199	exon	ENSMUSG00000087440	4930577N17Rik	RIKEN cDNA 4930577N17 gene [Source:MGI Symbol;Acc:MGI:1914996]	-0.457425	4.43064e-08	9.62783e-07
chr4	154210200	154218199	Distant-promoter	ENSMUSG00000081276	Gm13132	predicted gene 13132 [Source:MGI Symbol;Acc:MGI:3651366]	-0.379941	4.45606e-08	9.67513e-07
chr11	67646400	67673399	intron	ENSMUSG00000033066	Gas7	growth arrest specific 7 [Source:MGI Symbol;Acc:MGI:1202388]	-0.168498	4.48138e-08	9.72213e-07
chr6	54468200	54488799	Distant-promoter	ENSMUSG00000108081	Gm44026	predicted gene, 44026 [Source:MGI Symbol;Acc:MGI:5690418]	-0.211722	4.50541e-08	9.76628e-07
chr1	182018600	182021599	promoter-TSS	ENSMUSG00000022995	Enah	enabled homolog (Drosophila) [Source:MGI Symbol;Acc:MGI:108360]	-0.401967	4.5135e-08	9.76782e-07
chr11	98793600	98799399	exon	ENSMUSG00000052915	Msl1	male-specific lethal 1 homolog (Drosophila) [Source:MGI Symbol;Acc:MGI:1921276]	-0.281675	4.51122e-08	9.77088e-07
chr17	36256800	36258799	promoter-TSS	ENSMUSG00000024446	Rpp21	ribonuclease P 21 subunit [Source:MGI Symbol;Acc:MGI:1914926]	-0.602334	4.53049e-08	9.79657e-07
chr5	32972200	32980799	Distant-promoter	ENSMUSG00000105929	Gm43693	predicted gene 43693 [Source:MGI Symbol;Acc:MGI:5663830]	-0.332413	4.54377e-08	9.8173e-07
chr1	133081600	133085799	Distant-promoter	ENSMUSG00000101102	Gm28609	predicted gene 28609 [Source:MGI Symbol;Acc:MGI:5579315]	-0.491097	4.55992e-08	9.84415e-07
chr19	37985400	37998399	intron	ENSMUSG00000048612	Myof	myoferlin [Source:MGI Symbol;Acc:MGI:1919192]	-0.289448	4.61446e-08	9.95379e-07
chr5	142957000	142964999	exon	ENSMUSG00000029581	Fscn1	fascin actin-bundling protein 1 [Source:MGI Symbol;Acc:MGI:1352745]	-0.279962	4.63277e-08	9.98515e-07
chr15	58210600	58216999	promoter-TSS	ENSMUSG00000086801	Gm15943	predicted gene 15943 [Source:MGI Symbol;Acc:MGI:3802102]	-0.326311	4.65299e-08	1.00206e-06
chr12	40496400	40501799	intron	ENSMUSG00000035954	Dock4	dedicator of cytokinesis 4 [Source:MGI Symbol;Acc:MGI:1918006]	-0.404027	4.70205e-08	1.0118e-06
chr4	153475400	153483999	intron	ENSMUSG00000039546	Ajap1	adherens junction associated protein 1 [Source:MGI Symbol;Acc:MGI:2685419]	-0.286222	4.75013e-08	1.02049e-06
chr11	74873800	74878799	Distant-promoter	ENSMUSG00000038351	Sgsm2	small G protein signaling modulator 2 [Source:MGI Symbol;Acc:MGI:2144695]	-0.368443	4.75635e-08	1.021e-06
chr5	71092600	71097999	promoter-TSS	ENSMUSG00000000560	Gabra2	gamma-aminobutyric acid (GABA) A receptor, subunit alpha 2 [Source:MGI Symbol;Acc:MGI:95614]	-0.366042	4.7496e-08	1.0212e-06
chr4	133211800	133214199	promoter-TSS	ENSMUSG00000028865	Cd164l2	CD164 sialomucin-like 2 [Source:MGI Symbol;Acc:MGI:1916905]	-0.541936	4.76131e-08	1.02123e-06
chr9	44074600	44093199	Distant-promoter	ENSMUSG00000032010	Usp2	ubiquitin specific peptidase 2 [Source:MGI Symbol;Acc:MGI:1858178]	-0.184999	4.80757e-08	1.03032e-06
chr3	145758000	145762199	promoter-TSS	ENSMUSG00000028194	Ddah1	dimethylarginine dimethylaminohydrolase 1 [Source:MGI Symbol;Acc:MGI:1916469]	-0.458995	4.86129e-08	1.04099e-06
chr8	120404800	120429199	intron	ENSMUSG00000080549	Gm22715	predicted gene, 22715 [Source:MGI Symbol;Acc:MGI:5452492]	-0.168927	4.86909e-08	1.04182e-06
chr13	52151600	52156599	Intergenic	ENSMUSG00000113399	CT010575,3		-0.386014	4.87306e-08	1.04183e-06
chr12	112656000	112676599	intron	ENSMUSG00000001729	Akt1	thymoma viral proto-oncogene 1 [Source:MGI Symbol;Acc:MGI:87986]	-0.202005	4.88526e-08	1.04275e-06
chr19	37170600	37179199	promoter-TSS	ENSMUSG00000039652	Cpeb3	cytoplasmic polyadenylation element binding protein 3 [Source:MGI Symbol;Acc:MGI:2443075]	-0.269251	4.88385e-08	1.04329e-06
chr9	3531200	3535199	intron	ENSMUSG00000041624	Gucy1a2	guanylate cyclase 1, soluble, alpha 2 [Source:MGI Symbol;Acc:MGI:2660877]	-0.406144	4.89411e-08	1.0438e-06
chr3	97887400	97890799	promoter-TSS	ENSMUSG00000038170	Pde4dip	phosphodiesterase 4D interacting protein (myomegalin) [Source:MGI Symbol;Acc:MGI:1891434]	-0.432392	4.90194e-08	1.04463e-06
chr18	25582600	25612999	TTS	ENSMUSG00000114306	AC144938,1		-0.16999	4.92772e-08	1.04928e-06
chr16	89861800	89875199	Distant-promoter	ENSMUSG00000002489	Tiam1	T cell lymphoma invasion and metastasis 1 [Source:MGI Symbol;Acc:MGI:103306]	-0.273929	4.93794e-08	1.05061e-06
chr9	21988000	21989999	TTS	ENSMUSG00000040146	Rgl3	ral guanine nucleotide dissociation stimulator-like 3 [Source:MGI Symbol;Acc:MGI:1918996]	-0.630043	4.94688e-08	1.05167e-06
chr2	35695400	35704799	intron	ENSMUSG00000026883	Dab2ip	disabled 2 interacting protein [Source:MGI Symbol;Acc:MGI:1916851]	-0.294001	4.95928e-08	1.05177e-06
chr5	121219800	121221799	intron	ENSMUSG00000042744	Hectd4	HECT domain E3 ubiquitin protein ligase 4 [Source:MGI Symbol;Acc:MGI:3647820]	-0.493462	4.95273e-08	1.05207e-06
chr4	136179600	136181399	promoter-TSS	ENSMUSG00000018983	E2f2	E2F transcription factor 2 [Source:MGI Symbol;Acc:MGI:1096341]	-0.664395	4.95738e-08	1.05221e-06
chr5	25704000	25706599	intron	ENSMUSG00000028933	Xrcc2	X-ray repair complementing defective repair in Chinese hamster cells 2 [Source:MGI Symbol;Acc:MGI:1927345]	-0.59168	5.00608e-08	1.06e-06
chr11	3366600	3372599	promoter-TSS	ENSMUSG00000020451	Limk2	LIM motif-containing protein kinase 2 [Source:MGI Symbol;Acc:MGI:1197517]	-0.364961	5.00468e-08	1.06055e-06
chr11	60250400	60266999	Distant-promoter	ENSMUSG00000000538	Tom1l2	target of myb1-like 2 (chicken) [Source:MGI Symbol;Acc:MGI:2443306]	-0.224008	5.03643e-08	1.06558e-06
chr15	76367800	76370999	exon	ENSMUSG00000022554	Hgh1	HGH1 homolog [Source:MGI Symbol;Acc:MGI:1930628]	-0.44985	5.09995e-08	1.07815e-06
chr19	3891200	3897999	TTS	ENSMUSG00000001750	Tcirg1	T cell, immune regulator 1, ATPase, H+ transporting, lysosomal V0 protein A3 [Source:MGI Symbol;Acc:MGI:1350931]	-0.344282	5.11166e-08	1.07891e-06
chr11	81148400	81154799	intron	ENSMUSG00000020704	Asic2	acid-sensing (proton-gated) ion channel 2 [Source:MGI Symbol;Acc:MGI:1100867]	-0.319159	5.11934e-08	1.07967e-06
chr3	51558000	51562999	promoter-TSS	ENSMUSG00000037111	Setd7	SET domain containing (lysine methyltransferase) 7 [Source:MGI Symbol;Acc:MGI:1920501]	-0.338093	5.11154e-08	1.07974e-06
chr1	172340000	172360399	intron	ENSMUSG00000044708	Kcnj10	potassium inwardly-rectifying channel, subfamily J, member 10 [Source:MGI Symbol;Acc:MGI:1194504]	-0.188781	5.14972e-08	1.08521e-06
chr12	29783400	29789999	intron	ENSMUSG00000061911	Myt1l	myelin transcription factor 1-like [Source:MGI Symbol;Acc:MGI:1100511]	-0.38475	5.16227e-08	1.08699e-06
chr12	112616800	112636999	intron	ENSMUSG00000011148	Adssl1	adenylosuccinate synthetase like 1 [Source:MGI Symbol;Acc:MGI:87947]	-0.201404	5.16731e-08	1.08719e-06
chr4	118284800	118291599	intron	ENSMUSG00000033295	Ptprf	protein tyrosine phosphatase, receptor type, F [Source:MGI Symbol;Acc:MGI:102695]	-0.346142	5.18053e-08	1.0891e-06
chr2	94263400	94268199	promoter-TSS	ENSMUSG00000075020	Mir670hg	MIR670 host gene (non-protein coding) [Source:MGI Symbol;Acc:MGI:3041234]	-0.453312	5.18672e-08	1.08954e-06
chr12	82071600	82081799	Intergenic	ENSMUSG00000064714	n-R5s62	nuclear encoded rRNA 5S 62 [Source:MGI Symbol;Acc:MGI:4421907]	-0.259191	5.22044e-08	1.09575e-06
chr17	45571400	45576799	promoter-TSS	ENSMUSG00000023944	Hsp90ab1	heat shock protein 90 alpha (cytosolic), class B member 1 [Source:MGI Symbol;Acc:MGI:96247]	-0.315159	5.26814e-08	1.10489e-06
chr19	53500200	53504199	Intergenic	ENSMUSG00000034765	Dusp5	dual specificity phosphatase 5 [Source:MGI Symbol;Acc:MGI:2685183]	-0.423491	5.31638e-08	1.11325e-06
chr19	38314600	38317199	promoter-TSS	ENSMUSG00000105709	Gm42723	predicted gene 42723 [Source:MGI Symbol;Acc:MGI:5662860]	-0.538504	5.31291e-08	1.1134e-06
chr4	41347600	41349799	promoter-TSS	ENSMUSG00000028437	Ubap1	ubiquitin-associated protein 1 [Source:MGI Symbol;Acc:MGI:2149543]	-0.549955	5.37962e-08	1.1256e-06
chr2	164561000	164566399	TTS	ENSMUSG00000017723	Wfdc2	WAP four-disulfide core domain 2 [Source:MGI Symbol;Acc:MGI:1914951]	-0.444565	5.39809e-08	1.12857e-06
chrX	74084600	74085599	exon	ENSMUSG00000031393	Mecp2	methyl CpG binding protein 2 [Source:MGI Symbol;Acc:MGI:99918]	-0.731878	5.41685e-08	1.1316e-06
chr5	105698800	105701999	promoter-TSS	ENSMUSG00000046079	Lrrc8d	leucine rich repeat containing 8D [Source:MGI Symbol;Acc:MGI:1922368]	-0.406826	5.42547e-08	1.13162e-06
chr6	72897800	72900799	promoter-TSS	ENSMUSG00000055239	Kcmf1	potassium channel modulatory factor 1 [Source:MGI Symbol;Acc:MGI:1921537]	-0.406826	5.42547e-08	1.13162e-06
chr16	18876000	18878399	promoter-TSS	ENSMUSG00000022702	Hira	histone cell cycle regulator [Source:MGI Symbol;Acc:MGI:99430]	-0.406826	5.42547e-08	1.13162e-06
chr14	64381800	64395399	intron	ENSMUSG00000054733	Msra	methionine sulfoxide reductase A [Source:MGI Symbol;Acc:MGI:106916]	-0.26412	5.4605e-08	1.13713e-06
chr5	144765200	144769799	promoter-TSS	ENSMUSG00000045482	Trrap	transformation/transcription domain-associated protein [Source:MGI Symbol;Acc:MGI:2153272]	-0.383494	5.46681e-08	1.13755e-06
chr11	97145400	97154999	promoter-TSS	ENSMUSG00000038517	Tbkbp1	TBK1 binding protein 1 [Source:MGI Symbol;Acc:MGI:1920424]	-0.273605	5.4756e-08	1.13849e-06
chr11	69363600	69370199	Distant-promoter	ENSMUSG00000018474	Chd3	chromodomain helicase DNA binding protein 3 [Source:MGI Symbol;Acc:MGI:1344395]	-0.278651	5.48494e-08	1.13953e-06
chr14	24641800	24648599	intron	ENSMUSG00000089887	4930428N03Rik	RIKEN cDNA 4930428N03 gene [Source:MGI Symbol;Acc:MGI:1921121]	-0.380641	5.50866e-08	1.14267e-06
chr12	111675400	111698999	Intergenic	ENSMUSG00000060950	Trmt61a	tRNA methyltransferase 61A [Source:MGI Symbol;Acc:MGI:2443487]	-0.162338	5.50639e-08	1.14309e-06
chr10	67095600	67100799	Distant-promoter	ENSMUSG00000019873	Reep3	receptor accessory protein 3 [Source:MGI Symbol;Acc:MGI:88930]	-0.34068	5.52771e-08	1.14483e-06
chr11	120782400	120786399	promoter-TSS	ENSMUSG00000025156	Gps1	G protein pathway suppressor 1 [Source:MGI Symbol;Acc:MGI:2384801]	-0.39445	5.52417e-08	1.14499e-06
chr15	84922200	84925799	intron	ENSMUSG00000016619	Nup50	nucleoporin 50 [Source:MGI Symbol;Acc:MGI:1351502]	-0.436443	5.55152e-08	1.14886e-06
chr7	16935600	16952999	promoter-TSS	ENSMUSG00000070802	Pnmal2	PNMA-like 2 [Source:MGI Symbol;Acc:MGI:3645856]	-0.203477	5.64256e-08	1.16679e-06
chr5	112312200	112328199	Distant-promoter	ENSMUSG00000029345	Tfip11	tuftelin interacting protein 11 [Source:MGI Symbol;Acc:MGI:1930075]	-0.236556	5.65186e-08	1.1678e-06
chr5	135955200	135963599	TTS	ENSMUSG00000029699	Ssc4d	scavenger receptor cysteine rich family, 4 domains [Source:MGI Symbol;Acc:MGI:1924709]	-0.308829	5.66503e-08	1.16915e-06
chr15	76074600	76081799	intron	ENSMUSG00000002524	Puf60	poly-U binding splicing factor 60 [Source:MGI Symbol;Acc:MGI:1915209]	-0.308829	5.66503e-08	1.16915e-06
chr9	57416400	57425399	intron	ENSMUSG00000063849	Ppcdc	phosphopantothenoylcysteine decarboxylase [Source:MGI Symbol;Acc:MGI:1914062]	-0.313748	5.70592e-08	1.17348e-06
chr6	8401200	8403799	Distant-promoter	ENSMUSG00000089862	Umad1	UMAP1-MVP12 associated (UMA) domain containing 1 [Source:MGI Symbol;Acc:MGI:3840148]	-0.5872	5.70295e-08	1.17424e-06
chr14	122181000	122182999	intron	ENSMUSG00000025545	Clybl	citrate lyase beta like [Source:MGI Symbol;Acc:MGI:1916884]	-0.5872	5.70295e-08	1.17424e-06
chr8	110845800	110847799	promoter-TSS	ENSMUSG00000033732	Sf3b3	splicing factor 3b, subunit 3 [Source:MGI Symbol;Acc:MGI:1289341]	-0.554212	5.70141e-08	1.17529e-06
chr4	155773000	155787399	Distant-promoter	ENSMUSG00000042116	Vwa1	von Willebrand factor A domain containing 1 [Source:MGI Symbol;Acc:MGI:2179729]	-0.230368	5.74363e-08	1.17849e-06
chr9	108262800	108264799	promoter-TSS	ENSMUSG00000039952	Dag1	dystroglycan 1 [Source:MGI Symbol;Acc:MGI:101864]	-0.524829	5.74108e-08	1.17888e-06
chr8	13158600	13164199	intron	ENSMUSG00000031447	Lamp1	lysosomal-associated membrane protein 1 [Source:MGI Symbol;Acc:MGI:96745]	-0.385156	5.73739e-08	1.17904e-06
chr2	174327000	174332199	promoter-TSS	ENSMUSG00000027523	Gnas	GNAS (guanine nucleotide binding protein, alpha stimulating) complex locus [Source:MGI Symbol;Acc:MGI:95777]	-0.316972	5.78471e-08	1.18508e-06
chr11	116839600	116844199	promoter-TSS	ENSMUSG00000056962	Jmjd6	jumonji domain containing 6 [Source:MGI Symbol;Acc:MGI:1858910]	-0.405342	5.78142e-08	1.18533e-06
chr4	42940800	42960999	TTS	ENSMUSG00000036052	Dnajb5	DnaJ heat shock protein family (Hsp40) member B5 [Source:MGI Symbol;Acc:MGI:1930018]	-0.188106	5.79898e-08	1.18709e-06
chr11	97158600	97161599	promoter-TSS	ENSMUSG00000084936	Gm11583	predicted gene 11583 [Source:MGI Symbol;Acc:MGI:3705153]	-0.498425	5.82826e-08	1.19216e-06
chr19	7481600	7486399	promoter-TSS	ENSMUSG00000024758	Rtn3	reticulon 3 [Source:MGI Symbol;Acc:MGI:1339970]	-0.374008	5.87721e-08	1.20078e-06
chr11	94672200	94677999	TTS	ENSMUSG00000020868	Xylt2	xylosyltransferase II [Source:MGI Symbol;Acc:MGI:2444797]	-0.374008	5.87721e-08	1.20078e-06
chr2	55434600	55438599	promoter-TSS	ENSMUSG00000026824	Kcnj3	potassium inwardly-rectifying channel, subfamily J, member 3 [Source:MGI Symbol;Acc:MGI:104742]	-0.371418	5.88808e-08	1.20161e-06
chr5	122284400	122287599	intron	ENSMUSG00000038582	Pptc7	PTC7 protein phosphatase homolog [Source:MGI Symbol;Acc:MGI:2444593]	-0.466202	5.90024e-08	1.20178e-06
chr7	130518400	130520799	promoter-TSS	ENSMUSG00000030850	Ate1	arginyltransferase 1 [Source:MGI Symbol;Acc:MGI:1333870]	-0.466202	5.90024e-08	1.20178e-06
chr13	13589200	13591999	intron	ENSMUSG00000019726	Lyst	lysosomal trafficking regulator [Source:MGI Symbol;Acc:MGI:107448]	-0.493246	5.89497e-08	1.20209e-06
chr14	32201000	32202999	promoter-TSS	ENSMUSG00000021911	Parg	poly (ADP-ribose) glycohydrolase [Source:MGI Symbol;Acc:MGI:1347094]	-0.59301	5.92265e-08	1.20496e-06
chr3	32364400	32367199	promoter-TSS	ENSMUSG00000027663	Zmat3	zinc finger matrin type 3 [Source:MGI Symbol;Acc:MGI:1195270]	-0.478929	5.97641e-08	1.21496e-06
chr9	95953400	95955599	promoter-TSS	ENSMUSG00000097777	Gm16794	predicted gene, 16794 [Source:MGI Symbol;Acc:MGI:4439718]	-0.546339	6.02236e-08	1.22336e-06
chrX	12760800	12763199	promoter-TSS	ENSMUSG00000064127	Med14	mediator complex subunit 14 [Source:MGI Symbol;Acc:MGI:1349442]	-0.558647	6.02953e-08	1.22388e-06
chr9	45904800	45909799	promoter-TSS	ENSMUSG00000035382	Pcsk7	proprotein convertase subtilisin/kexin type 7 [Source:MGI Symbol;Acc:MGI:107421]	-0.340666	6.15673e-08	1.24779e-06
chr10	116949000	116951599	promoter-TSS	ENSMUSG00000064181	Rab3ip	RAB3A interacting protein [Source:MGI Symbol;Acc:MGI:105933]	-0.528228	6.15523e-08	1.24844e-06
chrX	104199800	104201799	exon	ENSMUSG00000046449	C77370	expressed sequence C77370 [Source:MGI Symbol;Acc:MGI:2148050]	-0.577372	6.2086e-08	1.25734e-06
chr10	126844400	126848199	Distant-promoter	ENSMUSG00000089550	Gm24179	predicted gene, 24179 [Source:MGI Symbol;Acc:MGI:5453956]	-0.44073	6.26805e-08	1.26841e-06
chr8	64619000	64629599	Distant-promoter	ENSMUSG00000037852	Cpe	carboxypeptidase E [Source:MGI Symbol;Acc:MGI:101932]	-0.285883	6.28962e-08	1.2718e-06
chr5	143525200	143529399	TTS	ENSMUSG00000001847	Rac1	RAS-related C3 botulinum substrate 1 [Source:MGI Symbol;Acc:MGI:97845]	-0.388608	6.3074e-08	1.27394e-06
chr13	45689600	45695799	intron	ENSMUSG00000114131	AC154733,1		-0.388608	6.3074e-08	1.27394e-06
chr16	13398200	13408599	intron	ENSMUSG00000087526	Gm15738	predicted gene 15738 [Source:MGI Symbol;Acc:MGI:3783180]	-0.295891	6.33398e-08	1.27784e-06
chr5	139270200	139275799	TTS	ENSMUSG00000056413	Adap1	ArfGAP with dual PH domains 1 [Source:MGI Symbol;Acc:MGI:2442201]	-0.382624	6.43379e-08	1.29699e-06
chr11	30771200	30773199	promoter-TSS	ENSMUSG00000040850	Psme4	proteasome (prosome, macropain) activator subunit 4 [Source:MGI Symbol;Acc:MGI:2143994]	-0.490615	6.45931e-08	1.29966e-06
chr11	76200400	76203599	promoter-TSS	ENSMUSG00000069808	Fam57a	family with sequence similarity 57, member A [Source:MGI Symbol;Acc:MGI:2151840]	-0.490615	6.45931e-08	1.29966e-06
chr5	52470600	52472999	promoter-TSS	ENSMUSG00000045790	Ccdc149	coiled-coil domain containing 149 [Source:MGI Symbol;Acc:MGI:2685293]	-0.467997	6.45848e-08	1.30098e-06
chr11	29824400	29830999	Distant-promoter	ENSMUSG00000078157	4931440F15Rik	RIKEN cDNA 4931440F15 gene [Source:MGI Symbol;Acc:MGI:2441689]	-0.393605	6.51384e-08	1.30914e-06
chr17	69381000	69385199	promoter-TSS	ENSMUSG00000049672	Zbtb14	zinc finger and BTB domain containing 14 [Source:MGI Symbol;Acc:MGI:1195345]	-0.366661	6.54794e-08	1.315e-06
chr3	97808400	97816199	intron	ENSMUSG00000038170	Pde4dip	phosphodiesterase 4D interacting protein (myomegalin) [Source:MGI Symbol;Acc:MGI:1891434]	-0.369134	6.55448e-08	1.31531e-06
chr14	60373000	60381999	promoter-TSS	ENSMUSG00000021986	Amer2	APC membrane recruitment 2 [Source:MGI Symbol;Acc:MGI:1919375]	-0.274542	6.58701e-08	1.31885e-06
chr12	9029800	9033199	intron	ENSMUSG00000066637	Ttc32	tetratricopeptide repeat domain 32 [Source:MGI Symbol;Acc:MGI:1922766]	-0.43577	6.58405e-08	1.31925e-06
chr2	180038400	180051599	intron	ENSMUSG00000039086	Ss18l1	SS18, nBAF chromatin remodeling complex subunit like 1 [Source:MGI Symbol;Acc:MGI:2444061]	-0.248623	6.5837e-08	1.32018e-06
chr17	34582800	34595999	promoter-TSS	ENSMUSG00000034786	Gpsm3	G-protein signalling modulator 3 (AGS3-like, C, elegans) [Source:MGI Symbol;Acc:MGI:2146785]	-0.219235	6.60617e-08	1.32168e-06
chr7	16993400	17010599	Intergenic	ENSMUSG00000003099	Ppp5c	protein phosphatase 5, catalytic subunit [Source:MGI Symbol;Acc:MGI:102666]	-0.230203	6.64031e-08	1.32751e-06
chr2	180362200	180367599	Intergenic	ENSMUSG00000084843	B230312C02Rik	RIKEN cDNA B230312C02 gene [Source:MGI Symbol;Acc:MGI:2444130]	-0.450699	6.65861e-08	1.33017e-06
chr14	65096200	65104199	Distant-promoter	ENSMUSG00000021978	Extl3	exostoses (multiple)-like 3 [Source:MGI Symbol;Acc:MGI:1860765]	-0.302705	6.6925e-08	1.33593e-06
chr7	80397000	80404599	intron	ENSMUSG00000030530	Furin	furin (paired basic amino acid cleaving enzyme) [Source:MGI Symbol;Acc:MGI:97513]	-0.283497	6.69776e-08	1.33597e-06
chr14	118136400	118137799	promoter-TSS	ENSMUSG00000022131	Gpr180	G protein-coupled receptor 180 [Source:MGI Symbol;Acc:MGI:1930949]	-0.671089	6.72167e-08	1.33973e-06
chr2	18675800	18678199	promoter-TSS	ENSMUSG00000026739	Bmi1	Bmi1 polycomb ring finger oncogene [Source:MGI Symbol;Acc:MGI:88174]	-0.438835	6.74832e-08	1.34403e-06
chr1	37659800	37680599	intron	ENSMUSG00000104365	4930470B04Rik	RIKEN cDNA 4930470B04 gene [Source:MGI Symbol;Acc:MGI:1923057]	-0.195045	6.78408e-08	1.35014e-06
chr17	10316800	10323199	promoter-TSS	ENSMUSG00000062078	Qk	quaking [Source:MGI Symbol;Acc:MGI:97837]	-0.314095	6.79312e-08	1.35092e-06
chr16	37867400	37870399	exon	ENSMUSG00000034158	Lrrc58	leucine rich repeat containing 58 [Source:MGI Symbol;Acc:MGI:2443542]	-0.395517	6.80945e-08	1.35315e-06
chr17	34644800	34657599	promoter-TSS	ENSMUSG00000015461	Atf6b	activating transcription factor 6 beta [Source:MGI Symbol;Acc:MGI:105121]	-0.239467	6.837e-08	1.35558e-06
chr16	90167600	90171599	Intergenic	ENSMUSG00000022982	Sod1	superoxide dismutase 1, soluble [Source:MGI Symbol;Acc:MGI:98351]	-0.503727	6.83381e-08	1.35596e-06
chr14	63191000	63194199	intron	ENSMUSG00000035121	Neil2	nei like 2 (E, coli) [Source:MGI Symbol;Acc:MGI:2686058]	-0.524992	6.83242e-08	1.3567e-06
chr17	27999200	28024399	Distant-promoter	ENSMUSG00000086149	Gm15598	predicted gene 15598 [Source:MGI Symbol;Acc:MGI:3783045]	-0.182016	6.86813e-08	1.35972e-06
chr9	14784200	14785399	promoter-TSS	ENSMUSG00000031931	Ankrd49	ankyrin repeat domain 49 [Source:MGI Symbol;Acc:MGI:1930842]	-0.651795	6.8671e-08	1.36053e-06
chr6	124856000	124868199	exon	ENSMUSG00000038390	Gpr162	G protein-coupled receptor 162 [Source:MGI Symbol;Acc:MGI:1315214]	-0.227275	6.88525e-08	1.36209e-06
chr9	106444800	106466599	promoter-TSS	ENSMUSG00000023495	Pcbp4	poly(rC) binding protein 4 [Source:MGI Symbol;Acc:MGI:1890471]	-0.176012	6.92565e-08	1.36906e-06
chr13	51797800	51801399	Distant-promoter	ENSMUSG00000021451	Sema4d	sema domain, immunoglobulin domain (Ig), transmembrane domain (TM) and short cytoplasmic domain, (semaphorin) 4D [Source:MGI Symbol;Acc:MGI:109244]	-0.498261	6.93802e-08	1.37048e-06
chr12	113128000	113154399	intron	ENSMUSG00000006356	Crip2	cysteine rich protein 2 [Source:MGI Symbol;Acc:MGI:1915587]	-0.177305	6.94902e-08	1.37163e-06
chr19	10202800	10206799	promoter-TSS	ENSMUSG00000036372	Tmem258	transmembrane protein 258 [Source:MGI Symbol;Acc:MGI:1916288]	-0.423706	6.96068e-08	1.37291e-06
chr1	58652400	58653199	intron	ENSMUSG00000102059	Gm20257	predicted gene, 20257 [Source:MGI Symbol;Acc:MGI:5012442]	-0.743983	6.99445e-08	1.37854e-06
chr1	169831400	169835799	Distant-promoter	ENSMUSG00000103110	Gm37586	predicted gene, 37586 [Source:MGI Symbol;Acc:MGI:5610814]	-0.493026	7.0169e-08	1.38091e-06
chr11	76488200	76498799	intron	ENSMUSG00000017631	Abr	active BCR-related gene [Source:MGI Symbol;Acc:MGI:107771]	-0.269852	7.01169e-08	1.38091e-06
chr5	115564400	115566199	promoter-TSS	ENSMUSG00000041638	Gcn1l1	GCN1 general control of amino-acid synthesis 1-like 1 (yeast) [Source:MGI Symbol;Acc:MGI:2444248]	-0.535422	7.04336e-08	1.38509e-06
chr1	36511400	36513799	promoter-TSS	ENSMUSG00000001138	Cnnm3	cyclin M3 [Source:MGI Symbol;Acc:MGI:2151055]	-0.488007	7.07128e-08	1.38852e-06
chr12	108271000	108278799	exon	ENSMUSG00000084883	Ccdc85c	coiled-coil domain containing 85C [Source:MGI Symbol;Acc:MGI:3644008]	-0.313382	7.0688e-08	1.38906e-06
chr12	46817000	46821399	promoter-TSS	ENSMUSG00000021047	Nova1	neuro-oncological ventral antigen 1 [Source:MGI Symbol;Acc:MGI:104297]	-0.385992	7.08658e-08	1.38946e-06
chr11	102077800	102089599	Distant-promoter	ENSMUSG00000017314	Mpp2	membrane protein, palmitoylated 2 (MAGUK p55 subfamily member 2) [Source:MGI Symbol;Acc:MGI:1858257]	-0.243688	7.08644e-08	1.39046e-06
chr11	62644400	62649199	intron	ENSMUSG00000046417	Lrrc75a	leucine rich repeat containing 75A [Source:MGI Symbol;Acc:MGI:2682293]	-0.397481	7.11292e-08	1.3936e-06
chr16	18619000	18631199	Distant-promoter	ENSMUSG00000050761	Gp1bb	glycoprotein Ib, beta polypeptide [Source:MGI Symbol;Acc:MGI:107852]	-0.235172	7.20367e-08	1.40929e-06
chr2	132506000	132518799	Distant-promoter	ENSMUSG00000086250	Gm14095	predicted gene 14095 [Source:MGI Symbol;Acc:MGI:3651962]	-0.236962	7.20102e-08	1.40981e-06
chr11	113087000	113090999	intron	ENSMUSG00000087259	2610035D17Rik	RIKEN cDNA 2610035D17 gene [Source:MGI Symbol;Acc:MGI:1919636]	-0.512391	7.23242e-08	1.41387e-06
chr5	62762000	62767199	intron	ENSMUSG00000037999	Arap2	ArfGAP with RhoGAP domain, ankyrin repeat and PH domain 2 [Source:MGI Symbol;Acc:MGI:2684416]	-0.34818	7.24617e-08	1.41551e-06
chr7	135576800	135585199	Distant-promoter	ENSMUSG00000041836	Ptpre	protein tyrosine phosphatase, receptor type, E [Source:MGI Symbol;Acc:MGI:97813]	-0.314632	7.26557e-08	1.41826e-06
chr15	30170600	30175599	exon	ENSMUSG00000022240	Ctnnd2	catenin (cadherin associated protein), delta 2 [Source:MGI Symbol;Acc:MGI:1195966]	-0.369373	7.29401e-08	1.42276e-06
chr10	127163200	127174799	TTS	ENSMUSG00000006731	B4galnt1	beta-1,4-N-acetyl-galactosaminyl transferase 1 [Source:MGI Symbol;Acc:MGI:1342057]	-0.259885	7.29965e-08	1.42281e-06
chr15	34081400	34084599	promoter-TSS	ENSMUSG00000022255	Mtdh	metadherin [Source:MGI Symbol;Acc:MGI:1914404]	-0.390884	7.33887e-08	1.42941e-06
chr4	62618000	62631799	TTS	ENSMUSG00000059810	Rgs3	regulator of G-protein signaling 3 [Source:MGI Symbol;Acc:MGI:1354734]	-0.250106	7.36477e-08	1.4334e-06
chr6	12746600	12751199	exon	ENSMUSG00000032625	Thsd7a	thrombospondin, type I, domain containing 7A [Source:MGI Symbol;Acc:MGI:2685683]	-0.399497	7.4239e-08	1.44384e-06
chr4	150567400	150571399	promoter-TSS	ENSMUSG00000039852	Rere	arginine glutamic acid dipeptide (RE) repeats [Source:MGI Symbol;Acc:MGI:2683486]	-0.332898	7.45008e-08	1.44787e-06
chr9	14499400	14501399	promoter-TSS	ENSMUSG00000053914	Kdm4d	lysine (K)-specific demethylase 4D [Source:MGI Symbol;Acc:MGI:3606484]	-0.60717	7.45979e-08	1.4487e-06
chr7	130933400	130941599	intron	ENSMUSG00000006205	Htra1	HtrA serine peptidase 1 [Source:MGI Symbol;Acc:MGI:1929076]	-0.30079	7.48113e-08	1.45178e-06
chr17	56764200	56765799	intron	ENSMUSG00000007603	Dus3l	dihydrouridine synthase 3-like (S, cerevisiae) [Source:MGI Symbol;Acc:MGI:2147092]	-0.539233	7.51595e-08	1.45747e-06
chr16	16899000	16904399	intron	ENSMUSG00000026181	Ppm1f	protein phosphatase 1F (PP2C domain containing) [Source:MGI Symbol;Acc:MGI:1918464]	-0.396067	7.55972e-08	1.46488e-06
chr10	93889000	93890999	promoter-TSS	ENSMUSG00000036112	Metap2	methionine aminopeptidase 2 [Source:MGI Symbol;Acc:MGI:1929701]	-0.52179	7.57503e-08	1.46678e-06
chr17	26198200	26204999	promoter-TSS	ENSMUSG00000073433	Arhgdig	Rho GDP dissociation inhibitor (GDI) gamma [Source:MGI Symbol;Acc:MGI:108430]	-0.334547	7.59251e-08	1.46909e-06
chr1	160211000	160213999	promoter-TSS	ENSMUSG00000014226	Cacybp	calcyclin binding protein [Source:MGI Symbol;Acc:MGI:1270839]	-0.443307	7.60516e-08	1.47046e-06
chr8	126654400	126670999	Intergenic	ENSMUSG00000051495	Irf2bp2	interferon regulatory factor 2 binding protein 2 [Source:MGI Symbol;Acc:MGI:2443921]	-0.212456	7.65476e-08	1.47897e-06
chr1	131521400	131528399	intron	ENSMUSG00000026425	Srgap2	SLIT-ROBO Rho GTPase activating protein 2 [Source:MGI Symbol;Acc:MGI:109605]	-0.303531	7.68321e-08	1.48339e-06
chr7	17057800	17063399	intron	ENSMUSG00000004328	Hif3a	hypoxia inducible factor 3, alpha subunit [Source:MGI Symbol;Acc:MGI:1859778]	-0.336235	7.7316e-08	1.49164e-06
chr12	3804200	3822799	intron	ENSMUSG00000020661	Dnmt3a	DNA methyltransferase 3A [Source:MGI Symbol;Acc:MGI:1261827]	-0.196471	7.75436e-08	1.49494e-06
chr18	80413600	80422999	intron	ENSMUSG00000033323	Ctdp1	CTD (carboxy-terminal domain, RNA polymerase II, polypeptide A) phosphatase, subunit 1 [Source:MGI Symbol;Acc:MGI:1926953]	-0.300156	7.76206e-08	1.49534e-06
chr4	151105800	151109999	intron	ENSMUSG00000014592	Camta1	calmodulin binding transcription activator 1 [Source:MGI Symbol;Acc:MGI:2140230]	-0.389535	7.78547e-08	1.49876e-06
chr7	90126800	90132799	promoter-TSS	ENSMUSG00000097162	2310010J17Rik	RIKEN cDNA 2310010J17 gene [Source:MGI Symbol;Acc:MGI:1925579]	-0.328069	7.80428e-08	1.50129e-06
chr2	152393600	152400399	exon	ENSMUSG00000051817	Sox12	SRY (sex determining region Y)-box 12 [Source:MGI Symbol;Acc:MGI:98360]	-0.306388	7.86989e-08	1.51281e-06
chr19	16131800	16135799	intron	ENSMUSG00000024639	Gnaq	guanine nucleotide binding protein, alpha q polypeptide [Source:MGI Symbol;Acc:MGI:95776]	-0.333686	7.93823e-08	1.52263e-06
chr4	101353800	101358199	TTS	ENSMUSG00000086782	E130102H24Rik	RIKEN cDNA E130102H24 gene [Source:MGI Symbol;Acc:MGI:1925116]	-0.333686	7.93823e-08	1.52263e-06
chr6	99665600	99671599	Distant-promoter	ENSMUSG00000030068	Gm20696	predicted gene 20696 [Source:MGI Symbol;Acc:MGI:5313143]	-0.333686	7.93823e-08	1.52263e-06
chr5	104106600	104118399	intron	ENSMUSG00000029309	Sparcl1	SPARC-like 1 [Source:MGI Symbol;Acc:MGI:108110]	-0.234791	7.9365e-08	1.52451e-06
chr6	134883400	134890999	TTS	ENSMUSG00000032641	Gpr19	G protein-coupled receptor 19 [Source:MGI Symbol;Acc:MGI:892973]	-0.325749	7.96824e-08	1.52618e-06
chr3	18623600	18627399	exon	ENSMUSG00000104918	Gm42944	predicted gene 42944 [Source:MGI Symbol;Acc:MGI:5663081]	-0.438167	8.00609e-08	1.53232e-06
chr10	40678400	40691799	intron	ENSMUSG00000045555	Mettl24	methyltransferase like 24 [Source:MGI Symbol;Acc:MGI:3045338]	-0.219135	8.02252e-08	1.53436e-06
chr2	153237400	153242399	intron	ENSMUSG00000051413	Plagl2	pleiomorphic adenoma gene-like 2 [Source:MGI Symbol;Acc:MGI:1933165]	-0.372214	8.11044e-08	1.55005e-06
chr17	78601200	78604399	intron	ENSMUSG00000087959	Gm22562	predicted gene, 22562 [Source:MGI Symbol;Acc:MGI:5452339]	-0.525159	8.13169e-08	1.55299e-06
chr2	102703000	102707399	Distant-promoter	ENSMUSG00000005089	Slc1a2	solute carrier family 1 (glial high affinity glutamate transporter), member 2 [Source:MGI Symbol;Acc:MGI:101931]	-0.457402	8.15848e-08	1.55699e-06
chr12	69884800	69895199	Distant-promoter	ENSMUSG00000021066	Atl1	atlastin GTPase 1 [Source:MGI Symbol;Acc:MGI:1921241]	-0.281595	8.21185e-08	1.56605e-06
chr14	61647200	61650599	promoter-TSS	ENSMUSG00000097997	Gm27017	predicted gene, 27017 [Source:MGI Symbol;Acc:MGI:5504132]	-0.422956	8.24384e-08	1.56988e-06
chr2	119746200	119752399	intron	ENSMUSG00000027296	Itpka	inositol 1,4,5-trisphosphate 3-kinase A [Source:MGI Symbol;Acc:MGI:1333822]	-0.400105	8.23795e-08	1.56989e-06
chr9	21159600	21169799	Distant-promoter	ENSMUSG00000032177	Pde4a	phosphodiesterase 4A, cAMP specific [Source:MGI Symbol;Acc:MGI:99558]	-0.256941	8.27768e-08	1.57407e-06
chr5	137627400	137634199	exon	ENSMUSG00000093445	Lrch4	leucine-rich repeats and calponin homology (CH) domain containing 4 [Source:MGI Symbol;Acc:MGI:1917193]	-0.310557	8.27525e-08	1.57474e-06
chr4	81561200	81568799	Intergenic	ENSMUSG00000081391	Gm11765	predicted gene 11765 [Source:MGI Symbol;Acc:MGI:3651002]	-0.328792	8.32453e-08	1.58184e-06
chr7	80111400	80116799	intron	ENSMUSG00000030541	Idh2	isocitrate dehydrogenase 2 (NADP+), mitochondrial [Source:MGI Symbol;Acc:MGI:96414]	-0.345304	8.35862e-08	1.58604e-06
chr19	45444400	45448199	exon	ENSMUSG00000025217	Btrc	beta-transducin repeat containing protein [Source:MGI Symbol;Acc:MGI:1338871]	-0.492801	8.35287e-08	1.58609e-06
chr5	131534400	131539399	exon	ENSMUSG00000029673	Auts2	autism susceptibility candidate 2 [Source:MGI Symbol;Acc:MGI:1919847]	-0.356621	8.3878e-08	1.59044e-06
chr7	19330000	19338999	intron	ENSMUSG00000109366	Gm44698	predicted gene 44698 [Source:MGI Symbol;Acc:MGI:5753274]	-0.292644	8.40908e-08	1.59333e-06
chr10	128091200	128095399	intron	ENSMUSG00000040054	Baz2a	bromodomain adjacent to zinc finger domain, 2A [Source:MGI Symbol;Acc:MGI:2151152]	-0.358861	8.44447e-08	1.5989e-06
chr11	117325800	117335799	promoter-TSS	ENSMUSG00000059248	2009-09-01	septin 9 [Source:MGI Symbol;Acc:MGI:1858222]	-0.262281	8.45254e-08	1.59928e-06
chr16	33583400	33585799	Distant-promoter	ENSMUSG00000035506	Slc12a8	solute carrier family 12 (potassium/chloride transporters), member 8 [Source:MGI Symbol;Acc:MGI:2443672]	-0.547325	8.51209e-08	1.6094e-06
chr1	135560000	135589799	Distant-promoter	ENSMUSG00000054412	Gm4793	predicted gene 4793 [Source:MGI Symbol;Acc:MGI:3646955]	-0.162161	8.55111e-08	1.61562e-06
chr3	14532800	14535399	intron	ENSMUSG00000027550	Lrrcc1	leucine rich repeat and coiled-coil domain containing 1 [Source:MGI Symbol;Acc:MGI:1918960]	-0.512391	8.61027e-08	1.62448e-06
chr17	22080800	22081599	Intergenic	ENSMUSG00000092147	Gm7052	predicted gene 7052 [Source:MGI Symbol;Acc:MGI:3804969]	-0.734784	8.61006e-08	1.6256e-06
chr14	27874400	27884399	intron	ENSMUSG00000040640	Erc2	ELKS/RAB6-interacting/CAST family member 2 [Source:MGI Symbol;Acc:MGI:1098749]	-0.29058	8.70369e-08	1.64094e-06
chr8	83566400	83585999	exon	ENSMUSG00000110580	D830024N08Rik	RIKEN cDNA D830024N08 gene [Source:MGI Symbol;Acc:MGI:2442966]	-0.200529	8.72752e-08	1.64426e-06
chr7	112264400	112278999	intron	ENSMUSG00000038244	Mical2	microtubule associated monooxygenase, calponin and LIM domain containing 2 [Source:MGI Symbol;Acc:MGI:2444947]	-0.237113	8.74237e-08	1.64589e-06
chr1	136624200	136627599	exon	ENSMUSG00000041483	Zfp281	zinc finger protein 281 [Source:MGI Symbol;Acc:MGI:3029290]	-0.386861	8.75235e-08	1.6466e-06
chr11	115764000	115766999	promoter-TSS	ENSMUSG00000020747	Tmem94	transmembrane protein 94 [Source:MGI Symbol;Acc:MGI:1919197]	-0.455248	8.83145e-08	1.6603e-06
chr7	84528200	84540399	intron	ENSMUSG00000097789	Gm2115	predicted gene 2115 [Source:MGI Symbol;Acc:MGI:3780284]	-0.268699	8.87919e-08	1.66809e-06
chr4	131511400	131514599	Intergenic	ENSMUSG00000078531	Gm831	predicted gene 831 [Source:MGI Symbol;Acc:MGI:2685677]	-0.539613	8.93995e-08	1.67831e-06
chr1	63112800	63115999	promoter-TSS	ENSMUSG00000040865	Ino80d	INO80 complex subunit D [Source:MGI Symbol;Acc:MGI:3027003]	-0.375192	9.00077e-08	1.68854e-06
chr12	85745000	85747399	promoter-TSS	ENSMUSG00000034258	Mfsd7c	major facilitator superfamily domain containing 7C [Source:MGI Symbol;Acc:MGI:2384974]	-0.615968	9.01789e-08	1.68995e-06
chr16	32164400	32165799	intron	ENSMUSG00000052384	Nrros	negative regulator of reactive oxygen species [Source:MGI Symbol;Acc:MGI:2445095]	-0.615968	9.01789e-08	1.68995e-06
chr3	69444200	69448599	Distant-promoter	ENSMUSG00000090743	Gm17213	predicted gene 17213 [Source:MGI Symbol;Acc:MGI:4938040]	-0.462979	9.05334e-08	1.6948e-06
chr16	34200400	34214199	intron	ENSMUSG00000061751	Kalrn	kalirin, RhoGEF kinase [Source:MGI Symbol;Acc:MGI:2685385]	-0.264732	9.07737e-08	1.6981e-06
chr3	95224200	95237999	promoter-TSS	ENSMUSG00000053192	Mllt11	myeloid/lymphoid or mixed-lineage leukemia; translocated to, 11 [Source:MGI Symbol;Acc:MGI:1929671]	-0.23121	9.13102e-08	1.70693e-06
chr19	5364800	5368199	promoter-TSS	ENSMUSG00000024844	Banf1	barrier to autointegration factor 1 [Source:MGI Symbol;Acc:MGI:1346330]	-0.471316	9.1908e-08	1.71689e-06
chr6	128423800	128426399	promoter-TSS	ENSMUSG00000001518	Itfg2	integrin alpha FG-GAP repeat containing 2 [Source:MGI Symbol;Acc:MGI:1915450]	-0.485119	9.20543e-08	1.71841e-06
chr17	26630000	26651599	intron	ENSMUSG00000001576	Ergic1	endoplasmic reticulum-golgi intermediate compartment (ERGIC) 1 [Source:MGI Symbol;Acc:MGI:1914708]	-0.196348	9.21946e-08	1.71982e-06
chr8	120615000	120622599	intron	ENSMUSG00000043687	1190005I06Rik	RIKEN cDNA 1190005I06 gene [Source:MGI Symbol;Acc:MGI:1916168]	-0.297018	9.31471e-08	1.73636e-06
chr5	66745200	66761199	intron	ENSMUSG00000037736	Limch1	LIM and calponin homology domains 1 [Source:MGI Symbol;Acc:MGI:1924819]	-0.219562	9.33294e-08	1.73854e-06
chr12	111535000	111539599	promoter-TSS	ENSMUSG00000021282	Eif5	eukaryotic translation initiation factor 5 [Source:MGI Symbol;Acc:MGI:95309]	-0.356741	9.3404e-08	1.73871e-06
chr17	87499200	87504199	intron	ENSMUSG00000100847	Gm28676	predicted gene 28676 [Source:MGI Symbol;Acc:MGI:5579382]	-0.359002	9.40272e-08	1.74785e-06
chr16	35022200	35023199	intron	ENSMUSG00000035376	Hacd2	3-hydroxyacyl-CoA dehydratase 2 [Source:MGI Symbol;Acc:MGI:1918007]	-0.639627	9.39983e-08	1.74854e-06
chr18	39488400	39492199	promoter-TSS	ENSMUSG00000024431	Nr3c1	nuclear receptor subfamily 3, group C, member 1 [Source:MGI Symbol;Acc:MGI:95824]	-0.334429	9.41992e-08	1.74982e-06
chr2	164908800	164912399	promoter-TSS	ENSMUSG00000085436	Zfp335os	zinc finger protein 335, opposite strand [Source:MGI Symbol;Acc:MGI:3649775]	-0.347293	9.43016e-08	1.75049e-06
chr2	119673800	119675799	promoter-TSS	ENSMUSG00000027304	Rtf1	RTF1, Paf1/RNA polymerase II complex component [Source:MGI Symbol;Acc:MGI:1309480]	-0.509364	9.50173e-08	1.76254e-06
chr11	119822800	119826999	intron	ENSMUSG00000025583	Rptor	regulatory associated protein of MTOR, complex 1 [Source:MGI Symbol;Acc:MGI:1921620]	-0.453111	9.5534e-08	1.77089e-06
chr8	71657800	71673599	intron	ENSMUSG00000034799	Unc13a	unc-13 homolog A (C, elegans) [Source:MGI Symbol;Acc:MGI:3051532]	-0.225551	9.58255e-08	1.77505e-06
chr9	121812800	121831799	intron	ENSMUSG00000092042	Gm17163	predicted gene 17163 [Source:MGI Symbol;Acc:MGI:4937990]	-0.190823	9.61691e-08	1.77893e-06
chr4	152067800	152080399	intron	ENSMUSG00000039713	Plekhg5	pleckstrin homology domain containing, family G (with RhoGef domain) member 5 [Source:MGI Symbol;Acc:MGI:2652860]	-0.259216	9.61597e-08	1.78e-06
chr15	85697400	85713399	Distant-promoter	ENSMUSG00000065608	Mirlet7c-2	microRNA let7c-2 [Source:MGI Symbol;Acc:MGI:3619050]	-0.209073	9.64232e-08	1.78238e-06
chr14	47510800	47522399	intron	ENSMUSG00000037536	Fbxo34	F-box protein 34 [Source:MGI Symbol;Acc:MGI:1926188]	-0.278967	9.66817e-08	1.78591e-06
chr14	65080200	65084599	intron	ENSMUSG00000021978	Extl3	exostoses (multiple)-like 3 [Source:MGI Symbol;Acc:MGI:1860765]	-0.45685	9.69589e-08	1.78979e-06
chr7	126501600	126504399	promoter-TSS	ENSMUSG00000032637	Atxn2l	ataxin 2-like [Source:MGI Symbol;Acc:MGI:2446242]	-0.399253	9.72437e-08	1.79379e-06
chr10	7953400	7956999	intron	ENSMUSG00000015755	Tab2	TGF-beta activated kinase 1/MAP3K7 binding protein 2 [Source:MGI Symbol;Acc:MGI:1915902]	-0.35793	9.89078e-08	1.82195e-06
chr3	108571800	108572799	intron	ENSMUSG00000048100	Taf13	TATA-box binding protein associated factor 13 [Source:MGI Symbol;Acc:MGI:1913500]	-0.792499	9.90004e-08	1.82239e-06
chr9	45528600	45553399	intron	ENSMUSG00000096202	Gm22069	predicted gene, 22069 [Source:MGI Symbol;Acc:MGI:5451846]	-0.1673	9.90766e-08	1.82253e-06
chr17	74395000	74397199	intron	ENSMUSG00000024069	Slc30a6	solute carrier family 30 (zinc transporter), member 6 [Source:MGI Symbol;Acc:MGI:2386741]	-0.575127	9.88861e-08	1.82282e-06
chr15	64056400	64062399	intron	ENSMUSG00000022378	Fam49b	family with sequence similarity 49, member B [Source:MGI Symbol;Acc:MGI:1923520]	-0.339689	9.92349e-08	1.82291e-06
chr2	71979800	71984199	intron	ENSMUSG00000049044	Rapgef4	Rap guanine nucleotide exchange factor (GEF) 4 [Source:MGI Symbol;Acc:MGI:1917723]	-0.405057	9.9209e-08	1.8237e-06
chr11	75254400	75269399	intron	ENSMUSG00000106179	AL603834,1		-0.21944	1.00295e-07	1.8411e-06
chr8	70508000	70510999	exon	ENSMUSG00000090137	Uba52	ubiquitin A-52 residue ribosomal protein fusion product 1 [Source:MGI Symbol;Acc:MGI:98887]	-0.477818	1.00677e-07	1.84684e-06
chr15	102241800	102260199	promoter-TSS	ENSMUSG00000001288	Rarg	retinoic acid receptor, gamma [Source:MGI Symbol;Acc:MGI:97858]	-0.199546	1.00799e-07	1.8478e-06
chr13	54113800	54116199	Intergenic	ENSMUSG00000021474	Sfxn1	sideroflexin 1 [Source:MGI Symbol;Acc:MGI:2137677]	-0.560796	1.01022e-07	1.8506e-06
chr9	61913800	61915199	promoter-TSS	ENSMUSG00000007892	Rplp1	ribosomal protein, large, P1 [Source:MGI Symbol;Acc:MGI:1927099]	-0.603815	1.01106e-07	1.85086e-06
chr13	97916400	97920799	intron	ENSMUSG00000021662	Arhgef28	Rho guanine nucleotide exchange factor (GEF) 28 [Source:MGI Symbol;Acc:MGI:1346016]	-0.447436	1.01422e-07	1.85537e-06
chr10	31445200	31446199	promoter-TSS	ENSMUSG00000000296	Tpd52l1	tumor protein D52-like 1 [Source:MGI Symbol;Acc:MGI:1298386]	-0.694065	1.01887e-07	1.86258e-06
chr5	113204800	113217399	intron	ENSMUSG00000051339	2900026A02Rik	RIKEN cDNA 2900026A02 gene [Source:MGI Symbol;Acc:MGI:1920194]	-0.2486	1.02006e-07	1.86347e-06
chr8	104539000	104544599	intron	ENSMUSG00000031883	Car7	carbonic anhydrase 7 [Source:MGI Symbol;Acc:MGI:103100]	-0.336991	1.0214e-07	1.86463e-06
chr16	4592600	4610199	intron	ENSMUSG00000014303	Glis2	GLIS family zinc finger 2 [Source:MGI Symbol;Acc:MGI:1932535]	-0.213926	1.02812e-07	1.87562e-06
chr10	128485600	128495399	TTS	ENSMUSG00000090841	Myl6	myosin, light polypeptide 6, alkali, smooth muscle and non-muscle [Source:MGI Symbol;Acc:MGI:109318]	-0.261557	1.03611e-07	1.88888e-06
chr3	157533600	157535199	promoter-TSS	ENSMUSG00000028180	Zranb2	zinc finger, RAN-binding domain containing 2 [Source:MGI Symbol;Acc:MGI:1858211]	-0.52888	1.03738e-07	1.88991e-06
chr3	107952000	107954199	promoter-TSS	ENSMUSG00000089664	Gm12494	predicted gene 12494 [Source:MGI Symbol;Acc:MGI:3702525]	-0.610694	1.03891e-07	1.89009e-06
chr12	83920200	83923399	promoter-TSS	ENSMUSG00000021224	Numb	numb homolog (Drosophila) [Source:MGI Symbol;Acc:MGI:107423]	-0.427752	1.0385e-07	1.89064e-06
chr8	85035000	85038999	promoter-TSS	ENSMUSG00000031691	Tnpo2	transportin 2 (importin 3, karyopherin beta 2b) [Source:MGI Symbol;Acc:MGI:2384849]	-0.356863	1.04014e-07	1.89103e-06
chr1	164247200	164251399	promoter-TSS	ENSMUSG00000040918	Slc19a2	solute carrier family 19 (thiamine transporter), member 2 [Source:MGI Symbol;Acc:MGI:1928761]	-0.413673	1.0428e-07	1.89455e-06
chr16	34226800	34248999	intron	ENSMUSG00000061751	Kalrn	kalirin, RhoGEF kinase [Source:MGI Symbol;Acc:MGI:2685385]	-0.189926	1.04732e-07	1.90148e-06
chr5	33015200	33026199	exon	ENSMUSG00000018965	Ywhah	tyrosine 3-monooxygenase/tryptophan 5-monooxygenase activation protein, eta polypeptide [Source:MGI Symbol;Acc:MGI:109194]	-0.251297	1.05248e-07	1.90823e-06
chr2	153344400	153347799	promoter-TSS	ENSMUSG00000073236	2500004C02Rik	RIKEN cDNA 2500004C02 gene [Source:MGI Symbol;Acc:MGI:1919576]	-0.394336	1.05186e-07	1.9084e-06
chr10	71344000	71351799	promoter-TSS	ENSMUSG00000060733	Ipmk	inositol polyphosphate multikinase [Source:MGI Symbol;Acc:MGI:1916968]	-0.285729	1.06656e-07	1.93243e-06
chr9	68976800	68980399	intron	ENSMUSG00000032238	Rora	RAR-related orphan receptor alpha [Source:MGI Symbol;Acc:MGI:104661]	-0.522042	1.07334e-07	1.94338e-06
chr5	31526400	31527599	promoter-TSS	ENSMUSG00000029141	Slc4a1ap	solute carrier family 4 (anion exchanger), member 1, adaptor protein [Source:MGI Symbol;Acc:MGI:1196608]	-0.671331	1.07818e-07	1.95081e-06
chr14	64340600	64357599	intron	ENSMUSG00000054733	Msra	methionine sulfoxide reductase A [Source:MGI Symbol;Acc:MGI:106916]	-0.211174	1.08226e-07	1.95686e-06
chr15	28020400	28027399	intron	ENSMUSG00000022263	Trio	triple functional domain (PTPRF interacting) [Source:MGI Symbol;Acc:MGI:1927230]	-0.305713	1.08398e-07	1.95864e-06
chr2	106973800	106974999	promoter-TSS	ENSMUSG00000027122	Arl14ep	ADP-ribosylation factor-like 14 effector protein [Source:MGI Symbol;Acc:MGI:1926020]	-0.661036	1.09435e-07	1.97601e-06
chr10	117224000	117224999	promoter-TSS	ENSMUSG00000020171	Yeats4	YEATS domain containing 4 [Source:MGI Symbol;Acc:MGI:1927224]	-0.642272	1.10214e-07	1.98873e-06
chr4	139029600	139041199	intron	ENSMUSG00000028747	Htr6	5-hydroxytryptamine (serotonin) receptor 6 [Source:MGI Symbol;Acc:MGI:1196627]	-0.272861	1.10498e-07	1.99251e-06
chr7	29303400	29322399	promoter-TSS	ENSMUSG00000030584	Dpf1	D4, zinc and double PHD fingers family 1 [Source:MGI Symbol;Acc:MGI:1352748]	-0.181154	1.10623e-07	1.99339e-06
chr13	64432200	64433199	promoter-TSS	ENSMUSG00000021483	Cdk20	cyclin-dependent kinase 20 [Source:MGI Symbol;Acc:MGI:2145349]	-0.747608	1.10846e-07	1.99605e-06
chr3	105502400	105512799	intron	ENSMUSG00000105753	Gm43847	predicted gene 43847 [Source:MGI Symbol;Acc:MGI:5663984]	-0.290888	1.11395e-07	2.00459e-06
chr7	101905200	101911399	Distant-promoter	ENSMUSG00000078630	Tomt	transmembrane O-methyltransferase [Source:MGI Symbol;Acc:MGI:3769724]	-0.350437	1.12778e-07	2.02809e-06
chr11	5032400	5044999	promoter-TSS	ENSMUSG00000009090	Ap1b1	adaptor protein complex AP-1, beta 1 subunit [Source:MGI Symbol;Acc:MGI:1096368]	-0.233557	1.14106e-07	2.04918e-06
chr14	25734400	25753799	intron	ENSMUSG00000055538	Zcchc24	zinc finger, CCHC domain containing 24 [Source:MGI Symbol;Acc:MGI:1919168]	-0.201888	1.14078e-07	2.05007e-06
chr9	54697000	54706599	intron	ENSMUSG00000032285	Dnaja4	DnaJ heat shock protein family (Hsp40) member A4 [Source:MGI Symbol;Acc:MGI:1927638]	-0.285986	1.14524e-07	2.0553e-06
chr6	147475600	147477199	promoter-TSS	ENSMUSG00000072660	Gm6288	predicted gene 6288 [Source:MGI Symbol;Acc:MGI:3646376]	-0.525507	1.15205e-07	2.06612e-06
chr2	31124600	31145599	intron	ENSMUSG00000075415	Fnbp1	formin binding protein 1 [Source:MGI Symbol;Acc:MGI:109606]	-0.193267	1.16222e-07	2.08295e-06
chr1	59480800	59486199	exon	ENSMUSG00000041075	Fzd7	frizzled class receptor 7 [Source:MGI Symbol;Acc:MGI:108570]	-0.359291	1.16584e-07	2.08733e-06
chr3	117574200	117578399	intron	ENSMUSG00000033342	Plppr5	phospholipid phosphatase related 5 [Source:MGI Symbol;Acc:MGI:1923019]	-0.359291	1.16584e-07	2.08733e-06
chr12	85869200	85872799	Distant-promoter	ENSMUSG00000012609	Ttll5	tubulin tyrosine ligase-like family, member 5 [Source:MGI Symbol;Acc:MGI:2443657]	-0.497745	1.17083e-07	2.09343e-06
chr14	47648200	47650599	promoter-TSS	ENSMUSG00000021843	Ktn1	kinectin 1 [Source:MGI Symbol;Acc:MGI:109153]	-0.497745	1.17083e-07	2.09343e-06
chr6	113695400	113698599	promoter-TSS	ENSMUSG00000056952	Tatdn2	TatD DNase domain containing 2 [Source:MGI Symbol;Acc:MGI:3576210]	-0.468474	1.18893e-07	2.12364e-06
chr3	55459000	55466799	intron	ENSMUSG00000027797	Dclk1	doublecortin-like kinase 1 [Source:MGI Symbol;Acc:MGI:1330861]	-0.295856	1.19371e-07	2.13074e-06
chr11	79138200	79147599	intron	ENSMUSG00000018334	Ksr1	kinase suppressor of ras 1 [Source:MGI Symbol;Acc:MGI:105051]	-0.264101	1.19754e-07	2.1347e-06
chr5	118739800	118748799	Distant-promoter	ENSMUSG00000018076	Med13l	mediator complex subunit 13-like [Source:MGI Symbol;Acc:MGI:2670178]	-0.33174	1.19853e-07	2.13502e-06
chr15	89057600	89078799	Distant-promoter	ENSMUSG00000058441	Panx2	pannexin 2 [Source:MGI Symbol;Acc:MGI:1890615]	-0.178929	1.19712e-07	2.13538e-06
chr3	103058200	103058799	promoter-TSS	ENSMUSG00000027852	Nras	neuroblastoma ras oncogene [Source:MGI Symbol;Acc:MGI:97376]	-0.876204	1.21246e-07	2.15549e-06
chr7	126974400	126980199	promoter-TSS	ENSMUSG00000030682	Cdipt	CDP-diacylglycerol--inositol 3-phosphatidyltransferase (phosphatidylinositol synthase) [Source:MGI Symbol;Acc:MGI:105491]	-0.337823	1.21123e-07	2.15621e-06
chr14	66864600	66875999	exon	ENSMUSG00000075553	Gm5464	predicted gene 5464 [Source:MGI Symbol;Acc:MGI:3643060]	-0.24821	1.21222e-07	2.15652e-06
chr6	99690200	99693999	promoter-TSS	ENSMUSG00000072875	Gpr27	G protein-coupled receptor 27 [Source:MGI Symbol;Acc:MGI:1202299]	-0.385063	1.21406e-07	2.1569e-06
chr15	55556600	55557799	promoter-TSS	ENSMUSG00000022370	Mrpl13	mitochondrial ribosomal protein L13 [Source:MGI Symbol;Acc:MGI:2137218]	-0.686421	1.22026e-07	2.16646e-06
chr9	89907000	89911999	promoter-TSS	ENSMUSG00000032356	Rasgrf1	RAS protein-specific guanine nucleotide-releasing factor 1 [Source:MGI Symbol;Acc:MGI:99694]	-0.346382	1.2272e-07	2.17586e-06
chr11	106610800	106615999	promoter-TSS	ENSMUSG00000040548	Tex2	testis expressed gene 2 [Source:MGI Symbol;Acc:MGI:102465]	-0.358199	1.22649e-07	2.17606e-06
chr10	96615400	96618399	promoter-TSS	ENSMUSG00000036478	Btg1	B cell translocation gene 1, anti-proliferative [Source:MGI Symbol;Acc:MGI:88215]	-0.419681	1.23764e-07	2.19143e-06
chr1	106234600	106244799	intron	ENSMUSG00000103291	Gm38235	predicted gene, 38235 [Source:MGI Symbol;Acc:MGI:5611463]	-0.29523	1.23729e-07	2.19229e-06
chr9	36831800	36836199	intron	ENSMUSG00000032118	Fez1	fasciculation and elongation protein zeta 1 (zygin I) [Source:MGI Symbol;Acc:MGI:2670976]	-0.373346	1.24308e-07	2.1996e-06
chr11	5025800	5031999	Distant-promoter	ENSMUSG00000009090	Ap1b1	adaptor protein complex AP-1, beta 1 subunit [Source:MGI Symbol;Acc:MGI:1096368]	-0.370634	1.24498e-07	2.20149e-06
chr17	80478200	80480999	intron	ENSMUSG00000024241	Sos1	son of sevenless homolog 1 (Drosophila) [Source:MGI Symbol;Acc:MGI:98354]	-0.402671	1.24825e-07	2.2058e-06
chr15	94543000	94544199	promoter-TSS	ENSMUSG00000059883	Irak4	interleukin-1 receptor-associated kinase 4 [Source:MGI Symbol;Acc:MGI:2182474]	-0.62	1.25188e-07	2.21073e-06
chr6	124737400	124750599	intron	ENSMUSG00000004263	Atn1	atrophin 1 [Source:MGI Symbol;Acc:MGI:104725]	-0.219758	1.25391e-07	2.21137e-06
chr19	47134800	47141199	exon	ENSMUSG00000033033	Calhm2	calcium homeostasis modulator 2 [Source:MGI Symbol;Acc:MGI:1919941]	-0.326813	1.25363e-07	2.21236e-06
chr11	69799200	69804799	promoter-TSS	ENSMUSG00000042826	Fgf11	fibroblast growth factor 11 [Source:MGI Symbol;Acc:MGI:109167]	-0.350504	1.25618e-07	2.2139e-06
chr7	140061000	140065799	Distant-promoter	ENSMUSG00000025469	Msx3	msh homeobox 3 [Source:MGI Symbol;Acc:MGI:106587]	-0.457944	1.26482e-07	2.22765e-06
chr8	13104000	13106599	promoter-TSS	ENSMUSG00000038542	Pcid2	PCI domain containing 2 [Source:MGI Symbol;Acc:MGI:2443003]	-0.429929	1.2671e-07	2.23019e-06
chr6	38202800	38205599	Distant-promoter	ENSMUSG00000063455	D630045J12Rik	RIKEN cDNA D630045J12 gene [Source:MGI Symbol;Acc:MGI:2669829]	-0.552826	1.27595e-07	2.24426e-06
chr9	108515800	108518799	promoter-TSS	ENSMUSG00000006673	Qrich1	glutamine-rich 1 [Source:MGI Symbol;Acc:MGI:1916482]	-0.415367	1.27879e-07	2.24777e-06
chr11	50251600	50260599	Distant-promoter	ENSMUSG00000020377	Ltc4s	leukotriene C4 synthase [Source:MGI Symbol;Acc:MGI:107498]	-0.289999	1.28169e-07	2.25137e-06
chr6	125131400	125132799	promoter-TSS	ENSMUSG00000038279	Nop2	NOP2 nucleolar protein [Source:MGI Symbol;Acc:MGI:107891]	-0.65441	1.28853e-07	2.26189e-06
chr1	181440200	181468199	intron	ENSMUSG00000089927	Gm16539	predicted gene 16539 [Source:MGI Symbol;Acc:MGI:4414959]	-0.171767	1.30474e-07	2.28882e-06
chr11	83472200	83474399	intron	ENSMUSG00000020680	Taf15	TATA-box binding protein associated factor 15 [Source:MGI Symbol;Acc:MGI:1917689]	-0.515573	1.31528e-07	2.30578e-06
chr10	75673400	75688799	Distant-promoter	ENSMUSG00000020196	Cabin1	calcineurin binding protein 1 [Source:MGI Symbol;Acc:MGI:1298375]	-0.220608	1.32805e-07	2.32663e-06
chr4	150549800	150558399	intron	ENSMUSG00000085213	Gm13091	predicted gene 13091 [Source:MGI Symbol;Acc:MGI:3649653]	-0.292426	1.32923e-07	2.32716e-06
chr4	59436800	59445199	Distant-promoter	ENSMUSG00000038578	Susd1	sushi domain containing 1 [Source:MGI Symbol;Acc:MGI:3651543]	-0.327543	1.33762e-07	2.34031e-06
chr10	5920600	5923799	intron	ENSMUSG00000019775	Rgs17	regulator of G-protein signaling 17 [Source:MGI Symbol;Acc:MGI:1927469]	-0.451918	1.34862e-07	2.35799e-06
chr1	66466400	66469599	promoter-TSS	ENSMUSG00000055567	Unc80	unc-80, NALCN activator [Source:MGI Symbol;Acc:MGI:2652882]	-0.428075	1.35985e-07	2.37606e-06
chr14	111672200	111682199	intron	ENSMUSG00000033214	Slitrk5	SLIT and NTRK-like family, member 5 [Source:MGI Symbol;Acc:MGI:2679448]	-0.263279	1.36592e-07	2.38509e-06
chr2	28733000	28738599	intron	ENSMUSG00000092832	Mir3088	microRNA 3088 [Source:MGI Symbol;Acc:MGI:4834302]	-0.439328	1.36982e-07	2.39033e-06
chr1	132351800	132355799	Intergenic	ENSMUSG00000042066	Tmcc2	transmembrane and coiled-coil domains 2 [Source:MGI Symbol;Acc:MGI:1916125]	-0.503289	1.3734e-07	2.39499e-06
chr15	80166600	80176999	Distant-promoter	ENSMUSG00000042428	Mgat3	mannoside acetylglucosaminyltransferase 3 [Source:MGI Symbol;Acc:MGI:104532]	-0.240323	1.37967e-07	2.40277e-06
chr5	135930600	135935599	intron	ENSMUSG00000051391	Ywhag	tyrosine 3-monooxygenase/tryptophan 5-monooxygenase activation protein, gamma polypeptide [Source:MGI Symbol;Acc:MGI:108109]	-0.363147	1.3796e-07	2.40422e-06
chr19	41078600	41085199	Distant-promoter	ENSMUSG00000050121	Opalin	oligodendrocytic myelin paranodal and inner loop protein [Source:MGI Symbol;Acc:MGI:2657025]	-0.348465	1.38379e-07	2.40836e-06
chr3	118430000	118435999	promoter-TSS	ENSMUSG00000097311	Gm26871	predicted gene, 26871 [Source:MGI Symbol;Acc:MGI:5477365]	-0.322814	1.39141e-07	2.42003e-06
chr2	92670200	92680799	Intergenic	ENSMUSG00000085976	Gm13816	predicted gene 13816 [Source:MGI Symbol;Acc:MGI:3649317]	-0.255937	1.39461e-07	2.42242e-06
chr15	37027600	37048599	intron	ENSMUSG00000097259	Gm26766	predicted gene, 26766 [Source:MGI Symbol;Acc:MGI:5477260]	-0.181766	1.39413e-07	2.42317e-06
chr9	121630800	121645999	intron	ENSMUSG00000032530	Lyzl4	lysozyme-like 4 [Source:MGI Symbol;Acc:MGI:1916282]	-0.2282	1.39967e-07	2.4296e-06
chr8	47713000	47716599	promoter-TSS	ENSMUSG00000038069	Cdkn2aip	CDKN2A interacting protein [Source:MGI Symbol;Acc:MGI:1918175]	-0.409581	1.40555e-07	2.43821e-06
chr19	14504800	14508799	intron	ENSMUSG00000024642	Tle4	transducin-like enhancer of split 4 [Source:MGI Symbol;Acc:MGI:104633]	-0.492092	1.40954e-07	2.44354e-06
chr10	70415800	70422999	Distant-promoter	ENSMUSG00000112884	AC079681,2		-0.352735	1.41324e-07	2.44836e-06
chr3	84303400	84305999	promoter-TSS	ENSMUSG00000027993	Trim2	tripartite motif-containing 2 [Source:MGI Symbol;Acc:MGI:1933163]	-0.477036	1.42575e-07	2.46599e-06
chr9	122694600	122697999	intron	ENSMUSG00000111068	AC124778,1		-0.477036	1.42575e-07	2.46599e-06
chr12	80516600	80538999	intron	ENSMUSG00000021130	Galnt16	UDP-N-acetyl-alpha-D-galactosamine:polypeptide N-acetylgalactosaminyltransferase 16 [Source:MGI Symbol;Acc:MGI:1917754]	-0.17179	1.42507e-07	2.46723e-06
chr2	125672600	125673999	exon	ENSMUSG00000035109	Shc4	SHC (Src homology 2 domain containing) family, member 4 [Source:MGI Symbol;Acc:MGI:2655364]	-0.548917	1.4306e-07	2.47197e-06
chr8	121641000	121655799	intron	ENSMUSG00000061410	Zcchc14	zinc finger, CCHC domain containing 14 [Source:MGI Symbol;Acc:MGI:2159407]	-0.21882	1.43748e-07	2.47899e-06
chr7	25217400	25223199	promoter-TSS	ENSMUSG00000054499	Dedd2	death effector domain-containing DNA binding protein 2 [Source:MGI Symbol;Acc:MGI:1914629]	-0.338685	1.43615e-07	2.47913e-06
chr13	24822200	24829999	intron	ENSMUSG00000006717	Acot13	acyl-CoA thioesterase 13 [Source:MGI Symbol;Acc:MGI:1914084]	-0.338685	1.43615e-07	2.47913e-06
chr17	26944000	26954199	promoter-TSS	ENSMUSG00000093118	Mir3083	microRNA 3083 [Source:MGI Symbol;Acc:MGI:4834256]	-0.229549	1.44165e-07	2.48456e-06
chr11	74827800	74846399	promoter-TSS	ENSMUSG00000000282	Mnt	max binding protein [Source:MGI Symbol;Acc:MGI:109150]	-0.18919	1.45229e-07	2.50129e-06
chr11	97530200	97554599	intron	ENSMUSG00000087042	Gm11611	predicted gene 11611 [Source:MGI Symbol;Acc:MGI:3707011]	-0.16657	1.45593e-07	2.5043e-06
chr3	144195400	144206399	TTS	ENSMUSG00000028266	Lmo4	LIM domain only 4 [Source:MGI Symbol;Acc:MGI:109360]	-0.233909	1.45531e-07	2.50485e-06
chr1	181991200	181999599	Distant-promoter	ENSMUSG00000102950	Gm37018	predicted gene, 37018 [Source:MGI Symbol;Acc:MGI:5610246]	-0.329913	1.45736e-07	2.50512e-06
chr10	111471200	111474799	promoter-TSS	ENSMUSG00000058799	Nap1l1	nucleosome assembly protein 1-like 1 [Source:MGI Symbol;Acc:MGI:1855693]	-0.426235	1.45858e-07	2.50559e-06
chr17	44029800	44033799	intron	ENSMUSG00000023960	Enpp5	ectonucleotide pyrophosphatase/phosphodiesterase 5 [Source:MGI Symbol;Acc:MGI:1933830]	-0.437341	1.47442e-07	2.53117e-06
chr10	84409200	84420599	intron	ENSMUSG00000020032	Nuak1	NUAK family, SNF1-like kinase, 1 [Source:MGI Symbol;Acc:MGI:1925226]	-0.251753	1.47575e-07	2.53181e-06
chr17	87489600	87495799	intron	ENSMUSG00000100847	Gm28676	predicted gene 28676 [Source:MGI Symbol;Acc:MGI:5579382]	-0.389192	1.48309e-07	2.54275e-06
chr3	103808400	103810799	promoter-TSS	ENSMUSG00000032952	Ap4b1	adaptor-related protein complex AP-4, beta 1 [Source:MGI Symbol;Acc:MGI:1337130]	-0.506213	1.48515e-07	2.54465e-06
chr4	98085400	98088599	intron	ENSMUSG00000081096	Gm12691	predicted gene 12691 [Source:MGI Symbol;Acc:MGI:3650220]	-0.567433	1.50026e-07	2.56803e-06
chr16	31754200	31756199	intron	ENSMUSG00000022770	Dlg1	discs, large homolog 1 (Drosophila) [Source:MGI Symbol;Acc:MGI:107231]	-0.567433	1.50026e-07	2.56803e-06
chr2	166612800	166623999	Distant-promoter	ENSMUSG00000039621	Prex1	phosphatidylinositol-3,4,5-trisphosphate-dependent Rac exchange factor 1 [Source:MGI Symbol;Acc:MGI:3040696]	-0.275874	1.50194e-07	2.56843e-06
chr3	108225800	108227399	promoter-TSS	ENSMUSG00000027887	Sypl2	synaptophysin-like 2 [Source:MGI Symbol;Acc:MGI:1328311]	-0.647906	1.51235e-07	2.58456e-06
chr2	136676400	136681999	promoter-TSS	ENSMUSG00000103066	Gm36967	predicted gene, 36967 [Source:MGI Symbol;Acc:MGI:5610195]	-0.333283	1.51651e-07	2.59e-06
chr4	140082800	140085999	intron	ENSMUSG00000085968	Gm13027	predicted gene 13027 [Source:MGI Symbol;Acc:MGI:3651912]	-0.522307	1.52125e-07	2.59641e-06
chr11	106262000	106274399	promoter-TSS	ENSMUSG00000078619	Smarcd2	SWI/SNF related, matrix associated, actin dependent regulator of chromatin, subfamily d, member 2 [Source:MGI Symbol;Acc:MGI:1933621]	-0.238925	1.52473e-07	2.60068e-06
chr2	165502800	165506599	intron	ENSMUSG00000027661	Slc2a10	solute carrier family 2 (facilitated glucose transporter), member 10 [Source:MGI Symbol;Acc:MGI:2156687]	-0.494689	1.53043e-07	2.60704e-06
chr4	129127400	129132799	Distant-promoter	ENSMUSG00000087416	Gm15906	predicted gene 15906 [Source:MGI Symbol;Acc:MGI:3801906]	-0.394555	1.53009e-07	2.60814e-06
chr8	111641800	111644599	promoter-TSS	ENSMUSG00000055835	Zfp1	zinc finger protein 1 [Source:MGI Symbol;Acc:MGI:99154]	-0.465597	1.53656e-07	2.6158e-06
chr16	28925200	28930399	intron	ENSMUSG00000051065	Mb21d2	Mab-21 domain containing 2 [Source:MGI Symbol;Acc:MGI:1917028]	-0.365871	1.54033e-07	2.62054e-06
chr3	50879000	50882999	Intergenic	ENSMUSG00000103012	Gm37548	predicted gene, 37548 [Source:MGI Symbol;Acc:MGI:5610776]	-0.469956	1.54734e-07	2.63078e-06
chr11	83964000	83964999	promoter-TSS	ENSMUSG00000034940	Synrg	synergin, gamma [Source:MGI Symbol;Acc:MGI:1354742]	-0.708419	1.55885e-07	2.64695e-06
chr6	72351400	72363399	intron	ENSMUSG00000055912	Tmem150a	transmembrane protein 150A [Source:MGI Symbol;Acc:MGI:2385244]	-0.254267	1.55865e-07	2.64831e-06
chr1	59911600	59914799	exon	ENSMUSG00000041040	Fam117b	family with sequence similarity 117, member B [Source:MGI Symbol;Acc:MGI:1920000]	-0.400263	1.56912e-07	2.66268e-06
chr12	100137600	100147799	Distant-promoter	ENSMUSG00000021179	Nrde2	nrde-2 necessary for RNA interference, domain containing [Source:MGI Symbol;Acc:MGI:2670969]	-0.290911	1.58466e-07	2.68733e-06
chr14	65116600	65122599	intron	ENSMUSG00000021978	Extl3	exostoses (multiple)-like 3 [Source:MGI Symbol;Acc:MGI:1860765]	-0.355067	1.58794e-07	2.69117e-06
chr7	100705200	100708599	promoter-TSS	ENSMUSG00000029461	Fam168a	family with sequence similarity 168, member A [Source:MGI Symbol;Acc:MGI:2442372]	-0.396615	1.59885e-07	2.70793e-06
chr7	98098000	98100799	intron	ENSMUSG00000030761	Myo7a	myosin VIIA [Source:MGI Symbol;Acc:MGI:104510]	-0.558195	1.60406e-07	2.71501e-06
chr7	98084000	98089399	Distant-promoter	ENSMUSG00000030761	Myo7a	myosin VIIA [Source:MGI Symbol;Acc:MGI:104510]	-0.42731	1.61185e-07	2.72645e-06
chr2	158143000	158150199	promoter-TSS	ENSMUSG00000037820	Tgm2	transglutaminase 2, C polypeptide [Source:MGI Symbol;Acc:MGI:98731]	-0.375525	1.62073e-07	2.73973e-06
chr5	121710400	121714199	promoter-TSS	ENSMUSG00000042605	Atxn2	ataxin 2 [Source:MGI Symbol;Acc:MGI:1277223]	-0.340536	1.62591e-07	2.7441e-06
chr7	127470200	127476399	promoter-TSS	ENSMUSG00000030822	Prr14	proline rich 14 [Source:MGI Symbol;Acc:MGI:2384565]	-0.340536	1.62591e-07	2.7441e-06
chr1	9601000	9605199	TTS	ENSMUSG00000067879	3110035E14Rik	RIKEN cDNA 3110035E14 gene [Source:MGI Symbol;Acc:MGI:1924232]	-0.438627	1.6257e-07	2.74637e-06
chr12	100973400	100993199	promoter-TSS	ENSMUSG00000021182	Ccdc88c	coiled-coil domain containing 88C [Source:MGI Symbol;Acc:MGI:1915589]	-0.199682	1.63471e-07	2.75633e-06
chr17	27672000	27680399	Distant-promoter	ENSMUSG00000040276	Pacsin1	protein kinase C and casein kinase substrate in neurons 1 [Source:MGI Symbol;Acc:MGI:1345181]	-0.296663	1.63765e-07	2.75952e-06
chr17	56254800	56257999	promoter-TSS	ENSMUSG00000043683	Fem1a	feminization 1 homolog a (C, elegans) [Source:MGI Symbol;Acc:MGI:1335089]	-0.442002	1.66338e-07	2.8011e-06
chr5	24839400	24844399	exon	ENSMUSG00000028945	Rheb	Ras homolog enriched in brain [Source:MGI Symbol;Acc:MGI:97912]	-0.337713	1.67463e-07	2.81647e-06
chr6	86521600	86527999	Distant-promoter	ENSMUSG00000097048	1600020E01Rik	RIKEN cDNA 1600020E01 gene [Source:MGI Symbol;Acc:MGI:1919262]	-0.260132	1.67392e-07	2.81705e-06
chr4	142297800	142304599	Intergenic	ENSMUSG00000085816	Gm13052	predicted gene 13052 [Source:MGI Symbol;Acc:MGI:3651990]	-0.356272	1.68238e-07	2.82591e-06
chr7	49197400	49213199	intron	ENSMUSG00000103834	Gm37613	predicted gene, 37613 [Source:MGI Symbol;Acc:MGI:5610841]	-0.238523	1.68142e-07	2.82609e-06
chr6	137490200	137494399	intron	ENSMUSG00000015766	Eps8	epidermal growth factor receptor pathway substrate 8 [Source:MGI Symbol;Acc:MGI:104684]	-0.486551	1.69032e-07	2.83745e-06
chr2	7263600	7273799	intron	ENSMUSG00000077396	Gm24340	predicted gene, 24340 [Source:MGI Symbol;Acc:MGI:5454117]	-0.278024	1.69325e-07	2.84057e-06
chr2	163710200	163714999	intron	ENSMUSG00000017697	Ada	adenosine deaminase [Source:MGI Symbol;Acc:MGI:87916]	-0.395125	1.69915e-07	2.84776e-06
chr5	71699200	71702799	intron	ENSMUSG00000029212	Gabrb1	gamma-aminobutyric acid (GABA) A receptor, subunit beta 1 [Source:MGI Symbol;Acc:MGI:95619]	-0.395125	1.69915e-07	2.84776e-06
chr1	186748400	186749999	promoter-TSS	ENSMUSG00000001305	Rrp15	ribosomal RNA processing 15 homolog (S, cerevisiae) [Source:MGI Symbol;Acc:MGI:1914473]	-0.6165	1.70374e-07	2.85273e-06
chr9	56994400	56996599	exon	ENSMUSG00000032290	Ptpn9	protein tyrosine phosphatase, non-receptor type 9 [Source:MGI Symbol;Acc:MGI:1928376]	-0.418064	1.73498e-07	2.90321e-06
chr4	97750000	97760199	intron	ENSMUSG00000085710	Gm12676	predicted gene 12676 [Source:MGI Symbol;Acc:MGI:3651064]	-0.268222	1.737e-07	2.90476e-06
chr8	70576400	70586199	Distant-promoter	ENSMUSG00000019139	Isyna1	myo-inositol 1-phosphate synthase A1 [Source:MGI Symbol;Acc:MGI:1919030]	-0.272107	1.74138e-07	2.91024e-06
chr10	94514000	94522199	intron	ENSMUSG00000020023	Tmcc3	transmembrane and coiled coil domains 3 [Source:MGI Symbol;Acc:MGI:2442900]	-0.277486	1.74868e-07	2.91876e-06
chr10	67280000	67285999	intron	ENSMUSG00000075000	Nrbf2	nuclear receptor binding factor 2 [Source:MGI Symbol;Acc:MGI:1354950]	-0.38827	1.74792e-07	2.91933e-06
chr3	96575600	96582399	intron	ENSMUSG00000028104	Polr3gl	polymerase (RNA) III (DNA directed) polypeptide G like [Source:MGI Symbol;Acc:MGI:1917120]	-0.343454	1.75496e-07	2.9274e-06
chr2	33365000	33372199	intron	ENSMUSG00000038831	Ralgps1	Ral GEF with PH domain and SH3 binding motif 1 [Source:MGI Symbol;Acc:MGI:1922008]	-0.295375	1.75991e-07	2.93381e-06
chr8	15008400	15033799	Distant-promoter	ENSMUSG00000098322	5830468F06Rik	RIKEN cDNA 5830468F06 gene [Source:MGI Symbol;Acc:MGI:1923332]	-0.160173	1.7655e-07	2.94129e-06
chr9	43228800	43242399	intron	ENSMUSG00000032014	Oaf	out at first homolog [Source:MGI Symbol;Acc:MGI:94852]	-0.250156	1.76899e-07	2.9434e-06
chr13	9648800	9652199	Distant-promoter	ENSMUSG00000113355	AC133934,1		-0.506132	1.76867e-07	2.9447e-06
chr17	8350000	8376199	Distant-promoter	ENSMUSG00000058159	T2	brachyury 2 [Source:MGI Symbol;Acc:MGI:104658]	-0.170562	1.77203e-07	2.94475e-06
chr16	45718400	45729999	exon	ENSMUSG00000022658	Tagln3	transgelin 3 [Source:MGI Symbol;Acc:MGI:1926784]	-0.253461	1.77186e-07	2.94632e-06
chr10	20146000	20150199	promoter-TSS	ENSMUSG00000019996	Map7	microtubule-associated protein 7 [Source:MGI Symbol;Acc:MGI:1328328]	-0.38186	1.78238e-07	2.96009e-06
chr6	55445800	55469399	Distant-promoter	ENSMUSG00000029778	Adcyap1r1	adenylate cyclase activating polypeptide 1 receptor 1 [Source:MGI Symbol;Acc:MGI:108449]	-0.182243	1.78477e-07	2.96221e-06
chr13	51098400	51103199	promoter-TSS	ENSMUSG00000021395	Spin1	spindlin 1 [Source:MGI Symbol;Acc:MGI:109242]	-0.359901	1.79274e-07	2.97171e-06
chr1	153090000	153094799	Distant-promoter	ENSMUSG00000042751	Nmnat2	nicotinamide nucleotide adenylyltransferase 2 [Source:MGI Symbol;Acc:MGI:2444155]	-0.439949	1.79202e-07	2.97237e-06
chr13	85287800	85291599	promoter-TSS	ENSMUSG00000021549	Rasa1	RAS p21 protein activator 1 [Source:MGI Symbol;Acc:MGI:97860]	-0.375853	1.80317e-07	2.98526e-06
chr8	12277800	12279999	promoter-TSS	ENSMUSG00000074473	A230072I06Rik	RIKEN cDNA A230072I06 gene [Source:MGI Symbol;Acc:MGI:3588221]	-0.554102	1.80263e-07	2.98623e-06
chr13	84056200	84068799	intron	ENSMUSG00000098087	Gm17750	predicted gene, 17750 [Source:MGI Symbol;Acc:MGI:5009828]	-0.235551	1.81248e-07	2.99319e-06
chr17	53566000	53569799	intron	ENSMUSG00000000708	Kat2b	K(lysine) acetyltransferase 2B [Source:MGI Symbol;Acc:MGI:1343094]	-0.367518	1.81063e-07	2.99386e-06
chr17	34893400	34900799	TTS	ENSMUSG00000024371	C2	complement component 2 (within H-2S) [Source:MGI Symbol;Acc:MGI:88226]	-0.268834	1.81183e-07	2.99398e-06
chr12	3364400	3369399	Distant-promoter	ENSMUSG00000112655	AC160138,2		-0.315811	1.80957e-07	2.99399e-06
chr18	38238200	38242999	Distant-promoter	ENSMUSG00000066475	Gm10268	predicted gene 10268 [Source:MGI Symbol;Acc:MGI:3642637]	-0.342466	1.83906e-07	3.03519e-06
chr17	27746000	27764999	intron	ENSMUSG00000086485	Gm15458	predicted gene 15458 [Source:MGI Symbol;Acc:MGI:3705291]	-0.18238	1.84992e-07	3.05121e-06
chr1	180812000	180814999	promoter-TSS	ENSMUSG00000060743	H3f3a	H3 histone, family 3A [Source:MGI Symbol;Acc:MGI:1097686]	-0.386861	1.85326e-07	3.05483e-06
chr6	121077200	121080199	intron	ENSMUSG00000051586	Mical3	microtubule associated monooxygenase, calponin and LIM domain containing 3 [Source:MGI Symbol;Acc:MGI:2442733]	-0.515659	1.86499e-07	3.07225e-06
chr7	28277600	28278599	exon	ENSMUSG00000070705	Eid2b	EP300 interacting inhibitor of differentiation 2B [Source:MGI Symbol;Acc:MGI:1924095]	-0.700018	1.88225e-07	3.09683e-06
chr8	110997000	110998199	intron	ENSMUSG00000015023	Ddx19a	DEAD (Asp-Glu-Ala-Asp) box polypeptide 19a [Source:MGI Symbol;Acc:MGI:99526]	-0.700018	1.88225e-07	3.09683e-06
chr10	79960000	79961199	intron	ENSMUSG00000035754	Wdr18	WD repeat domain 18 [Source:MGI Symbol;Acc:MGI:2158400]	-0.700018	1.88225e-07	3.09683e-06
chr14	62759400	62762999	promoter-TSS	ENSMUSG00000035161	Ints6	integrator complex subunit 6 [Source:MGI Symbol;Acc:MGI:1202397]	-0.324764	1.88664e-07	3.1002e-06
chr14	45217600	45221399	promoter-TSS	ENSMUSG00000021830	Txndc16	thioredoxin domain containing 16 [Source:MGI Symbol;Acc:MGI:1917811]	-0.377494	1.89766e-07	3.11638e-06
chr12	31349800	31351999	intron	ENSMUSG00000020664	Dld	dihydrolipoamide dehydrogenase [Source:MGI Symbol;Acc:MGI:107450]	-0.558934	1.90587e-07	3.12404e-06
chr4	152006800	152014599	Distant-promoter	ENSMUSG00000108391	Gm9768	predicted gene 9768 [Source:MGI Symbol;Acc:MGI:3704239]	-0.280286	1.90544e-07	3.12528e-06
chr4	123684600	123687999	Distant-promoter	ENSMUSG00000028649	Macf1	microtubule-actin crosslinking factor 1 [Source:MGI Symbol;Acc:MGI:108559]	-0.374567	1.90538e-07	3.12712e-06
chr19	5565800	5573399	exon	ENSMUSG00000049562	Ap5b1	adaptor-related protein complex 5, beta 1 subunit [Source:MGI Symbol;Acc:MGI:2685808]	-0.303827	1.91993e-07	3.14514e-06
chr2	18607400	18609799	Intergenic	ENSMUSG00000082943	Gm13355	predicted gene 13355 [Source:MGI Symbol;Acc:MGI:3650085]	-0.437913	1.92938e-07	3.15868e-06
chr1	58423200	58424399	intron	ENSMUSG00000026034	Clk1	CDC-like kinase 1 [Source:MGI Symbol;Acc:MGI:107403]	-0.526066	1.94358e-07	3.17995e-06
chr11	19959200	19974399	intron	ENSMUSG00000045671	Spred2	sprouty-related, EVH1 domain containing 2 [Source:MGI Symbol;Acc:MGI:2150019]	-0.236444	1.94924e-07	3.18724e-06
chr16	52450000	52455399	promoter-TSS	ENSMUSG00000022636	Alcam	activated leukocyte cell adhesion molecule [Source:MGI Symbol;Acc:MGI:1313266]	-0.343462	1.95519e-07	3.195e-06
chr5	127606600	127617799	Distant-promoter	ENSMUSG00000029416	Slc15a4	solute carrier family 15, member 4 [Source:MGI Symbol;Acc:MGI:2140796]	-0.244367	1.96122e-07	3.20288e-06
chr6	108252200	108257399	intron	ENSMUSG00000030102	Itpr1	inositol 1,4,5-trisphosphate receptor 1 [Source:MGI Symbol;Acc:MGI:96623]	-0.429545	1.96726e-07	3.21078e-06
chr10	111009200	111011399	promoter-TSS	ENSMUSG00000035798	Zdhhc17	zinc finger, DHHC domain containing 17 [Source:MGI Symbol;Acc:MGI:2445110]	-0.397832	1.97064e-07	3.21431e-06
chr16	77445800	77449399	Distant-promoter	ENSMUSG00000090386	Mir99ahg	Mir99a and Mirlet7c-1 host gene (non-protein coding) [Source:MGI Symbol;Acc:MGI:1919929]	-0.497189	1.97709e-07	3.22283e-06
chr19	5405800	5409399	intron	ENSMUSG00000086938	4930481A15Rik	RIKEN cDNA 4930481A15 gene [Source:MGI Symbol;Acc:MGI:1922181]	-0.462684	1.98392e-07	3.23199e-06
chr10	22643400	22646199	promoter-TSS	ENSMUSG00000037490	Slc2a12	solute carrier family 2 (facilitated glucose transporter), member 12 [Source:MGI Symbol;Acc:MGI:3052471]	-0.519055	2.00694e-07	3.26747e-06
chr1	52799000	52802799	promoter-TSS	ENSMUSG00000026102	Inpp1	inositol polyphosphate-1-phosphatase [Source:MGI Symbol;Acc:MGI:104848]	-0.471519	2.01337e-07	3.27292e-06
chr6	122810200	122812599	exon	ENSMUSG00000107868	Gm5112	predicted gene 5112 [Source:MGI Symbol;Acc:MGI:3779460]	-0.471519	2.01337e-07	3.27292e-06
chr6	83449800	83460599	exon	ENSMUSG00000034832	Tet3	tet methylcytosine dioxygenase 3 [Source:MGI Symbol;Acc:MGI:2446229]	-0.27241	2.0125e-07	3.27452e-06
chr17	86648600	86653799	intron	ENSMUSG00000087710	Gm22235	predicted gene, 22235 [Source:MGI Symbol;Acc:MGI:5452012]	-0.444828	2.0175e-07	3.27561e-06
chr9	95179600	95183999	intron	ENSMUSG00000031129	Slc9a9	solute carrier family 9 (sodium/hydrogen exchanger), member 9 [Source:MGI Symbol;Acc:MGI:2679732]	-0.444828	2.0175e-07	3.27561e-06
chr5	140164600	140169599	exon	ENSMUSG00000029554	Mad1l1	MAD1 mitotic arrest deficient 1-like 1 [Source:MGI Symbol;Acc:MGI:1341857]	-0.432664	2.02255e-07	3.27879e-06
chr4	42900000	42902599	Distant-promoter	ENSMUSG00000036062	Phf24	PHD finger protein 24 [Source:MGI Symbol;Acc:MGI:2140712]	-0.550062	2.02251e-07	3.28073e-06
chr16	30987400	30992999	Distant-promoter	ENSMUSG00000087605	Gm15742	predicted gene 15742 [Source:MGI Symbol;Acc:MGI:3783184]	-0.41032	2.04158e-07	3.30762e-06
chr11	70451600	70452599	exon	ENSMUSG00000018923	Med11	mediator complex subunit 11 [Source:MGI Symbol;Acc:MGI:1913422]	-0.664395	2.04895e-07	3.31347e-06
chr8	111876000	111876799	intron	ENSMUSG00000031953	Tmem170	transmembrane protein 170 [Source:MGI Symbol;Acc:MGI:106426]	-0.719321	2.05076e-07	3.31438e-06
chr1	180775400	180778799	Distant-promoter	ENSMUSG00000103156	Gm38293	predicted gene, 38293 [Source:MGI Symbol;Acc:MGI:5611521]	-0.424663	2.04843e-07	3.31466e-06
chr9	63752400	63761399	intron	ENSMUSG00000032402	Smad3	SMAD family member 3 [Source:MGI Symbol;Acc:MGI:1201674]	-0.250165	2.04753e-07	3.31522e-06
chr2	23066800	23069599	promoter-TSS	ENSMUSG00000026781	Acbd5	acyl-Coenzyme A binding domain containing 5 [Source:MGI Symbol;Acc:MGI:1921409]	-0.417234	2.05411e-07	3.31575e-06
chr19	8836800	8841599	promoter-TSS	ENSMUSG00000071658	Gng3	guanine nucleotide binding protein (G protein), gamma 3 [Source:MGI Symbol;Acc:MGI:102704]	-0.323077	2.05301e-07	3.31599e-06
chr2	144526000	144528399	promoter-TSS	ENSMUSG00000037259	Dzank1	double zinc ribbon and ankyrin repeat domains 1 [Source:MGI Symbol;Acc:MGI:2139080]	-0.44848	2.05703e-07	3.31844e-06
chr5	104170800	104176199	intron	ENSMUSG00000053268	Dspp	dentin sialophosphoprotein [Source:MGI Symbol;Acc:MGI:109172]	-0.387334	2.05986e-07	3.32097e-06
chr11	100392400	100398399	intron	ENSMUSG00000001552	Jup	junction plakoglobin [Source:MGI Symbol;Acc:MGI:96650]	-0.337637	2.07862e-07	3.34918e-06
chr4	41134000	41137599	promoter-TSS	ENSMUSG00000036241	Ube2r2	ubiquitin-conjugating enzyme E2R 2 [Source:MGI Symbol;Acc:MGI:1914865]	-0.358917	2.10092e-07	3.38306e-06
chr11	69754400	69761799	intron	ENSMUSG00000005198	Polr2a	polymerase (RNA) II (DNA directed) polypeptide A [Source:MGI Symbol;Acc:MGI:98086]	-0.307394	2.10513e-07	3.38778e-06
chr3	27938200	27942399	intron	ENSMUSG00000027695	Pld1	phospholipase D1 [Source:MGI Symbol;Acc:MGI:109585]	-0.427634	2.11125e-07	3.39453e-06
chr11	20541800	20544399	promoter-TSS	ENSMUSG00000049800	Sertad2	SERTA domain containing 2 [Source:MGI Symbol;Acc:MGI:1931026]	-0.427634	2.11125e-07	3.39453e-06
chr13	103918400	103923999	promoter-TSS	ENSMUSG00000021709	Erbin	Erbb2 interacting protein [Source:MGI Symbol;Acc:MGI:1890169]	-0.31845	2.1234e-07	3.41096e-06
chr7	64500800	64507999	intron	ENSMUSG00000030519	Apba2	amyloid beta (A4) precursor protein-binding, family A, member 2 [Source:MGI Symbol;Acc:MGI:1261791]	-0.281292	2.12833e-07	3.41577e-06
chr11	103111000	103118999	Distant-promoter	ENSMUSG00000048878	Hexim1	hexamethylene bis-acetamide inducible 1 [Source:MGI Symbol;Acc:MGI:2385923]	-0.281292	2.12833e-07	3.41577e-06
chr1	66319400	66325399	TTS	ENSMUSG00000015222	Map2	microtubule-associated protein 2 [Source:MGI Symbol;Acc:MGI:97175]	-0.348672	2.13109e-07	3.4171e-06
chr7	82864800	82870399	promoter-TSS	ENSMUSG00000057706	Mex3b	mex3 RNA binding family member B [Source:MGI Symbol;Acc:MGI:1918252]	-0.271383	2.14148e-07	3.43168e-06
chr13	54744000	54767599	Distant-promoter	ENSMUSG00000069227	Gprin1	G protein-regulated inducer of neurite outgrowth 1 [Source:MGI Symbol;Acc:MGI:1349455]	-0.16141	2.14789e-07	3.43987e-06
chr11	80141400	80143199	promoter-TSS	ENSMUSG00000046909	Tefm	transcription elongation factor, mitochondrial [Source:MGI Symbol;Acc:MGI:1915800]	-0.522587	2.15664e-07	3.45179e-06
chr7	31146400	31156199	promoter-TSS	ENSMUSG00000001248	Gramd1a	GRAM domain containing 1A [Source:MGI Symbol;Acc:MGI:105490]	-0.249357	2.16047e-07	3.45583e-06
chr13	54468200	54469199	promoter-TSS	ENSMUSG00000025872	Thoc3	THO complex 3 [Source:MGI Symbol;Acc:MGI:1920916]	-0.705037	2.16775e-07	3.4654e-06
chr17	28687200	28693999	promoter-TSS	ENSMUSG00000036196	Slc26a8	solute carrier family 26, member 8 [Source:MGI Symbol;Acc:MGI:2385046]	-0.289999	2.17533e-07	3.47541e-06
chr15	103297200	103307599	Intergenic	ENSMUSG00000063234	Gpr84	G protein-coupled receptor 84 [Source:MGI Symbol;Acc:MGI:1934129]	-0.251408	2.18537e-07	3.48935e-06
chr7	79933000	79936799	intron	ENSMUSG00000039043	Arpin	actin-related protein 2/3 complex inhibitor [Source:MGI Symbol;Acc:MGI:1917670]	-0.398461	2.18762e-07	3.49084e-06
chr7	100907600	100935199	intron	ENSMUSG00000032875	Arhgef17	Rho guanine nucleotide exchange factor (GEF) 17 [Source:MGI Symbol;Acc:MGI:2673002]	-0.159337	2.19166e-07	3.49307e-06
chr1	135675600	135679199	intron	ENSMUSG00000090399	Gm38399	predicted gene, 38399 [Source:MGI Symbol;Acc:MGI:5620007]	-0.468999	2.19037e-07	3.49312e-06
chr5	34972800	34977599	TTS	ENSMUSG00000029101	Rgs12	regulator of G-protein signaling 12 [Source:MGI Symbol;Acc:MGI:1918979]	-0.422809	2.1951e-07	3.49645e-06
chr17	13571600	13575399	Distant-promoter	ENSMUSG00000038347	Tcte2	t-complex-associated testis expressed 2 [Source:MGI Symbol;Acc:MGI:98641]	-0.483479	2.20069e-07	3.50325e-06
chr12	5207800	5224599	intron	ENSMUSG00000112020	CT009738,1		-0.215721	2.20534e-07	3.50855e-06
chr9	72984600	72987599	promoter-TSS	ENSMUSG00000034563	Ccpg1	cell cycle progression 1 [Source:MGI Symbol;Acc:MGI:1196419]	-0.446302	2.22085e-07	3.5311e-06
chr3	86223400	86226399	promoter-TSS	ENSMUSG00000028080	Lrba	LPS-responsive beige-like anchor [Source:MGI Symbol;Acc:MGI:1933162]	-0.394788	2.22645e-07	3.53789e-06
chr14	120473600	120479999	Distant-promoter	ENSMUSG00000051615	Rap2a	RAS related protein 2a [Source:MGI Symbol;Acc:MGI:97855]	-0.315436	2.24359e-07	3.56298e-06
chr5	122770000	122771999	Distant-promoter	ENSMUSG00000029471	Camkk2	calcium/calmodulin-dependent protein kinase kinase 2, beta [Source:MGI Symbol;Acc:MGI:2444812]	-0.605501	2.25863e-07	3.58364e-06
chr11	5484200	5486799	Intergenic	ENSMUSG00000085232	Gm11962	predicted gene 11962 [Source:MGI Symbol;Acc:MGI:3652247]	-0.605501	2.25863e-07	3.58364e-06
chrX	38563800	38565199	promoter-TSS	ENSMUSG00000031095	Cul4b	cullin 4B [Source:MGI Symbol;Acc:MGI:1919834]	-0.691801	2.26278e-07	3.58701e-06
chr14	7951000	7963999	exon	ENSMUSG00000109649	Gm45521	predicted gene 45521 [Source:MGI Symbol;Acc:MGI:5791357]	-0.266502	2.26618e-07	3.59025e-06
chr8	83651800	83658799	intron	ENSMUSG00000019433	Gipc1	GIPC PDZ domain containing family, member 1 [Source:MGI Symbol;Acc:MGI:1926252]	-0.342466	2.2828e-07	3.61225e-06
chr12	117686600	117690599	promoter-TSS	ENSMUSG00000041992	Rapgef5	Rap guanine nucleotide exchange factor (GEF) 5 [Source:MGI Symbol;Acc:MGI:2444365]	-0.400681	2.28218e-07	3.61343e-06
chr9	57637200	57648399	intron	ENSMUSG00000032312	Csk	c-src tyrosine kinase [Source:MGI Symbol;Acc:MGI:88537]	-0.247366	2.29366e-07	3.62726e-06
chr15	80008000	80016399	intron	ENSMUSG00000000489	Pdgfb	platelet derived growth factor, B polypeptide [Source:MGI Symbol;Acc:MGI:97528]	-0.2462	2.30695e-07	3.64611e-06
chr1	190267600	190282199	Intergenic	ENSMUSG00000010175	Prox1	prospero homeobox 1 [Source:MGI Symbol;Acc:MGI:97772]	-0.234053	2.30995e-07	3.64867e-06
chr13	46630400	46635999	Distant-promoter	ENSMUSG00000021373	Cap2	CAP, adenylate cyclase-associated protein, 2 (yeast) [Source:MGI Symbol;Acc:MGI:1914502]	-0.384508	2.31371e-07	3.65244e-06
chr3	34652600	34672999	TTS	ENSMUSG00000105284	Gm42693	predicted gene 42693 [Source:MGI Symbol;Acc:MGI:5662830]	-0.198803	2.32143e-07	3.66244e-06
chr5	66963200	66970799	Distant-promoter	ENSMUSG00000037736	Limch1	LIM and calponin homology domains 1 [Source:MGI Symbol;Acc:MGI:1924819]	-0.314649	2.3357e-07	3.68276e-06
chr13	51840800	51849999	Distant-promoter	ENSMUSG00000021453	Gadd45g	growth arrest and DNA-damage-inducible 45 gamma [Source:MGI Symbol;Acc:MGI:1346325]	-0.263419	2.34156e-07	3.6898e-06
chr3	136829400	136836999	Distant-promoter	ENSMUSG00000028161	Ppp3ca	protein phosphatase 3, catalytic subunit, alpha isoform [Source:MGI Symbol;Acc:MGI:107164]	-0.30716	2.34297e-07	3.68983e-06
chr2	178172400	178177799	promoter-TSS	ENSMUSG00000027525	Phactr3	phosphatase and actin regulator 3 [Source:MGI Symbol;Acc:MGI:1921439]	-0.346583	2.34584e-07	3.69215e-06
chr11	88572400	88590999	intron	ENSMUSG00000069769	Msi2	musashi RNA-binding protein 2 [Source:MGI Symbol;Acc:MGI:1923876]	-0.210363	2.3502e-07	3.69682e-06
chr9	95403800	95408199	exon	ENSMUSG00000033350	Chst2	carbohydrate sulfotransferase 2 [Source:MGI Symbol;Acc:MGI:1891160]	-0.339507	2.35462e-07	3.70157e-06
chr12	21285200	21287799	promoter-TSS	ENSMUSG00000054309	Cpsf3	cleavage and polyadenylation specificity factor 3 [Source:MGI Symbol;Acc:MGI:1859328]	-0.462137	2.35958e-07	3.70717e-06
chr3	136679000	136685799	intron	ENSMUSG00000028161	Ppp3ca	protein phosphatase 3, catalytic subunit, alpha isoform [Source:MGI Symbol;Acc:MGI:107164]	-0.334793	2.38045e-07	3.73774e-06
chr14	21498400	21503199	promoter-TSS	ENSMUSG00000021767	Kat6b	K(lysine) acetyltransferase 6B [Source:MGI Symbol;Acc:MGI:1858746]	-0.32209	2.38471e-07	3.74222e-06
chr7	30371600	30374999	Distant-promoter	ENSMUSG00000036957	Lrfn3	leucine rich repeat and fibronectin type III domain containing 3 [Source:MGI Symbol;Acc:MGI:2442512]	-0.485919	2.39639e-07	3.74502e-06
chr9	31279400	31281799	promoter-TSS	ENSMUSG00000042496	Prdm10	PR domain containing 10 [Source:MGI Symbol;Acc:MGI:2682952]	-0.389772	2.39872e-07	3.74645e-06
chr2	146855200	146856399	promoter-TSS	ENSMUSG00000074749	Kiz	kizuna centrosomal protein [Source:MGI Symbol;Acc:MGI:2684960]	-0.629088	2.40122e-07	3.74814e-06
chr6	38870200	38876999	Distant-promoter	ENSMUSG00000029925	Tbxas1	thromboxane A synthase 1, platelet [Source:MGI Symbol;Acc:MGI:98497]	-0.301476	2.39022e-07	3.74863e-06
chr7	30417000	30423599	promoter-TSS	ENSMUSG00000064109	Hcst	hematopoietic cell signal transducer [Source:MGI Symbol;Acc:MGI:1344360]	-0.341467	2.39171e-07	3.74876e-06
chr8	40307200	40308999	promoter-TSS	ENSMUSG00000098431	Mir7666	microRNA 7666 [Source:MGI Symbol;Acc:MGI:5531297]	-0.444143	2.39608e-07	3.74896e-06
chr8	80737600	80740199	intron	ENSMUSG00000031715	Smarca5	SWI/SNF related, matrix associated, actin dependent regulator of chromatin, subfamily a, member 5 [Source:MGI Symbol;Acc:MGI:1935129]	-0.444143	2.39608e-07	3.74896e-06
chr11	57464400	57468199	Intergenic	ENSMUSG00000082476	Gm12242	predicted gene 12242 [Source:MGI Symbol;Acc:MGI:3649717]	-0.444143	2.39608e-07	3.74896e-06
chr16	90220400	90222599	intron	ENSMUSG00000022982	Sod1	superoxide dismutase 1, soluble [Source:MGI Symbol;Acc:MGI:98351]	-0.480746	2.40415e-07	3.7505e-06
chr12	89810800	89814799	exon	ENSMUSG00000066392	Nrxn3	neurexin III [Source:MGI Symbol;Acc:MGI:1096389]	-0.471051	2.39589e-07	3.75309e-06
chr12	29680000	29689199	intron	ENSMUSG00000112663	AC166936,1		-0.29791	2.40937e-07	3.75643e-06
chr7	28806000	28813999	promoter-TSS	ENSMUSG00000015165	Hnrnpl	heterogeneous nuclear ribonucleoprotein L [Source:MGI Symbol;Acc:MGI:104816]	-0.262946	2.41136e-07	3.75733e-06
chr18	60597800	60611799	Distant-promoter	ENSMUSG00000043079	Synpo	synaptopodin [Source:MGI Symbol;Acc:MGI:1099446]	-0.210714	2.42436e-07	3.77537e-06
chr3	89377800	89382199	intron	ENSMUSG00000028042	Zbtb7b	zinc finger and BTB domain containing 7B [Source:MGI Symbol;Acc:MGI:102755]	-0.399104	2.42836e-07	3.77714e-06
chr5	36694400	36697199	exon	ENSMUSG00000029190	D5Ertd579e	DNA segment, Chr 5, ERATO Doi 579, expressed [Source:MGI Symbol;Acc:MGI:1261849]	-0.423855	2.42748e-07	3.778e-06
chr6	83164800	83173599	TTS	ENSMUSG00000031865	Dctn1	dynactin 1 [Source:MGI Symbol;Acc:MGI:107745]	-0.259031	2.44244e-07	3.79683e-06
chr17	31933600	31945599	Distant-promoter	ENSMUSG00000091548	Gm17572	predicted gene, 17572 [Source:MGI Symbol;Acc:MGI:4937206]	-0.274638	2.44591e-07	3.79775e-06
chr7	25002000	25020199	Distant-promoter	ENSMUSG00000040907	Atp1a3	ATPase, Na+/K+ transporting, alpha 3 polypeptide [Source:MGI Symbol;Acc:MGI:88107]	-0.190849	2.44525e-07	3.79896e-06
chr16	21793800	21795999	intron	ENSMUSG00000097290	1300002E11Rik	RIKEN cDNA 1300002E11 gene [Source:MGI Symbol;Acc:MGI:1919001]	-0.512391	2.45494e-07	3.80955e-06
chr6	92659000	92672199	intron	ENSMUSG00000030020	Prickle2	prickle planar cell polarity protein 2 [Source:MGI Symbol;Acc:MGI:1925144]	-0.241002	2.46867e-07	3.8286e-06
chr1	143739000	143740999	promoter-TSS	ENSMUSG00000018196	Glrx2	glutaredoxin 2 (thioltransferase) [Source:MGI Symbol;Acc:MGI:1916617]	-0.530093	2.47892e-07	3.84225e-06
chr3	103967200	103968999	promoter-TSS	ENSMUSG00000058388	Phtf1	putative homeodomain transcription factor 1 [Source:MGI Symbol;Acc:MGI:1332671]	-0.451637	2.48736e-07	3.85308e-06
chr14	57886600	57890999	intron	ENSMUSG00000021969	Zdhhc20	zinc finger, DHHC domain containing 20 [Source:MGI Symbol;Acc:MGI:1923215]	-0.40136	2.53261e-07	3.92089e-06
chr16	37811600	37816399	Distant-promoter	ENSMUSG00000022816	Fstl1	follistatin-like 1 [Source:MGI Symbol;Acc:MGI:102793]	-0.388312	2.54453e-07	3.93703e-06
chr2	68403000	68405599	Distant-promoter	ENSMUSG00000027030	Stk39	serine/threonine kinase 39 [Source:MGI Symbol;Acc:MGI:1858416]	-0.55546	2.54682e-07	3.93828e-06
chr3	95950600	95952199	Intergenic	ENSMUSG00000015749	Anp32e	acidic (leucine-rich) nuclear phosphoprotein 32 family, member E [Source:MGI Symbol;Acc:MGI:1913721]	-0.499846	2.55216e-07	3.94423e-06
chr6	38352600	38356799	promoter-TSS	ENSMUSG00000029826	Zc3hav1	zinc finger CCCH type, antiviral 1 [Source:MGI Symbol;Acc:MGI:1926031]	-0.459733	2.55905e-07	3.95257e-06
chr18	78443400	78449199	Intergenic	ENSMUSG00000095883	Gm26430	predicted gene, 26430 [Source:MGI Symbol;Acc:MGI:5456207]	-0.384959	2.57237e-07	3.96852e-06
chr9	44040200	44051399	promoter-TSS	ENSMUSG00000032011	Thy1	thymus cell antigen 1, theta [Source:MGI Symbol;Acc:MGI:98747]	-0.24352	2.57164e-07	3.96971e-06
chr2	90845400	90848399	promoter-TSS	ENSMUSG00000027282	Mtch2	mitochondrial carrier 2 [Source:MGI Symbol;Acc:MGI:1929260]	-0.429929	2.57668e-07	3.97286e-06
chr4	140122400	140126999	Distant-promoter	ENSMUSG00000085968	Gm13027	predicted gene 13027 [Source:MGI Symbol;Acc:MGI:3651912]	-0.442002	2.58342e-07	3.98093e-06
chr1	87784600	87787599	TTS	ENSMUSG00000089281	Scarna6	small Cajal body-specific RNA 6 [Source:MGI Symbol;Acc:MGI:3819487]	-0.464028	2.58602e-07	3.98263e-06
chr9	50720200	50729799	intron	ENSMUSG00000032064	Dixdc1	DIX domain containing 1 [Source:MGI Symbol;Acc:MGI:2679721]	-0.291585	2.59755e-07	3.99805e-06
chr3	100823400	100829199	intron	ENSMUSG00000051076	Vtcn1	V-set domain containing T cell activation inhibitor 1 [Source:MGI Symbol;Acc:MGI:3039619]	-0.421987	2.60076e-07	3.99951e-06
chr12	70712000	70716199	Intergenic	ENSMUSG00000112950	AC159238,1		-0.421987	2.60076e-07	3.99951e-06
chr6	86848200	86852399	promoter-TSS	ENSMUSG00000057230	Aak1	AP2 associated kinase 1 [Source:MGI Symbol;Acc:MGI:1098687]	-0.324365	2.60758e-07	4.00651e-06
chr7	16295000	16301199	Distant-promoter	ENSMUSG00000002083	Bbc3	BCL2 binding component 3 [Source:MGI Symbol;Acc:MGI:2181667]	-0.328527	2.61153e-07	4.01025e-06
chr2	59802400	59809199	promoter-TSS	ENSMUSG00000035168	Tanc1	tetratricopeptide repeat, ankyrin repeat and coiled-coil containing 1 [Source:MGI Symbol;Acc:MGI:1914110]	-0.369766	2.6356e-07	4.04487e-06
chr9	121276400	121278399	promoter-TSS	ENSMUSG00000040936	Ulk4	unc-51-like kinase 4 [Source:MGI Symbol;Acc:MGI:1921622]	-0.51575	2.64522e-07	4.05493e-06
chr17	83934000	83940199	Distant-promoter	ENSMUSG00000088193	Gm23905	predicted gene, 23905 [Source:MGI Symbol;Acc:MGI:5453682]	-0.34878	2.64509e-07	4.05708e-06
chr14	34543600	34550599	intron	ENSMUSG00000021797	9230112D13Rik	RIKEN cDNA 9230112D13 gene [Source:MGI Symbol;Acc:MGI:1925493]	-0.334731	2.65224e-07	4.06099e-06
chr14	31018400	31020599	promoter-TSS	ENSMUSG00000042323	Pbrm1	polybromo 1 [Source:MGI Symbol;Acc:MGI:1923998]	-0.534087	2.65103e-07	4.06149e-06
chr2	164987200	165000199	Distant-promoter	ENSMUSG00000017740	Slc12a5	solute carrier family 12, member 5 [Source:MGI Symbol;Acc:MGI:1862037]	-0.240958	2.65592e-07	4.06428e-06
chr10	40490800	40503199	Intergenic	ENSMUSG00000111251	AC157652,2		-0.238854	2.66748e-07	4.07725e-06
chr9	63054800	63061799	Intergenic	ENSMUSG00000111144	AC159821,1		-0.330236	2.66662e-07	4.0783e-06
chr4	148156000	148167199	intron	ENSMUSG00000041556	Fbxo2	F-box protein 2 [Source:MGI Symbol;Acc:MGI:2446216]	-0.235831	2.67449e-07	4.08561e-06
chr10	81626000	81639599	promoter-TSS	ENSMUSG00000054708	Ankrd24	ankyrin repeat domain 24 [Source:MGI Symbol;Acc:MGI:1890394]	-0.252728	2.69798e-07	4.11912e-06
chr10	21990200	21995199	intron	ENSMUSG00000019970	Sgk1	serum/glucocorticoid regulated kinase 1 [Source:MGI Symbol;Acc:MGI:1340062]	-0.31958	2.7015e-07	4.12213e-06
chr19	40509000	40514599	intron	ENSMUSG00000025006	Sorbs1	sorbin and SH3 domain containing 1 [Source:MGI Symbol;Acc:MGI:700014]	-0.323501	2.72026e-07	4.14836e-06
chr1	136344200	136346799	exon	ENSMUSG00000041570	Camsap2	calmodulin regulated spectrin-associated protein family, member 2 [Source:MGI Symbol;Acc:MGI:1922434]	-0.395982	2.74581e-07	4.18491e-06
chr7	18919600	18928199	Distant-promoter	ENSMUSG00000030411	Nova2	neuro-oncological ventral antigen 2 [Source:MGI Symbol;Acc:MGI:104296]	-0.248948	2.76366e-07	4.20728e-06
chr1	91917800	91921799	TTS	ENSMUSG00000102745	Gm37600	predicted gene, 37600 [Source:MGI Symbol;Acc:MGI:5610828]	-0.427973	2.7658e-07	4.20812e-06
chr5	111647400	111649799	Intergenic	ENSMUSG00000104833	Gm42489	predicted gene 42489 [Source:MGI Symbol;Acc:MGI:5662626]	-0.502805	2.76329e-07	4.20914e-06
chr7	28777000	28786199	Distant-promoter	ENSMUSG00000015149	Sirt2	sirtuin 2 [Source:MGI Symbol;Acc:MGI:1927664]	-0.296952	2.77892e-07	4.22201e-06
chr9	60711000	60716199	intron	ENSMUSG00000034839	Larp6	La ribonucleoprotein domain family, member 6 [Source:MGI Symbol;Acc:MGI:1914807]	-0.296952	2.77892e-07	4.22201e-06
chr10	42678600	42682799	intron	ENSMUSG00000038280	Ostm1	osteopetrosis associated transmembrane protein 1 [Source:MGI Symbol;Acc:MGI:2655574]	-0.420133	2.78488e-07	4.2226e-06
chr2	19655000	19659599	promoter-TSS	ENSMUSG00000043415	Otud1	OTU domain containing 1 [Source:MGI Symbol;Acc:MGI:1918448]	-0.365774	2.77727e-07	4.22314e-06
chr5	29735200	29737799	promoter-TSS	ENSMUSG00000029131	Dnajb6	DnaJ heat shock protein family (Hsp40) member B6 [Source:MGI Symbol;Acc:MGI:1344381]	-0.439879	2.78356e-07	4.22421e-06
chr16	33703400	33708399	intron	ENSMUSG00000075254	Heg1	heart development protein with EGF-like domains 1 [Source:MGI Symbol;Acc:MGI:1924696]	-0.439879	2.78356e-07	4.22421e-06
chr1	39899800	39903799	exon	ENSMUSG00000026074	Map4k4	mitogen-activated protein kinase kinase kinase kinase 4 [Source:MGI Symbol;Acc:MGI:1349394]	-0.307426	2.79288e-07	4.2323e-06
chr6	135812000	135823999	intron	ENSMUSG00000086614	Gm14330	predicted gene 14330 [Source:MGI Symbol;Acc:MGI:3650200]	-0.269616	2.80027e-07	4.24107e-06
chr14	102978600	102983999	exon	ENSMUSG00000098557	Kctd12	potassium channel tetramerisation domain containing 12 [Source:MGI Symbol;Acc:MGI:2145823]	-0.305452	2.81516e-07	4.25875e-06
chr1	133124400	133135999	promoter-TSS	ENSMUSG00000046062	Ppp1r15b	protein phosphatase 1, regulatory (inhibitor) subunit 15b [Source:MGI Symbol;Acc:MGI:2444211]	-0.245377	2.8138e-07	4.25914e-06
chr2	180707800	180711599	promoter-TSS	ENSMUSG00000038914	Dido1	death inducer-obliterator 1 [Source:MGI Symbol;Acc:MGI:1344352]	-0.388817	2.82797e-07	4.27569e-06
chr2	93241400	93245199	Distant-promoter	ENSMUSG00000027217	Tspan18	tetraspanin 18 [Source:MGI Symbol;Acc:MGI:1917186]	-0.491063	2.83456e-07	4.28322e-06
chr9	48830200	48838999	intron	ENSMUSG00000066687	Zbtb16	zinc finger and BTB domain containing 16 [Source:MGI Symbol;Acc:MGI:103222]	-0.25541	2.84605e-07	4.29322e-06
chr10	3971400	3974199	promoter-TSS	ENSMUSG00000040675	Mthfd1l	methylenetetrahydrofolate dehydrogenase (NADP+ dependent) 1-like [Source:MGI Symbol;Acc:MGI:1924836]	-0.443444	2.84575e-07	4.29645e-06
chr12	3424800	3427799	promoter-TSS	ENSMUSG00000071456	1110002L01Rik	RIKEN cDNA 1110002L01 gene [Source:MGI Symbol;Acc:MGI:1915821]	-0.443444	2.84575e-07	4.29645e-06
chr18	61608000	61611599	Intergenic	ENSMUSG00000024576	Csnk1a1	casein kinase 1, alpha 1 [Source:MGI Symbol;Acc:MGI:1934950]	-0.470571	2.85124e-07	4.29861e-06
chr11	5761600	5763399	promoter-TSS	ENSMUSG00000049680	Urgcp	upregulator of cell proliferation [Source:MGI Symbol;Acc:MGI:1919296]	-0.55128	2.85958e-07	4.30872e-06
chr9	44309800	44321799	promoter-TSS	ENSMUSG00000032120	C2cd2l	C2 calcium-dependent domain containing 2-like [Source:MGI Symbol;Acc:MGI:1919014]	-0.231032	2.86178e-07	4.30959e-06
chr15	36281800	36284799	promoter-TSS	ENSMUSG00000022280	Rnf19a	ring finger protein 19A [Source:MGI Symbol;Acc:MGI:1353623]	-0.398176	2.86743e-07	4.31564e-06
chr11	98016000	98023799	Distant-promoter	ENSMUSG00000020882	Cacnb1	calcium channel, voltage-dependent, beta 1 subunit [Source:MGI Symbol;Acc:MGI:102522]	-0.260137	2.87086e-07	4.31835e-06
chr9	121805400	121811599	intron	ENSMUSG00000079235	Ccdc13	coiled-coil domain containing 13 [Source:MGI Symbol;Acc:MGI:1920144]	-0.292905	2.88802e-07	4.34047e-06
chr16	13356400	13362599	intron	ENSMUSG00000009569	Mkl2	MKL/myocardin-like 2 [Source:MGI Symbol;Acc:MGI:3050795]	-0.292905	2.88802e-07	4.34047e-06
chr8	27028400	27038799	TTS	ENSMUSG00000031483	Erlin2	ER lipid raft associated 2 [Source:MGI Symbol;Acc:MGI:2387215]	-0.266341	2.9046e-07	4.36168e-06
chr6	119323400	119332399	intron	ENSMUSG00000055003	Lrtm2	leucine-rich repeats and transmembrane domains 2 [Source:MGI Symbol;Acc:MGI:2141485]	-0.261142	2.91474e-07	4.37443e-06
chr7	107591600	107595799	TTS	ENSMUSG00000109374	Gm44773	predicted gene 44773 [Source:MGI Symbol;Acc:MGI:5753349]	-0.434389	2.92301e-07	4.38435e-06
chr4	152083200	152094999	intron	ENSMUSG00000039713	Plekhg5	pleckstrin homology domain containing, family G (with RhoGef domain) member 5 [Source:MGI Symbol;Acc:MGI:2652860]	-0.226046	2.94745e-07	4.41102e-06
chr3	144567800	144571999	promoter-TSS	ENSMUSG00000040151	Hs2st1	heparan sulfate 2-O-sulfotransferase 1 [Source:MGI Symbol;Acc:MGI:1346049]	-0.348836	2.94698e-07	4.4153e-06
chr5	125337000	125341799	intron	ENSMUSG00000037936	Scarb1	scavenger receptor class B, member 1 [Source:MGI Symbol;Acc:MGI:893578]	-0.348836	2.94698e-07	4.4153e-06
chr9	14610800	14616399	intron	ENSMUSG00000013076	Amotl1	angiomotin-like 1 [Source:MGI Symbol;Acc:MGI:1922973]	-0.348836	2.94698e-07	4.4153e-06
chr4	142077400	142084799	Distant-promoter	ENSMUSG00000073728	Tmem51os1	Tmem51 opposite strand 1 [Source:MGI Symbol;Acc:MGI:3642733]	-0.307939	2.99099e-07	4.47364e-06
chr15	76515600	76525799	intron	ENSMUSG00000048385	Scrt1	scratch family zinc finger 1 [Source:MGI Symbol;Acc:MGI:2176606]	-0.23409	3.01893e-07	4.51289e-06
chr12	8419200	8424999	Intergenic	ENSMUSG00000112452	AC166361,1		-0.383986	3.03018e-07	4.52716e-06
chr5	112091200	112094999	Intergenic	ENSMUSG00000104538	1700016B01Rik	RIKEN cDNA 1700016B01 gene [Source:MGI Symbol;Acc:MGI:1922890]	-0.49968	3.04002e-07	4.53929e-06
chr17	43666600	43668199	promoter-TSS	ENSMUSG00000023963	Cyp39a1	cytochrome P450, family 39, subfamily a, polypeptide 1 [Source:MGI Symbol;Acc:MGI:1927096]	-0.601853	3.06288e-07	4.57086e-06
chr8	111592000	111597799	Distant-promoter	ENSMUSG00000033545	Znrf1	zinc and ring finger 1 [Source:MGI Symbol;Acc:MGI:2177308]	-0.360729	3.07125e-07	4.58076e-06
chr2	132261200	132265199	promoter-TSS	ENSMUSG00000058793	Cds2	CDP-diacylglycerol synthase (phosphatidate cytidylyltransferase) 2 [Source:MGI Symbol;Acc:MGI:1332236]	-0.377595	3.07368e-07	4.58181e-06
chr14	77645000	77651599	intron	ENSMUSG00000089365	Gm23823	predicted gene, 23823 [Source:MGI Symbol;Acc:MGI:5453600]	-0.368763	3.09562e-07	4.61192e-06
chr12	29867400	29887599	Distant-promoter	ENSMUSG00000061911	Myt1l	myelin transcription factor 1-like [Source:MGI Symbol;Acc:MGI:1100511]	-0.178477	3.09948e-07	4.61508e-06
chr1	36792000	36795999	intron	ENSMUSG00000026117	Zap70	zeta-chain (TCR) associated protein kinase [Source:MGI Symbol;Acc:MGI:99613]	-0.467997	3.10128e-07	4.61516e-06
chr4	116074400	116077999	promoter-TSS	ENSMUSG00000028703	Lrrc41	leucine rich repeat containing 41 [Source:MGI Symbol;Acc:MGI:2441984]	-0.329222	3.10364e-07	4.61607e-06
chr2	138264800	138268199	intron	ENSMUSG00000062098	Btbd3	BTB (POZ) domain containing 3 [Source:MGI Symbol;Acc:MGI:2385155]	-0.477626	3.12389e-07	4.64359e-06
chr2	72978400	72981399	promoter-TSS	ENSMUSG00000063714	Sp3os	trans-acting transcription factor 3, opposite strand [Source:MGI Symbol;Acc:MGI:1914936]	-0.318576	3.1354e-07	4.65808e-06
chr2	146220800	146224199	exon	ENSMUSG00000068154	Insm1	insulinoma-associated 1 [Source:MGI Symbol;Acc:MGI:1859980]	-0.424105	3.18117e-07	4.72078e-06
chr9	121346600	121368599	Distant-promoter	ENSMUSG00000032536	Trak1	trafficking protein, kinesin binding 1 [Source:MGI Symbol;Acc:MGI:1914345]	-0.174278	3.17968e-07	4.72122e-06
chr10	5202800	5205199	Distant-promoter	ENSMUSG00000096054	Syne1	spectrin repeat containing, nuclear envelope 1 [Source:MGI Symbol;Acc:MGI:1927152]	-0.561301	3.19667e-07	4.74112e-06
chr5	114673000	114690999	intron	ENSMUSG00000011884	Gltp	glycolipid transfer protein [Source:MGI Symbol;Acc:MGI:1929253]	-0.202947	3.20348e-07	4.74857e-06
chr7	16976400	16984599	Distant-promoter	ENSMUSG00000108348	Gm42372	predicted gene, 42372 [Source:MGI Symbol;Acc:MGI:5625257]	-0.290962	3.20972e-07	4.75516e-06
chr19	6937800	6943199	exon	ENSMUSG00000024958	Gpr137	G protein-coupled receptor 137 [Source:MGI Symbol;Acc:MGI:2147529]	-0.314051	3.22476e-07	4.77478e-06
chrX	71364400	71365599	promoter-TSS	ENSMUSG00000015214	Mtmr1	myotubularin related protein 1 [Source:MGI Symbol;Acc:MGI:1858271]	-0.67589	3.22934e-07	4.77888e-06
chr5	37225000	37253199	Distant-promoter	ENSMUSG00000029121	Crmp1	collapsin response mediator protein 1 [Source:MGI Symbol;Acc:MGI:107793]	-0.165531	3.2502e-07	4.80438e-06
chr4	138215000	138218599	promoter-TSS	ENSMUSG00000028759	Hp1bp3	heterochromatin protein 1, binding protein 3 [Source:MGI Symbol;Acc:MGI:109369]	-0.376237	3.2498e-07	4.80648e-06
chr1	93343000	93344599	promoter-TSS	ENSMUSG00000026275	Ppp1r7	protein phosphatase 1, regulatory (inhibitor) subunit 7 [Source:MGI Symbol;Acc:MGI:1913635]	-0.583213	3.25615e-07	4.81049e-06
chr1	39649000	39652399	exon	ENSMUSG00000097083	D930019O06Rik	RIKEN cDNA D930019O06 [Source:MGI Symbol;Acc:MGI:3043219]	-0.370316	3.26581e-07	4.8194e-06
chr11	58935600	58939999	intron	ENSMUSG00000020496	Rnf187	ring finger protein 187 [Source:MGI Symbol;Acc:MGI:1914224]	-0.367495	3.26528e-07	4.8213e-06
chr12	88359800	88361199	promoter-TSS	ENSMUSG00000021044	Adck1	aarF domain containing kinase 1 [Source:MGI Symbol;Acc:MGI:1919363]	-0.6254	3.27826e-07	4.83507e-06
chr11	110477200	110483999	intron	ENSMUSG00000020623	Map2k6	mitogen-activated protein kinase kinase 6 [Source:MGI Symbol;Acc:MGI:1346870]	-0.348893	3.28342e-07	4.83999e-06
chr5	110447200	110450399	promoter-TSS	ENSMUSG00000043323	Fbrsl1	fibrosin-like 1 [Source:MGI Symbol;Acc:MGI:1920907]	-0.411971	3.28675e-07	4.8422e-06
chr8	84414000	84421399	intron	ENSMUSG00000034656	Cacna1a	calcium channel, voltage-dependent, P/Q type, alpha 1A subunit [Source:MGI Symbol;Acc:MGI:109482]	-0.28566	3.3003e-07	4.85675e-06
chr10	3738800	3743399	intron	ENSMUSG00000040624	Plekhg1	pleckstrin homology domain containing, family G (with RhoGef domain) member 1 [Source:MGI Symbol;Acc:MGI:2676551]	-0.419282	3.29878e-07	4.85722e-06
chr8	69971400	69974999	intron	ENSMUSG00000036180	Gatad2a	GATA zinc finger domain containing 2A [Source:MGI Symbol;Acc:MGI:2384585]	-0.439142	3.3048e-07	4.85933e-06
chr12	99391400	99393999	intron	ENSMUSG00000033713	Foxn3	forkhead box N3 [Source:MGI Symbol;Acc:MGI:1918625]	-0.439142	3.3048e-07	4.85933e-06
chr2	35603600	35624799	Distant-promoter	ENSMUSG00000026883	Dab2ip	disabled 2 interacting protein [Source:MGI Symbol;Acc:MGI:1916851]	-0.184564	3.3303e-07	4.89275e-06
chr19	34746200	34747799	intron	ENSMUSG00000009378	Slc16a12	solute carrier family 16 (monocarboxylic acid transporters), member 12 [Source:MGI Symbol;Acc:MGI:2147716]	-0.643636	3.33275e-07	4.89363e-06
chr7	127229600	127233999	TTS	ENSMUSG00000000486	2001-09-01	septin 1 [Source:MGI Symbol;Acc:MGI:1858916]	-0.353488	3.35063e-07	4.91716e-06
chr2	167488800	167493599	Distant-promoter	ENSMUSG00000006418	Rnf114	ring finger protein 114 [Source:MGI Symbol;Acc:MGI:1933159]	-0.305692	3.35652e-07	4.92035e-06
chr8	121892400	121909799	Distant-promoter	ENSMUSG00000040010	Slc7a5	solute carrier family 7 (cationic amino acid transporter, y+ system), member 5 [Source:MGI Symbol;Acc:MGI:1298205]	-0.205901	3.35616e-07	4.92255e-06
chr4	141008000	141038799	promoter-TSS	ENSMUSG00000040860	Crocc	ciliary rootlet coiled-coil, rootletin [Source:MGI Symbol;Acc:MGI:3529431]	-0.159175	3.36249e-07	4.92638e-06
chr1	52662400	52664799	Distant-promoter	ENSMUSG00000041439	Mfsd6	major facilitator superfamily domain containing 6 [Source:MGI Symbol;Acc:MGI:1922925]	-0.566682	3.36637e-07	4.92935e-06
chr15	77353800	77359999	Intergenic	ENSMUSG00000093458	Gm20688	predicted gene 20688 [Source:MGI Symbol;Acc:MGI:5313135]	-0.355887	3.37837e-07	4.94417e-06
chr9	45647600	45682799	Distant-promoter	ENSMUSG00000032087	Dscaml1	DS cell adhesion molecule like 1 [Source:MGI Symbol;Acc:MGI:2150309]	-0.14041	3.38873e-07	4.9566e-06
chr2	157450000	157467599	TTS	ENSMUSG00000027646	Src	Rous sarcoma oncogene [Source:MGI Symbol;Acc:MGI:98397]	-0.206466	3.39845e-07	4.9626e-06
chr6	96111200	96117799	promoter-TSS	ENSMUSG00000059187	Fam19a1	family with sequence similarity 19, member A1 [Source:MGI Symbol;Acc:MGI:2443695]	-0.311093	3.39497e-07	4.96299e-06
chr16	37646200	37649999	intron	ENSMUSG00000022820	Ndufb4	NADH dehydrogenase (ubiquinone) 1 beta subcomplex 4 [Source:MGI Symbol;Acc:MGI:1915444]	-0.485255	3.39836e-07	4.9652e-06
chr11	113647600	113650599	promoter-TSS	ENSMUSG00000018661	Cog1	component of oligomeric golgi complex 1 [Source:MGI Symbol;Acc:MGI:1333873]	-0.422194	3.40876e-07	4.97491e-06
chr11	101463600	101466999	promoter-TSS	ENSMUSG00000001313	Rnd2	Rho family GTPase 2 [Source:MGI Symbol;Acc:MGI:1338755]	-0.446457	3.44971e-07	5.03191e-06
chr3	88177000	88183799	Distant-promoter	ENSMUSG00000096935	1700113A16Rik	RIKEN cDNA 1700113A16 gene [Source:MGI Symbol;Acc:MGI:1923892]	-0.324833	3.45503e-07	5.03688e-06
chr1	85893400	85908999	Distant-promoter	ENSMUSG00000026223	Itm2c	integral membrane protein 2C [Source:MGI Symbol;Acc:MGI:1927594]	-0.191058	3.45713e-07	5.03718e-06
chr11	75864000	75873999	intron	ENSMUSG00000087322	Gm16075	predicted gene 16075 [Source:MGI Symbol;Acc:MGI:3801977]	-0.270031	3.48155e-07	5.06997e-06
chr9	47649000	47654399	intron	ENSMUSG00000110959	AC122426,1		-0.410211	3.50912e-07	5.10451e-06
chr2	168680800	168688199	Distant-promoter	ENSMUSG00000027546	Atp9a	ATPase, class II, type 9A [Source:MGI Symbol;Acc:MGI:1330826]	-0.335514	3.50764e-07	5.10515e-06
chr14	75898200	75903399	intron	ENSMUSG00000065147	Snora31	small nucleolar RNA, H/ACA box 31 [Source:MGI Symbol;Acc:MGI:3819500]	-0.352359	3.52038e-07	5.11808e-06
chr4	116139200	116145999	intron	ENSMUSG00000028701	Lurap1	leucine rich adaptor protein 1 [Source:MGI Symbol;Acc:MGI:1915325]	-0.326494	3.53375e-07	5.13189e-06
chr9	120868400	120873199	intron	ENSMUSG00000111445	AC145731,2		-0.399497	3.53371e-07	5.13464e-06
chr5	120556200	120572599	Distant-promoter	ENSMUSG00000106825	2510016D11Rik	RIKEN cDNA 2510016D11 gene [Source:MGI Symbol;Acc:MGI:1917539]	-0.211169	3.54113e-07	5.13977e-06
chr13	55622000	55624399	promoter-TSS	ENSMUSG00000021501	Caml	calcium modulating ligand [Source:MGI Symbol;Acc:MGI:104728]	-0.505789	3.56019e-07	5.16462e-06
chr13	93142400	93145999	intron	ENSMUSG00000047419	Cmya5	cardiomyopathy associated 5 [Source:MGI Symbol;Acc:MGI:1923719]	-0.454359	3.57038e-07	5.17373e-06
chr12	17060200	17066599	Distant-promoter	ENSMUSG00000113447	AC159312,1		-0.344568	3.56849e-07	5.17382e-06
chr14	21985200	21991599	intron	ENSMUSG00000039081	Zfp503	zinc finger protein 503 [Source:MGI Symbol;Acc:MGI:1353644]	-0.332685	3.60033e-07	5.21143e-06
chr5	135671400	135676399	promoter-TSS	ENSMUSG00000005514	Por	P450 (cytochrome) oxidoreductase [Source:MGI Symbol;Acc:MGI:97744]	-0.395647	3.59929e-07	5.21277e-06
chr4	133574000	133575199	promoter-TSS	ENSMUSG00000028850	Gpatch3	G patch domain containing 3 [Source:MGI Symbol;Acc:MGI:2442492]	-0.603641	3.61962e-07	5.23077e-06
chr17	87445600	87448199	promoter-TSS	ENSMUSG00000036438	Calm2	calmodulin 2 [Source:MGI Symbol;Acc:MGI:103250]	-0.376592	3.61604e-07	5.23131e-06
chr17	45583400	45586599	Distant-promoter	ENSMUSG00000067389	Gm17080	predicted gene 17080 [Source:MGI Symbol;Acc:MGI:4937907]	-0.458553	3.61946e-07	5.23339e-06
chr1	92176800	92182199	intron	ENSMUSG00000026313	Hdac4	histone deacetylase 4 [Source:MGI Symbol;Acc:MGI:3036234]	-0.339407	3.62954e-07	5.24224e-06
chr16	30598800	30606399	exon	ENSMUSG00000046546	Fam43a	family with sequence similarity 43, member A [Source:MGI Symbol;Acc:MGI:2676309]	-0.317561	3.63821e-07	5.25192e-06
chr4	133240600	133243799	intron	ENSMUSG00000028862	Map3k6	mitogen-activated protein kinase kinase kinase 6 [Source:MGI Symbol;Acc:MGI:1855691]	-0.440551	3.64286e-07	5.25576e-06
chr2	32356400	32364599	Distant-promoter	ENSMUSG00000039205	Ciz1	CDKN1A interacting zinc finger protein 1 [Source:MGI Symbol;Acc:MGI:1920234]	-0.283832	3.65159e-07	5.26549e-06
chr6	31200800	31205199	intron	ENSMUSG00000044471	Lncpint	long non-protein coding RNA, Trp53 induced transcript [Source:MGI Symbol;Acc:MGI:2673128]	-0.462923	3.65981e-07	5.26874e-06
chr19	16353600	16361199	intron	ENSMUSG00000098718	Mir496b	microRNA 496b [Source:MGI Symbol;Acc:MGI:5531410]	-0.348951	3.65838e-07	5.26954e-06
chr5	140418200	140421599	intron	ENSMUSG00000056076	Eif3b	eukaryotic translation initiation factor 3, subunit B [Source:MGI Symbol;Acc:MGI:106478]	-0.391935	3.65652e-07	5.26973e-06
chr17	87472800	87475999	Distant-promoter	ENSMUSG00000100847	Gm28676	predicted gene 28676 [Source:MGI Symbol;Acc:MGI:5579382]	-0.401833	3.6847e-07	5.30025e-06
chr11	106562200	106566599	intron	ENSMUSG00000040548	Tex2	testis expressed gene 2 [Source:MGI Symbol;Acc:MGI:102465]	-0.401833	3.6847e-07	5.30025e-06
chr6	142503200	142509799	intron	ENSMUSG00000030246	Ldhb	lactate dehydrogenase B [Source:MGI Symbol;Acc:MGI:96763]	-0.329942	3.68823e-07	5.30101e-06
chr4	122880400	122887399	intron	ENSMUSG00000028656	Cap1	CAP, adenylate cyclase-associated protein 1 (yeast) [Source:MGI Symbol;Acc:MGI:88262]	-0.273162	3.70513e-07	5.32241e-06
chr9	67759000	67761399	promoter-TSS	ENSMUSG00000055125	M5C1000I18Rik	RIKEN cDNA M5C1000I18 gene [Source:MGI Symbol;Acc:MGI:3642038]	-0.472234	3.71065e-07	5.32745e-06
chr14	25844400	25848199	intron	ENSMUSG00000021866	Anxa11	annexin A11 [Source:MGI Symbol;Acc:MGI:108481]	-0.44422	3.72261e-07	5.34172e-06
chr17	35863000	35872599	promoter-TSS	ENSMUSG00000098716	Gm28033	predicted gene, 28033 [Source:MGI Symbol;Acc:MGI:5531415]	-0.270173	3.74371e-07	5.36909e-06
chr6	88043600	88045599	intron	ENSMUSG00000079477	Rab7	RAB7, member RAS oncogene family [Source:MGI Symbol;Acc:MGI:105068]	-0.534759	3.7566e-07	5.38466e-06
chr17	24555400	24561799	intron	ENSMUSG00000032855	Pkd1	polycystic kidney disease 1 homolog [Source:MGI Symbol;Acc:MGI:97603]	-0.331733	3.76347e-07	5.39014e-06
chr5	100157000	100162799	promoter-TSS	ENSMUSG00000050640	Tmem150c	transmembrane protein 150C [Source:MGI Symbol;Acc:MGI:3041258]	-0.331733	3.76347e-07	5.39014e-06
chr6	17635200	17638799	promoter-TSS	ENSMUSG00000015733	Capza2	capping protein (actin filament) muscle Z-line, alpha 2 [Source:MGI Symbol;Acc:MGI:106222]	-0.423266	3.77036e-07	5.39562e-06
chr17	63498400	63501599	promoter-TSS	ENSMUSG00000023965	Fbxl17	F-box and leucine-rich repeat protein 17 [Source:MGI Symbol;Acc:MGI:1354704]	-0.338397	3.80016e-07	5.42362e-06
chr6	36890400	36892999	intron	ENSMUSG00000029837	1700111E14Rik	RIKEN cDNA 1700111E14 gene [Source:MGI Symbol;Acc:MGI:1920835]	-0.562145	3.79801e-07	5.42495e-06
chr7	46919400	46920599	promoter-TSS	ENSMUSG00000014402	Tsg101	tumor susceptibility gene 101 [Source:MGI Symbol;Acc:MGI:106581]	-0.562145	3.79801e-07	5.42495e-06
chr4	151125600	151145399	intron	ENSMUSG00000014592	Camta1	calmodulin binding transcription activator 1 [Source:MGI Symbol;Acc:MGI:2140230]	-0.176805	3.80432e-07	5.42663e-06
chr16	34184800	34189599	intron	ENSMUSG00000061751	Kalrn	kalirin, RhoGEF kinase [Source:MGI Symbol;Acc:MGI:2685385]	-0.448032	3.79622e-07	5.42678e-06
chr7	28887600	28926999	promoter-TSS	ENSMUSG00000054808	Actn4	actinin alpha 4 [Source:MGI Symbol;Acc:MGI:1890773]	-0.128673	3.79612e-07	5.42956e-06
chr16	14369400	14373799	intron	ENSMUSG00000023088	Abcc1	ATP-binding cassette, sub-family C (CFTR/MRP), member 1 [Source:MGI Symbol;Acc:MGI:102676]	-0.434913	3.82782e-07	5.4455e-06
chr19	55740800	55744999	promoter-TSS	ENSMUSG00000024985	Tcf7l2	transcription factor 7 like 2, T cell specific, HMG box [Source:MGI Symbol;Acc:MGI:1202879]	-0.394072	3.82475e-07	5.44698e-06
chr13	54298800	54316399	intron	ENSMUSG00000112941	AC164441,1		-0.189871	3.83156e-07	5.44789e-06
chr14	31452600	31460799	Intergenic	ENSMUSG00000021892	Sh3bp5	SH3-domain binding protein 5 (BTK-associated) [Source:MGI Symbol;Acc:MGI:1344391]	-0.320607	3.82753e-07	5.44801e-06
chr10	117009400	117015799	intron	ENSMUSG00000020169	Best3	bestrophin 3 [Source:MGI Symbol;Acc:MGI:3580298]	-0.375228	3.82233e-07	5.44939e-06
chr13	9276400	9280399	intron	ENSMUSG00000048264	Dip2c	disco interacting protein 2 homolog C [Source:MGI Symbol;Acc:MGI:1920179]	-0.363735	3.82474e-07	5.4499e-06
chr13	98316200	98317799	promoter-TSS	ENSMUSG00000021660	Btf3	basic transcription factor 3 [Source:MGI Symbol;Acc:MGI:1202875]	-0.509025	3.846e-07	5.46549e-06
chr7	132365200	132370199	Distant-promoter	ENSMUSG00000109137	Gm34908	predicted gene, 34908 [Source:MGI Symbol;Acc:MGI:5594067]	-0.41107	3.88923e-07	5.52395e-06
chr14	122472400	122479799	promoter-TSS	ENSMUSG00000061524	Zic2	zinc finger protein of the cerebellum 2 [Source:MGI Symbol;Acc:MGI:106679]	-0.307985	3.96911e-07	5.63439e-06
chr3	108145400	108147799	promoter-TSS	ENSMUSG00000000001	Gnai3	guanine nucleotide binding protein (G protein), alpha inhibiting 3 [Source:MGI Symbol;Acc:MGI:95773]	-0.496379	3.97974e-07	5.64646e-06
chr15	100868400	100873999	promoter-TSS	ENSMUSG00000023033	Scn8a	sodium channel, voltage-gated, type VIII, alpha [Source:MGI Symbol;Acc:MGI:103169]	-0.319746	3.98969e-07	5.65754e-06
chr16	78374200	78377599	intron	ENSMUSG00000022863	Btg3	B cell translocation gene 3 [Source:MGI Symbol;Acc:MGI:109532]	-0.490508	4.02147e-07	5.69956e-06
chr16	34336000	34353399	intron	ENSMUSG00000061751	Kalrn	kalirin, RhoGEF kinase [Source:MGI Symbol;Acc:MGI:2685385]	-0.213338	4.04525e-07	5.72712e-06
chr6	148442000	148445199	intron	ENSMUSG00000030306	Tmtc1	transmembrane and tetratricopeptide repeat containing 1 [Source:MGI Symbol;Acc:MGI:3039590]	-0.368002	4.04768e-07	5.72752e-06
chr17	74264000	74266399	intron	ENSMUSG00000058704	Memo1	mediator of cell motility 1 [Source:MGI Symbol;Acc:MGI:1924140]	-0.552581	4.0434e-07	5.72758e-06
chr6	36804600	36811799	intron	ENSMUSG00000029838	Ptn	pleiotrophin [Source:MGI Symbol;Acc:MGI:97804]	-0.300113	4.07448e-07	5.75927e-06
chr8	110697800	110729999	Distant-promoter	ENSMUSG00000033763	Mtss1l	metastasis suppressor 1-like [Source:MGI Symbol;Acc:MGI:3039591]	-0.14061	4.07276e-07	5.75992e-06
chr4	125084400	125087599	promoter-TSS	ENSMUSG00000028863	Meaf6	MYST/Esa1-associated factor 6 [Source:MGI Symbol;Acc:MGI:1917338]	-0.445754	4.09874e-07	5.79048e-06
chr8	71619600	71631799	TTS	ENSMUSG00000034807	Colgalt1	collagen beta(1-O)galactosyltransferase 1 [Source:MGI Symbol;Acc:MGI:1924348]	-0.272783	4.1103e-07	5.80063e-06
chr19	21271200	21275199	promoter-TSS	ENSMUSG00000024750	Zfand5	zinc finger, AN1-type domain 5 [Source:MGI Symbol;Acc:MGI:1278334]	-0.329841	4.10957e-07	5.80268e-06
chr14	121675000	121685199	intron	ENSMUSG00000025558	Dock9	dedicator of cytokinesis 9 [Source:MGI Symbol;Acc:MGI:106321]	-0.280002	4.14663e-07	5.84878e-06
chr7	131370800	131371799	exon	ENSMUSG00000063179	Pstk	phosphoseryl-tRNA kinase [Source:MGI Symbol;Acc:MGI:2685945]	-0.598121	4.15035e-07	5.85091e-06
chr4	46194400	46198799	promoter-TSS	ENSMUSG00000028329	Xpa	xeroderma pigmentosum, complementation group A [Source:MGI Symbol;Acc:MGI:99135]	-0.385375	4.16553e-07	5.86295e-06
chr17	56581600	56588599	promoter-TSS	ENSMUSG00000071054	Safb	scaffold attachment factor B [Source:MGI Symbol;Acc:MGI:2146974]	-0.312827	4.16163e-07	5.86369e-06
chr7	132309000	132319399	promoter-TSS	ENSMUSG00000109555	Gm44891	predicted gene 44891 [Source:MGI Symbol;Acc:MGI:5753467]	-0.244861	4.16484e-07	5.86509e-06
chr12	100335200	100350999	Distant-promoter	ENSMUSG00000033530	Ttc7b	tetratricopeptide repeat domain 7B [Source:MGI Symbol;Acc:MGI:2144724]	-0.217804	4.17942e-07	5.87938e-06
chr11	22856000	22861399	promoter-TSS	ENSMUSG00000092626	9130230N09Rik	RIKEN cDNA 9130230N09 gene [Source:MGI Symbol;Acc:MGI:1924921]	-0.322914	4.18931e-07	5.89016e-06
chr1	178317000	178321399	promoter-TSS	ENSMUSG00000026500	Cox20	COX20 Cox2 chaperone [Source:MGI Symbol;Acc:MGI:1913609]	-0.331645	4.19357e-07	5.89302e-06
chr5	122613200	122625199	Distant-promoter	ENSMUSG00000029469	Ift81	intraflagellar transport 81 [Source:MGI Symbol;Acc:MGI:1098597]	-0.248097	4.20392e-07	5.9013e-06
chr2	157764400	157769999	intron	ENSMUSG00000027649	Ctnnbl1	catenin, beta like 1 [Source:MGI Symbol;Acc:MGI:1913892]	-0.381995	4.20349e-07	5.90383e-06
chr2	29464400	29471599	intron	ENSMUSG00000098539	Mir133c	microRNA 133c [Source:MGI Symbol;Acc:MGI:5531247]	-0.299398	4.22773e-07	5.93159e-06
chr9	119999000	120002999	Distant-promoter	ENSMUSG00000111369	AC117245,2		-0.453716	4.24506e-07	5.95274e-06
chr5	129723600	129731399	promoter-TSS	ENSMUSG00000086916	Gm15903	predicted gene 15903 [Source:MGI Symbol;Acc:MGI:3802037]	-0.295773	4.252e-07	5.95617e-06
chr8	94982800	94989199	intron	ENSMUSG00000031785	Adgrg1	adhesion G protein-coupled receptor G1 [Source:MGI Symbol;Acc:MGI:1340051]	-0.308519	4.25049e-07	5.95721e-06
chr11	35119200	35128199	intron	ENSMUSG00000056427	Slit3	slit homolog 3 (Drosophila) [Source:MGI Symbol;Acc:MGI:1315202]	-0.262584	4.26033e-07	5.96468e-06
chr2	120605600	120610199	promoter-TSS	ENSMUSG00000027286	Lrrc57	leucine rich repeat containing 57 [Source:MGI Symbol;Acc:MGI:1913856]	-0.366714	4.2689e-07	5.96723e-06
chr5	20949800	20953999	promoter-TSS	ENSMUSG00000039968	Rsbn1l	round spermatid basic protein 1-like [Source:MGI Symbol;Acc:MGI:3036237]	-0.372524	4.26635e-07	5.96996e-06
chr8	22652600	22653999	intron	ENSMUSG00000031536	Polb	polymerase (DNA directed), beta [Source:MGI Symbol;Acc:MGI:97740]	-0.543586	4.26868e-07	5.97006e-06
chr11	119976200	120026799	exon	ENSMUSG00000025372	Baiap2	brain-specific angiogenesis inhibitor 1-associated protein 2 [Source:MGI Symbol;Acc:MGI:2137336]	-0.116191	4.28913e-07	5.99234e-06
chr18	12810800	12815799	intron	ENSMUSG00000044252	Osbpl1a	oxysterol binding protein-like 1A [Source:MGI Symbol;Acc:MGI:1927551]	-0.411952	4.31002e-07	6.01835e-06
chr18	4632800	4636599	promoter-TSS	ENSMUSG00000033960	Jcad	junctional cadherin 5 associated [Source:MGI Symbol;Acc:MGI:2685174]	-0.419428	4.32491e-07	6.03596e-06
chr15	77243600	77257399	Distant-promoter	ENSMUSG00000089242	Gm24056	predicted gene, 24056 [Source:MGI Symbol;Acc:MGI:5453833]	-0.225168	4.33463e-07	6.0368e-06
chr10	14053200	14060199	intron	ENSMUSG00000097300	Gm26835	predicted gene, 26835 [Source:MGI Symbol;Acc:MGI:5477329]	-0.318036	4.33242e-07	6.0369e-06
chr16	18377400	18398399	Distant-promoter	ENSMUSG00000000325	Arvcf	armadillo repeat gene deleted in velocardiofacial syndrome [Source:MGI Symbol;Acc:MGI:109620]	-0.191478	4.33076e-07	6.03776e-06
chr12	70286600	70297999	Distant-promoter	ENSMUSG00000021071	Trim9	tripartite motif-containing 9 [Source:MGI Symbol;Acc:MGI:2137354]	-0.270463	4.32879e-07	6.0382e-06
chr3	27708600	27711399	intron	ENSMUSG00000039286	Fndc3b	fibronectin type III domain containing 3B [Source:MGI Symbol;Acc:MGI:1919257]	-0.400883	4.35372e-07	6.0602e-06
chr5	69556600	69557799	promoter-TSS	ENSMUSG00000029208	Guf1	GUF1 homolog, GTPase [Source:MGI Symbol;Acc:MGI:2140726]	-0.579506	4.38757e-07	6.10091e-06
chr13	48961200	48972399	intron	ENSMUSG00000038014	Fam120a	family with sequence similarity 120, member A [Source:MGI Symbol;Acc:MGI:2446163]	-0.244057	4.38666e-07	6.10285e-06
chr9	47747800	47757599	Distant-promoter	ENSMUSG00000110959	AC122426,1		-0.277454	4.39425e-07	6.10699e-06
chr11	101114400	101121799	intron	ENSMUSG00000017802	Retreg3	reticulophagy regulator family member 3 [Source:MGI Symbol;Acc:MGI:1915248]	-0.296863	4.39916e-07	6.11061e-06
chr14	73324000	73327999	promoter-TSS	ENSMUSG00000022105	Rb1	RB transcriptional corepressor 1 [Source:MGI Symbol;Acc:MGI:97874]	-0.354967	4.40817e-07	6.11832e-06
chr16	11576200	11583199	intron	ENSMUSG00000082653	Gm15897	predicted gene 15897 [Source:MGI Symbol;Acc:MGI:3801942]	-0.354967	4.40817e-07	6.11832e-06
chr17	47511400	47512399	intron	ENSMUSG00000034165	Ccnd3	cyclin D3 [Source:MGI Symbol;Acc:MGI:88315]	-0.672172	4.46274e-07	6.18595e-06
chr17	55944600	55945999	promoter-TSS	ENSMUSG00000062101	Zfp119b	zinc finger protein 119b [Source:MGI Symbol;Acc:MGI:2385323]	-0.621621	4.47259e-07	6.18827e-06
chr1	86673800	86675599	Distant-promoter	ENSMUSG00000026241	Nppc	natriuretic peptide type C [Source:MGI Symbol;Acc:MGI:97369]	-0.621621	4.47259e-07	6.18827e-06
chr12	29690200	29709999	Distant-promoter	ENSMUSG00000112663	AC166936,1		-0.18811	4.46226e-07	6.18852e-06
chr17	28552600	28560599	Intergenic	ENSMUSG00000099152	Mir6969	microRNA 6969 [Source:MGI Symbol;Acc:MGI:5530687]	-0.332524	4.4704e-07	6.19008e-06
chr9	75408000	75411399	promoter-TSS	ENSMUSG00000042688	Mapk6	mitogen-activated protein kinase 6 [Source:MGI Symbol;Acc:MGI:1354946]	-0.414695	4.46916e-07	6.19161e-06
chr18	82503600	82511199	intron	ENSMUSG00000061684	Rpl21-ps8	ribosomal protein L21, pseudogene 8 [Source:MGI Symbol;Acc:MGI:3648345]	-0.327967	4.4836e-07	6.19865e-06
chr15	12318400	12322799	promoter-TSS	ENSMUSG00000022200	Golph3	golgi phosphoprotein 3 [Source:MGI Symbol;Acc:MGI:1913879]	-0.362694	4.48749e-07	6.20079e-06
chr1	172321600	172331799	intron	ENSMUSG00000038026	Kcnj9	potassium inwardly-rectifying channel, subfamily J, member 9 [Source:MGI Symbol;Acc:MGI:108007]	-0.249357	4.49246e-07	6.20442e-06
chr4	128959000	128964999	promoter-TSS	ENSMUSG00000028789	Azin2	antizyme inhibitor 2 [Source:MGI Symbol;Acc:MGI:2442093]	-0.368262	4.5067e-07	6.22084e-06
chr9	46011600	46017199	intron	ENSMUSG00000034135	Sik3	SIK family kinase 3 [Source:MGI Symbol;Acc:MGI:2446296]	-0.284635	4.52579e-07	6.24393e-06
chr11	17953200	17954399	promoter-TSS	ENSMUSG00000016984	Etaa1	Ewing tumor-associated antigen 1 [Source:MGI Symbol;Acc:MGI:1915395]	-0.660642	4.53648e-07	6.24405e-06
chr11	101783800	101785199	promoter-TSS	ENSMUSG00000017724	Etv4	ets variant 4 [Source:MGI Symbol;Acc:MGI:99423]	-0.660642	4.53648e-07	6.24405e-06
chr5	135148400	135150399	promoter-TSS	ENSMUSG00000005374	Tbl2	transducin (beta)-like 2 [Source:MGI Symbol;Acc:MGI:1351652]	-0.548311	4.53575e-07	6.24791e-06
chr15	75841000	75842399	intron	ENSMUSG00000075600	Zc3h3	zinc finger CCCH type containing 3 [Source:MGI Symbol;Acc:MGI:2663721]	-0.630447	4.5353e-07	6.25055e-06
chr4	129616200	129627599	promoter-TSS	ENSMUSG00000028795	Ccdc28b	coiled coil domain containing 28B [Source:MGI Symbol;Acc:MGI:1913514]	-0.22453	4.53449e-07	6.25269e-06
chr11	106033600	106034799	Distant-promoter	ENSMUSG00000049354	Dcaf7	DDB1 and CUL4 associated factor 7 [Source:MGI Symbol;Acc:MGI:1919083]	-0.639852	4.56934e-07	6.28438e-06
chr3	152392800	152399399	promoter-TSS	ENSMUSG00000039068	Zzz3	zinc finger, ZZ domain containing 3 [Source:MGI Symbol;Acc:MGI:1920453]	-0.306968	4.59245e-07	6.31289e-06
chr14	70200800	70212399	intron	ENSMUSG00000022091	Sorbs3	sorbin and SH3 domain containing 3 [Source:MGI Symbol;Acc:MGI:700013]	-0.223386	4.61226e-07	6.33683e-06
chr5	124092400	124096399	intron	ENSMUSG00000029408	Abcb9	ATP-binding cassette, sub-family B (MDR/TAP), member 9 [Source:MGI Symbol;Acc:MGI:1861729]	-0.399221	4.63359e-07	6.35954e-06
chr4	134699800	134705999	intron	ENSMUSG00000037306	Man1c1	mannosidase, alpha, class 1C, member 1 [Source:MGI Symbol;Acc:MGI:2446214]	-0.31871	4.63149e-07	6.35996e-06
chr14	8023600	8043399	intron	ENSMUSG00000025277	Abhd6	abhydrolase domain containing 6 [Source:MGI Symbol;Acc:MGI:1913332]	-0.201814	4.64773e-07	6.37565e-06
chr17	26714000	26716999	promoter-TSS	ENSMUSG00000048249	Crebrf	CREB3 regulatory factor [Source:MGI Symbol;Acc:MGI:1924378]	-0.437624	4.65852e-07	6.38713e-06
chr7	90456200	90457999	promoter-TSS	ENSMUSG00000030615	Tmem126a	transmembrane protein 126A [Source:MGI Symbol;Acc:MGI:1913521]	-0.502407	4.67207e-07	6.40074e-06
chr1	181142600	181145599	promoter-TSS	ENSMUSG00000026516	Nvl	nuclear VCP-like [Source:MGI Symbol;Acc:MGI:1914709]	-0.502407	4.67207e-07	6.40074e-06
chr5	132539600	132545199	promoter-TSS	ENSMUSG00000029673	Auts2	autism susceptibility candidate 2 [Source:MGI Symbol;Acc:MGI:1919847]	-0.316341	4.70103e-07	6.43543e-06
chr6	114090800	114096999	Intergenic	ENSMUSG00000107474	Gm43932	predicted gene, 43932 [Source:MGI Symbol;Acc:MGI:5690324]	-0.36145	4.72628e-07	6.46665e-06
chr11	59226200	59229399	intron	ENSMUSG00000048076	Arf1	ADP-ribosylation factor 1 [Source:MGI Symbol;Acc:MGI:99431]	-0.375929	4.73354e-07	6.47325e-06
chr12	26189800	26192599	intron	ENSMUSG00000113550	AC162801,2		-0.496163	4.74132e-07	6.48053e-06
chr12	59218200	59220199	promoter-TSS	ENSMUSG00000035329	Fbxo33	F-box protein 33 [Source:MGI Symbol;Acc:MGI:1917861]	-0.428699	4.74886e-07	6.48749e-06
chr7	5079800	5082199	intron	ENSMUSG00000035203	Epn1	epsin 1 [Source:MGI Symbol;Acc:MGI:1333763]	-0.464344	4.77199e-07	6.51574e-06
chr7	127013400	127028599	promoter-TSS	ENSMUSG00000045114	Prrt2	proline-rich transmembrane protein 2 [Source:MGI Symbol;Acc:MGI:1916267]	-0.173825	4.80476e-07	6.5571e-06
chr4	53630400	53632199	promoter-TSS	ENSMUSG00000054752	Fsd1l	fibronectin type III and SPRY domain containing 1-like [Source:MGI Symbol;Acc:MGI:2442443]	-0.484557	4.82068e-07	6.57543e-06
chr4	128442000	128454599	intron	ENSMUSG00000028804	Csmd2	CUB and Sushi multiple domains 2 [Source:MGI Symbol;Acc:MGI:2386401]	-0.249357	4.83406e-07	6.5869e-06
chr14	13960200	13961999	promoter-TSS	ENSMUSG00000053453	Thoc7	THO complex 7 [Source:MGI Symbol;Acc:MGI:1913481]	-0.479155	4.83272e-07	6.58847e-06
chr2	60959600	60963999	intron	ENSMUSG00000026970	Rbms1	RNA binding motif, single stranded interacting protein 1 [Source:MGI Symbol;Acc:MGI:1861774]	-0.387877	4.85617e-07	6.61363e-06
chr8	47412000	47414399	exon	ENSMUSG00000038143	Stox2	storkhead box 2 [Source:MGI Symbol;Acc:MGI:1918319]	-0.432018	4.8836e-07	6.64757e-06
chr1	170845000	170853999	Distant-promoter	ENSMUSG00000096547	Gm25235	predicted gene, 25235 [Source:MGI Symbol;Acc:MGI:5455012]	-0.315499	4.89557e-07	6.65701e-06
chr11	4093200	4100399	Distant-promoter	ENSMUSG00000004748	Mtfp1	mitochondrial fission process 1 [Source:MGI Symbol;Acc:MGI:1916686]	-0.268334	4.89347e-07	6.65759e-06
chr2	152773200	152777799	Distant-promoter	ENSMUSG00000093306	Gm23802	predicted gene, 23802 [Source:MGI Symbol;Acc:MGI:5453579]	-0.384365	4.90842e-07	6.67106e-06
chr14	77308800	77312999	intron	ENSMUSG00000063556	Gm10132	predicted gene 10132 [Source:MGI Symbol;Acc:MGI:3704449]	-0.415651	4.94996e-07	6.72408e-06
chr18	36280000	36283199	intron	ENSMUSG00000043991	Pura	purine rich element binding protein A [Source:MGI Symbol;Acc:MGI:103079]	-0.360212	4.97621e-07	6.75627e-06
chr19	58103200	58105799	intron	ENSMUSG00000093757	Mir5623	microRNA 5623 [Source:MGI Symbol;Acc:MGI:5455845]	-0.531201	4.982e-07	6.76066e-06
chr18	35560800	35564799	exon	ENSMUSG00000037236	Matr3	matrin 3 [Source:MGI Symbol;Acc:MGI:1298379]	-0.362896	4.998e-07	6.77717e-06
chr14	34501400	34504799	promoter-TSS	ENSMUSG00000021796	Bmpr1a	bone morphogenetic protein receptor, type 1A [Source:MGI Symbol;Acc:MGI:1338938]	-0.362896	4.998e-07	6.77717e-06
chr5	21053600	21056799	intron	ENSMUSG00000028771	Ptpn12	protein tyrosine phosphatase, non-receptor type 12 [Source:MGI Symbol;Acc:MGI:104673]	-0.371485	5.01497e-07	6.79496e-06
chr1	132910800	132923599	intron	ENSMUSG00000106377	Gm44300	predicted gene, 44300 [Source:MGI Symbol;Acc:MGI:5690692]	-0.235551	5.03731e-07	6.82174e-06
chr5	105876000	105877799	promoter-TSS	ENSMUSG00000029290	Zfp326	zinc finger protein 326 [Source:MGI Symbol;Acc:MGI:1927246]	-0.505602	5.05357e-07	6.83677e-06
chr7	4792400	4793999	promoter-TSS	ENSMUSG00000030432	Rpl28	ribosomal protein L28 [Source:MGI Symbol;Acc:MGI:101839]	-0.607439	5.05105e-07	6.83686e-06
chr12	111158400	111168599	Distant-promoter	ENSMUSG00000021277	Traf3	TNF receptor-associated factor 3 [Source:MGI Symbol;Acc:MGI:108041]	-0.24979	5.06368e-07	6.83997e-06
chr8	105611200	105627799	intron	ENSMUSG00000089432	Mir1966	microRNA 1966 [Source:MGI Symbol;Acc:MGI:3837211]	-0.191491	5.06176e-07	6.84087e-06
chr10	81484000	81490799	exon	ENSMUSG00000020238	Ncln	nicalin [Source:MGI Symbol;Acc:MGI:1926081]	-0.34913	5.06122e-07	6.84362e-06
chr2	91453800	91459799	promoter-TSS	ENSMUSG00000027253	Lrp4	low density lipoprotein receptor-related protein 4 [Source:MGI Symbol;Acc:MGI:2442252]	-0.329634	5.10261e-07	6.88553e-06
chr1	64086200	64091399	intron	ENSMUSG00000086836	Gm13748	predicted gene 13748 [Source:MGI Symbol;Acc:MGI:3702115]	-0.411031	5.10076e-07	6.88654e-06
chr8	125406200	125409799	Intergenic	ENSMUSG00000001995	Sipa1l2	signal-induced proliferation-associated 1 like 2 [Source:MGI Symbol;Acc:MGI:2676970]	-0.45732	5.12017e-07	6.90219e-06
chr2	102656000	102664799	intron	ENSMUSG00000005089	Slc1a2	solute carrier family 1 (glial high affinity glutamate transporter), member 2 [Source:MGI Symbol;Acc:MGI:101931]	-0.252002	5.11924e-07	6.90445e-06
chr16	94881600	94887799	intron	ENSMUSG00000095435	Gm22745	predicted gene, 22745 [Source:MGI Symbol;Acc:MGI:5452522]	-0.312391	5.16068e-07	6.95327e-06
chr2	30765400	30780599	Intergenic	ENSMUSG00000044320	1700001O22Rik	RIKEN cDNA 1700001O22 gene [Source:MGI Symbol;Acc:MGI:1923631]	-0.203246	5.19945e-07	7.00195e-06
chr6	146270000	146271999	promoter-TSS	ENSMUSG00000107801	Gm44086	predicted gene, 44086 [Source:MGI Symbol;Acc:MGI:5690478]	-0.580778	5.20293e-07	7.00306e-06
chr4	128993200	128994199	intron	ENSMUSG00000028792	Ak2	adenylate kinase 2 [Source:MGI Symbol;Acc:MGI:87978]	-0.724612	5.22087e-07	7.02365e-06
chr13	17803000	17805999	exon	ENSMUSG00000041297	Cdk13	cyclin-dependent kinase 13 [Source:MGI Symbol;Acc:MGI:1916812]	-0.338291	5.25908e-07	7.07146e-06
chr19	6494400	6508799	intron	ENSMUSG00000033768	Nrxn2	neurexin II [Source:MGI Symbol;Acc:MGI:1096362]	-0.187884	5.30392e-07	7.12813e-06
chr15	76355000	76356999	exon	ENSMUSG00000109179	Gm35339	predicted gene, 35339 [Source:MGI Symbol;Acc:MGI:5594498]	-0.535475	5.32448e-07	7.15214e-06
chr8	79711000	79712199	promoter-TSS	ENSMUSG00000058355	Abce1	ATP-binding cassette, sub-family E (OABP), member 1 [Source:MGI Symbol;Acc:MGI:1195458]	-0.653254	5.34676e-07	7.17842e-06
chr4	32799800	32801199	exon	ENSMUSG00000045854	Lyrm2	LYR motif containing 2 [Source:MGI Symbol;Acc:MGI:1917573]	-0.563922	5.36111e-07	7.19405e-06
chr3	19162000	19163799	intron	ENSMUSG00000027599	Armc1	armadillo repeat containing 1 [Source:MGI Symbol;Acc:MGI:1921502]	-0.587354	5.41801e-07	7.26671e-06
chr4	104695800	104703999	intron	ENSMUSG00000029656	C8b	complement component 8, beta polypeptide [Source:MGI Symbol;Acc:MGI:88236]	-0.321708	5.42279e-07	7.26944e-06
chr5	23409800	23420799	intron	ENSMUSG00000073147	5031425E22Rik	RIKEN cDNA 5031425E22 gene [Source:MGI Symbol;Acc:MGI:1923227]	-0.245169	5.43989e-07	7.28868e-06
chr2	23021200	23025799	Distant-promoter	ENSMUSG00000083650	Gm13357	predicted gene 13357 [Source:MGI Symbol;Acc:MGI:3651263]	-0.40922	5.44499e-07	7.29182e-06
chr12	3775600	3789799	TTS	ENSMUSG00000071454	Dtnb	dystrobrevin, beta [Source:MGI Symbol;Acc:MGI:1203728]	-0.222822	5.45228e-07	7.29789e-06
chr8	117256000	117263799	intron	ENSMUSG00000034390	Cmip	c-Maf inducing protein [Source:MGI Symbol;Acc:MGI:1921690]	-0.262348	5.46145e-07	7.30649e-06
chr6	124912800	124923199	promoter-TSS	ENSMUSG00000030122	Ptms	parathymosin [Source:MGI Symbol;Acc:MGI:1916452]	-0.220109	5.46635e-07	7.30934e-06
chr13	43246200	43274799	intron	ENSMUSG00000051335	Gfod1	glucose-fructose oxidoreductase domain containing 1 [Source:MGI Symbol;Acc:MGI:2145304]	-0.158383	5.50319e-07	7.3549e-06
chr7	90442000	90445599	promoter-TSS	ENSMUSG00000051451	Crebzf	CREB/ATF bZIP transcription factor [Source:MGI Symbol;Acc:MGI:2675296]	-0.357758	5.51131e-07	7.36203e-06
chr12	111663200	111674599	TTS	ENSMUSG00000001270	Ckb	creatine kinase, brain [Source:MGI Symbol;Acc:MGI:88407]	-0.223331	5.60726e-07	7.48642e-06
chr4	25281000	25282199	intron	ENSMUSG00000040359	Ufl1	UFM1 specific ligase 1 [Source:MGI Symbol;Acc:MGI:1914740]	-0.594303	5.61949e-07	7.49897e-06
chr7	27383600	27387599	intron	ENSMUSG00000011751	Sptbn4	spectrin beta, non-erythrocytic 4 [Source:MGI Symbol;Acc:MGI:1890574]	-0.427858	5.63272e-07	7.51285e-06
chr2	104589600	104592399	intron	ENSMUSG00000027176	Cstf3	cleavage stimulation factor, 3' pre-RNA, subunit 3 [Source:MGI Symbol;Acc:MGI:1351825]	-0.495941	5.6491e-07	7.53091e-06
chr9	88547400	88551399	intron	ENSMUSG00000032425	Zfp949	zinc finger protein 949 [Source:MGI Symbol;Acc:MGI:1918890]	-0.390514	5.65445e-07	7.53424e-06
chr17	5293600	5299799	intron	ENSMUSG00000101133	Gm29050	predicted gene 29050 [Source:MGI Symbol;Acc:MGI:5579756]	-0.306462	5.69118e-07	7.57937e-06
chr8	102736200	102740799	Distant-promoter	ENSMUSG00000078006	Gm26301	predicted gene, 26301 [Source:MGI Symbol;Acc:MGI:5456078]	-0.40063	5.70997e-07	7.60058e-06
chr7	100370800	100372599	promoter-TSS	ENSMUSG00000030718	Ppme1	protein phosphatase methylesterase 1 [Source:MGI Symbol;Acc:MGI:1919840]	-0.553971	5.71772e-07	7.60325e-06
chr8	120339600	120372599	intron	ENSMUSG00000080549	Gm22715	predicted gene, 22715 [Source:MGI Symbol;Acc:MGI:5452492]	-0.145597	5.71594e-07	7.6047e-06
chr11	77930400	77934799	intron	ENSMUSG00000000632	Sez6	seizure related gene 6 [Source:MGI Symbol;Acc:MGI:104745]	-0.386861	5.72525e-07	7.60945e-06
chr8	46162000	46164599	promoter-TSS	ENSMUSG00000031631	Cfap97	cilia and flagella associated protein 97 [Source:MGI Symbol;Acc:MGI:1914006]	-0.478732	5.75541e-07	7.64569e-06
chr4	137473000	137479599	intron	ENSMUSG00000028763	Hspg2	perlecan (heparan sulfate proteoglycan 2) [Source:MGI Symbol;Acc:MGI:96257]	-0.343552	5.76922e-07	7.66019e-06
chr17	47519400	47524999	intron	ENSMUSG00000034165	Ccnd3	cyclin D3 [Source:MGI Symbol;Acc:MGI:88315]	-0.356542	5.79741e-07	7.68991e-06
chr2	25261400	25273999	intron	ENSMUSG00000048707	Tprn	taperin [Source:MGI Symbol;Acc:MGI:2139535]	-0.202575	5.79727e-07	7.69358e-06
[truncated: 108 more rows]
