# Supplementary material for: Caffeine intake exerts dual genome-wide effects on hippocampal metabolism and learning-dependent transcription
Source: J Clin Invest. 2022 Jun 15;132(12):e149371. doi: 10.1172/JCI149371 (PMC9197525; doi:10.1172/JCI149371)
Supplement: Supplemental table 3 [file jci-132-149371-s145.xlsx]

## Sheet: Sheet0
Supplementary table 3 : Comparison analysis of canonical pathways affected by cafeine treatment in acetylated H3K9/K14 and acetylated H3K27 datasets.
Canonical Pathways	Z-score of H3K27_decreased_cafeine	Z-score of H3K9_K14_decreased_cafeine
Synaptogenesis Signaling Pathway	-7.005	-4.747
Cardiac Hypertrophy Signaling (Enhanced)	-5.774	-4.426
Estrogen Receptor Signaling	-6.143	-3.153
Opioid Signaling Pathway	-5.105	-3.71
Signaling by Rho Family GTPases	-5.099	-3.606
IL-8 Signaling	-5.196	-3.464
Phospholipase C Signaling	-4.95	-3.606
CREB Signaling in Neurons	-5.196	-3.317
Thrombin Signaling	-5.477	-3
Calcium Signaling	-4.379	-3.873
Ephrin Receptor Signaling	-5.112	-3
Cardiac Hypertrophy Signaling	-4.536	-3.5
Role of NFAT in Cardiac Hypertrophy	-4.49	-3.5
Insulin Secretion Signaling Pathway	-4.264	-3.606
Adrenomedullin signaling pathway	-4.583	-3.207
Synaptic Long Term Potentiation	-4.426	-3.357
CXCR4 Signaling	-4.69	-3
GNRH Signaling	-4.491	-3.162
Colorectal Cancer Metastasis Signaling	-4.536	-3.051
Hepatic Fibrosis Signaling Pathway	-5.013	-2.524
G Beta Gamma Signaling	-5	-2.449
Senescence Pathway	-3.656	-3.771
PI3K Signaling in B Lymphocytes	-4.264	-3.051
Neuropathic Pain Signaling In Dorsal Horn Neurons	-4.123	-3.162
Actin Cytoskeleton Signaling	-4.596	-2.646
Gαq Signaling	-4.146	-3.051
fMLP Signaling in Neutrophils	-4.359	-2.828
Reelin Signaling in Neurons	-4.707	-2.309
Rac Signaling	-4.472	-2.449
B Cell Receptor Signaling	-4.2	-2.714
NGF Signaling	-4.243	-2.646
White Adipose Tissue Browning Pathway	-4.243	-2.646
Integrin Signaling	-4.315	-2.53
PTEN Signaling	4.264	2.53
RhoGDI Signaling	3.962	2.828
Cholecystokinin/Gastrin-mediated Signaling	-4.123	-2.646
Renin-Angiotensin Signaling	-4.123	-2.646
IL-3 Signaling	-3.873	-2.828
HIF1α Signaling	-4.2	-2.496
Systemic Lupus Erythematosus In B Cell Signaling Pathway	-4.131	-2.496
Role of NFAT in Regulation of the Immune Response	-3.9	-2.714
Apelin Endothelial Signaling Pathway	-3.71	-2.828
Glioma Signaling	-3.771	-2.646
RANK Signaling in Osteoclasts	-3.162	-3.162
HGF Signaling	-3.873	-2.449
Neuregulin Signaling	-4.025	-2.236
Fc Epsilon RI Signaling	-4	-2.236
Endocannabinoid Neuronal Synapse Pathway	-3.9	-2.309
FGF Signaling	-3.317	-2.828
Acute Myeloid Leukemia Signaling	-3.873	-2.236
Renal Cell Carcinoma Signaling	-3.606	-2.449
Dopamine-DARPP32 Feedback in cAMP Signaling	-2.985	-3.051
Regulation Of The Epithelial Mesenchymal Transition By Growth Factors Pathway	-4.082	-1.897
α-Adrenergic Signaling	-3.742	-2.236
Melanocyte Development and Pigmentation Signaling	-3.742	-2.236
IGF-1 Signaling	-3.5	-2.449
P2Y Purigenic Receptor Signaling Pathway	-3.3	-2.646
BMP signaling pathway	-3.464	-2.449
VEGF Family Ligand-Receptor Interactions	-3.464	-2.449
Glioblastoma Multiforme Signaling	-3.545	-2.333
PPAR Signaling	3.207	2.646
PEDF Signaling	-3.606	-2.236
Chemokine Signaling	-3.357	-2.449
Mouse Embryonic Stem Cell Pluripotency	-4.379	-1.414
FLT3 Signaling in Hematopoietic Progenitor Cells	-3.742	-2
Actin Nucleation by ARP-WASP Complex	-3.464	-2.236
Factors Promoting Cardiogenesis in Vertebrates	-3.771	-1.89
mTOR Signaling	-4.491	-1.134
Aldosterone Signaling in Epithelial Cells	-3.606	-2
GM-CSF Signaling	-3.606	-2
HOTAIR Regulatory Pathway	-3.71	-1.89
NRF2-mediated Oxidative Stress Response	-3.873	-1.633
p70S6K Signaling	-4.69	-0.816
Ovarian Cancer Signaling	-3.051	-2.449
CD28 Signaling in T Helper Cells	-2.496	-3
Nitric Oxide Signaling in the Cardiovascular System	-3.357	-2.111
CCR3 Signaling in Eosinophils	-3.464	-2
RhoA Signaling	-3	-2.449
Calcium-induced T Lymphocyte Apoptosis	-2.333	-3
cAMP-mediated signaling	-3.128	-2.138
Endocannabinoid Developing Neuron Pathway	-4.123	-1.134
Thyroid Cancer Signaling	-3.357	-1.89
Fcγ Receptor-mediated Phagocytosis in Macrophages and Monocytes	-3.873	-1.342
ErbB Signaling	-3.873	-1.342
GDNF Family Ligand-Receptor Interactions	-3.162	-2
IL-2 Signaling	-3.162	-2
iCOS-iCOSL Signaling in T Helper Cells	-2.496	-2.646
nNOS Signaling in Neurons	-2.646	-2.449
Bladder Cancer Signaling	-2.646	-2.449
Androgen Signaling	-2.84	-2.236
LPS-stimulated MAPK Signaling	-3.051	-2
ERK/MAPK Signaling	-3.53	-1.508
ERK5 Signaling	-4.025	-1
Netrin Signaling	-2.828	-2.121
14-3-3-mediated Signaling	-3.153	-1.633
AMPK Signaling	-3.357	-1.414
Telomerase Signaling	-3.357	-1.342
EIF2 Signaling	-3.207	-1.414
Cdc42 Signaling	-3.207	-1.342
Non-Small Cell Lung Cancer Signaling	-2.887	-1.633
Leukocyte Extravasation Signaling	-3.674	-0.816
Corticotropin Releasing Hormone Signaling	-2.357	-1.89
FAT10 Cancer Signaling Pathway	-2.828	-1.342
Nur77 Signaling in T Lymphocytes	-1.897	-2.121
PI3K/AKT Signaling	-3.13	-0.816
Insulin Receptor Signaling	-3.266	-0.632
ErbB2-ErbB3 Signaling	-2.887	-1
Melatonin Signaling	-1.941	-1.89
Huntington's Disease Signaling	-2.828	-1
CDK5 Signaling	-2.138	-1.667
PPARα/RXRα Activation	2.294	1.508
Prolactin Signaling	-3.742	N/A
Amyotrophic Lateral Sclerosis Signaling	-1.807	-1.89
Endometrial Cancer Signaling	-2.673	-1
TGF-β Signaling	-2.5	-1.134
Macropinocytosis Signaling	-3.464	N/A
IL-15 Signaling	-3.464	N/A
ErbB4 Signaling	-3.464	N/A
Thrombopoietin Signaling	-3.464	N/A
CNTF Signaling	-3.317	N/A
Estrogen-Dependent Breast Cancer Signaling	-3.317	N/A
Neurotrophin/TRK Signaling	-3.207	N/A
UVC-Induced MAPK Signaling	-3	N/A
FcγRIIB Signaling in B Lymphocytes	-3	N/A
Angiopoietin Signaling	-2.887	N/A
Inhibition of ARE-Mediated mRNA Degradation Pathway	-2.111	0.632
Sonic Hedgehog Signaling	-1.633	1
Osteoarthritis Pathway	-1.569	-0.905
Role of PI3K/AKT Signaling in the Pathogenesis of Influenza	-2.449	N/A
Systemic Lupus Erythematosus In T Cell Signaling Pathway	-1.279	-1.155
Melanoma Signaling	-2.333	N/A
Apelin Muscle Signaling Pathway	-2.236	N/A
Glutamate Receptor Signaling	-2.121	N/A
Xenobiotic Metabolism PXR Signaling Pathway	-0.853	-1.265
Amyloid Processing	-2	N/A
Small Cell Lung Cancer Signaling	-1.89	N/A
Wnt/β-catenin Signaling	-0.784	1
Semaphorin Neuronal Repulsive Signaling Pathway	-1.091	-0.577
Remodeling of Epithelial Adherens Junctions	-1.414	N/A
HIPPO signaling	1.342	N/A
BEX2 Signaling Pathway	-0.905	-0.378
Cell Cycle: G1/S Checkpoint Regulation	1.265	N/A
Protein Kinase A Signaling	-0.632	-0.218
Aryl Hydrocarbon Receptor Signaling	-0.243	0.378
Chronic Myeloid Leukemia Signaling	N/A	N/A
Tight Junction Signaling	N/A	N/A
Glucocorticoid Receptor Signaling	N/A	N/A
UDP-N-acetyl-D-galactosamine Biosynthesis I	N/A	N/A
Role of Macrophages, Fibroblasts and Endothelial Cells in Rheumatoid Arthritis	N/A	N/A
G-Protein Coupled Receptor Signaling	N/A	N/A
IL-17A Signaling in Fibroblasts	N/A	N/A
HER-2 Signaling in Breast Cancer	N/A	N/A
T Cell Receptor Signaling	N/A	N/A
Glycerol-3-phosphate Shuttle	N/A	N/A
Axonal Guidance Signaling	N/A	N/A
RAR Activation	N/A	N/A
Germ Cell-Sertoli Cell Junction Signaling	N/A	N/A
Adipogenesis pathway	N/A	N/A
Sertoli Cell-Sertoli Cell Junction Signaling	N/A	N/A
Epithelial Adherens Junction Signaling	N/A	N/A
Mechanisms of Viral Exit from Host Cells	N/A	N/A
PXR/RXR Activation	N/A	N/A
Polyamine Regulation in Colon Cancer	N/A	N/A
Role of Osteoblasts, Osteoclasts and Chondrocytes in Rheumatoid Arthritis	N/A	N/A
Circadian Rhythm Signaling	N/A	N/A
Prostate Cancer Signaling	N/A	N/A
Human Embryonic Stem Cell Pluripotency	N/A	N/A
Regulation of IL-2 Expression in Activated and Anergic T Lymphocytes	N/A	N/A
Gap Junction Signaling	N/A	N/A
Molecular Mechanisms of Cancer	N/A	N/A
Role of Wnt/GSK-3β Signaling in the Pathogenesis of Influenza	0	N/A
Virus Entry via Endocytic Pathways	N/A	N/A
Coenzyme A Biosynthesis	N/A	N/A
Cancer Drug Resistance By Drug Efflux	N/A	N/A
Hereditary Breast Cancer Signaling	N/A	N/A
Regulation of the Epithelial-Mesenchymal Transition Pathway	N/A	N/A
Clathrin-mediated Endocytosis Signaling	N/A	N/A
Erythropoietin Signaling	N/A	N/A
Role of Tissue Factor in Cancer	N/A	N/A
IL-4 Signaling	N/A	N/A
Calcium Transport I	N/A	N/A
FAK Signaling	N/A	N/A
