# Supplementary material for: Caffeine intake exerts dual genome-wide effects on hippocampal metabolism and learning-dependent transcription
Source: J Clin Invest. 2022 Jun 15;132(12):e149371. doi: 10.1172/JCI149371 (PMC9197525; doi:10.1172/JCI149371)
Supplement: Supplemental table 4 [file jci-132-149371-s146.xlsx]

## Sheet: Sheet0
Supplementary table 4 : Comparison analysis of upstream regulators affected by cafeine treatment in acetylated H3K9/K14 and acetylated H3K27 datasets.
Upstream Regulators	Z-score of H3K27_decreased_cafeine	Z-score of H3K9_K14_decreased_cafeine
TCF7L2	-6.128	-3.357
levodopa	-2.845	-2.853
BDNF	-3.219	-1.978
MKNK1	-4.583	N/A
CREM	-2.959	N/A
beta-estradiol	0.847	2.041
APP	-1.146	-1.52
NFASC	-2.63	N/A
CREBBP	-2.236	N/A
MECP2	-0.291	-1.934
formaldehyde	N/A	-2.139
SNCA	-1.094	-1
IL18	2	N/A
GAST	N/A	-2
SLITRK5	-2	N/A
FBXO2	1.953	N/A
progesterone	N/A	-1.944
RTN4	1.89	N/A
ADORA2A	-1.5	-0.302
DGCR8	1.706	N/A
FMR1	1.595	N/A
PSEN1	0.081	-1.154
SPRY2	1.131	N/A
SPRY1	1.131	N/A
FEZF2	-1.131	N/A
DRD2	N/A	-1.116
FGF2	N/A	-1.06
mir-132	-1	N/A
EOMES	-0.847	N/A
EGR1	-0.824	N/A
SNAI1	0.655	N/A
NR3C1	-0.491	N/A
HTT	0.418	N/A
APOE	0.249	N/A
SATB2	0.157	N/A
TSHZ3	-0.042	N/A
TGFB1	-0.014	N/A
CD93	N/A	N/A
DLG3	N/A	N/A
NAB2	N/A	N/A
HDC	N/A	N/A
APLN	N/A	N/A
ATN1	N/A	N/A
PDE6B	N/A	N/A
MAG	N/A	N/A
MAPK8IP1	N/A	N/A
APOA4	N/A	N/A
CHMP2B	N/A	N/A
MME	N/A	N/A
IL16	N/A	N/A
SOX17	N/A	N/A
SCN7A	N/A	N/A
Gcg	N/A	N/A
CREB3	N/A	N/A
NEURL1	N/A	N/A
Dst	N/A	N/A
cyclic GMP	N/A	N/A
CACNG8	N/A	N/A
cholesterol	N/A	N/A
SLC30A3	N/A	N/A
EIF5A	N/A	N/A
HSPA1A/HSPA1B	N/A	N/A
OPRK1	N/A	N/A
Cdc42	N/A	N/A
norepinephrine	N/A	N/A
RELN	N/A	N/A
CELSR3	N/A	N/A
RELA	N/A	N/A
CLSTN1	N/A	N/A
APLP2	N/A	N/A
BAIAP2	N/A	N/A
CAMK2A	N/A	N/A
PTGS2	N/A	N/A
SCP2	N/A	N/A
ADAM10	N/A	N/A
KAT2B	N/A	N/A
NR2F1	N/A	N/A
SGK1	N/A	N/A
nitric oxide	N/A	N/A
CAV1	N/A	N/A
GCG	N/A	N/A
EPM2A	N/A	N/A
IL11RA	N/A	N/A
BSCL2	N/A	N/A
GADD45G	N/A	N/A
Zn2+	N/A	N/A
CHRM1	N/A	N/A
SMAD5	N/A	N/A
VEGFD	N/A	N/A
ID2	N/A	N/A
ARG1	N/A	N/A
GNAQ	N/A	N/A
GNAO1	N/A	N/A
MAPT	N/A	N/A
DHPS	N/A	N/A
GRIA2	N/A	N/A
PTPN1	N/A	N/A
USP8	N/A	N/A
ATP1A2	N/A	N/A
allopregnanolone	N/A	N/A
ARHGDIA	N/A	N/A
PRKAR2B	N/A	N/A
CPEB4	N/A	N/A
TH	N/A	N/A
SOD1	N/A	N/A
GABBR2	N/A	N/A
TACR1	N/A	N/A
HAP1	N/A	N/A
ADCY3	N/A	N/A
FGFR1	N/A	N/A
GRIN1	N/A	N/A
POU4F3	N/A	N/A
NGFR	N/A	N/A
CPEB3	N/A	N/A
ARNTL	N/A	N/A
GRM3	N/A	N/A
TBR1	N/A	N/A
JAKMIP1	N/A	N/A
UCN	N/A	N/A
MAPK3	N/A	N/A
SIN3B	N/A	N/A
NTS	N/A	N/A
DOCK3	N/A	N/A
TOR1A	N/A	N/A
GNAS	N/A	N/A
LAMA4	N/A	N/A
KALRN	N/A	N/A
spermidine	N/A	N/A
GH1	N/A	N/A
MNT	N/A	N/A
SEMA5A	N/A	N/A
AFP	N/A	N/A
CRY1	N/A	N/A
SLC12A5	N/A	N/A
MEF2C	N/A	N/A
PTGER1	N/A	N/A
DKK1	N/A	N/A
ELK1	N/A	N/A
HDAC4	N/A	N/A
FYN	0	N/A
HCRT	N/A	N/A
COMT	N/A	N/A
SSTR2	N/A	N/A
KCNJ2	N/A	N/A
TNC	N/A	N/A
AGRN	N/A	N/A
PPARA	N/A	N/A
SETDB1	N/A	N/A
mir-181	N/A	N/A
C1QL1	N/A	N/A
APEX1	N/A	N/A
NFKB1	N/A	N/A
LGMN	N/A	N/A
acetic acid	N/A	N/A
aldosterone	N/A	N/A
THRA	N/A	N/A
TRPV4	N/A	N/A
CRY2	N/A	N/A
MAPK1	N/A	N/A
SIRT1	N/A	N/A
SLC17A6	N/A	N/A
LAMB1	N/A	N/A
EIF4EBP2	N/A	N/A
putrescine	N/A	N/A
SCN1B	N/A	N/A
