# Supplementary material for: Caffeine intake exerts dual genome-wide effects on hippocampal metabolism and learning-dependent transcription
Source: J Clin Invest. 2022 Jun 15;132(12):e149371. doi: 10.1172/JCI149371 (PMC9197525; doi:10.1172/JCI149371)
Supplement: Supplemental table 5 [file jci-132-149371-s147.xlsx]

## Sheet: Feuil1
Most probable assignment based on m/z measurements of metabolites and lipids detected in negative and positive ionization modes and differentially expressed in hippocampus from Water and Caffeine animals
Experimental mass	Precision	Intensity		p-value	Identified species
(m/z)	ΔM expe / theo	Mean ± SEM (a.u.)
	(ppm)	Water	Caffeine
Negative ionization mode
152.996	1	10659.3 ± 407.2	14039.5 ± 413.0	0.000487	Propanoyl phosphate [M-H]-
	1				Glycerol phosphate [M-H2O-H]-
524.299	0	17639.4 ± 464.9	22034.3 ± 415.7	0.000200	PS {18:0} [M-H]-
337.092	3	11349.5 ± 435.7	9924.4 ± 190.9	0.038041	p-coumaroylquinic acid [M-H]-
443.279	2	45040.8 ± 3849.4	21942.2 ± 1354.6	0.005798	1,25-dihydroxyvitamin D3-26,23-lactone [M-H]-
447.295	2	14785.1 ± 208.8	13382.9 ± 135.8	0.001815	Vitamin D3 6,19-sulfur dioxide adduct [M-H]-
	3				Cholesterol sulfate [M-H2O-H]-
827.469	4	24516.0 ± 4405.8	5709.6 ± 1362.7	0.018866	PI {34:5} [M-H]-
828.561	7	20347.7 ± 3804.5	3723.6 ± 1128.7	0.017847	PS {P-42:6} [M-H2O-H]-
831.539	0	20221.6 ± 3739.0	4659.0 ± 1296.1	0.019488	PI {P-35:2} [M-H]-
842.540	7	10170.0 ± 1108.0	3560.6 ± 541.4	0.004298	PS {42:7} [M-H2O-H]-
847.577	7	16642.4 ± 1196.0	7821.7 ± 92.2	0.001121	PI {O-36:2} [M-H]-
	7				PI {36:0} [M-H2O-H]-
855.497	7	22393.2 ± 827.1	11432.1 ± 937.4	0.000025	PI {36:5} [M-H]-
883.532	2	229512.0 ± 11077.1	178182.5 ± 6766.9	0.009912	PI {38:5} [M-H]-
Positive ionization mode
284.074	0	26332.4 ± 1348.5	30310.3 ± 1121.9	0.047579	Dihydromaleimide beta-D-glucoside [M+Na]+
898.626	4	17646.9 ± 1337.2	32711.7 ± 4679.1	0.022135	PC {43:6} [M+Na]+
170.033	2	83402.3 ± 3374.0	72722.6 ± 2082.5	0.026387	Creatine [M+K]+
270.119	3	105336.6 ± 3957.0	90827.1 ± 1932.4	0.012552	Histidylasparagine [M+H]+
	9				γ-aminobutyryl-lysine [M+K]+
391.287	7	123861.0 ± 1309.7	113458.7 ± 1963.0	0.001838	Bile acid derivate [M+H]+
410.264	7	50019.2 ± 1693.1	41920.0 ± 2059.1	0.013017	Tetradecanoylcarnitine [M+K]+
	7				Myristoylcarnitine [M+K]+
527.075	2	32487.8 ± 1118.4	25189.1 ± 1384.8	0.002347	3-carboxy-1-hydroxypropylthiamine diphosphate [M+H]+
772.454	1	325522.0 ± 3499.6	302339.8 ± 7855.2	0.031209	PS {32:1} [M+K]+
774.508	1	1332720.0 ± 23552.2	1231530.0 ± 35929.2	0.044080	PC {36:8} [M+H]+
	5				PC {34:5} [M+Na]+
844.517	1	1476413.3 ± 33369.5	1363670.0 ± 33724.0	0.038853	Lactosylceramide {d18:1/12:0} [M+K]+
	9				PC {38:6} [M+K]+
848.554	3	3226376.7 ± 89492.7	2947261.7 ± 70569.4	0.035533	PC {38:4} [M+K]+
	9				PI-Cer {d36:0} [M+Na]+
Cer Ceramide; PC Phosphocholine; PI Phosphoinositol; PS Phosphoserine
