# Supplementary material for: Caffeine intake exerts dual genome-wide effects on hippocampal metabolism and learning-dependent transcription
Source: J Clin Invest. 2022 Jun 15;132(12):e149371. doi: 10.1172/JCI149371 (PMC9197525; doi:10.1172/JCI149371)
Supplement: Supplemental table 6 [file jci-132-149371-s148.xlsx]

## Sheet: Sheet0
Supplementary Table 6. Proteomic alterations of control and caffeine-treated mice hippocampus
Upregulated by caffeine	Up_Reversed by withdrawal		Downregulated by caffeine	Down_Reversed by withdrawal
Rps10			Igf2r
Rbm3			Fuom
Plpbp			Itpr3
Armc1			Atp8a2
Rlbp1			Gria4
Atg16l1			Gna14
Ccny			Rab13
Rab23			Mug1
Agfg1			Tmem43
Ttc9			Ddt
Akap12			Ago1
Tbl1xr1			Acsl4
Rnf34			Lnpep
Ppp1r13b			Anxa3
Chtop			Cdh13	Cdh13
Snrpb			Sh3bgrl2	Sh3bgrl2
Xkr4			Apeh	Apeh
Synrg			Pts	Pts
Pabpn1			Kcna3	Kcna3
Ccdc124			Mpc1	Mpc1
Sar1b			Chn1	Chn1
Cdv3			Rcc2	Rcc2
Atxn2			Lrp1b	Lrp1b
Plin3			Dpp10	Dpp10
Tsfm			Lrrtm1	Lrrtm1
Mpp1			Mrpl15	Mrpl15
Poldip3			Rpl35a	Rpl35a
Rbm8a			Mtfp1	Mtfp1
Jpt1			Hkdc1	Hkdc1
Sart1			Cpm	Cpm
Arpp19			Ttr	Ttr
Dhx57			Sec23b	Sec23b
Mbnl2			Armc6	Armc6
Mef2d			Cad	Cad
Myo5b			Isyna1	Isyna1
Pdk1			S100a1	S100a1
Pygl			Ap2s1	Ap2s1
Cpne2			Gba2	Gba2
Vat1			Ndufa3	Ndufa3
Sorbs1			Slc44a2	Slc44a2
Atp2a3			Hars2	Hars2
Chmp5			Ncstn	Ncstn
Macrod2			Atp9b	Atp9b
Arhgap23			Lgi2	Lgi2
Eif2a			Pten	Pten
Exoc6b			Ranbp3	Ranbp3
Slc4a8			Itsn2	Itsn2
Msra			Ide	Ide
Mindy2			Hdgfl3	Hdgfl3
Coa7
Ubqln1
Svip
Adprhl2
Sh3kbp1
Nudt9
Thumpd1
Hcn2
Ptpn23
Capns1
Ppp1r1a
Cspg4
Dmwd
Ppm1h
Luzp1
Jph4
Scg2
Cep170
Adk
Znf428
Bzw2
Atad1
Kiaa1671
Cep170b
Ppp1r12a	Ppp1r12a
Mocs3	Mocs3
Ppp1r12b	Ppp1r12b
Crocc	Crocc
Ube4b	Ube4b
Cnbp	Cnbp
Slc27a1	Slc27a1
Prrc2a	Prrc2a
Wnk1	Wnk1
Ccar1	Ccar1
Tpd52l2	Tpd52l2
Nploc4	Nploc4
Dmtn	Dmtn
Ppp1r11	Ppp1r11
Atp2a1	Atp2a1
Srrm2	Srrm2
Elfn2	Elfn2
Zfyve1	Zfyve1
Cdc42ep4	Cdc42ep4
Limd2	Limd2
Cdh10	Cdh10
Tanc1	Tanc1
Zyx	Zyx
Synpo	Synpo
Sh3glb1	Sh3glb1
Arvcf	Arvcf
Apc	Apc
Ubqln4	Ubqln4
Ppp1r1b	Ppp1r1b
Rab11fip2	Rab11fip2
Mrps36	Mrps36
Ensa	Ensa
Arhgap21	Arhgap21
Pitpnb	Pitpnb
Palmd	Palmd
Shank3	Shank3
Pcnp	Pcnp
Snap29	Snap29
Alyref	Alyref
Camsap3	Camsap3
Chid1	Chid1
Serpina3n	Serpina3n
Kif21b	Kif21b
Lasp1	Lasp1
Kif5a	Kif5a
Ndufaf2	Ndufaf2
Zc2hc1a	Zc2hc1a
Maged1	Maged1
Lysmd1	Lysmd1
Cdkl5	Cdkl5
Tdrp	Tdrp
Pitpnm3	Pitpnm3
Akap2	Akap2
Rbm14	Rbm14
Ppp3cc	Ppp3cc
Crtc1	Crtc1
Sec16a	Sec16a
