# Supplementary material for: Caffeine intake exerts dual genome-wide effects on hippocampal metabolism and learning-dependent transcription
Source: J Clin Invest. 2022 Jun 15;132(12):e149371. doi: 10.1172/JCI149371 (PMC9197525; doi:10.1172/JCI149371)
Supplement: Supplemental table 7 [file jci-132-149371-s149.xlsx]

## Sheet: Sheet0
Supplementary Table 7. Upstream regulators of depleted H3K27ac regions from ChIP-seq and CUT&Tag experiments in bulk hippocampus.
Upstream Regulators	depleted ChIP-seq	depleted CUT&Tag
TCF7L2	-6.128	-7.932
MKNK1	-4.583	-5.724
SOX2	N/A	-7.141
CSF3	3.302	4.451
SNCA	1.048	3.679
IL4R	-3.742	N/A
NFASC	-2.63	-3.113
GLI1	N/A	-4.258
PIAS1	-2.646	N/A
Irgm1	N/A	4.439
PDCD10	N/A	2.219
RAC1	N/A	-2.219
OGT	N/A	2.534
mir-218	N/A	2.425
APC	N/A	2.44
TCF20	N/A	2.132
GRIN3A	N/A	N/A
S100A8	N/A	0.106
MECP2	0.439	1.88
PKM	N/A	-2
SOX17	N/A	1.974
S100A9	N/A	-0.052
CTNNB1	N/A	-2.122
HTT	0.418	1.58
FMR1	1.595	N/A
TGFBR2	N/A	N/A
NR3C1	-0.491	-1.609
BDNF	-3.219	N/A
Meg3	N/A	2
CREM	-2.959	N/A
RTN4	1.89	N/A
levodopa	-2.845	N/A
NCOA2	N/A	-2.673
Peg13	-2.646	N/A
QKI	N/A	-1.755
FOXM1	N/A	-2.607
SKI	N/A	-1.257
TSHZ3	-0.042	N/A
RHBDF1	N/A	N/A
DLGAP1	N/A	1.192
BMP7	0	-1.177
POU4F1	N/A	-1.181
SPRY1	1.131	N/A
TGFB1	-0.191	N/A
ITGB1	N/A	1.147
CREBBP	-2.236	N/A
ABCA1	N/A	1.091
MYCN	N/A	-0.385
SLITRK5	-2	N/A
IL18	2	N/A
APOE	0.249	N/A
SPRY2	1.131	N/A
FBXO2	1.953	N/A
AHR	N/A	-0.93
MYOC	N/A	-1.195
mir-132	-1	-0.277
KAT2A	N/A	-0.158
DGCR8	1.706	N/A
HDAC4	N/A	N/A
NOTCH1	N/A	1.069
ADORA2A	-1.5	N/A
TNFRSF1B	N/A	-1.387
ADCYAP1	N/A	N/A
MAPT	1.216	N/A
IFNG	N/A	N/A
ADAM10	-1.153	N/A
PPP4R3A	N/A	-0.896
FEZF2	-1.131	N/A
mir-148	N/A	-1.127
APP	-1.117	N/A
SHH	N/A	-1.026
KRIT1	N/A	-1
EOMES	-0.847	N/A
mir-9	N/A	N/A
IGF1	N/A	0.212
mir-26	N/A	N/A
let-7	N/A	0.849
EGR1	-0.824	N/A
ATXN1	N/A	-0.132
beta-estradiol	-0.708	N/A
SNAI1	0.655	N/A
ZEB2	N/A	-0.581
EGR3	N/A	-0.535
mir-204	N/A	N/A
SATB2	0.157	N/A
FYN	0	N/A
PAK4	N/A	-0.095
PSEN1	0.081	N/A
PMP22	N/A	-0.059
