# Supplementary material for: Caffeine intake exerts dual genome-wide effects on hippocampal metabolism and learning-dependent transcription
Source: J Clin Invest. 2022 Jun 15;132(12):e149371. doi: 10.1172/JCI149371 (PMC9197525; doi:10.1172/JCI149371)
Supplement: Supplemental table 8 [file jci-132-149371-s150.xlsx]

## Sheet: Sheet1
Supplementary Table 2. H3K27ac and H3K27me3 differential enrichment analysis of caffeine-treated mice hippocampal neurons (CUT&Tag) (FDR<1E-5)
H3K27ac												H3K27me3
chr	start	end	Annotation	ensembl_gene_id	gene_name	description	log2FC (Caff vs Control)	pvalue(Caff vs Control)	FDR(Caff vs Control)	status		chr	start	end	Annotation	ensembl_gene_id	gene_name	description	log2FC (Caff vs Control)	pvalue(Caff vs Control)	FDR(Caff vs Control)	status
chr1	3366400	3371799	promoter-TSS	ENSMUSG00000103377	Gm37180	predicted gene, 37180 [Source:MGI Symbol;Acc:MGI:5610408]	0.859509	8.05347e-12	1.48922e-10	up		chr17	33999800	34001199	promoter-TSS	ENSMUSG00000061232	H2-K1	histocompatibility 2, K1, K region [Source:MGI Symbol;Acc:MGI:95904]	1.80367	1.57639e-22	1.09023e-19	up
chr4	32946800	32952599	intron	ENSMUSG00000040183	Ankrd6	ankyrin repeat domain 6 [Source:MGI Symbol;Acc:MGI:2154278]	0.438863	2.01943e-08	1.92415e-07	up		chr18	30084800	30089399	Intergenic	ENSMUSG00000117465	Gm49980	predicted gene, 49980 [Source:MGI Symbol;Acc:MGI:6275257]	1.77525	7.20024e-34	5.27849e-30	up
chr4	33156400	33161999	intron	ENSMUSG00000028280	Gabrr1	gamma-aminobutyric acid (GABA) C receptor, subunit rho 1 [Source:MGI Symbol;Acc:MGI:95625]	0.616652	7.02869e-10	8.91054e-09	up		chr12	45670200	45671399	exon	ENSMUSG00000112604	Gm48518	predicted gene, 48518 [Source:MGI Symbol;Acc:MGI:6098053]	1.54205	1.24156e-16	2.21998e-14	up
chr4	33182800	33189999	intron	ENSMUSG00000054659	Pm20d2	peptidase M20 domain containing 2 [Source:MGI Symbol;Acc:MGI:2685270]	0.602361	7.37096e-14	1.99512e-12	up		chr10	95295800	95301799	intron	ENSMUSG00000112744	Gm48880	predicted gene, 48880 [Source:MGI Symbol;Acc:MGI:6098634]	1.52963	9.46241e-32	4.95492e-28	up
chr4	33309000	33312199	promoter-TSS	ENSMUSG00000028274	Rngtt	RNA guanylyltransferase and 5'-phosphatase [Source:MGI Symbol;Acc:MGI:1329041]	0.554069	5.74632e-07	4.09779e-06	up		chr16	70683800	70689999	Intergenic	ENSMUSG00000116758	Gm19291	predicted gene, 19291 [Source:MGI Symbol;Acc:MGI:5011476]	1.52507	7.74864e-33	4.73377e-29	up
chr4	33390200	33394199	intron	ENSMUSG00000098310	Mir8118	microRNA 8118 [Source:MGI Symbol;Acc:MGI:5531336]	0.896909	5.24858e-11	8.35745e-10	up		chr3	56441000	56443799	Intergenic	ENSMUSG00000077710	Gm25727	predicted gene, 25727 [Source:MGI Symbol;Acc:MGI:5455504]	1.52294	4.12497e-24	3.87695e-21	up
chr4	33506600	33529199	Intergenic	ENSMUSG00000081206	Gm11935	predicted gene 11935 [Source:MGI Symbol;Acc:MGI:3650811]	0.315433	3.93957e-10	5.25969e-09	up		chr3	93033200	93035199	Distant-promoter	ENSMUSG00000027912	Lce1m	late cornified envelope 1M [Source:MGI Symbol;Acc:MGI:1913453]	1.50502	3.36946e-20	1.23507e-17	up
chr4	33657800	33667799	Intergenic	ENSMUSG00000077397	Gm24341	predicted gene, 24341 [Source:MGI Symbol;Acc:MGI:5454118]	0.539267	1.17063e-13	3.072e-12	up		chr11	83255200	83256599	intron	ENSMUSG00000083161	Gm11427	predicted gene 11427 [Source:MGI Symbol;Acc:MGI:3651774]	1.4848	4.59088e-17	9.17049e-15	up
chr4	33731600	33740599	Intergenic	ENSMUSG00000077397	Gm24341	predicted gene, 24341 [Source:MGI Symbol;Acc:MGI:5454118]	0.445358	1.14122e-08	1.13799e-07	up		chr18	21779200	21780999	Intergenic	ENSMUSG00000042514	Klhl14	kelch-like 14 [Source:MGI Symbol;Acc:MGI:1921249]	1.4848	4.59088e-17	9.17049e-15	up
chr4	33921400	33930199	promoter-TSS	ENSMUSG00000044288	Cnr1	cannabinoid receptor 1 (brain) [Source:MGI Symbol;Acc:MGI:104615]	0.980249	2.07565e-32	8.39069e-30	up		chr8	83334400	83335999	Distant-promoter	ENSMUSG00000035151	Elmod2	ELMO/CED-12 domain containing 2 [Source:MGI Symbol;Acc:MGI:2445165]	1.4604	8.20906e-16	1.18466e-13	up
chr1	69490600	69494599	exon	ENSMUSG00000100354	Gm29113	predicted gene 29113 [Source:MGI Symbol;Acc:MGI:5579819]	0.7238	4.72103e-08	4.15744e-07	up		chr6	99262600	99266999	intron	ENSMUSG00000030067	Foxp1	forkhead box P1 [Source:MGI Symbol;Acc:MGI:1914004]	1.41837	3.65312e-25	4.4635e-22	up
chr4	34613200	34618599	promoter-TSS	ENSMUSG00000028292	Rars2	arginyl-tRNA synthetase 2, mitochondrial [Source:MGI Symbol;Acc:MGI:1923596]	0.480068	4.21804e-11	6.85383e-10	up		chr13	15497600	15500999	intron	ENSMUSG00000021318	Gli3	GLI-Kruppel family member GLI3 [Source:MGI Symbol;Acc:MGI:95729]	1.41251	2.73635e-23	2.27957e-20	up
chr4	34972800	34998599	intron	ENSMUSG00000086792	Gm12364	predicted gene 12364 [Source:MGI Symbol;Acc:MGI:3649785]	0.271569	7.32367e-10	9.25171e-09	up		chr8	84983800	84986399	Distant-promoter	ENSMUSG00000052566	Hook2	hook microtubule tethering protein 2 [Source:MGI Symbol;Acc:MGI:2181664]	1.40332	3.33631e-19	1.05425e-16	up
chr4	35357000	35362999	Intergenic	ENSMUSG00000083934	Gm12368	predicted gene 12368 [Source:MGI Symbol;Acc:MGI:3649555]	0.601146	9.71156e-10	1.195e-08	up		chr17	66858600	66862599	Distant-promoter	ENSMUSG00000117224	Gm49940	predicted gene, 49940 [Source:MGI Symbol;Acc:MGI:6270654]	1.39805	2.74436e-24	2.64723e-21	up
chr4	35397200	35401799	Distant-promoter	ENSMUSG00000083934	Gm12368	predicted gene 12368 [Source:MGI Symbol;Acc:MGI:3649555]	0.741114	1.75435e-10	2.50173e-09	up		chr13	69664800	69665999	exon	ENSMUSG00000114037	Gm48817	predicted gene, 48817 [Source:MGI Symbol;Acc:MGI:6098532]	1.39365	1.16167e-13	9.48348e-12	up
chr4	35844400	35846799	promoter-TSS	ENSMUSG00000045083	Lingo2	leucine rich repeat and Ig domain containing 2 [Source:MGI Symbol;Acc:MGI:2442298]	0.879862	6.099e-10	7.80753e-09	up		chr15	26021200	26022599	Intergenic	ENSMUSG00000052253	Zfp622	zinc finger protein 622 [Source:MGI Symbol;Acc:MGI:1289282]	1.38864	4.17984e-15	5.00693e-13	up
chr1	70996000	71000399	Intergenic	ENSMUSG00000089965	Gm16236	predicted gene 16236 [Source:MGI Symbol;Acc:MGI:3801868]	0.796499	5.96056e-10	7.65877e-09	up		chr15	56650000	56652199	Intergenic	ENSMUSG00000086541	Has2os	hyaluronan synthase 2, opposite strand [Source:MGI Symbol;Acc:MGI:3643465]	1.37855	6.94208e-17	1.29169e-14	up
chr4	39343000	39346199	Intergenic	ENSMUSG00000077738	Gm23607	predicted gene, 23607 [Source:MGI Symbol;Acc:MGI:5453384]	0.689584	6.17862e-07	4.37187e-06	up		chr1	138096000	138099599	intron	ENSMUSG00000026395	Ptprc	protein tyrosine phosphatase, receptor type, C [Source:MGI Symbol;Acc:MGI:97810]	1.35301	5.03523e-20	1.77468e-17	up
chr4	40471800	40474799	exon	ENSMUSG00000046593	Tmem215	transmembrane protein 215 [Source:MGI Symbol;Acc:MGI:2444167]	0.764991	1.40545e-09	1.66973e-08	up		chr1	165669400	165672999	intron	ENSMUSG00000105249	Gm44458	predicted gene, 44458 [Source:MGI Symbol;Acc:MGI:5690850]	1.34596	3.75274e-22	2.25503e-19	up
chr4	40532400	40537999	Distant-promoter	ENSMUSG00000086355	4933428C19Rik	RIKEN cDNA 4933428C19 gene [Source:MGI Symbol;Acc:MGI:1918543]	0.883671	7.38333e-12	1.37846e-10	up		chr17	48338000	48340199	Distant-promoter	ENSMUSG00000023992	Trem2	triggering receptor expressed on myeloid cells 2 [Source:MGI Symbol;Acc:MGI:1913150]	1.32792	6.08808e-16	9.03476e-14	up
chr4	40676200	40679999	promoter-TSS	ENSMUSG00000081720	Gm12391	predicted gene 12391 [Source:MGI Symbol;Acc:MGI:3650809]	0.743671	1.10026e-09	1.33566e-08	up		chr6	72748000	72749799	TTS	ENSMUSG00000104501	Gm37736	predicted gene, 37736 [Source:MGI Symbol;Acc:MGI:5610964]	1.325	1.72565e-14	1.73298e-12	up
chr4	40698800	40707399	promoter-TSS	ENSMUSG00000028411	Aptx	aprataxin [Source:MGI Symbol;Acc:MGI:1913658]	0.389871	1.36813e-10	1.99565e-09	up		chr6	141119800	141121599	Distant-promoter	ENSMUSG00000107462	Gm7384	predicted gene 7384 [Source:MGI Symbol;Acc:MGI:3643739]	1.325	1.72565e-14	1.73298e-12	up
chr4	40757000	40761999	Distant-promoter	ENSMUSG00000028409	Smu1	smu-1 suppressor of mec-8 and unc-52 homolog (C. elegans) [Source:MGI Symbol;Acc:MGI:1915546]	0.587163	4.52412e-09	4.86226e-08	up		chr8	109161600	109163199	intron	ENSMUSG00000097393	D030068K23Rik	RIKEN cDNA D030068K23 gene [Source:MGI Symbol;Acc:MGI:3037424]	1.325	1.72565e-14	1.73298e-12	up
chr4	40886800	40892199	Intergenic	ENSMUSG00000081309	Gm12397	predicted gene 12397 [Source:MGI Symbol;Acc:MGI:3649202]	0.55669	1.50359e-08	1.46801e-07	up		chr11	69246200	69248399	Intergenic	ENSMUSG00000089438	Gm23194	predicted gene, 23194 [Source:MGI Symbol;Acc:MGI:5452971]	1.32387	2.75685e-16	4.37455e-14	up
chr4	40961400	40984599	intron	ENSMUSG00000028423	Nfx1	nuclear transcription factor, X-box binding 1 [Source:MGI Symbol;Acc:MGI:1921414]	0.27413	2.54031e-08	2.36614e-07	up		chr15	78784600	78788999	TTS	ENSMUSG00000033170	Card10	caspase recruitment domain family, member 10 [Source:MGI Symbol;Acc:MGI:2146012]	1.27394	4.34831e-21	1.94375e-18	up
chr1	11841600	11845599	intron	ENSMUSG00000103561	Gm38069	predicted gene, 38069 [Source:MGI Symbol;Acc:MGI:5611297]	0.988242	1.97984e-12	4.12083e-11	up		chr5	54264800	54267399	Intergenic	ENSMUSG00000105912	Gm10440	predicted gene 10440 [Source:MGI Symbol;Acc:MGI:3641803]	1.2599	2.3795e-15	3.04967e-13	up
chr4	41106200	41108599	Distant-promoter	ENSMUSG00000028435	Aqp3	aquaporin 3 [Source:MGI Symbol;Acc:MGI:1333777]	0.708381	1.20471e-06	8.01897e-06	up		chr1	169007400	169009199	Intergenic	ENSMUSG00000098829	Mir6354	microRNA 6354 [Source:MGI Symbol;Acc:MGI:5530664]	1.25546	7.62446e-13	5.16589e-11	up
chr4	41132400	41145199	intron	ENSMUSG00000036241	Ube2r2	ubiquitin-conjugating enzyme E2R 2 [Source:MGI Symbol;Acc:MGI:1914865]	0.320939	6.81479e-10	8.65827e-09	up		chr15	25277000	25280199	Intergenic	ENSMUSG00000051237	9230109A22Rik	RIKEN cDNA 9230109A22 gene [Source:MGI Symbol;Acc:MGI:2445011]	1.25348	9.40568e-17	1.72383e-14	up
chr4	41288000	41295999	Distant-promoter	ENSMUSG00000065873	n-R5s183	nuclear encoded rRNA 5S 183 [Source:MGI Symbol;Acc:MGI:4422048]	0.526457	2.22762e-10	3.10983e-09	up		chr1	143207400	143209399	Intergenic	ENSMUSG00000101795	Gm5835	predicted gene 5835 [Source:MGI Symbol;Acc:MGI:3643957]	1.24681	1.33072e-14	1.40975e-12	up
chr4	41505200	41510799	promoter-TSS	ENSMUSG00000028441	1110017D15Rik	RIKEN cDNA 1110017D15 gene [Source:MGI Symbol;Acc:MGI:1920971]	0.505935	6.47808e-08	5.55787e-07	up		chr1	187971000	187974799	intron	ENSMUSG00000026610	Esrrg	estrogen-related receptor gamma [Source:MGI Symbol;Acc:MGI:1347056]	1.24408	1.46544e-19	4.90553e-17	up
chr4	41542200	41547399	intron	ENSMUSG00000028439	Fam219a	family with sequence similarity 219, member A [Source:MGI Symbol;Acc:MGI:1919151]	0.598675	9.04649e-09	9.17337e-08	up		chr17	51930600	51934799	intron	ENSMUSG00000117175	Gm20098	predicted gene, 20098 [Source:MGI Symbol;Acc:MGI:5012283]	1.24408	1.46544e-19	4.90553e-17	up
chr4	41772000	41777199	promoter-TSS	ENSMUSG00000073888	Ccl27a	chemokine (C-C motif) ligand 27A [Source:MGI Symbol;Acc:MGI:1343459]	0.432751	9.31284e-07	6.34105e-06	up		chr2	51201000	51203599	Distant-promoter	ENSMUSG00000100496	Gm28639	predicted gene 28639 [Source:MGI Symbol;Acc:MGI:5579345]	1.24054	2.32023e-16	3.73018e-14	up
chr4	43627000	43636599	promoter-TSS	ENSMUSG00000028469	Npr2	natriuretic peptide receptor 2 [Source:MGI Symbol;Acc:MGI:97372]	0.349877	2.52861e-07	1.93657e-06	up		chr4	40236800	40243399	promoter-TSS	ENSMUSG00000040296	Ddx58	DEAD (Asp-Glu-Ala-Asp) box polypeptide 58 [Source:MGI Symbol;Acc:MGI:2442858]	1.23754	2.61627e-27	5.32775e-24	up
chr4	44592200	44594599	intron	ENSMUSG00000092761	Mir5120	microRNA 5120 [Source:MGI Symbol;Acc:MGI:4950445]	0.857759	1.0089e-08	1.01387e-07	up		chr17	83216000	83217599	intron	ENSMUSG00000024247	Pkdcc	protein kinase domain containing, cytoplasmic [Source:MGI Symbol;Acc:MGI:2147077]	1.2362	8.46734e-13	5.65338e-11	up
chr4	45080600	45087799	intron	ENSMUSG00000048232	Fbxo10	F-box protein 10 [Source:MGI Symbol;Acc:MGI:2686937]	0.571528	1.86188e-12	3.90503e-11	up		chr10	87883800	87888199	intron	ENSMUSG00000058934	Igf1os	insulin-like growth factor 1, opposite strand [Source:MGI Symbol;Acc:MGI:3841250]	1.22748	1.09378e-22	7.86124e-20	up
chr4	45140200	45143399	Distant-promoter	ENSMUSG00000082628	Gm12566	predicted gene 12566 [Source:MGI Symbol;Acc:MGI:3649827]	0.707506	4.09469e-08	3.64943e-07	up		chr14	51985600	51991399	exon	ENSMUSG00000097633	Gm16617	predicted gene, 16617 [Source:MGI Symbol;Acc:MGI:4439541]	1.21669	9.08804e-25	1.00946e-21	up
chr4	45181400	45197799	intron	ENSMUSG00000035615	Frmpd1	FERM and PDZ domain containing 1 [Source:MGI Symbol;Acc:MGI:2446274]	0.463461	2.16051e-14	6.40139e-13	up		chr15	36513800	36515799	Distant-promoter	ENSMUSG00000115084	Gm49246	predicted gene, 49246 [Source:MGI Symbol;Acc:MGI:6118714]	1.21644	8.03019e-14	6.87726e-12	up
chr4	45296600	45298599	intron	ENSMUSG00000035601	Trmt10b	tRNA methyltransferase 10B [Source:MGI Symbol;Acc:MGI:1917184]	0.903709	2.39633e-10	3.3249e-09	up		chr10	115043200	115048999	Intergenic	ENSMUSG00000096208	Gm22070	predicted gene, 22070 [Source:MGI Symbol;Acc:MGI:5451847]	1.21596	8.03066e-26	1.09024e-22	up
chr4	45716200	45718999	intron	ENSMUSG00000085305	Gm12410	predicted gene 12410 [Source:MGI Symbol;Acc:MGI:3650364]	0.914816	2.55556e-10	3.53264e-09	up		chr2	132680200	132682399	Intergenic	ENSMUSG00000081662	Gm14098	predicted gene 14098 [Source:MGI Symbol;Acc:MGI:3651961]	1.21508	6.99152e-15	7.95883e-13	up
chr4	45814800	45827599	Distant-promoter	ENSMUSG00000035551	Igfbpl1	insulin-like growth factor binding protein-like 1 [Source:MGI Symbol;Acc:MGI:1933198]	0.37913	1.54595e-09	1.8199e-08	up		chr11	100999200	101001399	Distant-promoter	ENSMUSG00000019302	Atp6v0a1	ATPase, H+ transporting, lysosomal V0 subunit A1 [Source:MGI Symbol;Acc:MGI:103286]	1.21361	2.70608e-16	4.31267e-14	up
chr4	46037400	46066599	intron	ENSMUSG00000028328	Tmod1	tropomodulin 1 [Source:MGI Symbol;Acc:MGI:98775]	0.261677	2.08428e-11	3.5741e-10	up		chr11	70477000	70480799	Intergenic	ENSMUSG00000040829	Zmynd15	zinc finger, MYND-type containing 15 [Source:MGI Symbol;Acc:MGI:3603821]	1.21241	1.05062e-17	2.42203e-15	up
chr4	46679400	46712199	Distant-promoter	ENSMUSG00000039809	Gabbr2	gamma-aminobutyric acid (GABA) B receptor, 2 [Source:MGI Symbol;Acc:MGI:2386030]	0.414126	1.74021e-23	2.26608e-21	up		chr5	5713200	5716599	Intergenic	ENSMUSG00000105996	Gm43219	predicted gene 43219 [Source:MGI Symbol;Acc:MGI:5663356]	1.20101	1.68266e-20	6.49241e-18	up
chr4	46714400	46739199	Distant-promoter	ENSMUSG00000039809	Gabbr2	gamma-aminobutyric acid (GABA) B receptor, 2 [Source:MGI Symbol;Acc:MGI:2386030]	0.44283	5.696e-19	3.70862e-17	up		chr2	27288400	27297599	Distant-promoter	ENSMUSG00000009621	Vav2	vav 2 oncogene [Source:MGI Symbol;Acc:MGI:102718]	1.20101	1.4871e-34	1.81699e-30	up
chr4	46745200	46750999	intron	ENSMUSG00000039809	Gabbr2	gamma-aminobutyric acid (GABA) B receptor, 2 [Source:MGI Symbol;Acc:MGI:2386030]	0.700639	1.06317e-13	2.82105e-12	up		chr3	128303800	128307999	Intergenic	ENSMUSG00000106119	Gm43656	predicted gene 43656 [Source:MGI Symbol;Acc:MGI:5663793]	1.19096	4.52822e-19	1.37175e-16	up
chr4	46751800	46762999	intron	ENSMUSG00000039809	Gabbr2	gamma-aminobutyric acid (GABA) B receptor, 2 [Source:MGI Symbol;Acc:MGI:2386030]	0.487732	1.30328e-10	1.90764e-09	up		chr2	50249800	50252599	Intergenic	ENSMUSG00000026766	Mmadhc	methylmalonic aciduria (cobalamin deficiency) cblD type, with homocystinuria [Source:MGI Symbol;Acc:MGI:1923786]	1.1872	1.77619e-14	1.76919e-12	up
chr4	46770600	46773599	intron	ENSMUSG00000039809	Gabbr2	gamma-aminobutyric acid (GABA) B receptor, 2 [Source:MGI Symbol;Acc:MGI:2386030]	1.08037	9.03909e-14	2.41361e-12	up		chr16	29178800	29184399	Intergenic	ENSMUSG00000022525	Plaat1	phospholipase A and acyltransferase 1 [Source:MGI Symbol;Acc:MGI:1351473]	1.18309	8.1293e-21	3.34809e-18	up
chr4	46774600	46777199	intron	ENSMUSG00000039809	Gabbr2	gamma-aminobutyric acid (GABA) B receptor, 2 [Source:MGI Symbol;Acc:MGI:2386030]	0.939679	1.37166e-10	1.99987e-09	up		chr1	44212000	44213999	exon	ENSMUSG00000089703	Gm15833	predicted gene 15833 [Source:MGI Symbol;Acc:MGI:3801794]	1.17613	1.60627e-15	2.13325e-13	up
chr4	46784600	46796999	intron	ENSMUSG00000039809	Gabbr2	gamma-aminobutyric acid (GABA) B receptor, 2 [Source:MGI Symbol;Acc:MGI:2386030]	0.365357	2.70195e-07	2.0578e-06	up		chr14	87319800	87321799	Intergenic	ENSMUSG00000088536	Gm23278	predicted gene, 23278 [Source:MGI Symbol;Acc:MGI:5453055]	1.17157	2.14643e-13	1.64253e-11	up
chr4	46798000	46820199	intron	ENSMUSG00000039809	Gabbr2	gamma-aminobutyric acid (GABA) B receptor, 2 [Source:MGI Symbol;Acc:MGI:2386030]	0.65794	5.63979e-40	4.76696e-37	up		chr6	24019800	24021199	Intergenic	ENSMUSG00000043865	Tas2r118	taste receptor, type 2, member 118 [Source:MGI Symbol;Acc:MGI:2681247]	1.16746	5.65734e-12	3.0273e-10	up
chr4	46851000	46892799	Distant-promoter	ENSMUSG00000039809	Gabbr2	gamma-aminobutyric acid (GABA) B receptor, 2 [Source:MGI Symbol;Acc:MGI:2386030]	0.336976	2.76332e-22	3.00143e-20	up		chr2	113653200	113658799	intron	ENSMUSG00000044042	Fmn1	formin 1 [Source:MGI Symbol;Acc:MGI:101815]	1.16722	4.63196e-26	6.79137e-23	up
chr4	46916600	46921599	intron	ENSMUSG00000039809	Gabbr2	gamma-aminobutyric acid (GABA) B receptor, 2 [Source:MGI Symbol;Acc:MGI:2386030]	0.48605	8.08533e-07	5.58086e-06	up		chr8	13492600	13495199	exon	ENSMUSG00000031451	Gas6	growth arrest specific 6 [Source:MGI Symbol;Acc:MGI:95660]	1.16353	3.74889e-15	4.5653e-13	up
chr4	46952600	46956199	intron	ENSMUSG00000039809	Gabbr2	gamma-aminobutyric acid (GABA) B receptor, 2 [Source:MGI Symbol;Acc:MGI:2386030]	0.617198	3.52101e-07	2.62589e-06	up		chr1	137008800	137011999	Intergenic	ENSMUSG00000088970	Gm23763	predicted gene, 23763 [Source:MGI Symbol;Acc:MGI:5453540]	1.15949	1.28697e-17	2.91196e-15	up
chr4	46988000	46997199	promoter-TSS	ENSMUSG00000039809	Gabbr2	gamma-aminobutyric acid (GABA) B receptor, 2 [Source:MGI Symbol;Acc:MGI:2386030]	0.563051	7.94854e-14	2.14086e-12	up		chr12	54809000	54817799	Distant-promoter	ENSMUSG00000005656	Snx6	sorting nexin 6 [Source:MGI Symbol;Acc:MGI:1919433]	1.15729	6.06138e-24	5.41902e-21	up
chr1	71957000	71960999	TTS	ENSMUSG00000101211	Gm28818	predicted gene 28818 [Source:MGI Symbol;Acc:MGI:5579524]	0.607707	1.32803e-06	8.76514e-06	up		chr14	106510000	106512199	Intergenic	ENSMUSG00000089297	Gm24634	predicted gene, 24634 [Source:MGI Symbol;Acc:MGI:5454411]	1.1537	2.57935e-12	1.54235e-10	up
chr4	47167000	47170599	Distant-promoter	ENSMUSG00000083491	Gm12423	predicted gene 12423 [Source:MGI Symbol;Acc:MGI:3650594]	1.09012	1.5425e-17	7.89734e-16	up		chr14	84120200	84124199	Intergenic	ENSMUSG00000115612	Gm29800	predicted gene, 29800 [Source:MGI Symbol;Acc:MGI:5588959]	1.14892	2.9535e-17	6.15117e-15	up
chr4	47431000	47442399	Distant-promoter	ENSMUSG00000081152	Gm12430	predicted gene 12430 [Source:MGI Symbol;Acc:MGI:3651061]	0.351974	9.00662e-08	7.5184e-07	up		chr19	54302600	54304799	Intergenic	ENSMUSG00000118324	Gm50187	predicted gene, 50187 [Source:MGI Symbol;Acc:MGI:6302961]	1.14806	4.43376e-14	4.00294e-12	up
chr4	47516400	47523599	Intergenic	ENSMUSG00000053317	Sec61b	Sec61 beta subunit [Source:MGI Symbol;Acc:MGI:1913462]	0.885085	1.73591e-23	2.27322e-21	up		chr5	21949400	21952999	TTS	ENSMUSG00000090197	Dnaja1-ps	DnaJ heat shock protein family (Hsp40) member A1, pseudogene [Source:MGI Symbol;Acc:MGI:1270127]	1.14656	1.50234e-16	2.5377e-14	up
chr4	47590600	47612399	Distant-promoter	ENSMUSG00000098518	Gm27668	predicted gene, 27668 [Source:MGI Symbol;Acc:MGI:5531050]	0.355402	5.65462e-14	1.55822e-12	up		chr3	31829800	31835799	Intergenic	ENSMUSG00000037610	Kcnmb2	potassium large conductance calcium-activated channel, subfamily M, beta member 2 [Source:MGI Symbol;Acc:MGI:1919663]	1.14443	9.61845e-27	1.76282e-23	up
chr4	47812600	47815799	Intergenic	ENSMUSG00000089349	Gm22670	predicted gene, 22670 [Source:MGI Symbol;Acc:MGI:5452447]	0.821374	1.3971e-09	1.66236e-08	up		chr16	71241000	71246599	Distant-promoter	ENSMUSG00000116982	4930567J20Rik	RIKEN cDNA 4930567J20 gene [Source:MGI Symbol;Acc:MGI:1925471]	1.14368	2.15825e-26	3.43959e-23	up
chr4	47835800	47842599	intron	ENSMUSG00000089349	Gm22670	predicted gene, 22670 [Source:MGI Symbol;Acc:MGI:5452447]	0.773394	3.70142e-12	7.26194e-11	up		chr11	23820400	23825999	Intergenic	ENSMUSG00000020273	Papolg	poly(A) polymerase gamma [Source:MGI Symbol;Acc:MGI:2442119]	1.13311	4.55905e-20	1.65457e-17	up
chr4	47879800	47883999	intron	ENSMUSG00000089349	Gm22670	predicted gene, 22670 [Source:MGI Symbol;Acc:MGI:5452447]	1.11768	1.2626e-17	6.58765e-16	up		chr6	5969400	5973199	intron	ENSMUSG00000085416	1700019G24Rik	RIKEN cDNA 1700019G24 gene [Source:MGI Symbol;Acc:MGI:1919499]	1.12506	4.52544e-14	4.06568e-12	up
chr4	47994800	48005199	Intergenic	ENSMUSG00000085660	Gm12434	predicted gene 12434 [Source:MGI Symbol;Acc:MGI:3649453]	0.546542	5.24348e-11	8.35362e-10	up		chr6	7995200	7998599	Distant-promoter	ENSMUSG00000096403	Rnps1-ps	RNA binding protein with serine rich domain 1, pseudogene [Source:MGI Symbol;Acc:MGI:3708729]	1.12419	7.73358e-16	1.1249e-13	up
chr4	48036400	48053999	promoter-TSS	ENSMUSG00000028341	Nr4a3	nuclear receptor subfamily 4, group A, member 3 [Source:MGI Symbol;Acc:MGI:1352457]	0.223569	1.62011e-07	1.28569e-06	up		chr3	143796000	143797999	intron	ENSMUSG00000106524	Gm42706	predicted gene 42706 [Source:MGI Symbol;Acc:MGI:5662843]	1.12384	6.04604e-12	3.22119e-10	up
chr4	48073600	48080199	intron	ENSMUSG00000028341	Nr4a3	nuclear receptor subfamily 4, group A, member 3 [Source:MGI Symbol;Acc:MGI:1352457]	0.517403	2.77737e-07	2.10834e-06	up		chr3	132261800	132264799	Intergenic	ENSMUSG00000028031	Dkk2	dickkopf WNT signaling pathway inhibitor 2 [Source:MGI Symbol;Acc:MGI:1890663]	1.12301	1.02255e-13	8.44177e-12	up
chr4	48538600	48549799	intron	ENSMUSG00000039693	Msantd3	Myb/SANT-like DNA-binding domain containing 3 [Source:MGI Symbol;Acc:MGI:1913915]	0.398547	8.80734e-14	2.3585e-12	up		chr3	51357400	51359599	Distant-promoter	ENSMUSG00000103654	Gm37203	predicted gene, 37203 [Source:MGI Symbol;Acc:MGI:5610431]	1.11855	3.10866e-11	1.39471e-09	up
chr1	72210600	72216199	Distant-promoter	ENSMUSG00000039395	Mreg	melanoregulin [Source:MGI Symbol;Acc:MGI:2151839]	0.537581	6.09364e-09	6.40256e-08	up		chr3	90509400	90517199	intron	ENSMUSG00000044080	S100a1	S100 calcium binding protein A1 [Source:MGI Symbol;Acc:MGI:1338917]	1.11855	4.18476e-27	8.07328e-24	up
chr4	48721200	48728399	Intergenic	ENSMUSG00000083091	Gm12438	predicted gene 12438 [Source:MGI Symbol;Acc:MGI:3651707]	0.638803	5.14814e-10	6.7057e-09	up		chr7	51815800	51818399	Intergenic	ENSMUSG00000108842	Gm45001	predicted gene 45001 [Source:MGI Symbol;Acc:MGI:5753577]	1.112	1.0201e-13	8.44059e-12	up
chr4	48753200	48757999	Intergenic	ENSMUSG00000093240	Gm24573	predicted gene, 24573 [Source:MGI Symbol;Acc:MGI:5454350]	0.610512	8.01749e-07	5.54103e-06	up		chr11	116220200	116225199	exon	ENSMUSG00000092300	Cdk3	cyclin-dependent kinase 3 [Source:MGI Symbol;Acc:MGI:1916931]	1.11081	8.09733e-28	1.97872e-24	up
chr4	48770000	48772999	Distant-promoter	ENSMUSG00000093240	Gm24573	predicted gene, 24573 [Source:MGI Symbol;Acc:MGI:5454350]	0.854438	3.38061e-11	5.5789e-10	up		chr2	36897000	36898999	Distant-promoter	ENSMUSG00000075382	Olfr353	olfactory receptor 353 [Source:MGI Symbol;Acc:MGI:3030187]	1.11081	6.05566e-12	3.22163e-10	up
chr4	49056800	49063399	intron	ENSMUSG00000063446	Plppr1	phospholipid phosphatase related 1 [Source:MGI Symbol;Acc:MGI:2445015]	0.46642	1.98201e-07	1.55065e-06	up		chr2	172130400	172136599	Intergenic	ENSMUSG00000083793	Gm14274	predicted gene 14274 [Source:MGI Symbol;Acc:MGI:3649603]	1.1079	8.73378e-21	3.55707e-18	up
chr4	49580000	49600199	intron	ENSMUSG00000039611	Tmem246	transmembrane protein 246 [Source:MGI Symbol;Acc:MGI:1914313]	0.263919	2.25035e-09	2.56596e-08	up		chr10	19177200	19184599	intron	ENSMUSG00000111052	Gm20139	predicted gene, 20139 [Source:MGI Symbol;Acc:MGI:5012324]	1.10744	3.39905e-22	2.07653e-19	up
chr4	49843400	49845999	exon	ENSMUSG00000039579	Grin3a	glutamate receptor ionotropic, NMDA3A [Source:MGI Symbol;Acc:MGI:1933206]	0.715918	5.671e-08	4.91945e-07	up		chr9	65406800	65413399	intron	ENSMUSG00000041696	Rasl12	RAS-like, family 12 [Source:MGI Symbol;Acc:MGI:1918034]	1.10703	1.32551e-23	1.12992e-20	up
chr4	52335600	52339199	Intergenic	ENSMUSG00000083338	Gm12475	predicted gene 12475 [Source:MGI Symbol;Acc:MGI:3649584]	0.93025	1.03849e-11	1.88179e-10	up		chr2	77959400	77962799	Intergenic	ENSMUSG00000081719	Gm13726	predicted gene 13726 [Source:MGI Symbol;Acc:MGI:3649259]	1.10349	6.59443e-17	1.23326e-14	up
chr4	52507200	52508799	Distant-promoter	ENSMUSG00000061619	Vma21-ps	VMA21 vacuolar H+-ATPase homolog (S. cerevisiae), pseudogene [Source:MGI Symbol;Acc:MGI:3643145]	1.45512	1.72205e-16	7.45388e-15	up		chr1	151148400	151157199	Intergenic	ENSMUSG00000102095	C730036E19Rik	RIKEN cDNA C730036E19 gene [Source:MGI Symbol;Acc:MGI:3028040]	1.10038	6.79784e-29	2.49175e-25	up
chr4	52511800	52519599	Distant-promoter	ENSMUSG00000061619	Vma21-ps	VMA21 vacuolar H+-ATPase homolog (S. cerevisiae), pseudogene [Source:MGI Symbol;Acc:MGI:3643145]	0.808542	8.90821e-15	2.858e-13	up		chr10	95173400	95178399	exon	ENSMUSG00000112682	Gm48874	predicted gene, 48874 [Source:MGI Symbol;Acc:MGI:6098623]	1.09286	4.84629e-19	1.45607e-16	up
chr4	52721600	52730999	Intergenic	ENSMUSG00000089717	Olfr275	olfactory receptor 275 [Source:MGI Symbol;Acc:MGI:3030109]	0.459314	1.12426e-07	9.22913e-07	up		chr9	40647600	40651199	Intergenic	ENSMUSG00000110992	Gm35371	predicted gene, 35371 [Source:MGI Symbol;Acc:MGI:5594530]	1.09249	3.79089e-15	4.60116e-13	up
chr1	72242000	72248999	Intergenic	ENSMUSG00000093956	Gm24497	predicted gene, 24497 [Source:MGI Symbol;Acc:MGI:5454274]	0.378883	2.93755e-07	2.21834e-06	up		chr4	72413000	72417399	Intergenic	ENSMUSG00000083372	Gm11235	predicted gene 11235 [Source:MGI Symbol;Acc:MGI:3651442]	1.09113	3.26481e-16	5.11417e-14	up
chr4	53466400	53502799	intron	ENSMUSG00000028412	Slc44a1	solute carrier family 44, member 1 [Source:MGI Symbol;Acc:MGI:2140592]	0.270932	8.18165e-13	1.83036e-11	up		chr1	23591400	23593799	intron	ENSMUSG00000099503	Gm28822	predicted gene 28822 [Source:MGI Symbol;Acc:MGI:5579528]	1.08998	2.62103e-12	1.55964e-10	up
chr4	53506000	53529199	Distant-promoter	ENSMUSG00000028412	Slc44a1	solute carrier family 44, member 1 [Source:MGI Symbol;Acc:MGI:2140592]	0.24595	3.4382e-08	3.11508e-07	up		chr14	86245800	86248199	intron	ENSMUSG00000115271	4930529K09Rik	RIKEN cDNA 4930529K09 gene [Source:MGI Symbol;Acc:MGI:1922405]	1.08812	6.96809e-11	2.82539e-09	up
chr4	53562400	53565199	TTS	ENSMUSG00000084970	1700060J05Rik	RIKEN cDNA 1700060J05 gene [Source:MGI Symbol;Acc:MGI:1920641]	0.90955	1.32588e-11	2.35079e-10	up		chr3	30104200	30108599	intron	ENSMUSG00000027684	Mecom	MDS1 and EVI1 complex locus [Source:MGI Symbol;Acc:MGI:95457]	1.08553	1.41803e-16	2.42887e-14	up
chr4	53623800	53640399	intron	ENSMUSG00000054752	Fsd1l	fibronectin type III and SPRY domain containing 1-like [Source:MGI Symbol;Acc:MGI:2442443]	0.344539	8.34301e-10	1.04121e-08	up		chr4	34429000	34432399	Distant-promoter	ENSMUSG00000087758	Gm23466	predicted gene, 23466 [Source:MGI Symbol;Acc:MGI:5453243]	1.0846	4.31609e-14	3.92571e-12	up
chr4	53710800	53719199	intron	ENSMUSG00000028414	Fktn	fukutin [Source:MGI Symbol;Acc:MGI:2179507]	0.417961	4.1585e-09	4.50001e-08	up		chr3	128273600	128277799	Intergenic	ENSMUSG00000106119	Gm43656	predicted gene 43656 [Source:MGI Symbol;Acc:MGI:5663793]	1.08383	3.70133e-15	4.52241e-13	up
chr4	53738400	53739599	Distant-promoter	ENSMUSG00000089621	Gm25445	predicted gene, 25445 [Source:MGI Symbol;Acc:MGI:5455222]	1.21565	5.55139e-11	8.79895e-10	up		chr14	9527400	9530799	Intergenic	ENSMUSG00000114298	Gm48371	predicted gene, 48371 [Source:MGI Symbol;Acc:MGI:6097844]	1.08171	9.71213e-14	8.18387e-12	up
chr4	54070800	54074599	Intergenic	ENSMUSG00000089552	Gm24177	predicted gene, 24177 [Source:MGI Symbol;Acc:MGI:5453954]	0.642934	2.41949e-07	1.85759e-06	up		chr2	64250800	64252799	Intergenic	ENSMUSG00000087702	Gm13575	predicted gene 13575 [Source:MGI Symbol;Acc:MGI:3651703]	1.07945	3.02205e-11	1.3642e-09	up
chr1	72371800	72380399	intron	ENSMUSG00000026187	Xrcc5	X-ray repair complementing defective repair in Chinese hamster cells 5 [Source:MGI Symbol;Acc:MGI:104517]	0.619439	6.03676e-12	1.14359e-10	up		chr13	69900000	69902999	Intergenic	ENSMUSG00000113802	4933416O17Rik	RIKEN cDNA 4933416O17 gene [Source:MGI Symbol;Acc:MGI:1914800]	1.07867	2.18572e-13	1.66912e-11	up
chr1	72409800	72420599	Intergenic	ENSMUSG00000085812	Gm15843	predicted gene 15843 [Source:MGI Symbol;Acc:MGI:3801845]	0.507207	3.03731e-12	6.08353e-11	up		chr13	115056800	115062799	intron	ENSMUSG00000114255	Gm10734	predicted gene 10734 [Source:MGI Symbol;Acc:MGI:3642559]	1.07325	5.12088e-18	1.25137e-15	up
chr4	56799600	56803999	promoter-TSS	ENSMUSG00000028431	Elp1	elongator complex protein 1 [Source:MGI Symbol;Acc:MGI:1914544]	0.42706	2.19792e-07	1.70508e-06	up		chr12	69529600	69536599	Intergenic	ENSMUSG00000095776	Gm23018	predicted gene, 23018 [Source:MGI Symbol;Acc:MGI:5452795]	1.07084	9.33603e-25	1.00651e-21	up
chr4	56811400	56813799	intron	ENSMUSG00000038816	Ctnnal1	catenin (cadherin associated protein), alpha-like 1 [Source:MGI Symbol;Acc:MGI:1859649]	1.01033	4.99225e-11	7.99172e-10	up		chr3	28723400	28727399	intron	ENSMUSG00000027690	Slc2a2	solute carrier family 2 (facilitated glucose transporter), member 2 [Source:MGI Symbol;Acc:MGI:1095438]	1.06977	1.81031e-14	1.79829e-12	up
chr4	56985800	56990999	intron	ENSMUSG00000045589	Frrs1l	ferric-chelate reductase 1 like [Source:MGI Symbol;Acc:MGI:2442704]	0.831666	3.85574e-18	2.19395e-16	up		chr18	73491400	73493999	Intergenic	ENSMUSG00000065922	n-R5-8s1	nuclear encoded rRNA 5.8S 1 [Source:MGI Symbol;Acc:MGI:4421735]	1.06922	2.12067e-13	1.62622e-11	up
chr4	57128600	57144599	intron	ENSMUSG00000028434	Epb41l4b	erythrocyte membrane protein band 4.1 like 4b [Source:MGI Symbol;Acc:MGI:1859149]	0.301707	6.79638e-07	4.76978e-06	up		chr8	78475200	78479999	Intergenic	ENSMUSG00000110057	Gm2225	predicted gene 2225 [Source:MGI Symbol;Acc:MGI:3780395]	1.06901	2.20712e-18	5.73772e-16	up
chr4	57295000	57302399	Distant-promoter	ENSMUSG00000085654	Gm12536	predicted gene 12536 [Source:MGI Symbol;Acc:MGI:3650719]	0.387218	1.25029e-07	1.01455e-06	up		chr9	113297200	113299599	intron	ENSMUSG00000111022	Gm36367	predicted gene, 36367 [Source:MGI Symbol;Acc:MGI:5595526]	1.06856	2.4933e-12	1.50069e-10	up
chr4	57430200	57439199	intron	ENSMUSG00000090053	Pakap	paralemmin A kinase anchor protein [Source:MGI Symbol;Acc:MGI:5141924]	0.645384	2.38993e-16	1.0041e-14	up		chr1	171470800	171476399	Intergenic	ENSMUSG00000038235	F11r	F11 receptor [Source:MGI Symbol;Acc:MGI:1321398]	1.06671	4.93168e-18	1.21323e-15	up
chr1	72527200	72539799	intron	ENSMUSG00000039372	Marchf4	membrane associated ring-CH-type finger 4 [Source:MGI Symbol;Acc:MGI:2683550]	0.482458	1.85718e-12	3.90133e-11	up		chr3	92570000	92574399	exon	ENSMUSG00000049128	Ivl	involucrin [Source:MGI Symbol;Acc:MGI:96626]	1.06608	5.72883e-17	1.09943e-14	up
chr4	57560800	57564799	Distant-promoter	ENSMUSG00000090053	Pakap	paralemmin A kinase anchor protein [Source:MGI Symbol;Acc:MGI:5141924]	0.623996	1.47198e-06	9.63591e-06	up		chr16	96353200	96356199	Distant-promoter	ENSMUSG00000000159	Igsf5	immunoglobulin superfamily, member 5 [Source:MGI Symbol;Acc:MGI:1919308]	1.06585	4.76633e-13	3.37278e-11	up
chr4	57573200	57580199	intron	ENSMUSG00000089945	Pakap	paralemmin A kinase anchor protein [Source:MGI Symbol;Acc:MGI:5141924]	0.51023	4.896e-07	3.53671e-06	up		chr2	25474600	25478599	Distant-promoter	ENSMUSG00000015090	Ptgds	prostaglandin D2 synthase (brain) [Source:MGI Symbol;Acc:MGI:99261]	1.06535	6.67002e-16	9.85845e-14	up
chr4	57583400	57589399	intron	ENSMUSG00000089945	Pakap	paralemmin A kinase anchor protein [Source:MGI Symbol;Acc:MGI:5141924]	1.11612	1.18531e-19	8.59634e-18	up		chr3	153785600	153786799	Intergenic	ENSMUSG00000058508	Gm10042	predicted gene 10042 [Source:MGI Symbol;Acc:MGI:3708688]	1.06535	4.17542e-09	1.04901e-07	up
chr4	57599200	57604799	intron	ENSMUSG00000089945	Pakap	paralemmin A kinase anchor protein [Source:MGI Symbol;Acc:MGI:5141924]	0.799144	3.39181e-13	8.12986e-12	up		chr15	51577400	51582399	Intergenic	ENSMUSG00000115513	Gm2361	predicted gene 2361 [Source:MGI Symbol;Acc:MGI:3780529]	1.06503	9.49704e-19	2.63723e-16	up
chr4	57620800	57627199	Distant-promoter	ENSMUSG00000089945	Pakap	paralemmin A kinase anchor protein [Source:MGI Symbol;Acc:MGI:5141924]	0.713431	1.89304e-10	2.68304e-09	up		chr1	188147200	188151399	Distant-promoter	ENSMUSG00000103732	Gm38315	predicted gene, 38315 [Source:MGI Symbol;Acc:MGI:5611543]	1.06351	1.28108e-16	2.2685e-14	up
chr4	57635800	57641599	intron	ENSMUSG00000090053	Pakap	paralemmin A kinase anchor protein [Source:MGI Symbol;Acc:MGI:5141924]	0.602779	3.35146e-09	3.69156e-08	up		chr5	5726000	5728599	Intergenic	ENSMUSG00000015652	Steap1	six transmembrane epithelial antigen of the prostate 1 [Source:MGI Symbol;Acc:MGI:1917608]	1.0623	1.07132e-12	6.92582e-11	up
chr4	57715400	57739199	intron	ENSMUSG00000038729	Pakap	paralemmin A kinase anchor protein [Source:MGI Symbol;Acc:MGI:5141924]	0.434487	4.3041e-18	2.41945e-16	up		chr1	151234400	151237199	Intergenic	ENSMUSG00000088498	Gm24402	predicted gene, 24402 [Source:MGI Symbol;Acc:MGI:5454179]	1.0623	1.07132e-12	6.92582e-11	up
chr4	57743000	57747999	intron	ENSMUSG00000038729	Pakap	paralemmin A kinase anchor protein [Source:MGI Symbol;Acc:MGI:5141924]	0.550292	9.38004e-07	6.38353e-06	up		chr3	121731800	121735799	intron	ENSMUSG00000028128	F3	coagulation factor III [Source:MGI Symbol;Acc:MGI:88381]	1.0623	1.07132e-12	6.92582e-11	up
chr4	57759400	57766999	TTS	ENSMUSG00000089286	Gm24277	predicted gene, 24277 [Source:MGI Symbol;Acc:MGI:5454054]	0.459286	4.04475e-07	2.97425e-06	up		chr1	151727400	151734399	Intergenic	ENSMUSG00000100594	2810414N06Rik	RIKEN cDNA 2810414N06 gene [Source:MGI Symbol;Acc:MGI:1919065]	1.06161	5.88439e-22	3.19544e-19	up
chr4	57770600	57772599	Distant-promoter	ENSMUSG00000073846	Gm12526	predicted gene 12526 [Source:MGI Symbol;Acc:MGI:3651778]	1.07548	9.97429e-12	1.81127e-10	up		chr15	83468600	83474799	Distant-promoter	ENSMUSG00000016664	Pacsin2	protein kinase C and casein kinase substrate in neurons 2 [Source:MGI Symbol;Acc:MGI:1345153]	1.06161	5.88439e-22	3.19544e-19	up
chr1	12710000	12729999	intron	ENSMUSG00000016918	Sulf1	sulfatase 1 [Source:MGI Symbol;Acc:MGI:2138563]	0.279048	8.72378e-07	5.97629e-06	up		chr10	46053200	46056999	Intergenic	ENSMUSG00000111182	Gm35430	predicted gene, 35430 [Source:MGI Symbol;Acc:MGI:5594589]	1.06083	2.86449e-16	4.50634e-14	up
chr1	72589400	72602599	TTS	ENSMUSG00000039354	Smarcal1	SWI/SNF related matrix associated, actin dependent regulator of chromatin, subfamily a-like 1 [Source:MGI Symbol;Acc:MGI:1859183]	0.356429	3.1827e-08	2.90511e-07	up		chr9	46432000	46435399	Intergenic	ENSMUSG00000110802	Gm47141	predicted gene, 47141 [Source:MGI Symbol;Acc:MGI:6095902]	1.06015	2.04596e-13	1.58216e-11	up
chr4	59186800	59191799	promoter-TSS	ENSMUSG00000028381	Ugcg	UDP-glucose ceramide glucosyltransferase [Source:MGI Symbol;Acc:MGI:1332243]	0.520735	1.47586e-09	1.74269e-08	up		chr17	83068200	83075399	intron	ENSMUSG00000100154	Gm29052	predicted gene 29052 [Source:MGI Symbol;Acc:MGI:5579758]	1.05857	2.52635e-22	1.62462e-19	up
chr4	59414600	59425399	intron	ENSMUSG00000038578	Susd1	sushi domain containing 1 [Source:MGI Symbol;Acc:MGI:3651543]	0.550324	2.89356e-13	7.0612e-12	up		chr7	116828000	116831399	Distant-promoter	ENSMUSG00000107383	Gm4366	predicted gene 4366 [Source:MGI Symbol;Acc:MGI:3782551]	1.05493	8.76254e-14	7.4178e-12	up
chr1	72708200	72717599	TTS	ENSMUSG00000046330	Rpl37a	ribosomal protein L37a [Source:MGI Symbol;Acc:MGI:98068]	0.353272	5.95281e-08	5.14471e-07	up		chr4	80285800	80287799	Intergenic	ENSMUSG00000082555	Gm11406	predicted gene 11406 [Source:MGI Symbol;Acc:MGI:3651132]	1.05417	3.38628e-10	1.15895e-08	up
chr4	59746400	59760999	TTS	ENSMUSG00000045071	E130308A19Rik	RIKEN cDNA E130308A19 gene [Source:MGI Symbol;Acc:MGI:2442164]	0.551702	3.80613e-15	1.30582e-13	up		chr15	55369200	55373599	intron	ENSMUSG00000022371	Col14a1	collagen, type XIV, alpha 1 [Source:MGI Symbol;Acc:MGI:1341272]	1.05345	1.67386e-14	1.6949e-12	up
chr1	72718800	72724199	Intergenic	ENSMUSG00000046330	Rpl37a	ribosomal protein L37a [Source:MGI Symbol;Acc:MGI:98068]	0.606974	4.01223e-08	3.58487e-07	up		chr8	115028400	115033399	intron	ENSMUSG00000088428	Gm22556	predicted gene, 22556 [Source:MGI Symbol;Acc:MGI:5452333]	1.05311	8.69041e-19	2.45036e-16	up
chr4	59800400	59831199	intron	ENSMUSG00000028385	Snx30	sorting nexin family member 30 [Source:MGI Symbol;Acc:MGI:2443882]	0.284429	3.0181e-14	8.72005e-13	up		chr10	24822000	24829399	intron	ENSMUSG00000019989	Enpp3	ectonucleotide pyrophosphatase/phosphodiesterase 3 [Source:MGI Symbol;Acc:MGI:2143702]	1.05291	4.64266e-23	3.69949e-20	up
chr1	72778200	72781399	Intergenic	ENSMUSG00000039323	Igfbp2	insulin-like growth factor binding protein 2 [Source:MGI Symbol;Acc:MGI:96437]	0.885504	1.0007e-10	1.50406e-09	up		chr8	48686800	48691999	Distant-promoter	ENSMUSG00000031561	Tenm3	teneurin transmembrane protein 3 [Source:MGI Symbol;Acc:MGI:1345183]	1.05269	5.25743e-17	1.02506e-14	up
chr4	63526200	63529599	Distant-promoter	ENSMUSG00000039105	Atp6v1g1	ATPase, H+ transporting, lysosomal V1 subunit G1 [Source:MGI Symbol;Acc:MGI:1913540]	0.743165	2.28263e-08	2.15025e-07	up		chr5	147596000	147600399	intron	ENSMUSG00000029648	Flt1	FMS-like tyrosine kinase 1 [Source:MGI Symbol;Acc:MGI:95558]	1.04994	1.1728e-16	2.1073e-14	up
chr4	65444800	65450599	intron	ENSMUSG00000051675	Trim32	tripartite motif-containing 32 [Source:MGI Symbol;Acc:MGI:1917057]	1.07126	7.22697e-17	3.32971e-15	up		chr11	103336800	103342199	promoter-TSS	ENSMUSG00000034255	Arhgap27	Rho GTPase activating protein 27 [Source:MGI Symbol;Acc:MGI:1916903]	1.04739	8.27272e-19	2.35067e-16	up
chr4	65585800	65597199	Distant-promoter	ENSMUSG00000051675	Trim32	tripartite motif-containing 32 [Source:MGI Symbol;Acc:MGI:1917057]	0.384424	3.06542e-07	2.30591e-06	up		chr6	53783200	53785799	Intergenic	ENSMUSG00000107984	Gm5306	predicted gene 5306 [Source:MGI Symbol;Acc:MGI:3644732]	1.04668	8.38071e-14	7.16072e-12	up
chr4	65600600	65614799	intron	ENSMUSG00000051675	Trim32	tripartite motif-containing 32 [Source:MGI Symbol;Acc:MGI:1917057]	0.325599	9.39141e-10	1.15744e-08	up		chr15	64373200	64378599	intron	ENSMUSG00000022377	Asap1	ArfGAP with SH3 domain, ankyrin repeat and PH domain1 [Source:MGI Symbol;Acc:MGI:1342335]	1.04629	5.00864e-17	9.81774e-15	up
chr1	72848600	72880199	intron	ENSMUSG00000026185	Igfbp5	insulin-like growth factor binding protein 5 [Source:MGI Symbol;Acc:MGI:96440]	0.473178	2.65256e-31	9.55907e-29	up		chr6	112102200	112106799	Distant-promoter	ENSMUSG00000107893	Gm44192	predicted gene, 44192 [Source:MGI Symbol;Acc:MGI:5690584]	1.04414	5.83309e-16	8.69154e-14	up
chr4	68572000	68578799	Intergenic	ENSMUSG00000086790	Gm12911	predicted gene 12911 [Source:MGI Symbol;Acc:MGI:3652009]	0.562303	5.0981e-08	4.46539e-07	up		chr12	35307000	35309999	promoter-TSS	ENSMUSG00000105488	Gm44396	predicted gene, 44396 [Source:MGI Symbol;Acc:MGI:5690788]	1.04306	1.87493e-13	1.46224e-11	up
chr4	68762800	68772999	intron	ENSMUSG00000028351	Brinp1	bone morphogenic protein/retinoic acid inducible neural specific 1 [Source:MGI Symbol;Acc:MGI:1928478]	0.617923	1.08221e-14	3.39471e-13	up		chr7	115001000	115007199	Intergenic	ENSMUSG00000108722	Gm34225	predicted gene, 34225 [Source:MGI Symbol;Acc:MGI:5593384]	1.04093	2.89288e-20	1.09318e-17	up
chr4	68788600	68800199	intron	ENSMUSG00000028351	Brinp1	bone morphogenic protein/retinoic acid inducible neural specific 1 [Source:MGI Symbol;Acc:MGI:1928478]	0.78626	7.0353e-22	7.1723e-20	up		chr14	25746400	25751399	intron	ENSMUSG00000055538	Zcchc24	zinc finger, CCHC domain containing 24 [Source:MGI Symbol;Acc:MGI:1919168]	1.03689	2.02429e-17	4.39056e-15	up
chr4	68903600	68912999	intron	ENSMUSG00000028351	Brinp1	bone morphogenic protein/retinoic acid inducible neural specific 1 [Source:MGI Symbol;Acc:MGI:1928478]	0.705978	1.12557e-20	9.54844e-19	up		chr3	15946400	15957999	Distant-promoter	ENSMUSG00000103769	Gm7343	predicted gene 7343 [Source:MGI Symbol;Acc:MGI:3648493]	1.03269	3.02923e-29	1.23374e-25	up
chr4	68941600	68955999	intron	ENSMUSG00000028351	Brinp1	bone morphogenic protein/retinoic acid inducible neural specific 1 [Source:MGI Symbol;Acc:MGI:1928478]	0.690396	1.25292e-27	2.88345e-25	up		chr18	88587200	88588799	Intergenic	ENSMUSG00000118352	Gm50401	predicted gene, 50401 [Source:MGI Symbol;Acc:MGI:6303312]	1.03108	5.86125e-11	2.43587e-09	up
chr4	69194800	69196599	Intergenic	ENSMUSG00000065815	Gm24697	predicted gene, 24697 [Source:MGI Symbol;Acc:MGI:5454474]	0.952618	1.80366e-09	2.09752e-08	up		chr2	133359600	133364999	Intergenic	ENSMUSG00000098578	Gm27449	predicted gene, 27449 [Source:MGI Symbol;Acc:MGI:5530831]	1.03108	9.99865e-17	1.81436e-14	up
chr4	69610800	69616399	Intergenic	ENSMUSG00000082998	Gm11221	predicted gene 11221 [Source:MGI Symbol;Acc:MGI:3651633]	1.03062	1.42077e-17	7.32247e-16	up		chr9	114841400	114847599	promoter-TSS	ENSMUSG00000041012	Cmtm8	CKLF-like MARVEL transmembrane domain containing 8 [Source:MGI Symbol;Acc:MGI:2447167]	1.02865	5.70952e-20	1.97436e-17	up
chr4	69737600	69742999	Intergenic	ENSMUSG00000082998	Gm11221	predicted gene 11221 [Source:MGI Symbol;Acc:MGI:3651633]	0.717329	3.67039e-10	4.92578e-09	up		chr8	109230000	109234799	Distant-promoter	ENSMUSG00000097393	D030068K23Rik	RIKEN cDNA D030068K23 gene [Source:MGI Symbol;Acc:MGI:3037424]	1.02817	4.24424e-17	8.59517e-15	up
chr4	70036000	70045399	Distant-promoter	ENSMUSG00000082368	Gm11225	predicted gene 11225 [Source:MGI Symbol;Acc:MGI:3651505]	0.83677	1.54923e-20	1.28151e-18	up		chr1	124884000	124888199	Intergenic	ENSMUSG00000036815	Dpp10	dipeptidylpeptidase 10 [Source:MGI Symbol;Acc:MGI:2442409]	1.02786	1.16373e-15	1.58574e-13	up
chr4	70212000	70231599	exon	ENSMUSG00000039298	Cdk5rap2	CDK5 regulatory subunit associated protein 2 [Source:MGI Symbol;Acc:MGI:2384875]	0.450396	1.05365e-19	7.67744e-18	up		chr13	99027400	99031399	Intergenic	ENSMUSG00000114283	Gm47057	predicted gene, 47057 [Source:MGI Symbol;Acc:MGI:6095766]	1.02768	6.1042e-15	7.05834e-13	up
chr4	70232600	70238599	intron	ENSMUSG00000039298	Cdk5rap2	CDK5 regulatory subunit associated protein 2 [Source:MGI Symbol;Acc:MGI:2384875]	0.547923	7.8114e-08	6.61692e-07	up		chr6	147032400	147036199	TTS	ENSMUSG00000040121	Rep15	RAB15 effector protein [Source:MGI Symbol;Acc:MGI:1913782]	1.02747	3.2061e-14	2.99795e-12	up
chr4	70252000	70268599	intron	ENSMUSG00000039298	Cdk5rap2	CDK5 regulatory subunit associated protein 2 [Source:MGI Symbol;Acc:MGI:2384875]	0.296734	7.66611e-08	6.50333e-07	up		chr1	177734200	177737799	intron	ENSMUSG00000015962	1700016C15Rik	RIKEN cDNA 1700016C15 gene [Source:MGI Symbol;Acc:MGI:1916678]	1.02698	8.88479e-13	5.87855e-11	up
chr4	70269000	70280599	Distant-promoter	ENSMUSG00000039298	Cdk5rap2	CDK5 regulatory subunit associated protein 2 [Source:MGI Symbol;Acc:MGI:2384875]	0.567425	6.31771e-16	2.44748e-14	up		chr4	40004000	40010399	Intergenic	ENSMUSG00000088526	Gm26087	predicted gene, 26087 [Source:MGI Symbol;Acc:MGI:5455864]	1.02322	1.46065e-18	3.99553e-16	up
chr4	70389600	70404599	intron	ENSMUSG00000039298	Cdk5rap2	CDK5 regulatory subunit associated protein 2 [Source:MGI Symbol;Acc:MGI:2384875]	0.397182	5.53658e-13	1.26978e-11	up		chr15	86786600	86790999	Intergenic	ENSMUSG00000116171	4930543I03Rik	RIKEN cDNA 4930543I03 gene [Source:MGI Symbol;Acc:MGI:1922410]	1.02247	3.99137e-17	8.1734e-15	up
chr4	70450800	70455199	intron	ENSMUSG00000088367	Gm26320	predicted gene, 26320 [Source:MGI Symbol;Acc:MGI:5456097]	0.728722	1.43521e-08	1.40819e-07	up		chr6	42888400	42892199	promoter-TSS	ENSMUSG00000043119	Olfr448	olfactory receptor 448 [Source:MGI Symbol;Acc:MGI:3030282]	1.02044	3.01987e-14	2.84559e-12	up
chr4	70488000	70493799	intron	ENSMUSG00000039270	Megf9	multiple EGF-like-domains 9 [Source:MGI Symbol;Acc:MGI:1918264]	0.635047	2.31268e-09	2.63155e-08	up		chr3	34241200	34242999	intron	ENSMUSG00000105265	Sox2ot	SOX2 overlapping transcript (non-protein coding) [Source:MGI Symbol;Acc:MGI:2444112]	1.02044	2.94962e-10	1.01998e-08	up
chr4	70526800	70537399	intron	ENSMUSG00000039270	Megf9	multiple EGF-like-domains 9 [Source:MGI Symbol;Acc:MGI:1918264]	0.272684	1.46504e-07	1.17284e-06	up		chr1	71748800	71754199	Intergenic	ENSMUSG00000100319	Gm5256	predicted gene 5256 [Source:MGI Symbol;Acc:MGI:3644836]	1.01815	2.43053e-15	3.09344e-13	up
chr4	70614600	70622999	Intergenic	ENSMUSG00000039270	Megf9	multiple EGF-like-domains 9 [Source:MGI Symbol;Acc:MGI:1918264]	0.707207	1.01613e-15	3.80645e-14	up		chr7	137902600	137906199	Intergenic	ENSMUSG00000109834	Gm5650	predicted gene 5650 [Source:MGI Symbol;Acc:MGI:3646505]	1.01658	6.71351e-14	5.81072e-12	up
chr4	70780800	70784399	Intergenic	ENSMUSG00000039270	Megf9	multiple EGF-like-domains 9 [Source:MGI Symbol;Acc:MGI:1918264]	0.752681	1.48621e-09	1.75424e-08	up		chr14	76377800	76380799	Intergenic	ENSMUSG00000022010	Tsc22d1	TSC22 domain family, member 1 [Source:MGI Symbol;Acc:MGI:109127]	1.01658	6.71351e-14	5.81072e-12	up
chr4	71764000	71767799	Distant-promoter	ENSMUSG00000066141	Gm11232	predicted gene 11232 [Source:MGI Symbol;Acc:MGI:3651439]	0.762957	2.51071e-08	2.34162e-07	up		chr7	69907800	69911799	Intergenic	ENSMUSG00000109373	Gm44690	predicted gene 44690 [Source:MGI Symbol;Acc:MGI:5753266]	1.01364	2.83412e-14	2.70533e-12	up
chr4	72158000	72172199	Distant-promoter	ENSMUSG00000086027	Gm11250	predicted gene 11250 [Source:MGI Symbol;Acc:MGI:3651181]	0.319251	6.22241e-07	4.40017e-06	up		chr14	66423800	66426599	Intergenic	ENSMUSG00000022044	Stmn4	stathmin-like 4 [Source:MGI Symbol;Acc:MGI:1931224]	1.01338	9.87175e-12	5.00483e-10	up
chr4	72176800	72207799	intron	ENSMUSG00000008305	Tle1	transducin-like enhancer of split 1 [Source:MGI Symbol;Acc:MGI:104636]	0.255244	8.73585e-12	1.60392e-10	up		chr10	88678000	88681799	exon	ENSMUSG00000004359	Spic	Spi-C transcription factor (Spi-1/PU.1 related) [Source:MGI Symbol;Acc:MGI:1341168]	1.01135	7.86757e-13	5.30121e-11	up
chr4	74010800	74015599	promoter-TSS	ENSMUSG00000049122	Frmd3	FERM domain containing 3 [Source:MGI Symbol;Acc:MGI:2442466]	0.887663	5.50275e-23	6.73189e-21	up		chr5	98935200	98941599	intron	ENSMUSG00000029334	Prkg2	protein kinase, cGMP-dependent, type II [Source:MGI Symbol;Acc:MGI:108173]	1.01118	5.41289e-19	1.60008e-16	up
chr1	73035600	73047999	Intergenic	ENSMUSG00000101968	1700027A15Rik	RIKEN cDNA 1700027A15 gene [Source:MGI Symbol;Acc:MGI:1916699]	0.459578	3.40348e-11	5.6057e-10	up		chr10	111572600	111576199	Intergenic	ENSMUSG00000097082	4933440J02Rik	RIKEN cDNA 4933440J02 gene [Source:MGI Symbol;Acc:MGI:1918571]	1.01091	1.19577e-14	1.28537e-12	up
chr4	75559200	75564399	Intergenic	ENSMUSG00000084026	Gm11259	predicted gene 11259 [Source:MGI Symbol;Acc:MGI:3649975]	0.884803	6.791e-15	2.23584e-13	up		chr8	114677800	114683399	intron	ENSMUSG00000089797	Gm16118	predicted gene 16118 [Source:MGI Symbol;Acc:MGI:3801926]	1.01033	2.82736e-18	7.05014e-16	up
chr4	76237800	76240599	intron	ENSMUSG00000028399	Ptprd	protein tyrosine phosphatase, receptor type, D [Source:MGI Symbol;Acc:MGI:97812]	0.680945	1.21683e-06	8.09153e-06	up		chr1	70444000	70448399	intron	ENSMUSG00000104287	Gm37456	predicted gene, 37456 [Source:MGI Symbol;Acc:MGI:5610684]	1.00953	9.60743e-16	1.35446e-13	up
chr1	73049400	73065999	Intergenic	ENSMUSG00000101968	1700027A15Rik	RIKEN cDNA 1700027A15 gene [Source:MGI Symbol;Acc:MGI:1916699]	0.574306	4.23107e-19	2.82201e-17	up		chr16	75964600	75967799	Distant-promoter	ENSMUSG00000022876	Samsn1	SAM domain, SH3 domain and nuclear localization signals, 1 [Source:MGI Symbol;Acc:MGI:1914992]	1.00836	3.31421e-13	2.4394e-11	up
chr4	76350800	76356599	Distant-promoter	ENSMUSG00000028399	Ptprd	protein tyrosine phosphatase, receptor type, D [Source:MGI Symbol;Acc:MGI:97812]	0.70264	2.67751e-10	3.68043e-09	up		chr1	7386600	7389199	Distant-promoter	ENSMUSG00000097797	Gm26901	predicted gene, 26901 [Source:MGI Symbol;Acc:MGI:5477395]	1.00836	2.20143e-11	1.01629e-09	up
chr4	76446800	76454599	promoter-TSS	ENSMUSG00000110373	Gm42303	predicted gene, 42303 [Source:MGI Symbol;Acc:MGI:5625188]	0.455712	5.13149e-14	1.4276e-12	up		chr12	99571800	99576799	intron	ENSMUSG00000114190	4930556H04Rik	RIKEN cDNA 4930556H04 gene [Source:MGI Symbol;Acc:MGI:1923092]	1.00737	6.24095e-18	1.47588e-15	up
chr4	78209400	78214399	promoter-TSS	ENSMUSG00000028399	Ptprd	protein tyrosine phosphatase, receptor type, D [Source:MGI Symbol;Acc:MGI:97812]	0.790482	1.0663e-14	3.34707e-13	up		chr7	115023800	115028199	Distant-promoter	ENSMUSG00000108722	Gm34225	predicted gene, 34225 [Source:MGI Symbol;Acc:MGI:5593384]	1.00599	2.12584e-15	2.78295e-13	up
chr4	80047200	80050399	Intergenic	ENSMUSG00000083219	Gm11410	predicted gene 11410 [Source:MGI Symbol;Acc:MGI:3652015]	1.03508	5.538e-12	1.05816e-10	up		chr4	62278600	62284999	Distant-promoter	ENSMUSG00000066152	Slc31a2	solute carrier family 31, member 2 [Source:MGI Symbol;Acc:MGI:1333844]	1.00537	5.16317e-23	4.02673e-20	up
chr4	80513200	80518999	Intergenic	ENSMUSG00000082555	Gm11406	predicted gene 11406 [Source:MGI Symbol;Acc:MGI:3651132]	0.656417	1.75417e-10	2.50224e-09	up		chr2	54424800	54428399	Distant-promoter	ENSMUSG00000060988	Galnt13	polypeptide N-acetylgalactosaminyltransferase 13 [Source:MGI Symbol;Acc:MGI:2139447]	1.00233	4.70166e-15	5.55933e-13	up
chr4	80764400	80770199	Intergenic	ENSMUSG00000005994	Tyrp1	tyrosinase-related protein 1 [Source:MGI Symbol;Acc:MGI:98881]	0.720672	4.30932e-10	5.70826e-09	up		chr10	73824600	73827599	intron	ENSMUSG00000052613	Pcdh15	protocadherin 15 [Source:MGI Symbol;Acc:MGI:1891428]	1.00211	3.88861e-12	2.19626e-10	up
chr1	73074600	73080599	Intergenic	ENSMUSG00000101968	1700027A15Rik	RIKEN cDNA 1700027A15 gene [Source:MGI Symbol;Acc:MGI:1916699]	0.578453	1.65748e-07	1.31277e-06	up		chr15	58322000	58323599	exon	ENSMUSG00000022357	Klhl38	kelch-like 38 [Source:MGI Symbol;Acc:MGI:3045310]	1.0017	3.3262e-09	8.58604e-08	up
chr4	80785400	80788799	Intergenic	ENSMUSG00000005994	Tyrp1	tyrosinase-related protein 1 [Source:MGI Symbol;Acc:MGI:98881]	1.66722	3.58647e-29	9.75016e-27	up		chr5	115868400	115873999	exon	ENSMUSG00000106869	Gm42473	predicted gene 42473 [Source:MGI Symbol;Acc:MGI:5662610]	1.00071	2.47097e-14	2.37726e-12	up
chr4	80827400	80832799	Distant-promoter	ENSMUSG00000005994	Tyrp1	tyrosinase-related protein 1 [Source:MGI Symbol;Acc:MGI:98881]	0.615583	2.9256e-07	2.21147e-06	up		chr1	121421000	121423599	Distant-promoter	ENSMUSG00000026339	Ccdc93	coiled-coil domain containing 93 [Source:MGI Symbol;Acc:MGI:1918079]	0.999962	2.05943e-11	9.60414e-10	up
chr4	80854200	80856999	Intergenic	ENSMUSG00000005994	Tyrp1	tyrosinase-related protein 1 [Source:MGI Symbol;Acc:MGI:98881]	1.34118	5.61403e-23	6.82313e-21	up		chr8	89731600	89737399	Intergenic	ENSMUSG00000088883	Gm24212	predicted gene, 24212 [Source:MGI Symbol;Acc:MGI:5453989]	0.999751	1.5896e-16	2.66058e-14	up
chr4	80862600	80871399	Intergenic	ENSMUSG00000005994	Tyrp1	tyrosinase-related protein 1 [Source:MGI Symbol;Acc:MGI:98881]	0.659728	8.31143e-13	1.8576e-11	up		chr6	6166400	6169599	intron	ENSMUSG00000015112	Slc25a13	solute carrier family 25 (mitochondrial carrier, adenine nucleotide translocator), member 13 [Source:MGI Symbol;Acc:MGI:1354721]	0.994559	3.62311e-12	2.05581e-10	up
chr4	80910400	80926599	intron	ENSMUSG00000048706	Lurap1l	leucine rich adaptor protein 1-like [Source:MGI Symbol;Acc:MGI:106510]	0.416771	4.15046e-14	1.17008e-12	up		chr14	59194800	59198799	Distant-promoter	ENSMUSG00000035469	Rcbtb1	regulator of chromosome condensation (RCC1) and BTB (POZ) domain containing protein 1 [Source:MGI Symbol;Acc:MGI:1918580]	0.994559	2.87889e-13	2.16241e-11	up
chr4	80930400	80947799	intron	ENSMUSG00000099273	Gm27452	predicted gene, 27452 [Source:MGI Symbol;Acc:MGI:5530834]	0.795077	3.19683e-31	1.14318e-28	up		chr2	169310600	169312799	Intergenic	ENSMUSG00000085369	9430093N23Rik	RIKEN cDNA 9430093N23 gene [Source:MGI Symbol;Acc:MGI:1924612]	0.994559	5.82389e-10	1.87259e-08	up
chr4	81245400	81256799	Intergenic	ENSMUSG00000028402	Mpdz	multiple PDZ domain protein [Source:MGI Symbol;Acc:MGI:1343489]	0.493526	7.00725e-11	1.08911e-09	up		chr2	26106800	26113599	intron	ENSMUSG00000026932	Nacc2	nucleus accumbens associated 2, BEN and BTB (POZ) domain containing [Source:MGI Symbol;Acc:MGI:1915241]	0.992901	6.20355e-17	1.16911e-14	up
chr1	73087600	73090399	Intergenic	ENSMUSG00000101968	1700027A15Rik	RIKEN cDNA 1700027A15 gene [Source:MGI Symbol;Acc:MGI:1916699]	0.803241	2.43441e-08	2.27662e-07	up		chr3	127891000	127894999	intron	ENSMUSG00000050549	Fam241a	family with sequence similarity 241, member A [Source:MGI Symbol;Acc:MGI:1917867]	0.992901	6.20355e-17	1.16911e-14	up
chr4	81320600	81328799	intron	ENSMUSG00000028402	Mpdz	multiple PDZ domain protein [Source:MGI Symbol;Acc:MGI:1343489]	0.399301	4.47421e-07	3.25912e-06	up		chr4	63422600	63425799	intron	ENSMUSG00000039137	Whrn	whirlin [Source:MGI Symbol;Acc:MGI:2682003]	0.992423	1.20831e-13	9.84236e-12	up
chr4	81329800	81335999	intron	ENSMUSG00000028402	Mpdz	multiple PDZ domain protein [Source:MGI Symbol;Acc:MGI:1343489]	0.454628	1.03494e-06	6.98546e-06	up		chr9	32714800	32720399	Distant-promoter	ENSMUSG00000098843	Gm27240	predicted gene 27240 [Source:MGI Symbol;Acc:MGI:5521083]	0.989505	1.36481e-16	2.35978e-14	up
chr4	81359600	81365799	intron	ENSMUSG00000028402	Mpdz	multiple PDZ domain protein [Source:MGI Symbol;Acc:MGI:1343489]	0.89817	9.99689e-17	4.49454e-15	up		chr5	67774000	67776599	TTS	ENSMUSG00000037685	Atp8a1	ATPase, aminophospholipid transporter (APLT), class I, type 8A, member 1 [Source:MGI Symbol;Acc:MGI:1330848]	0.988856	1.01836e-10	3.92926e-09	up
chr4	81421600	81426999	Distant-promoter	ENSMUSG00000028402	Mpdz	multiple PDZ domain protein [Source:MGI Symbol;Acc:MGI:1343489]	0.529803	8.78769e-07	6.01608e-06	up		chr13	74805800	74808999	intron	ENSMUSG00000021585	Cast	calpastatin [Source:MGI Symbol;Acc:MGI:1098236]	0.988016	2.66971e-13	2.0177e-11	up
chr4	81428000	81433999	Distant-promoter	ENSMUSG00000028402	Mpdz	multiple PDZ domain protein [Source:MGI Symbol;Acc:MGI:1343489]	0.550696	3.28497e-08	2.99024e-07	up		chr16	72501800	72506999	intron	ENSMUSG00000022883	Robo1	roundabout guidance receptor 1 [Source:MGI Symbol;Acc:MGI:1274781]	0.987495	7.14618e-16	1.05198e-13	up
chr1	12778600	12786799	Distant-promoter	ENSMUSG00000016918	Sulf1	sulfatase 1 [Source:MGI Symbol;Acc:MGI:2138563]	0.598566	5.11235e-12	9.81673e-11	up		chr8	108923400	108928599	Distant-promoter	ENSMUSG00000093697	Gm20686	predicted gene 20686 [Source:MGI Symbol;Acc:MGI:5313133]	0.985885	8.1607e-19	2.33696e-16	up
chr1	73169000	73170999	Intergenic	ENSMUSG00000102266	Gm38106	predicted gene, 38106 [Source:MGI Symbol;Acc:MGI:5611334]	0.86147	4.73079e-08	4.16406e-07	up		chr3	126667000	126672799	promoter-TSS	ENSMUSG00000086679	Gm15551	predicted gene 15551 [Source:MGI Symbol;Acc:MGI:3783000]	0.984586	1.26016e-16	2.2423e-14	up
chr4	81439800	81445399	promoter-TSS	ENSMUSG00000028402	Mpdz	multiple PDZ domain protein [Source:MGI Symbol;Acc:MGI:1343489]	0.566201	2.41628e-10	3.35007e-09	up		chr2	60745400	60749599	Intergenic	ENSMUSG00000026970	Rbms1	RNA binding motif, single stranded interacting protein 1 [Source:MGI Symbol;Acc:MGI:1861774]	0.983779	1.57171e-15	2.10259e-13	up
chr4	81561200	81569799	Intergenic	ENSMUSG00000081391	Gm11765	predicted gene 11765 [Source:MGI Symbol;Acc:MGI:3651002]	0.478247	1.73909e-10	2.48454e-09	up		chr18	79860600	79864199	promoter-TSS	ENSMUSG00000117963	Gm19062	predicted gene, 19062 [Source:MGI Symbol;Acc:MGI:5011247]	0.983418	5.89497e-13	4.10019e-11	up
chr4	81579000	81584199	Intergenic	ENSMUSG00000083385	Gm11411	predicted gene 11411 [Source:MGI Symbol;Acc:MGI:3650904]	0.770074	1.84873e-13	4.68358e-12	up		chr13	114558000	114562199	Intergenic	ENSMUSG00000093072	Gm25950	predicted gene, 25950 [Source:MGI Symbol;Acc:MGI:5455727]	0.981697	2.46805e-13	1.86914e-11	up
chr4	81868600	81873199	Intergenic	ENSMUSG00000084718	n-R5s187	nuclear encoded rRNA 5S 187 [Source:MGI Symbol;Acc:MGI:4422052]	0.650349	4.15146e-07	3.04742e-06	up		chr13	17482000	17489199	intron	ENSMUSG00000094665	Gm24873	predicted gene, 24873 [Source:MGI Symbol;Acc:MGI:5454650]	0.980811	9.33089e-18	2.1785e-15	up
chr1	73224600	73228399	Distant-promoter	ENSMUSG00000102266	Gm38106	predicted gene, 38106 [Source:MGI Symbol;Acc:MGI:5611334]	0.973082	1.10026e-13	2.90372e-12	up		chr11	44051800	44059399	intron	ENSMUSG00000087172	Gm12153	predicted gene 12153 [Source:MGI Symbol;Acc:MGI:3649294]	0.98001	1.46077e-26	2.43384e-23	up
chr4	82131600	82134999	Intergenic	ENSMUSG00000085022	Gm5860	predicted gene 5860 [Source:MGI Symbol;Acc:MGI:3646172]	0.666314	6.06591e-07	4.29702e-06	up		chr5	128195600	128198999	intron	ENSMUSG00000104581	Gm42497	predicted gene 42497 [Source:MGI Symbol;Acc:MGI:5662634]	0.977045	5.43953e-13	3.80508e-11	up
chr4	82424200	82487399	intron	ENSMUSG00000084595	n-R5s188	nuclear encoded rRNA 5S 188 [Source:MGI Symbol;Acc:MGI:4422053]	0.206229	1.46181e-16	6.39293e-15	up		chr18	21055600	21058799	Distant-promoter	ENSMUSG00000024313	Mep1b	meprin 1 beta [Source:MGI Symbol;Acc:MGI:96964]	0.976794	1.64524e-11	7.84217e-10	up
chr4	82487600	82523399	promoter-TSS	ENSMUSG00000008575	Nfib	nuclear factor I/B [Source:MGI Symbol;Acc:MGI:103188]	0.376131	2.87028e-36	1.68903e-33	up		chr3	34889000	34895999	Intergenic	ENSMUSG00000098862	Mir6378	microRNA 6378 [Source:MGI Symbol;Acc:MGI:5531088]	0.976637	2.90207e-19	9.25003e-17	up
chr4	82526000	82547199	intron	ENSMUSG00000087413	Gm11266	predicted gene 11266 [Source:MGI Symbol;Acc:MGI:3649705]	0.336662	1.43712e-15	5.23169e-14	up		chr2	34391800	34397399	Distant-promoter	ENSMUSG00000038696	Mapkap1	mitogen-activated protein kinase associated protein 1 [Source:MGI Symbol;Acc:MGI:2444554]	0.973599	1.33124e-15	1.79399e-13	up
chr4	82581400	82598799	Distant-promoter	ENSMUSG00000084851	Gm11267	predicted gene 11267 [Source:MGI Symbol;Acc:MGI:3649847]	0.510379	9.07878e-19	5.70343e-17	up		chr6	137315200	137318399	intron	ENSMUSG00000030223	Ptpro	protein tyrosine phosphatase, receptor type, O [Source:MGI Symbol;Acc:MGI:1097152]	0.972191	1.19799e-12	7.68369e-11	up
chr4	82640800	82646999	intron	ENSMUSG00000084357	Gm11268	predicted gene 11268 [Source:MGI Symbol;Acc:MGI:3649856]	0.650056	2.65715e-11	4.46344e-10	up		chr7	50563200	50566599	intron	ENSMUSG00000085265	Nell1os	NEL-like 1, opposite strand [Source:MGI Symbol;Acc:MGI:1920765]	0.972191	1.19799e-12	7.68369e-11	up
chr4	82689200	82695199	promoter-TSS	ENSMUSG00000086293	Gm11269	predicted gene 11269 [Source:MGI Symbol;Acc:MGI:3649855]	0.63876	2.0626e-11	3.53954e-10	up		chr13	118586600	118590199	Distant-promoter	ENSMUSG00000114485	Gm47330	predicted gene, 47330 [Source:MGI Symbol;Acc:MGI:6096218]	0.967121	2.63637e-12	1.56369e-10	up
chr4	82696200	82701199	intron	ENSMUSG00000086293	Gm11269	predicted gene 11269 [Source:MGI Symbol;Acc:MGI:3649855]	0.79734	5.1465e-12	9.87822e-11	up		chr17	37942600	37946599	Distant-promoter	ENSMUSG00000092513	Gm20542	predicted gene 20542 [Source:MGI Symbol;Acc:MGI:5142007]	0.96599	1.10008e-12	7.0867e-11	up
chr4	82846400	82863799	Distant-promoter	ENSMUSG00000028403	Zdhhc21	zinc finger, DHHC domain containing 21 [Source:MGI Symbol;Acc:MGI:1915518]	0.246823	1.3472e-06	8.88346e-06	up		chr11	40697600	40698999	Distant-promoter	ENSMUSG00000042032	Mat2b	methionine adenosyltransferase II, beta [Source:MGI Symbol;Acc:MGI:1913667]	0.965631	1.43765e-08	3.11265e-07	up
chr4	82986000	82995399	Distant-promoter	ENSMUSG00000059049	Frem1	Fras1 related extracellular matrix protein 1 [Source:MGI Symbol;Acc:MGI:2670972]	0.661569	1.24883e-15	4.61125e-14	up		chr15	12940200	12942799	Distant-promoter	ENSMUSG00000115807	Gm49100	predicted gene, 49100 [Source:MGI Symbol;Acc:MGI:6118496]	0.965197	8.02484e-11	3.19382e-09	up
chr4	83017000	83023999	intron	ENSMUSG00000059049	Frem1	Fras1 related extracellular matrix protein 1 [Source:MGI Symbol;Acc:MGI:2670972]	0.493664	2.87342e-08	2.65065e-07	up		chr8	31325800	31329799	Intergenic	ENSMUSG00000110133	Gm8168	predicted gene 8168 [Source:MGI Symbol;Acc:MGI:3648130]	0.964942	4.59157e-13	3.26804e-11	up
chr4	83044800	83053599	intron	ENSMUSG00000059049	Frem1	Fras1 related extracellular matrix protein 1 [Source:MGI Symbol;Acc:MGI:2670972]	0.580649	7.41319e-16	2.83408e-14	up		chr12	39973400	39979599	Intergenic	ENSMUSG00000114147	Gm18939	predicted gene, 18939 [Source:MGI Symbol;Acc:MGI:5011124]	0.964569	9.34603e-20	3.17203e-17	up
chr4	83166400	83176999	Intergenic	ENSMUSG00000083245	Gm11185	predicted gene 11185 [Source:MGI Symbol;Acc:MGI:3650877]	0.56583	9.07718e-13	2.01808e-11	up		chr3	50216800	50219799	intron	ENSMUSG00000102167	Gm2345	predicted gene 2345 [Source:MGI Symbol;Acc:MGI:3780515]	0.96397	3.34083e-11	1.48795e-09	up
chr4	83180000	83187599	Distant-promoter	ENSMUSG00000083245	Gm11185	predicted gene 11185 [Source:MGI Symbol;Acc:MGI:3650877]	0.636496	2.83634e-11	4.74045e-10	up		chr3	96595000	96599199	intron	ENSMUSG00000049097	Ankrd34a	ankyrin repeat domain 34A [Source:MGI Symbol;Acc:MGI:3617846]	0.96397	1.11759e-15	1.54586e-13	up
chr4	83228800	83240799	Distant-promoter	ENSMUSG00000038172	Ttc39b	tetratricopeptide repeat domain 39B [Source:MGI Symbol;Acc:MGI:1917113]	0.349277	8.36058e-07	5.75206e-06	up		chr10	34421600	34423599	Distant-promoter	ENSMUSG00000039480	Nt5dc1	5'-nucleotidase domain containing 1 [Source:MGI Symbol;Acc:MGI:2442446]	0.962497	2.47198e-09	6.56123e-08	up
chr4	83482800	83491599	promoter-TSS	ENSMUSG00000028484	Psip1	PC4 and SFRS1 interacting protein 1 [Source:MGI Symbol;Acc:MGI:2142116]	0.413994	1.41019e-09	1.67451e-08	up		chr10	89282400	89286799	intron	ENSMUSG00000035189	Ano4	anoctamin 4 [Source:MGI Symbol;Acc:MGI:2443344]	0.962223	3.34419e-14	3.09549e-12	up
chr4	85225800	85230599	intron	ENSMUSG00000081862	Gm12413	predicted gene 12413 [Source:MGI Symbol;Acc:MGI:3650373]	0.990586	4.46959e-15	1.51777e-13	up		chr1	173055600	173059399	Distant-promoter	ENSMUSG00000106730	Gm42472	predicted gene 42472 [Source:MGI Symbol;Acc:MGI:5662609]	0.960001	1.00737e-12	6.57031e-11	up
chr4	85254400	85262999	Distant-promoter	ENSMUSG00000081862	Gm12413	predicted gene 12413 [Source:MGI Symbol;Acc:MGI:3650373]	0.398817	1.18379e-06	7.89219e-06	up		chr14	34361400	34363999	Distant-promoter	ENSMUSG00000043681	Fam25c	family with sequence similarity 25, member C [Source:MGI Symbol;Acc:MGI:1916384]	0.960001	4.26028e-10	1.42612e-08	up
chr4	85308600	85311599	intron	ENSMUSG00000081862	Gm12413	predicted gene 12413 [Source:MGI Symbol;Acc:MGI:3650373]	0.896909	5.24858e-11	8.35745e-10	up		chr1	4456200	4462599	Intergenic	ENSMUSG00000025902	Sox17	SRY (sex determining region Y)-box 17 [Source:MGI Symbol;Acc:MGI:107543]	0.959455	2.51967e-18	6.45863e-16	up
chr4	85333400	85338999	intron	ENSMUSG00000028488	Sh3gl2	SH3-domain GRB2-like 2 [Source:MGI Symbol;Acc:MGI:700009]	0.618881	4.23682e-07	3.10517e-06	up		chr1	19059600	19062399	Distant-promoter	ENSMUSG00000099433	Gm28344	predicted gene 28344 [Source:MGI Symbol;Acc:MGI:5579050]	0.957967	7.35835e-11	2.96396e-09	up
chr4	85405000	85406999	intron	ENSMUSG00000028488	Sh3gl2	SH3-domain GRB2-like 2 [Source:MGI Symbol;Acc:MGI:700009]	0.806229	5.63958e-08	4.89722e-07	up		chrX	97072400	97073999	intron	ENSMUSG00000031212	Pgr15l	G protein-coupled receptor 15-like [Source:MGI Symbol;Acc:MGI:2676330]	0.957084	3.19941e-08	6.24464e-07	up
chr4	85513200	85515199	promoter-TSS	ENSMUSG00000066113	Adamtsl1	ADAMTS-like 1 [Source:MGI Symbol;Acc:MGI:1924989]	0.928371	6.34117e-11	9.94562e-10	up		chr18	9291800	9296399	Distant-promoter	ENSMUSG00000117644	Gm50053	predicted gene, 50053 [Source:MGI Symbol;Acc:MGI:6275367]	0.956471	1.2756e-14	1.35922e-12	up
chr4	85762600	85769599	intron	ENSMUSG00000088122	Gm26069	predicted gene, 26069 [Source:MGI Symbol;Acc:MGI:5455846]	0.668825	1.63725e-09	1.92057e-08	up		chr11	57680600	57688199	intron	ENSMUSG00000086933	4933426K07Rik	RIKEN cDNA 4933426K07 gene [Source:MGI Symbol;Acc:MGI:1918404]	0.956276	5.72652e-21	2.44076e-18	up
chr4	86276400	86281399	intron	ENSMUSG00000066113	Adamtsl1	ADAMTS-like 1 [Source:MGI Symbol;Acc:MGI:1924989]	0.654537	1.39418e-11	2.46154e-10	up		chr3	142575000	142579799	Intergenic	ENSMUSG00000028268	Gbp3	guanylate binding protein 3 [Source:MGI Symbol;Acc:MGI:1926263]	0.955534	5.30173e-12	2.85787e-10	up
chr1	73803400	73809999	intron	ENSMUSG00000101344	Gm29183	predicted gene 29183 [Source:MGI Symbol;Acc:MGI:5579889]	0.537581	7.19845e-07	5.02918e-06	up		chr15	3144000	3148399	intron	ENSMUSG00000115013	Gm49231	predicted gene, 49231 [Source:MGI Symbol;Acc:MGI:6118692]	0.953628	3.83514e-13	2.7782e-11	up
chr4	86335400	86342999	intron	ENSMUSG00000066113	Adamtsl1	ADAMTS-like 1 [Source:MGI Symbol;Acc:MGI:1924989]	0.550348	2.24555e-08	2.11832e-07	up		chr1	191278600	191280999	intron	ENSMUSG00000103174	Gm37168	predicted gene, 37168 [Source:MGI Symbol;Acc:MGI:5610396]	0.95233	3.90072e-10	1.31416e-08	up
chr4	86522600	86526199	intron	ENSMUSG00000028492	Saxo1	stabilizer of axonemal microtubules 1 [Source:MGI Symbol;Acc:MGI:1923061]	0.825506	3.12787e-11	5.19316e-10	up		chr15	59769200	59777199	Intergenic	ENSMUSG00000115426	Gm19510	predicted gene, 19510 [Source:MGI Symbol;Acc:MGI:5011695]	0.951031	1.53314e-19	5.0176e-17	up
chr4	86555800	86560599	promoter-TSS	ENSMUSG00000028492	Saxo1	stabilizer of axonemal microtubules 1 [Source:MGI Symbol;Acc:MGI:1923061]	0.878618	1.19489e-13	3.12771e-12	up		chr5	136588400	136591599	Intergenic	ENSMUSG00000029705	Cux1	cut-like homeobox 1 [Source:MGI Symbol;Acc:MGI:88568]	0.949948	1.16226e-11	5.80415e-10	up
chr4	86572200	86580999	exon	ENSMUSG00000070934	Rraga	Ras-related GTP binding A [Source:MGI Symbol;Acc:MGI:1915691]	0.367656	1.95207e-10	2.75745e-09	up		chr6	137494800	137501199	intron	ENSMUSG00000015766	Eps8	epidermal growth factor receptor pathway substrate 8 [Source:MGI Symbol;Acc:MGI:104684]	0.949784	1.47944e-16	2.51641e-14	up
chr1	12788200	12793399	intron	ENSMUSG00000016918	Sulf1	sulfatase 1 [Source:MGI Symbol;Acc:MGI:2138563]	0.825383	1.4605e-10	2.12307e-09	up		chr3	142581800	142587199	Distant-promoter	ENSMUSG00000040264	Gbp2b	guanylate binding protein 2b [Source:MGI Symbol;Acc:MGI:95666]	0.949784	1.47944e-16	2.51641e-14	up
chr1	73822600	73832199	intron	ENSMUSG00000101344	Gm29183	predicted gene 29183 [Source:MGI Symbol;Acc:MGI:5579889]	0.418975	2.64118e-10	3.63372e-09	up		chr15	59662400	59669199	Intergenic	ENSMUSG00000115010	Gm20150	predicted gene, 20150 [Source:MGI Symbol;Acc:MGI:5012335]	0.948891	1.0824e-17	2.47971e-15	up
chr4	86926200	86933999	promoter-TSS	ENSMUSG00000038007	Acer2	alkaline ceramidase 2 [Source:MGI Symbol;Acc:MGI:1920932]	0.63958	5.07476e-13	1.17342e-11	up		chr2	127702200	127705999	TTS	ENSMUSG00000087162	Gm14244	predicted gene 14244 [Source:MGI Symbol;Acc:MGI:3651251]	0.948243	3.49236e-13	2.55005e-11	up
chr4	86987600	86991999	exon	ENSMUSG00000037996	Slc24a2	solute carrier family 24 (sodium/potassium/calcium exchanger), member 2 [Source:MGI Symbol;Acc:MGI:1923626]	0.654095	8.42415e-09	8.59951e-08	up		chr6	129236800	129238599	promoter-TSS	ENSMUSG00000097354	2310001H17Rik	RIKEN cDNA 2310001H17 gene [Source:MGI Symbol;Acc:MGI:1923682]	0.946196	5.0109e-09	1.23437e-07	up
chr4	87001000	87011199	intron	ENSMUSG00000037996	Slc24a2	solute carrier family 24 (sodium/potassium/calcium exchanger), member 2 [Source:MGI Symbol;Acc:MGI:1923626]	0.470944	1.04398e-07	8.61191e-07	up		chr5	54182800	54184799	Intergenic	ENSMUSG00000039156	Stim2	stromal interaction molecule 2 [Source:MGI Symbol;Acc:MGI:2151156]	0.945355	8.5872e-10	2.62961e-08	up
chr4	87012400	87029999	Distant-promoter	ENSMUSG00000037996	Slc24a2	solute carrier family 24 (sodium/potassium/calcium exchanger), member 2 [Source:MGI Symbol;Acc:MGI:1923626]	0.623404	1.27607e-24	1.95137e-22	up		chr7	68239000	68241799	intron	ENSMUSG00000030553	Pgpep1l	pyroglutamyl-peptidase I-like [Source:MGI Symbol;Acc:MGI:1925694]	0.944373	6.12802e-11	2.53238e-09	up
chr4	87035400	87038799	intron	ENSMUSG00000037996	Slc24a2	solute carrier family 24 (sodium/potassium/calcium exchanger), member 2 [Source:MGI Symbol;Acc:MGI:1923626]	0.779082	3.04469e-09	3.38738e-08	up		chr13	110325200	110328399	Intergenic	ENSMUSG00000045609	Gm5455	predicted pseudogene 5455 [Source:MGI Symbol;Acc:MGI:3646920]	0.944373	6.12802e-11	2.53238e-09	up
chr4	87045800	87071799	intron	ENSMUSG00000037996	Slc24a2	solute carrier family 24 (sodium/potassium/calcium exchanger), member 2 [Source:MGI Symbol;Acc:MGI:1923626]	0.757136	1.70558e-47	2.64297e-44	up		chr15	56101200	56104199	Intergenic	ENSMUSG00000115678	Gm49212	predicted gene, 49212 [Source:MGI Symbol;Acc:MGI:6118665]	0.944373	6.12802e-11	2.53238e-09	up
chr4	87119600	87128599	intron	ENSMUSG00000037996	Slc24a2	solute carrier family 24 (sodium/potassium/calcium exchanger), member 2 [Source:MGI Symbol;Acc:MGI:1923626]	0.827087	1.09537e-20	9.3434e-19	up		chr4	17674200	17679199	Distant-promoter	ENSMUSG00000085478	Gm11851	predicted gene 11851 [Source:MGI Symbol;Acc:MGI:3652014]	0.943852	1.05783e-11	5.33355e-10	up
chr4	87152000	87161599	intron	ENSMUSG00000037996	Slc24a2	solute carrier family 24 (sodium/potassium/calcium exchanger), member 2 [Source:MGI Symbol;Acc:MGI:1923626]	0.604695	1.1396e-11	2.0439e-10	up		chr8	83728000	83731999	Distant-promoter	ENSMUSG00000002885	Adgre5	adhesion G protein-coupled receptor E5 [Source:MGI Symbol;Acc:MGI:1347095]	0.942857	1.32209e-13	1.07215e-11	up
chr4	87195800	87202799	intron	ENSMUSG00000037996	Slc24a2	solute carrier family 24 (sodium/potassium/calcium exchanger), member 2 [Source:MGI Symbol;Acc:MGI:1923626]	0.585247	2.57483e-08	2.39709e-07	up		chr1	176248000	176254199	intron	ENSMUSG00000055214	Pld5	phospholipase D family, member 5 [Source:MGI Symbol;Acc:MGI:2442056]	0.942698	5.51097e-14	4.86758e-12	up
chr4	87209400	87212999	intron	ENSMUSG00000037996	Slc24a2	solute carrier family 24 (sodium/potassium/calcium exchanger), member 2 [Source:MGI Symbol;Acc:MGI:1923626]	0.63244	4.91487e-08	4.31506e-07	up		chr8	27425000	27426999	Distant-promoter	ENSMUSG00000065367	Gm24410	predicted gene, 24410 [Source:MGI Symbol;Acc:MGI:5454187]	0.937975	7.81507e-10	2.41536e-08	up
chr4	87220200	87232799	intron	ENSMUSG00000037996	Slc24a2	solute carrier family 24 (sodium/potassium/calcium exchanger), member 2 [Source:MGI Symbol;Acc:MGI:1923626]	0.834298	9.63108e-31	3.17539e-28	up		chr11	26764800	26770399	Distant-promoter	ENSMUSG00000069939	Gm12070	predicted gene 12070 [Source:MGI Symbol;Acc:MGI:3650751]	0.937975	8.68328e-15	9.67434e-13	up
chr4	88029400	88040399	TTS	ENSMUSG00000084809	Gm12631	predicted gene 12631 [Source:MGI Symbol;Acc:MGI:3650969]	0.31901	1.06578e-06	7.16706e-06	up		chr11	40365800	40369799	Intergenic	ENSMUSG00000082295	Gm12133	predicted gene 12133 [Source:MGI Symbol;Acc:MGI:3651511]	0.937975	3.99196e-12	2.23739e-10	up
chr4	88343400	88349999	exon	ENSMUSG00000038368	Focad	focadhesin [Source:MGI Symbol;Acc:MGI:2676921]	0.643414	8.82938e-10	1.09252e-08	up		chr15	52522400	52523599	Intergenic	ENSMUSG00000094481	Gm23267	predicted gene, 23267 [Source:MGI Symbol;Acc:MGI:5453044]	0.937975	1.58044e-07	2.54642e-06	up
chr4	89636800	89640799	Intergenic	ENSMUSG00000043753	Dmrta1	doublesex and mab-3 related transcription factor like family A1 [Source:MGI Symbol;Acc:MGI:2653627]	0.908224	2.73184e-11	4.58144e-10	up		chr16	5727200	5730599	Intergenic	ENSMUSG00000008658	Rbfox1	RNA binding protein, fox-1 homolog (C. elegans) 1 [Source:MGI Symbol;Acc:MGI:1926224]	0.937975	9.60322e-12	4.89577e-10	up
chr4	91144000	91146199	Distant-promoter	ENSMUSG00000081876	Gm12644	predicted gene 12644 [Source:MGI Symbol;Acc:MGI:3649677]	0.834782	7.99474e-08	6.75437e-07	up		chr16	57403200	57405799	intron	ENSMUSG00000043336	Filip1l	filamin A interacting protein 1-like [Source:MGI Symbol;Acc:MGI:1925999]	0.937975	1.34205e-10	5.0248e-09	up
chr4	94587200	94593599	Distant-promoter	ENSMUSG00000028577	Plaa	phospholipase A2, activating protein [Source:MGI Symbol;Acc:MGI:104810]	0.608886	1.02018e-08	1.0241e-07	up		chr12	110111400	110115599	Intergenic	ENSMUSG00000113868	Gm34719	predicted gene, 34719 [Source:MGI Symbol;Acc:MGI:5593878]	0.932719	1.5029e-12	9.41689e-11	up
chr4	95575000	95592799	Distant-promoter	ENSMUSG00000028573	Fggy	FGGY carbohydrate kinase domain containing [Source:MGI Symbol;Acc:MGI:1922828]	0.427621	3.85827e-11	6.30895e-10	up		chr1	166089400	166096199	TTS	ENSMUSG00000102484	Gm37923	predicted gene, 37923 [Source:MGI Symbol;Acc:MGI:5611151]	0.931402	1.14681e-18	3.16062e-16	up
chr4	95622600	95627999	intron	ENSMUSG00000028573	Fggy	FGGY carbohydrate kinase domain containing [Source:MGI Symbol;Acc:MGI:1922828]	0.653058	4.26219e-09	4.60257e-08	up		chr15	25462600	25465199	intron	ENSMUSG00000115729	Gm48957	predicted gene, 48957 [Source:MGI Symbol;Acc:MGI:6118287]	0.931249	2.93556e-10	1.01608e-08	up
chr4	95643000	95655399	intron	ENSMUSG00000028573	Fggy	FGGY carbohydrate kinase domain containing [Source:MGI Symbol;Acc:MGI:1922828]	0.457015	8.57147e-11	1.3099e-09	up		chr4	58440800	58443999	Distant-promoter	ENSMUSG00000093293	Mir3095	microRNA 3095 [Source:MGI Symbol;Acc:MGI:4834310]	0.93092	7.08978e-10	2.21927e-08	up
chr4	95726400	95754399	intron	ENSMUSG00000028573	Fggy	FGGY carbohydrate kinase domain containing [Source:MGI Symbol;Acc:MGI:1922828]	0.33488	3.3151e-14	9.5131e-13	up		chr14	78017200	78024399	intron	ENSMUSG00000115517	Gm48954	predicted gene, 48954 [Source:MGI Symbol;Acc:MGI:6118282]	0.930294	3.00998e-23	2.4518e-20	up
chr4	95911800	95932999	intron	ENSMUSG00000044125	9530080O11Rik	RIKEN cDNA 9530080O11 gene [Source:MGI Symbol;Acc:MGI:2441751]	0.292056	6.64429e-07	4.6715e-06	up		chr8	125727800	125733399	intron	ENSMUSG00000031851	Ntpcr	nucleoside-triphosphatase, cancer-related [Source:MGI Symbol;Acc:MGI:1913816]	0.929938	1.23355e-15	1.67466e-13	up
chr4	97645800	97653799	intron	ENSMUSG00000048747	E130114P18Rik	RIKEN cDNA E130114P18 gene [Source:MGI Symbol;Acc:MGI:2442873]	0.391601	1.15283e-06	7.70895e-06	up		chr17	67340000	67345999	intron	ENSMUSG00000033278	Ptprm	protein tyrosine phosphatase, receptor type, M [Source:MGI Symbol;Acc:MGI:102694]	0.928637	9.78791e-14	8.20998e-12	up
chr4	97747600	97800799	intron	ENSMUSG00000028565	Nfia	nuclear factor I/A [Source:MGI Symbol;Acc:MGI:108056]	0.175211	3.91129e-13	9.27695e-12	up		chr3	97408800	97412999	exon	ENSMUSG00000051392	Olfr1402	olfactory receptor 1402 [Source:MGI Symbol;Acc:MGI:3031236]	0.927633	1.35752e-12	8.59411e-11	up
chr4	97823200	97849399	intron	ENSMUSG00000028565	Nfia	nuclear factor I/A [Source:MGI Symbol;Acc:MGI:108056]	0.232019	6.14317e-09	6.44949e-08	up		chr14	118522400	118526799	intron	ENSMUSG00000032849	Abcc4	ATP-binding cassette, sub-family C (CFTR/MRP), member 4 [Source:MGI Symbol;Acc:MGI:2443111]	0.927249	3.26512e-12	1.87591e-10	up
chr4	97850400	97881599	Distant-promoter	ENSMUSG00000028565	Nfia	nuclear factor I/A [Source:MGI Symbol;Acc:MGI:108056]	0.175159	7.40853e-07	5.15967e-06	up		chr11	37601200	37604599	Intergenic	ENSMUSG00000087388	Gm12128	predicted gene 12128 [Source:MGI Symbol;Acc:MGI:3651507]	0.926387	1.89237e-11	8.88156e-10	up
chr1	74575000	74580599	intron	ENSMUSG00000026135	Zfp142	zinc finger protein 142 [Source:MGI Symbol;Acc:MGI:1924514]	0.893725	3.89163e-12	7.59505e-11	up		chr11	50017600	50022999	Distant-promoter	ENSMUSG00000020376	Rnf130	ring finger protein 130 [Source:MGI Symbol;Acc:MGI:1891717]	0.926387	4.63993e-16	7.14608e-14	up
chr4	98539400	98550399	Distant-promoter	ENSMUSG00000061859	Patj	PATJ, crumbs cell polarity complex component [Source:MGI Symbol;Acc:MGI:1277960]	0.452464	5.32279e-09	5.64301e-08	up		chr2	28808000	28810999	Distant-promoter	ENSMUSG00000083115	Gm13386	predicted gene 13386 [Source:MGI Symbol;Acc:MGI:3650788]	0.925902	4.56039e-11	1.95968e-09	up
chr4	98562800	98567199	Distant-promoter	ENSMUSG00000094456	Gm22625	predicted gene, 22625 [Source:MGI Symbol;Acc:MGI:5452402]	1.14295	1.72196e-21	1.65736e-19	up		chr13	20111000	20117199	intron	ENSMUSG00000041112	Elmo1	engulfment and cell motility 1 [Source:MGI Symbol;Acc:MGI:2153044]	0.9258	4.28243e-24	3.92431e-21	up
chr4	98577800	98578799	intron	ENSMUSG00000094456	Gm22625	predicted gene, 22625 [Source:MGI Symbol;Acc:MGI:5452402]	1.13704	2.78501e-10	3.81578e-09	up		chr13	39101800	39108199	Intergenic	ENSMUSG00000021432	Slc35b3	solute carrier family 35, member B3 [Source:MGI Symbol;Acc:MGI:1913978]	0.925732	2.66395e-15	3.35557e-13	up
chr4	98592400	98600799	intron	ENSMUSG00000094456	Gm22625	predicted gene, 22625 [Source:MGI Symbol;Acc:MGI:5452402]	0.448428	1.06303e-06	7.15586e-06	up		chr6	67072200	67076599	Distant-promoter	ENSMUSG00000087231	E230016M11Rik	RIKEN cDNA E230016M11 gene [Source:MGI Symbol;Acc:MGI:2443524]	0.923229	5.09051e-13	3.59523e-11	up
chr4	98620000	98629399	intron	ENSMUSG00000076294	Gm26154	predicted gene, 26154 [Source:MGI Symbol;Acc:MGI:5455931]	0.396856	1.89438e-07	1.4861e-06	up		chr3	20047600	20053199	Distant-promoter	ENSMUSG00000002428	Hltf	helicase-like transcription factor [Source:MGI Symbol;Acc:MGI:1196437]	0.923102	1.74335e-16	2.8785e-14	up
chr4	98633000	98638199	intron	ENSMUSG00000076294	Gm26154	predicted gene, 26154 [Source:MGI Symbol;Acc:MGI:5455931]	0.671598	1.17797e-09	1.42071e-08	up		chr15	86745600	86747799	intron	ENSMUSG00000116171	4930543I03Rik	RIKEN cDNA 4930543I03 gene [Source:MGI Symbol;Acc:MGI:1922410]	0.922708	3.75353e-09	9.52151e-08	up
chr4	99106600	99123599	Distant-promoter	ENSMUSG00000087395	Gm12705	predicted gene 12705 [Source:MGI Symbol;Acc:MGI:3650670]	0.424881	1.90789e-14	5.72959e-13	up		chr5	116341800	116345999	Intergenic	ENSMUSG00000086715	B230112J18Rik	RIKEN cDNA B230112J18 gene [Source:MGI Symbol;Acc:MGI:1925096]	0.92215	2.94359e-12	1.72085e-10	up
chr4	100092000	100099399	promoter-TSS	ENSMUSG00000035305	Ror1	receptor tyrosine kinase-like orphan receptor 1 [Source:MGI Symbol;Acc:MGI:1347520]	0.530594	7.06629e-13	1.5962e-11	up		chr12	45590600	45600999	Intergenic	ENSMUSG00000112768	Gm48517	predicted gene, 48517 [Source:MGI Symbol;Acc:MGI:6098052]	0.919828	2.28716e-25	2.89089e-22	up
chr4	100125800	100135199	intron	ENSMUSG00000086385	Gm12701	predicted gene 12701 [Source:MGI Symbol;Acc:MGI:3650875]	0.37478	2.07975e-07	1.62139e-06	up		chr19	29477200	29482399	intron	ENSMUSG00000097855	A930007I19Rik	RIKEN cDNA A930007I19 gene [Source:MGI Symbol;Acc:MGI:1925029]	0.919239	1.90629e-13	1.48355e-11	up
chr4	100159400	100175399	intron	ENSMUSG00000086385	Gm12701	predicted gene 12701 [Source:MGI Symbol;Acc:MGI:3650875]	0.409638	2.18709e-10	3.05601e-09	up		chr4	118338800	118341399	Distant-promoter	ENSMUSG00000006395	Hyi	hydroxypyruvate isomerase (putative) [Source:MGI Symbol;Acc:MGI:1915430]	0.917937	1.10109e-12	7.08077e-11	up
chr4	100178600	100184599	intron	ENSMUSG00000086385	Gm12701	predicted gene 12701 [Source:MGI Symbol;Acc:MGI:3650875]	0.490275	5.0811e-07	3.65905e-06	up		chr1	10644000	10649599	intron	ENSMUSG00000081417	Gm15603	predicted gene 15603 [Source:MGI Symbol;Acc:MGI:3783050]	0.916914	1.23826e-14	1.32328e-12	up
chr4	100206000	100215799	intron	ENSMUSG00000086385	Gm12701	predicted gene 12701 [Source:MGI Symbol;Acc:MGI:3650875]	0.673902	1.04856e-19	7.65234e-18	up		chr14	54787800	54789999	Distant-promoter	ENSMUSG00000022180	Slc7a8	solute carrier family 7 (cationic amino acid transporter, y+ system), member 8 [Source:MGI Symbol;Acc:MGI:1355323]	0.916707	1.3989e-09	4.04391e-08	up
chr4	100368200	100388599	Distant-promoter	ENSMUSG00000080967	Gm12706	predicted gene 12706 [Source:MGI Symbol;Acc:MGI:3650672]	0.309629	3.71243e-08	3.33752e-07	up		chr15	87174200	87180199	intron	ENSMUSG00000064631	n-R5s42	nuclear encoded rRNA 5S 42 [Source:MGI Symbol;Acc:MGI:4421887]	0.916171	1.40604e-16	2.41964e-14	up
chr4	100588200	100590199	Intergenic	ENSMUSG00000082601	Gm12700	predicted gene 12700 [Source:MGI Symbol;Acc:MGI:3651090]	0.937821	1.74074e-09	2.03121e-08	up		chr5	126853000	126857199	intron	ENSMUSG00000106644	Gm40331	predicted gene, 40331 [Source:MGI Symbol;Acc:MGI:5623216]	0.913728	8.92372e-11	3.50213e-09	up
chr4	100664800	100667199	Intergenic	ENSMUSG00000082601	Gm12700	predicted gene 12700 [Source:MGI Symbol;Acc:MGI:3651090]	1.34494	1.69329e-17	8.62185e-16	up		chr3	149493600	149497599	Intergenic	ENSMUSG00000106515	Gm30382	predicted gene, 30382 [Source:MGI Symbol;Acc:MGI:5589541]	0.913313	9.88927e-13	6.46152e-11	up
chr1	74799400	74809399	TTS	ENSMUSG00000026167	Wnt10a	wingless-type MMTV integration site family, member 10A [Source:MGI Symbol;Acc:MGI:108071]	0.356654	8.16951e-08	6.87641e-07	up		chr12	75319000	75324799	intron	ENSMUSG00000046768	Rhoj	ras homolog family member J [Source:MGI Symbol;Acc:MGI:1931551]	0.912289	2.66488e-14	2.5571e-12	up
chr4	101302800	101307399	intron	ENSMUSG00000085721	Gm12796	predicted gene 12796 [Source:MGI Symbol;Acc:MGI:3649207]	0.676984	6.08875e-10	7.803e-09	up		chr8	27162800	27166799	TTS	ENSMUSG00000109589	Gm45267	predicted gene 45267 [Source:MGI Symbol;Acc:MGI:5791103]	0.911503	6.39571e-14	5.56852e-12	up
chr1	74813600	74823199	Intergenic	ENSMUSG00000026167	Wnt10a	wingless-type MMTV integration site family, member 10A [Source:MGI Symbol;Acc:MGI:108071]	0.367656	5.85742e-07	4.16551e-06	up		chr1	162634800	162638999	Distant-promoter	ENSMUSG00000026697	Myoc	myocilin [Source:MGI Symbol;Acc:MGI:1202864]	0.910494	1.37847e-11	6.75956e-10	up
chr4	101447800	101453599	intron	ENSMUSG00000028527	Ak4	adenylate kinase 4 [Source:MGI Symbol;Acc:MGI:87979]	0.581302	2.8963e-08	2.66832e-07	up		chr16	13445000	13447999	Distant-promoter	ENSMUSG00000076972	Mir193b	microRNA 193b [Source:MGI Symbol;Acc:MGI:3718458]	0.910494	1.37847e-11	6.75956e-10	up
chr4	101495800	101497799	intron	ENSMUSG00000028528	Dnajc6	DnaJ heat shock protein family (Hsp40) member C6 [Source:MGI Symbol;Acc:MGI:1919935]	0.89817	2.11259e-09	2.42375e-08	up		chr14	122337000	122340399	intron	ENSMUSG00000095311	Gm25464	predicted gene, 25464 [Source:MGI Symbol;Acc:MGI:5455241]	0.909406	3.32187e-11	1.4813e-09	up
chr4	101547200	101554999	intron	ENSMUSG00000028528	Dnajc6	DnaJ heat shock protein family (Hsp40) member C6 [Source:MGI Symbol;Acc:MGI:1919935]	0.626632	2.82562e-12	5.69387e-11	up		chr17	29392400	29397199	Intergenic	ENSMUSG00000024013	Fgd2	FYVE, RhoGEF and PH domain containing 2 [Source:MGI Symbol;Acc:MGI:1347084]	0.908829	8.86666e-13	5.87717e-11	up
chr4	101558400	101566999	intron	ENSMUSG00000089446	Gm22533	predicted gene, 22533 [Source:MGI Symbol;Acc:MGI:5452310]	0.603954	2.24476e-11	3.8183e-10	up		chr7	54783200	54786399	Intergenic	ENSMUSG00000063297	Luzp2	leucine zipper protein 2 [Source:MGI Symbol;Acc:MGI:1889615]	0.908228	8.01112e-11	3.19182e-09	up
chr1	74846400	74860799	Distant-promoter	ENSMUSG00000090071	Cdk5r2	cyclin-dependent kinase 5, regulatory subunit 2 (p39) [Source:MGI Symbol;Acc:MGI:1330828]	0.365149	2.30653e-09	2.62551e-08	up		chr1	122343400	122346599	Intergenic	ENSMUSG00000099960	Gm28590	predicted gene 28590 [Source:MGI Symbol;Acc:MGI:5579296]	0.906948	1.93355e-10	6.9827e-09	up
chr4	102087400	102088799	intron	ENSMUSG00000028525	Pde4b	phosphodiesterase 4B, cAMP specific [Source:MGI Symbol;Acc:MGI:99557]	1.09621	9.09126e-12	1.66391e-10	up		chr1	88648000	88653599	Distant-promoter	ENSMUSG00000104057	Gm38130	predicted gene, 38130 [Source:MGI Symbol;Acc:MGI:5611358]	0.906562	1.3751e-13	1.10779e-11	up
chr4	102757000	102763599	promoter-TSS	ENSMUSG00000028524	Sgip1	SH3-domain GRB2-like (endophilin) interacting protein 1 [Source:MGI Symbol;Acc:MGI:1920344]	0.49094	6.15492e-10	7.8737e-09	up		chr18	22597800	22601799	Intergenic	ENSMUSG00000041923	Nol4	nucleolar protein 4 [Source:MGI Symbol;Acc:MGI:2441684]	0.905554	1.23537e-11	6.15254e-10	up
chr4	102764600	102789599	intron	ENSMUSG00000028524	Sgip1	SH3-domain GRB2-like (endophilin) interacting protein 1 [Source:MGI Symbol;Acc:MGI:1920344]	0.371103	3.72137e-13	8.84905e-12	up		chr8	108827200	108831199	intron	ENSMUSG00000102989	Gm38318	predicted gene, 38318 [Source:MGI Symbol;Acc:MGI:5611546]	0.903329	1.90829e-12	1.16484e-10	up
chr4	102820200	102823399	intron	ENSMUSG00000028524	Sgip1	SH3-domain GRB2-like (endophilin) interacting protein 1 [Source:MGI Symbol;Acc:MGI:1920344]	0.658333	2.14766e-07	1.66999e-06	up		chr10	7209200	7214399	exon	ENSMUSG00000015202	Cnksr3	Cnksr family member 3 [Source:MGI Symbol;Acc:MGI:2674130]	0.903329	1.90829e-12	1.16484e-10	up
chr4	102851200	102856799	Distant-promoter	ENSMUSG00000028524	Sgip1	SH3-domain GRB2-like (endophilin) interacting protein 1 [Source:MGI Symbol;Acc:MGI:1920344]	0.543979	3.33938e-08	3.03383e-07	up		chr13	56661000	56664399	Intergenic	ENSMUSG00000035493	Tgfbi	transforming growth factor, beta induced [Source:MGI Symbol;Acc:MGI:99959]	0.902928	7.17695e-11	2.90045e-09	up
chr4	102885200	102891599	intron	ENSMUSG00000028524	Sgip1	SH3-domain GRB2-like (endophilin) interacting protein 1 [Source:MGI Symbol;Acc:MGI:1920344]	0.645045	1.05632e-09	1.28854e-08	up		chr12	52285800	52290599	intron	ENSMUSG00000035142	Nubpl	nucleotide binding protein-like [Source:MGI Symbol;Acc:MGI:1924076]	0.902098	4.59087e-12	2.52291e-10	up
chr4	103204800	103211399	exon	ENSMUSG00000028521	Slc35d1	solute carrier family 35 (UDP-glucuronic acid/UDP-N-acetylgalactosamine dual transporter), member D1 [Source:MGI Symbol;Acc:MGI:2140361]	0.613635	2.13874e-08	2.02352e-07	up		chr10	120782400	120786599	Distant-promoter	ENSMUSG00000086444	Gm15961	predicted gene 15961 [Source:MGI Symbol;Acc:MGI:3802142]	0.901449	2.95248e-13	2.20413e-11	up
chr4	103575600	103579399	Intergenic	ENSMUSG00000077514	Gm25877	predicted gene, 25877 [Source:MGI Symbol;Acc:MGI:5455654]	0.593369	1.17673e-06	7.849e-06	up		chr10	12546800	12551199	promoter-TSS	ENSMUSG00000019820	Utrn	utrophin [Source:MGI Symbol;Acc:MGI:104631]	0.900777	1.10513e-11	5.5264e-10	up
chr4	103618000	103623399	intron	ENSMUSG00000028519	Dab1	disabled 1 [Source:MGI Symbol;Acc:MGI:108554]	0.795435	1.03289e-17	5.48453e-16	up		chr12	7818000	7820399	intron	ENSMUSG00000112323	Gm32828	predicted gene, 32828 [Source:MGI Symbol;Acc:MGI:5591987]	0.9005	6.62525e-09	1.57387e-07	up
chr4	103630000	103638399	intron	ENSMUSG00000028519	Dab1	disabled 1 [Source:MGI Symbol;Acc:MGI:108554]	0.516722	1.00458e-09	1.23319e-08	up		chr17	34570400	34574199	Distant-promoter	ENSMUSG00000092406	Gm20462	predicted gene 20462 [Source:MGI Symbol;Acc:MGI:5141927]	0.899354	2.66207e-11	1.21441e-09	up
chr4	103697800	103707599	intron	ENSMUSG00000028519	Dab1	disabled 1 [Source:MGI Symbol;Acc:MGI:108554]	0.780349	2.63303e-24	3.76629e-22	up		chr17	79540800	79544399	Intergenic	ENSMUSG00000036368	Rmdn2	regulator of microtubule dynamics 2 [Source:MGI Symbol;Acc:MGI:2147043]	0.899354	2.66207e-11	1.21441e-09	up
chr4	103781200	103785399	intron	ENSMUSG00000080913	Gm12719	predicted gene 12719 [Source:MGI Symbol;Acc:MGI:3651747]	0.615583	2.9256e-07	2.21147e-06	up		chr1	12433400	12440599	Intergenic	ENSMUSG00000098555	Mir6341	microRNA 6341 [Source:MGI Symbol;Acc:MGI:5530644]	0.899219	1.92463e-16	3.14944e-14	up
chr4	103818800	103823599	intron	ENSMUSG00000080913	Gm12719	predicted gene 12719 [Source:MGI Symbol;Acc:MGI:3651747]	0.871836	8.1384e-15	2.64387e-13	up		chr3	79744400	79748599	Distant-promoter	ENSMUSG00000034009	Rxfp1	relaxin/insulin-like family peptide receptor 1 [Source:MGI Symbol;Acc:MGI:2682211]	0.898981	1.70509e-12	1.05042e-10	up
chr4	103878400	103882399	intron	ENSMUSG00000080913	Gm12719	predicted gene 12719 [Source:MGI Symbol;Acc:MGI:3651747]	1.00324	1.30995e-14	4.05573e-13	up		chr13	100144200	100149599	intron	ENSMUSG00000113292	Gm18413	predicted gene, 18413 [Source:MGI Symbol;Acc:MGI:5010598]	0.897229	1.10278e-15	1.53697e-13	up
chr4	103917400	103934599	intron	ENSMUSG00000080913	Gm12719	predicted gene 12719 [Source:MGI Symbol;Acc:MGI:3651747]	0.632176	1.99409e-23	2.5679e-21	up		chr5	9082800	9086199	Distant-promoter	ENSMUSG00000079659	Tmem243	transmembrane protein 243, mitochondrial [Source:MGI Symbol;Acc:MGI:3606159]	0.896155	1.54807e-10	5.7231e-09	up
chr4	104058400	104064599	intron	ENSMUSG00000081696	Gm12717	predicted gene 12717 [Source:MGI Symbol;Acc:MGI:3650774]	0.824863	4.4658e-15	1.51759e-13	up		chr1	156078000	156080799	intron	ENSMUSG00000050565	Tor1aip2	torsin A interacting protein 2 [Source:MGI Symbol;Acc:MGI:3582695]	0.896155	9.86915e-12	5.01044e-10	up
chr4	104200400	104204799	intron	ENSMUSG00000028519	Dab1	disabled 1 [Source:MGI Symbol;Acc:MGI:108554]	0.774975	8.04161e-10	1.0067e-08	up		chr3	134289200	134292599	Distant-promoter	ENSMUSG00000104779	Gm43559	predicted gene 43559 [Source:MGI Symbol;Acc:MGI:5663696]	0.896155	1.54807e-10	5.7231e-09	up
chr4	104414000	104419999	intron	ENSMUSG00000028519	Dab1	disabled 1 [Source:MGI Symbol;Acc:MGI:108554]	0.733305	8.89732e-12	1.63131e-10	up		chr6	48819800	48824799	Intergenic	ENSMUSG00000107574	Gm17834	predicted gene, 17834 [Source:MGI Symbol;Acc:MGI:5010019]	0.894906	9.78871e-14	8.18256e-12	up
chr4	104448200	104456399	intron	ENSMUSG00000028519	Dab1	disabled 1 [Source:MGI Symbol;Acc:MGI:108554]	0.607859	3.86278e-13	9.16655e-12	up		chr6	71678600	71683799	Distant-promoter	ENSMUSG00000108813	Rpl19-ps9	ribosomal protein L19, pseudogene 9 [Source:MGI Symbol;Acc:MGI:3643398]	0.894906	9.78871e-14	8.18256e-12	up
chr4	104589000	104594599	intron	ENSMUSG00000028519	Dab1	disabled 1 [Source:MGI Symbol;Acc:MGI:108554]	0.601357	3.7803e-08	3.38936e-07	up		chr10	22291200	22296199	intron	ENSMUSG00000097705	Gm26740	predicted gene, 26740 [Source:MGI Symbol;Acc:MGI:5477234]	0.894763	1.52118e-12	9.50707e-11	up
chr4	104596600	104600399	Distant-promoter	ENSMUSG00000028519	Dab1	disabled 1 [Source:MGI Symbol;Acc:MGI:108554]	0.749631	4.89074e-09	5.2129e-08	up		chr17	64184200	64188399	Intergenic	ENSMUSG00000024083	Pja2	praja ring finger ubiquitin ligase 2 [Source:MGI Symbol;Acc:MGI:2159342]	0.894763	1.52118e-12	9.50707e-11	up
chr4	104699000	104703599	intron	ENSMUSG00000029656	C8b	complement component 8, beta polypeptide [Source:MGI Symbol;Acc:MGI:88236]	0.594164	4.88983e-07	3.53445e-06	up		chr1	6290400	6293599	Intergenic	ENSMUSG00000025907	Rb1cc1	RB1-inducible coiled-coil 1 [Source:MGI Symbol;Acc:MGI:1341850]	0.892378	9.03275e-10	2.74768e-08	up
chr4	104710000	104729199	intron	ENSMUSG00000029656	C8b	complement component 8, beta polypeptide [Source:MGI Symbol;Acc:MGI:88236]	0.432286	1.65325e-14	5.02657e-13	up		chr1	161566200	161568199	Distant-promoter	ENSMUSG00000089353	Gm25488	predicted gene, 25488 [Source:MGI Symbol;Acc:MGI:5455265]	0.891681	1.43798e-08	3.11152e-07	up
chr4	104887200	104894799	Distant-promoter	ENSMUSG00000035031	C8a	complement component 8, alpha polypeptide [Source:MGI Symbol;Acc:MGI:2668347]	0.496323	9.22554e-09	9.33559e-08	up		chr8	88956800	88959999	Intergenic	ENSMUSG00000099078	Mir8110	microRNA 8110 [Source:MGI Symbol;Acc:MGI:5530953]	0.891054	1.38112e-10	5.15531e-09	up
chr1	75206400	75222799	TTS	ENSMUSG00000026201	Stk16	serine/threonine kinase 16 [Source:MGI Symbol;Acc:MGI:1313271]	0.306933	1.09557e-10	1.63345e-09	up		chr6	55747600	55752599	Intergenic	ENSMUSG00000108063	Gm3279	predicted gene 3279 [Source:MGI Symbol;Acc:MGI:3781457]	0.890409	1.34938e-14	1.41723e-12	up
chr4	105328200	105332199	Intergenic	ENSMUSG00000081819	Gm12722	predicted gene 12722 [Source:MGI Symbol;Acc:MGI:3652209]	1.09701	6.65382e-15	2.19222e-13	up		chr12	73673200	73677599	intron	ENSMUSG00000021108	Prkch	protein kinase C, eta [Source:MGI Symbol;Acc:MGI:97600]	0.889066	3.2571e-12	1.87424e-10	up
chr4	106621600	106637799	Distant-promoter	ENSMUSG00000034919	Ttc22	tetratricopeptide repeat domain 22 [Source:MGI Symbol;Acc:MGI:3045307]	0.467623	7.20435e-22	7.32858e-20	up		chr6	100180000	100183599	Intergenic	ENSMUSG00000107558	2010109P13Rik	RIKEN cDNA 2010109P13 gene [Source:MGI Symbol;Acc:MGI:1917515]	0.888127	5.10233e-11	2.15841e-09	up
chr4	106775200	106794799	intron	ENSMUSG00000081110	Gm12745	predicted gene 12745 [Source:MGI Symbol;Acc:MGI:3651452]	0.331297	3.44102e-11	5.66051e-10	up		chr7	70002600	70006199	Intergenic	ENSMUSG00000077166	Gm24120	predicted gene, 24120 [Source:MGI Symbol;Acc:MGI:5453897]	0.888127	5.10233e-11	2.15841e-09	up
chr1	75281000	75291599	Distant-promoter	ENSMUSG00000033061	Resp18	regulated endocrine-specific protein 18 [Source:MGI Symbol;Acc:MGI:1098222]	0.76094	2.18248e-21	2.04554e-19	up		chr14	87714600	87715799	Intergenic	ENSMUSG00000115608	Gm48922	predicted gene, 48922 [Source:MGI Symbol;Acc:MGI:6118233]	0.886136	8.49728e-08	1.46988e-06	up
chr4	106952800	107059999	intron	ENSMUSG00000085581	Gm12786	predicted gene 12786 [Source:MGI Symbol;Acc:MGI:3650114]	0.178598	5.71144e-18	3.15712e-16	up		chr15	77737600	77741199	Distant-promoter	ENSMUSG00000115979	Gm49410	predicted gene, 49410 [Source:MGI Symbol;Acc:MGI:6155035]	0.886136	1.22996e-10	4.64784e-09	up
chr1	75336400	75341999	Intergenic	ENSMUSG00000026208	Des	desmin [Source:MGI Symbol;Acc:MGI:94885]	0.596959	4.28165e-08	3.80257e-07	up		chr6	40932800	40937999	intron	ENSMUSG00000029883	1700074P13Rik	RIKEN cDNA 1700074P13 gene [Source:MGI Symbol;Acc:MGI:1920731]	0.884536	4.46167e-13	3.20044e-11	up
chr4	107384200	107387799	intron	ENSMUSG00000028614	Ndc1	NDC1 transmembrane nucleoporin [Source:MGI Symbol;Acc:MGI:1920037]	0.987107	9.64765e-13	2.13267e-11	up		chr19	47490800	47493599	Intergenic	ENSMUSG00000042694	Stn1	STN1, CST complex subunit [Source:MGI Symbol;Acc:MGI:1915581]	0.884536	1.94698e-09	5.35384e-08	up
chr4	107649000	107659199	Intergenic	ENSMUSG00000028610	Dmrtb1	DMRT-like family B with proline-rich C-terminal, 1 [Source:MGI Symbol;Acc:MGI:1927125]	0.358525	4.03748e-07	2.96984e-06	up		chr14	122326200	122333999	intron	ENSMUSG00000095311	Gm25464	predicted gene, 25464 [Source:MGI Symbol;Acc:MGI:5455241]	0.884299	4.12936e-21	1.86866e-18	up
chr4	107798000	107866399	intron	ENSMUSG00000028613	Lrp8	low density lipoprotein receptor-related protein 8, apolipoprotein e receptor [Source:MGI Symbol;Acc:MGI:1340044]	0.167297	3.83699e-16	1.55378e-14	up		chr6	99200400	99208599	intron	ENSMUSG00000030067	Foxp1	forkhead box P1 [Source:MGI Symbol;Acc:MGI:1914004]	0.882059	5.72058e-22	3.17709e-19	up
chr4	107877400	107881599	promoter-TSS	ENSMUSG00000028609	Magoh	mago homolog, exon junction complex core component [Source:MGI Symbol;Acc:MGI:1330312]	0.574107	1.04809e-08	1.05008e-07	up		chr17	49766200	49771999	intron	ENSMUSG00000023999	Kif6	kinesin family member 6 [Source:MGI Symbol;Acc:MGI:1098238]	0.881637	1.47712e-17	3.28144e-15	up
chr1	75373200	75408799	exon	ENSMUSG00000086053	Gm15178	predicted gene 15178 [Source:MGI Symbol;Acc:MGI:3705132]	0.260607	2.35764e-12	4.81766e-11	up		chr9	79519400	79523199	Distant-promoter	ENSMUSG00000111765	Gm10635	predicted gene 10635 [Source:MGI Symbol;Acc:MGI:3641740]	0.881392	1.09347e-10	4.18382e-09	up
chr4	108360200	108364399	Intergenic	ENSMUSG00000059816	Shisal2a	shisa like 2A [Source:MGI Symbol;Acc:MGI:3651644]	0.610512	8.01749e-07	5.54103e-06	up		chr8	69076800	69080399	Distant-promoter	ENSMUSG00000036330	Slc18a1	solute carrier family 18 (vesicular monoamine), member 1 [Source:MGI Symbol;Acc:MGI:106684]	0.881019	2.57208e-12	1.54178e-10	up
chr1	75410000	75418799	Distant-promoter	ENSMUSG00000026207	Speg	SPEG complex locus [Source:MGI Symbol;Acc:MGI:109282]	0.777675	1.48107e-17	7.60793e-16	up		chr1	144006600	144010999	Distant-promoter	ENSMUSG00000026360	Rgs2	regulator of G-protein signaling 2 [Source:MGI Symbol;Acc:MGI:1098271]	0.881019	2.57208e-12	1.54178e-10	up
chr1	75425600	75465599	Intergenic	ENSMUSG00000033021	Gmppa	GDP-mannose pyrophosphorylase A [Source:MGI Symbol;Acc:MGI:1916330]	0.186674	1.14711e-07	9.38195e-07	up		chr8	47585200	47592799	Distant-promoter	ENSMUSG00000098402	Gm27409	predicted gene, 27409 [Source:MGI Symbol;Acc:MGI:5530791]	0.88032	5.48469e-18	1.32264e-15	up
chr1	75466800	75489999	TTS	ENSMUSG00000032997	Chpf	chondroitin polymerizing factor [Source:MGI Symbol;Acc:MGI:106576]	0.235481	1.90612e-07	1.4948e-06	up		chr8	61786200	61788999	intron	ENSMUSG00000058056	Palld	palladin, cytoskeletal associated protein [Source:MGI Symbol;Acc:MGI:1919583]	0.879081	1.73134e-09	4.8537e-08	up
chr4	109200800	109207199	Distant-promoter	ENSMUSG00000028559	Osbpl9	oxysterol binding protein-like 9 [Source:MGI Symbol;Acc:MGI:1923784]	0.409898	2.65048e-07	2.02125e-06	up		chr16	95864200	95870799	intron	ENSMUSG00000117232	1600002D24Rik	RIKEN cDNA 1600002D24 gene [Source:MGI Symbol;Acc:MGI:1917026]	0.879081	8.4209e-17	1.5511e-14	up
chr1	75501400	75508599	intron	ENSMUSG00000026211	Obsl1	obscurin-like 1 [Source:MGI Symbol;Acc:MGI:2138628]	0.485325	4.0165e-10	5.35625e-09	up		chr1	9584200	9593999	Distant-promoter	ENSMUSG00000067879	Vxn	vexin [Source:MGI Symbol;Acc:MGI:1924232]	0.879081	4.94678e-20	1.76043e-17	up
chr1	12988000	12997599	promoter-TSS	ENSMUSG00000025938	Slco5a1	solute carrier organic anion transporter family, member 5A1 [Source:MGI Symbol;Acc:MGI:2443431]	0.477709	3.40436e-12	6.76044e-11	up		chr1	68417800	68420799	intron	ENSMUSG00000080539	Gm25542	predicted gene, 25542 [Source:MGI Symbol;Acc:MGI:5455319]	0.879081	1.73134e-09	4.8537e-08	up
chr4	114384200	114389599	Distant-promoter	ENSMUSG00000070867	Trabd2b	TraB domain containing 2B [Source:MGI Symbol;Acc:MGI:3650152]	0.712079	6.5472e-13	1.48725e-11	up		chr3	38552400	38555999	Intergenic	ENSMUSG00000076385	Gm24462	predicted gene, 24462 [Source:MGI Symbol;Acc:MGI:5454239]	0.879081	4.03021e-11	1.75448e-09	up
chr4	114397800	114411599	Distant-promoter	ENSMUSG00000070867	Trabd2b	TraB domain containing 2B [Source:MGI Symbol;Acc:MGI:3650152]	0.44726	3.62557e-12	7.12667e-11	up		chr9	87851000	87856999	Intergenic	ENSMUSG00000093937	Gm25528	predicted gene, 25528 [Source:MGI Symbol;Acc:MGI:5455305]	0.877434	5.41729e-14	4.79639e-12	up
chr4	114412200	114417799	intron	ENSMUSG00000070867	Trabd2b	TraB domain containing 2B [Source:MGI Symbol;Acc:MGI:3650152]	0.763462	7.38095e-13	1.66404e-11	up		chr3	142598000	142603999	intron	ENSMUSG00000040264	Gbp2b	guanylate binding protein 2b [Source:MGI Symbol;Acc:MGI:95666]	0.875914	2.00392e-14	1.97457e-12	up
chr4	114421400	114427599	intron	ENSMUSG00000070867	Trabd2b	TraB domain containing 2B [Source:MGI Symbol;Acc:MGI:3650152]	0.887242	7.85609e-23	9.29297e-21	up		chr10	114943400	114947999	Distant-promoter	ENSMUSG00000112016	Gm31267	predicted gene, 31267 [Source:MGI Symbol;Acc:MGI:5590426]	0.874781	3.57374e-11	1.58398e-09	up
chr4	114469600	114490799	intron	ENSMUSG00000070867	Trabd2b	TraB domain containing 2B [Source:MGI Symbol;Acc:MGI:3650152]	0.276734	3.97964e-08	3.5578e-07	up		chr18	32331600	32338399	Intergenic	ENSMUSG00000089529	Gm22325	predicted gene, 22325 [Source:MGI Symbol;Acc:MGI:5452102]	0.874509	7.41386e-15	8.3875e-13	up
chr4	114508600	114519799	intron	ENSMUSG00000070867	Trabd2b	TraB domain containing 2B [Source:MGI Symbol;Acc:MGI:3650152]	0.340889	6.58901e-07	4.63614e-06	up		chr13	72056000	72058799	Intergenic	ENSMUSG00000060969	Irx1	Iroquois homeobox 1 [Source:MGI Symbol;Acc:MGI:1197515]	0.873845	1.53666e-09	4.36637e-08	up
chr1	75542800	75563199	intron	ENSMUSG00000006576	Slc4a3	solute carrier family 4 (anion exchanger), member 3 [Source:MGI Symbol;Acc:MGI:109350]	0.396584	4.64599e-19	3.07668e-17	up		chr12	56129600	56133799	Intergenic	ENSMUSG00000112650	Gm5184	predicted gene 5184 [Source:MGI Symbol;Acc:MGI:3647558]	0.872387	8.60147e-11	3.38472e-09	up
chr1	75652600	75658799	Intergenic	ENSMUSG00000082012	Gm5257	predicted gene 5257 [Source:MGI Symbol;Acc:MGI:3647791]	0.537581	2.27952e-07	1.75913e-06	up		chr4	62741800	62745199	Distant-promoter	ENSMUSG00000086139	Gm11211	predicted gene 11211 [Source:MGI Symbol;Acc:MGI:3651244]	0.872387	8.60147e-11	3.38472e-09	up
chr4	115133400	115135199	promoter-TSS	ENSMUSG00000047155	Cyp4x1	cytochrome P450, family 4, subfamily x, polypeptide 1 [Source:MGI Symbol;Acc:MGI:1932403]	0.794553	2.36353e-07	1.81718e-06	up		chr7	143407200	143410199	intron	ENSMUSG00000099103	Gm27901	predicted gene, 27901 [Source:MGI Symbol;Acc:MGI:5531283]	0.871702	5.64069e-10	1.82007e-08	up
chr4	116003600	116020599	intron	ENSMUSG00000034171	Faah	fatty acid amide hydrolase [Source:MGI Symbol;Acc:MGI:109609]	0.557825	1.00726e-19	7.3625e-18	up		chr12	73659200	73663999	intron	ENSMUSG00000021108	Prkch	protein kinase C, eta [Source:MGI Symbol;Acc:MGI:97600]	0.871304	4.85006e-12	2.64159e-10	up
chr1	76066000	76071599	Intergenic	ENSMUSG00000101763	Gm29068	predicted gene 29068 [Source:MGI Symbol;Acc:MGI:5579774]	0.75031	1.91136e-11	3.29704e-10	up		chr1	43884000	43886799	Distant-promoter	ENSMUSG00000100701	Gm19587	predicted gene, 19587 [Source:MGI Symbol;Acc:MGI:5011772]	0.870861	3.71484e-09	9.4495e-08	up
chr4	116552800	116560799	promoter-TSS	ENSMUSG00000034042	Gpbp1l1	GC-rich promoter binding protein 1-like 1 [Source:MGI Symbol;Acc:MGI:1924360]	0.465503	4.98132e-12	9.58493e-11	up		chr7	131207600	131211199	promoter-TSS	ENSMUSG00000006204	Cdcp3	CUB domain containing protein 3 [Source:MGI Symbol;Acc:MGI:1918645]	0.869804	2.07159e-10	7.4227e-09	up
chr1	76388800	76394399	Intergenic	ENSMUSG00000100827	Gm29069	predicted gene 29069 [Source:MGI Symbol;Acc:MGI:5579775]	0.574107	7.89667e-07	5.46891e-06	up		chr10	95262800	95268399	intron	ENSMUSG00000112744	Gm48880	predicted gene, 48880 [Source:MGI Symbol;Acc:MGI:6098634]	0.869804	1.56785e-14	1.60529e-12	up
chr4	116815200	116832999	promoter-TSS	ENSMUSG00000086417	Gm12996	predicted gene 12996 [Source:MGI Symbol;Acc:MGI:3650481]	0.300403	2.69241e-10	3.69653e-09	up		chr11	44624400	44626199	intron	ENSMUSG00000057098	Ebf1	early B cell factor 1 [Source:MGI Symbol;Acc:MGI:95275]	0.869804	2.45917e-08	4.96506e-07	up
chr4	116875200	116878799	promoter-TSS	ENSMUSG00000033948	Zswim5	zinc finger SWIM-type containing 5 [Source:MGI Symbol;Acc:MGI:1921714]	0.646992	8.16195e-09	8.36953e-08	up		chr18	61958400	61960599	intron	ENSMUSG00000045629	Sh3tc2	SH3 domain and tetratricopeptide repeats 2 [Source:MGI Symbol;Acc:MGI:2444417]	0.869804	2.45917e-08	4.96506e-07	up
chr1	76481200	76484599	Distant-promoter	ENSMUSG00000100553	Gm17751	predicted gene, 17751 [Source:MGI Symbol;Acc:MGI:5009832]	0.706708	4.36161e-07	3.18459e-06	up		chr17	72291800	72297599	intron	ENSMUSG00000117046	Gm19183	predicted gene, 19183 [Source:MGI Symbol;Acc:MGI:5011368]	0.869166	1.01547e-13	8.42125e-12	up
chr1	76504600	76506599	Distant-promoter	ENSMUSG00000098611	Mir6343	microRNA 6343 [Source:MGI Symbol;Acc:MGI:5530686]	0.80966	1.30692e-07	1.05598e-06	up		chr8	41859000	41861999	intron	ENSMUSG00000102046	2810404M03Rik	RIKEN cDNA 2810404M03 gene [Source:MGI Symbol;Acc:MGI:1917216]	0.868813	1.36145e-09	3.94498e-08	up
chr4	117642000	117667399	intron	ENSMUSG00000033423	Eri3	exoribonuclease 3 [Source:MGI Symbol;Acc:MGI:2153887]	0.326488	1.29203e-13	3.35551e-12	up		chr11	44728800	44730999	intron	ENSMUSG00000085784	Gm12158	predicted gene 12158 [Source:MGI Symbol;Acc:MGI:3649487]	0.867586	8.98974e-09	2.05564e-07	up
chr4	117669400	117677799	intron	ENSMUSG00000009640	Dmap1	DNA methyltransferase 1-associated protein 1 [Source:MGI Symbol;Acc:MGI:1913483]	0.429665	2.32356e-07	1.78985e-06	up		chr18	73708000	73712399	Distant-promoter	ENSMUSG00000117985	Gm32548	predicted gene, 32548 [Source:MGI Symbol;Acc:MGI:5591707]	0.867586	4.28862e-12	2.37821e-10	up
chr4	117877400	117890199	promoter-TSS	ENSMUSG00000085278	Gm12841	predicted gene 12841 [Source:MGI Symbol;Acc:MGI:3651048]	0.30295	8.85469e-08	7.40487e-07	up		chr8	18426600	18429799	Intergenic	ENSMUSG00000077675	Gm24469	predicted gene, 24469 [Source:MGI Symbol;Acc:MGI:5454246]	0.867009	4.99275e-10	1.63693e-08	up
chr1	13141400	13150799	TTS	ENSMUSG00000005886	Ncoa2	nuclear receptor coactivator 2 [Source:MGI Symbol;Acc:MGI:1276533]	0.472547	2.66113e-09	2.99251e-08	up		chr3	142524400	142531199	Distant-promoter	ENSMUSG00000040253	Gbp7	guanylate binding protein 7 [Source:MGI Symbol;Acc:MGI:2444421]	0.866184	2.61777e-18	6.61753e-16	up
chr1	76637200	76642999	Intergenic	ENSMUSG00000098611	Mir6343	microRNA 6343 [Source:MGI Symbol;Acc:MGI:5530686]	0.783642	2.60467e-11	4.38319e-10	up		chr8	123534800	123536999	TTS	ENSMUSG00000094720	n-R5s100	nuclear encoded rRNA 5S 100 [Source:MGI Symbol;Acc:MGI:4421948]	0.865661	3.28892e-09	8.51079e-08	up
chr1	76716400	76719399	Intergenic	ENSMUSG00000098611	Mir6343	microRNA 6343 [Source:MGI Symbol;Acc:MGI:5530686]	0.952618	1.85927e-12	3.90308e-11	up		chr3	101531600	101534399	Intergenic	ENSMUSG00000033161	Atp1a1	ATPase, Na+/K+ transporting, alpha 1 polypeptide [Source:MGI Symbol;Acc:MGI:88105]	0.865661	3.28892e-09	8.51079e-08	up
chr4	119486800	119494199	intron	ENSMUSG00000048899	Rimkla	ribosomal modification protein rimK-like family member A [Source:MGI Symbol;Acc:MGI:3040686]	0.452606	1.50714e-06	9.85013e-06	up		chr7	65704800	65707999	Intergenic	ENSMUSG00000078681	Tm2d3	TM2 domain containing 3 [Source:MGI Symbol;Acc:MGI:1915884]	0.865407	1.83211e-10	6.66559e-09	up
chr1	77025200	77029599	intron	ENSMUSG00000100534	Gm816	predicted gene 816 [Source:MGI Symbol;Acc:MGI:2685662]	0.789889	1.72142e-09	2.01144e-08	up		chr19	47384000	47387599	intron	ENSMUSG00000053617	Sh3pxd2a	SH3 and PX domains 2A [Source:MGI Symbol;Acc:MGI:1298393]	0.865407	1.83211e-10	6.66559e-09	up
chr4	119763800	119766199	intron	ENSMUSG00000028634	Hivep3	human immunodeficiency virus type I enhancer binding protein 3 [Source:MGI Symbol;Acc:MGI:106589]	0.997012	1.48441e-10	2.1558e-09	up		chr3	132399600	132406199	Intergenic	ENSMUSG00000106280	Gm42880	predicted gene 42880 [Source:MGI Symbol;Acc:MGI:5663017]	0.86496	3.31035e-14	3.07192e-12	up
chr1	77078800	77085999	Intergenic	ENSMUSG00000100534	Gm816	predicted gene 816 [Source:MGI Symbol;Acc:MGI:2685662]	0.447878	5.79167e-07	4.1257e-06	up		chr3	131067000	131070399	Intergenic	ENSMUSG00000027985	Lef1	lymphoid enhancer binding factor 1 [Source:MGI Symbol;Acc:MGI:96770]	0.863975	6.72711e-11	2.75511e-09	up
chr4	120160600	120166399	exon	ENSMUSG00000028635	Edn2	endothelin 2 [Source:MGI Symbol;Acc:MGI:95284]	0.459252	1.46169e-06	9.57192e-06	up		chr4	155683800	155687999	Distant-promoter	ENSMUSG00000074738	Fndc10	fibronectin type III domain containing 10 [Source:MGI Symbol;Acc:MGI:2444790]	0.862841	1.39454e-12	8.81328e-11	up
chr4	120239400	120265999	Intergenic	ENSMUSG00000052135	Foxo6	forkhead box O6 [Source:MGI Symbol;Acc:MGI:2676586]	0.30633	8.78309e-12	1.61196e-10	up		chr7	36324200	36329399	Intergenic	ENSMUSG00000093359	Gm23292	predicted gene, 23292 [Source:MGI Symbol;Acc:MGI:5453069]	0.861523	9.08551e-12	4.68396e-10	up
chr4	120267000	120294799	intron	ENSMUSG00000052135	Foxo6	forkhead box O6 [Source:MGI Symbol;Acc:MGI:2676586]	0.244213	1.16998e-09	1.41346e-08	up		chr11	63543800	63547799	Intergenic	ENSMUSG00000082256	Gm12287	predicted gene 12287 [Source:MGI Symbol;Acc:MGI:3649232]	0.86116	1.61803e-10	5.94278e-09	up
chr4	120364400	120366199	Intergenic	ENSMUSG00000000085	Scmh1	sex comb on midleg homolog 1 [Source:MGI Symbol;Acc:MGI:1352762]	0.911976	1.09126e-09	1.32699e-08	up		chr7	126340000	126342799	Intergenic	ENSMUSG00000108417	Gm30928	predicted gene, 30928 [Source:MGI Symbol;Acc:MGI:5590087]	0.859318	1.06346e-09	3.18474e-08	up
chr4	120647800	120652199	Distant-promoter	ENSMUSG00000110389	Gm45579	predicted gene 45579 [Source:MGI Symbol;Acc:MGI:5791415]	0.530792	1.5657e-07	1.24613e-06	up		chr6	146217800	146223799	intron	ENSMUSG00000030287	Itpr2	inositol 1,4,5-triphosphate receptor 2 [Source:MGI Symbol;Acc:MGI:99418]	0.858904	2.18018e-11	1.0103e-09	up
chr4	123079600	123084199	Intergenic	ENSMUSG00000086153	Gm12923	predicted gene 12923 [Source:MGI Symbol;Acc:MGI:3651539]	0.699499	1.77581e-08	1.70937e-07	up		chr18	58621800	58626999	Distant-promoter	ENSMUSG00000077243	Gm23270	predicted gene, 23270 [Source:MGI Symbol;Acc:MGI:5453047]	0.858617	4.52779e-13	3.23521e-11	up
chr4	123145400	123148199	Distant-promoter	ENSMUSG00000028651	Ppie	peptidylprolyl isomerase E (cyclophilin E) [Source:MGI Symbol;Acc:MGI:1917118]	1.16207	1.23382e-14	3.84307e-13	up		chr10	54913800	54916799	Intergenic	ENSMUSG00000112575	Gm31849	predicted gene, 31849 [Source:MGI Symbol;Acc:MGI:5591008]	0.857055	7.02299e-09	1.6619e-07	up
chr4	123182000	123185399	promoter-TSS	ENSMUSG00000046093	Hpcal4	hippocalcin-like 4 [Source:MGI Symbol;Acc:MGI:2157521]	0.537581	1.30357e-08	1.28813e-07	up		chr13	93671400	93674599	intron	ENSMUSG00000042118	Bhmt2	betaine-homocysteine methyltransferase 2 [Source:MGI Symbol;Acc:MGI:1891379]	0.856098	5.2339e-11	2.2077e-09	up
chr4	123199800	123202599	promoter-TSS	ENSMUSG00000054958	Nt5c1a	5'-nucleotidase, cytosolic IA [Source:MGI Symbol;Acc:MGI:2155700]	0.982062	1.6991e-18	1.02515e-16	up		chr17	67893800	67900199	promoter-TSS	ENSMUSG00000024043	Arhgap28	Rho GTPase activating protein 28 [Source:MGI Symbol;Acc:MGI:2147003]	0.854834	1.46832e-13	1.17514e-11	up
chr1	77400400	77454399	intron	ENSMUSG00000026235	Epha4	Eph receptor A4 [Source:MGI Symbol;Acc:MGI:98277]	0.160293	1.63129e-07	1.29324e-06	up		chr10	85583400	85588199	Distant-promoter	ENSMUSG00000020042	Btbd11	BTB (POZ) domain containing 11 [Source:MGI Symbol;Acc:MGI:1921257]	0.854559	1.13834e-15	1.55985e-13	up
chr4	123679400	123690599	promoter-TSS	ENSMUSG00000028649	Macf1	microtubule-actin crosslinking factor 1 [Source:MGI Symbol;Acc:MGI:108559]	0.359558	1.32806e-08	1.31109e-07	up		chr1	72793400	72799999	Intergenic	ENSMUSG00000039323	Igfbp2	insulin-like growth factor binding protein 2 [Source:MGI Symbol;Acc:MGI:96437]	0.854559	1.13834e-15	1.55985e-13	up
chr4	123786600	123790999	intron	ENSMUSG00000043333	Rhbdl2	rhomboid like 2 [Source:MGI Symbol;Acc:MGI:3608413]	0.564053	1.76968e-08	1.7047e-07	up		chr11	34768200	34771599	intron	ENSMUSG00000020143	Dock2	dedicator of cyto-kinesis 2 [Source:MGI Symbol;Acc:MGI:2149010]	0.853911	3.43191e-10	1.16911e-08	up
chr4	124189400	124193999	Intergenic	ENSMUSG00000103541	Gm37667	predicted gene, 37667 [Source:MGI Symbol;Acc:MGI:5610895]	0.692555	4.63381e-09	4.95781e-08	up		chr6	54195400	54200399	intron	ENSMUSG00000080205	Gm15526	predicted gene 15526 [Source:MGI Symbol;Acc:MGI:3782973]	0.853086	1.25707e-10	4.73566e-09	up
chr4	124195400	124201999	Intergenic	ENSMUSG00000103541	Gm37667	predicted gene, 37667 [Source:MGI Symbol;Acc:MGI:5610895]	0.952618	1.96234e-22	2.18243e-20	up		chr9	32649800	32652399	exon	ENSMUSG00000032035	Ets1	E26 avian leukemia oncogene 1, 5' domain [Source:MGI Symbol;Acc:MGI:95455]	0.853086	1.69841e-08	3.59235e-07	up
chr1	77487800	77518199	Distant-promoter	ENSMUSG00000099141	Mir6352	microRNA 6352 [Source:MGI Symbol;Acc:MGI:5530863]	0.397234	3.1211e-27	6.90923e-25	up		chr8	31595600	31600799	TTS	ENSMUSG00000088162	Gm23539	predicted gene, 23539 [Source:MGI Symbol;Acc:MGI:5453316]	0.851675	1.69073e-11	8.00693e-10	up
chr4	124671200	124676599	Distant-promoter	ENSMUSG00000098760	Gm2164	predicted gene 2164 [Source:MGI Symbol;Acc:MGI:3780334]	0.665737	4.22504e-10	5.61021e-09	up		chr6	147810800	147815799	Intergenic	ENSMUSG00000086019	Gm15762	predicted gene 15762 [Source:MGI Symbol;Acc:MGI:3783204]	0.851067	6.20748e-12	3.29284e-10	up
chr1	77822800	77825399	Intergenic	ENSMUSG00000065215	Gm26263	predicted gene, 26263 [Source:MGI Symbol;Acc:MGI:5456040]	0.798108	1.50093e-08	1.46709e-07	up		chr2	170387600	170394199	Distant-promoter	ENSMUSG00000013523	Bcas1	breast carcinoma amplified sequence 1 [Source:MGI Symbol;Acc:MGI:1924210]	0.849719	8.79465e-16	1.25435e-13	up
chr4	124845800	124857999	promoter-TSS	ENSMUSG00000028889	Yrdc	yrdC domain containing (E.coli) [Source:MGI Symbol;Acc:MGI:2387201]	0.343747	1.13995e-10	1.69202e-09	up		chr8	28194600	28201599	Intergenic	ENSMUSG00000098056	Gm8100	predicted gene 8100 [Source:MGI Symbol;Acc:MGI:3649005]	0.849537	3.08412e-13	2.29307e-11	up
chr4	124859000	124864599	exon	ENSMUSG00000042763	Maneal	mannosidase, endo-alpha-like [Source:MGI Symbol;Acc:MGI:2684896]	0.46557	3.90411e-07	2.88086e-06	up		chr3	89249000	89253199	Intergenic	ENSMUSG00000042747	Krtcap2	keratinocyte associated protein 2 [Source:MGI Symbol;Acc:MGI:1913309]	0.848708	4.05309e-11	1.76235e-09	up
chr4	124880000	124884599	intron	ENSMUSG00000028876	Epha10	Eph receptor A10 [Source:MGI Symbol;Acc:MGI:3586824]	0.647116	3.87589e-10	5.18362e-09	up		chr4	10200200	10205399	Intergenic	ENSMUSG00000084215	Gm11814	predicted gene 11814 [Source:MGI Symbol;Acc:MGI:3650512]	0.848708	4.18005e-14	3.82094e-12	up
chr4	124888800	124895999	intron	ENSMUSG00000085263	1700125G02Rik	RIKEN cDNA 1700125G02 gene [Source:MGI Symbol;Acc:MGI:1920878]	0.735027	1.08125e-16	4.82854e-15	up		chr2	48800600	48804799	Intergenic	ENSMUSG00000082114	Gm13489	predicted gene 13489 [Source:MGI Symbol;Acc:MGI:3651216]	0.84822	1.48653e-11	7.18848e-10	up
chr4	125280400	125291799	Intergenic	ENSMUSG00000087010	1700041M05Rik	RIKEN cDNA 1700041M05 gene [Source:MGI Symbol;Acc:MGI:1920510]	0.610512	4.02002e-19	2.70062e-17	up		chr13	52223400	52230999	Intergenic	ENSMUSG00000113399	Gm48199	predicted gene, 48199 [Source:MGI Symbol;Acc:MGI:6097585]	0.847994	5.6766e-15	6.60558e-13	up
chr4	125299800	125320199	Intergenic	ENSMUSG00000087010	1700041M05Rik	RIKEN cDNA 1700041M05 gene [Source:MGI Symbol;Acc:MGI:1920510]	0.516768	5.00829e-21	4.43477e-19	up		chr17	51198000	51202599	Intergenic	ENSMUSG00000023923	Tbc1d5	TBC1 domain family, member 5 [Source:MGI Symbol;Acc:MGI:1919488]	0.847777	5.4562e-12	2.93251e-10	up
chr4	125548000	125554199	intron	ENSMUSG00000094403	Mir692-2	microRNA 692-2 [Source:MGI Symbol;Acc:MGI:3629654]	0.605816	3.33151e-08	3.02786e-07	up		chr6	141067600	141070199	Intergenic	ENSMUSG00000107613	Gm43927	predicted gene, 43927 [Source:MGI Symbol;Acc:MGI:5690319]	0.847373	5.45019e-09	1.32522e-07	up
chr4	125715200	125720799	Intergenic	ENSMUSG00000085562	2610028E06Rik	RIKEN cDNA 2610028E06 gene [Source:MGI Symbol;Acc:MGI:1919645]	0.625808	2.36742e-08	2.22068e-07	up		chr4	65214600	65217399	intron	ENSMUSG00000028370	Pappa	pregnancy-associated plasma protein A [Source:MGI Symbol;Acc:MGI:97479]	0.847373	5.45019e-09	1.32522e-07	up
chr4	125812200	125822799	Intergenic	ENSMUSG00000085562	2610028E06Rik	RIKEN cDNA 2610028E06 gene [Source:MGI Symbol;Acc:MGI:1919645]	0.772286	7.30761e-21	6.34983e-19	up		chr5	133031800	133039199	Intergenic	ENSMUSG00000088123	Gm25722	predicted gene, 25722 [Source:MGI Symbol;Acc:MGI:5455499]	0.845781	1.352e-14	1.41593e-12	up
chr4	125823800	125828399	Intergenic	ENSMUSG00000085562	2610028E06Rik	RIKEN cDNA 2610028E06 gene [Source:MGI Symbol;Acc:MGI:1919645]	0.682529	1.15098e-10	1.70404e-09	up		chr1	184674600	184681399	Distant-promoter	ENSMUSG00000103314	Gm38358	predicted gene, 38358 [Source:MGI Symbol;Acc:MGI:5611586]	0.844489	3.40908e-17	7.02022e-15	up
chr4	125852400	125858199	Intergenic	ENSMUSG00000085562	2610028E06Rik	RIKEN cDNA 2610028E06 gene [Source:MGI Symbol;Acc:MGI:1919645]	0.611581	3.52705e-08	3.18875e-07	up		chr10	8919000	8925199	intron	ENSMUSG00000111731	Gm48727	predicted gene, 48727 [Source:MGI Symbol;Acc:MGI:6098386]	0.844075	6.46578e-13	4.46334e-11	up
chr4	126226200	126284999	intron	ENSMUSG00000028849	Map7d1	MAP7 domain containing 1 [Source:MGI Symbol;Acc:MGI:2384297]	0.14548	4.24481e-10	5.63324e-09	up		chr3	66541000	66546599	Intergenic	ENSMUSG00000103600	Gm17952	predicted gene, 17952 [Source:MGI Symbol;Acc:MGI:5010137]	0.843458	3.22023e-14	3.0035e-12	up
chr4	126286400	126306799	Distant-promoter	ENSMUSG00000056174	Col8a2	collagen, type VIII, alpha 2 [Source:MGI Symbol;Acc:MGI:88464]	0.349914	1.47375e-12	3.13555e-11	up		chr2	179996000	179998799	Intergenic	ENSMUSG00000082850	Gm14299	predicted gene 14299 [Source:MGI Symbol;Acc:MGI:3650442]	0.843116	1.31545e-08	2.8804e-07	up
chr4	126307200	126326599	intron	ENSMUSG00000042558	Adprhl2	ADP-ribosylhydrolase like 2 [Source:MGI Symbol;Acc:MGI:2140364]	0.288001	2.82637e-08	2.60958e-07	up		chr7	75340400	75351399	Intergenic	ENSMUSG00000069196	Gm10161	predicted pseudogene 10161 [Source:MGI Symbol;Acc:MGI:3642846]	0.843012	6.05427e-22	3.21622e-19	up
chr4	126741200	126758199	intron	ENSMUSG00000028833	Ncdn	neurochondrin [Source:MGI Symbol;Acc:MGI:1347351]	0.340108	1.08198e-12	2.37484e-11	up		chr9	22939800	22942399	Intergenic	ENSMUSG00000098940	Gm27639	predicted gene, 27639 [Source:MGI Symbol;Acc:MGI:5531021]	0.842556	1.74703e-09	4.8902e-08	up
chr4	126832200	126834799	Distant-promoter	ENSMUSG00000028830	AU040320	expressed sequence AU040320 [Source:MGI Symbol;Acc:MGI:2140475]	0.749085	5.59975e-07	3.99664e-06	up		chr16	84519200	84523399	intron	ENSMUSG00000110358	A730009L09Rik	RIKEN cDNA A730009L09 gene [Source:MGI Symbol;Acc:MGI:3028032]	0.842556	1.74703e-09	4.8902e-08	up
chr4	127018600	127027799	promoter-TSS	ENSMUSG00000028820	Sfpq	splicing factor proline/glutamine rich (polypyrimidine tract binding protein associated) [Source:MGI Symbol;Acc:MGI:1918764]	0.336073	2.34925e-07	1.80695e-06	up		chr7	75025000	75027999	Distant-promoter	ENSMUSG00000108803	4930533N22Rik	RIKEN cDNA 4930533N22 gene [Source:MGI Symbol;Acc:MGI:1922455]	0.842323	6.37899e-10	2.02794e-08	up
chr4	127167200	127195599	intron	ENSMUSG00000042388	Dlgap3	DLG associated protein 3 [Source:MGI Symbol;Acc:MGI:3039563]	0.4611	3.19227e-25	5.37689e-23	up		chr1	151159600	151162599	Intergenic	ENSMUSG00000114212	Gm47985	predicted gene, 47985 [Source:MGI Symbol;Acc:MGI:6097275]	0.842115	2.33183e-10	8.24634e-09	up
chr4	127196600	127202799	Distant-promoter	ENSMUSG00000042388	Dlgap3	DLG associated protein 3 [Source:MGI Symbol;Acc:MGI:3039563]	0.702351	3.49518e-12	6.90979e-11	up		chr2	115536000	115539799	Distant-promoter	ENSMUSG00000085582	3110099E03Rik	RIKEN cDNA 3110099E03 gene [Source:MGI Symbol;Acc:MGI:1925761]	0.842115	2.33183e-10	8.24634e-09	up
chr4	127211000	127217199	intron	ENSMUSG00000042388	Dlgap3	DLG associated protein 3 [Source:MGI Symbol;Acc:MGI:3039563]	0.582369	3.49609e-09	3.83227e-08	up		chr18	81331600	81335999	Intergenic	ENSMUSG00000117717	Gm30192	predicted gene, 30192 [Source:MGI Symbol;Acc:MGI:5589351]	0.84176	3.12538e-11	1.4005e-09	up
chr4	127221800	127230399	Distant-promoter	ENSMUSG00000042380	Smim12	small integral membrane protein 12 [Source:MGI Symbol;Acc:MGI:1933141]	0.584886	7.85118e-13	1.76322e-11	up		chr14	104743200	104747999	intron	ENSMUSG00000115432	D130009I18Rik	RIKEN cDNA D130009I18 gene [Source:MGI Symbol;Acc:MGI:2443663]	0.840834	1.03982e-14	1.13775e-12	up
chr4	127639400	127643999	Intergenic	ENSMUSG00000087470	A630031M04Rik	RIKEN cDNA A630031M04 gene [Source:MGI Symbol;Acc:MGI:2444470]	0.800615	2.38764e-13	5.91983e-12	up		chr8	114290400	114297599	intron	ENSMUSG00000084848	4933408N05Rik	RIKEN cDNA 4933408N05 gene [Source:MGI Symbol;Acc:MGI:1918372]	0.840753	3.83139e-15	4.63497e-13	up
chr4	127858400	127863799	Intergenic	ENSMUSG00000087510	1700112K13Rik	RIKEN cDNA 1700112K13 gene [Source:MGI Symbol;Acc:MGI:1920846]	0.515698	1.17148e-07	9.5577e-07	up		chr7	114873600	114877199	Intergenic	ENSMUSG00000108683	Gm45017	predicted gene 45017 [Source:MGI Symbol;Acc:MGI:5753593]	0.838439	2.04535e-10	7.35023e-09	up
chr4	128150200	128155399	intron	ENSMUSG00000087459	Csmd2os	CUB and Sushi multiple domains 2, opposite strand [Source:MGI Symbol;Acc:MGI:1922239]	0.57916	2.00295e-07	1.56638e-06	up		chr11	44806600	44809199	intron	ENSMUSG00000057098	Ebf1	early B cell factor 1 [Source:MGI Symbol;Acc:MGI:95275]	0.838439	1.15505e-08	2.58003e-07	up
chr4	128163800	128172599	Distant-promoter	ENSMUSG00000087459	Csmd2os	CUB and Sushi multiple domains 2, opposite strand [Source:MGI Symbol;Acc:MGI:1922239]	0.448805	3.99129e-08	3.56753e-07	up		chr16	69854000	69859999	TTS	ENSMUSG00000063163	Speer2	spermatogenesis associated glutamate (E)-rich protein 2 [Source:MGI Symbol;Acc:MGI:2668488]	0.838439	3.68499e-12	2.08447e-10	up
chr4	128682200	128738799	exon	ENSMUSG00000028796	Phc2	polyhomeotic 2 [Source:MGI Symbol;Acc:MGI:1860454]	0.12389	1.21597e-06	8.08816e-06	up		chr1	37546200	37549799	Distant-promoter	ENSMUSG00000026110	Mgat4a	mannoside acetylglucosaminyltransferase 4, isoenzyme A [Source:MGI Symbol;Acc:MGI:2662992]	0.838439	7.48316e-11	3.00762e-09	up
chr4	128924600	128926399	Distant-promoter	ENSMUSG00000085961	Gm15904	predicted gene 15904 [Source:MGI Symbol;Acc:MGI:3801803]	1.1708	3.82822e-15	1.31244e-13	up		chr1	63875000	63881199	Intergenic	ENSMUSG00000080817	Gm13751	predicted gene 13751 [Source:MGI Symbol;Acc:MGI:3650600]	0.838439	9.11005e-15	1.00885e-12	up
chr4	129105400	129145399	Distant-promoter	ENSMUSG00000028785	Hpca	hippocalcin [Source:MGI Symbol;Acc:MGI:1336200]	0.308196	3.03268e-16	1.25096e-14	up		chr1	82716600	82722799	TTS	ENSMUSG00000079465	Col4a3	collagen, type IV, alpha 3 [Source:MGI Symbol;Acc:MGI:104688]	0.836598	2.74007e-18	6.87927e-16	up
chr1	78530400	78532999	Distant-promoter	ENSMUSG00000012187	Mogat1	monoacylglycerol O-acyltransferase 1 [Source:MGI Symbol;Acc:MGI:1915643]	1.11227	4.61881e-13	1.07737e-11	up		chr14	118606000	118613199	Distant-promoter	ENSMUSG00000098433	Mir6391	microRNA 6391 [Source:MGI Symbol;Acc:MGI:5531296]	0.836313	3.99452e-16	6.2042e-14	up
chr4	129692200	129713999	Distant-promoter	ENSMUSG00000053730	Tmem39b	transmembrane protein 39b [Source:MGI Symbol;Acc:MGI:2682939]	0.223101	1.15807e-06	7.73733e-06	up		chr14	46059600	46065999	Distant-promoter	ENSMUSG00000102763	Gm37257	predicted gene, 37257 [Source:MGI Symbol;Acc:MGI:5610485]	0.835924	5.88548e-14	5.17344e-12	up
chr4	129958400	129975399	Intergenic	ENSMUSG00000085389	1700003M07Rik	RIKEN cDNA 1700003M07 gene [Source:MGI Symbol;Acc:MGI:1919475]	0.30278	1.08873e-07	8.95645e-07	up		chr4	13145400	13151399	Intergenic	ENSMUSG00000086227	Gm11820	predicted gene 11820 [Source:MGI Symbol;Acc:MGI:3650049]	0.835725	4.35267e-13	3.12838e-11	up
chr4	129976000	130024599	intron	ENSMUSG00000028782	Adgrb2	adhesion G protein-coupled receptor B2 [Source:MGI Symbol;Acc:MGI:2451244]	0.485413	1.24993e-53	2.76699e-50	up		chr1	71895800	71901399	intron	ENSMUSG00000101211	Gm28818	predicted gene 28818 [Source:MGI Symbol;Acc:MGI:5579524]	0.833952	2.57143e-15	3.25019e-13	up
chr4	130074800	130088799	TTS	ENSMUSG00000040690	Col16a1	collagen, type XVI, alpha 1 [Source:MGI Symbol;Acc:MGI:1095396]	0.398131	3.25415e-11	5.39319e-10	up		chr10	100682000	100690199	Intergenic	ENSMUSG00000112328	Gm47325	predicted gene, 47325 [Source:MGI Symbol;Acc:MGI:6096210]	0.832858	5.67463e-18	1.3595e-15	up
chr4	130303800	130325599	TTS	ENSMUSG00000028772	Zcchc17	zinc finger, CCHC domain containing 17 [Source:MGI Symbol;Acc:MGI:1919955]	0.368198	1.23288e-13	3.21268e-12	up		chr7	84092200	84096399	Distant-promoter	ENSMUSG00000052353	Cemip	cell migration inducing protein, hyaluronan binding [Source:MGI Symbol;Acc:MGI:2443629]	0.83106	4.29356e-10	1.43595e-08	up
chr4	130357800	130365399	Distant-promoter	ENSMUSG00000074088	Snrnp40	small nuclear ribonucleoprotein 40 (U5) [Source:MGI Symbol;Acc:MGI:1913835]	0.464208	5.22327e-09	5.54509e-08	up		chr11	81171600	81175999	intron	ENSMUSG00000020704	Asic2	acid-sensing (proton-gated) ion channel 2 [Source:MGI Symbol;Acc:MGI:1100867]	0.828592	5.01881e-11	2.12799e-09	up
chr4	130374000	130379999	Distant-promoter	ENSMUSG00000074088	Snrnp40	small nuclear ribonucleoprotein 40 (U5) [Source:MGI Symbol;Acc:MGI:1913835]	0.661839	2.97593e-10	4.04991e-09	up		chr3	49163200	49168799	Intergenic	ENSMUSG00000104186	Gm37819	predicted gene, 37819 [Source:MGI Symbol;Acc:MGI:5611047]	0.828592	5.01881e-11	2.12799e-09	up
chr4	130535400	130541199	TTS	ENSMUSG00000078532	Nkain1	Na+/K+ transporting ATPase interacting 1 [Source:MGI Symbol;Acc:MGI:1914399]	0.684685	2.25473e-10	3.14155e-09	up		chr1	167545400	167547199	Intergenic	ENSMUSG00000015843	Rxrg	retinoid X receptor gamma [Source:MGI Symbol;Acc:MGI:98216]	0.828351	6.73062e-08	1.20937e-06	up
chr4	130550000	130564199	intron	ENSMUSG00000078532	Nkain1	Na+/K+ transporting ATPase interacting 1 [Source:MGI Symbol;Acc:MGI:1914399]	0.469628	1.26593e-12	2.74233e-11	up		chr2	134537400	134541399	intron	ENSMUSG00000027261	Hao1	hydroxyacid oxidase 1, liver [Source:MGI Symbol;Acc:MGI:96011]	0.828098	1.37205e-10	5.12664e-09	up
chr4	130569000	130576999	intron	ENSMUSG00000078532	Nkain1	Na+/K+ transporting ATPase interacting 1 [Source:MGI Symbol;Acc:MGI:1914399]	0.627218	4.87309e-14	1.36142e-12	up		chr1	19733400	19738199	Intergenic	ENSMUSG00000102597	Gm38382	predicted gene, 38382 [Source:MGI Symbol;Acc:MGI:5611610]	0.827551	3.75501e-10	1.2674e-08	up
chr4	130856800	130871399	Distant-promoter	ENSMUSG00000077381	Gm22660	predicted gene, 22660 [Source:MGI Symbol;Acc:MGI:5452437]	0.441151	4.31812e-14	1.2144e-12	up		chr10	87730200	87734199	Intergenic	ENSMUSG00000112536	Gm48195	predicted gene, 48195 [Source:MGI Symbol;Acc:MGI:6097580]	0.827551	3.75501e-10	1.2674e-08	up
chr4	130873200	130880799	Distant-promoter	ENSMUSG00000077381	Gm22660	predicted gene, 22660 [Source:MGI Symbol;Acc:MGI:5452437]	0.522541	1.52294e-10	2.2035e-09	up		chr12	30508600	30512799	Intergenic	ENSMUSG00000100674	Gm28806	predicted gene 28806 [Source:MGI Symbol;Acc:MGI:5579512]	0.827551	3.75501e-10	1.2674e-08	up
chr1	78739200	78748199	Intergenic	ENSMUSG00000099377	Gm6159	predicted gene 6159 [Source:MGI Symbol;Acc:MGI:3644323]	0.65388	3.31989e-19	2.25307e-17	up		chr11	117800800	117806599	Distant-promoter	ENSMUSG00000048277	Syngr2	synaptogyrin 2 [Source:MGI Symbol;Acc:MGI:1328324]	0.826614	5.88536e-12	3.14472e-10	up
chr4	131771400	131780999	Distant-promoter	ENSMUSG00000028909	Ptpru	protein tyrosine phosphatase, receptor type, U [Source:MGI Symbol;Acc:MGI:1321151]	0.687886	3.2929e-14	9.46109e-13	up		chr1	45225600	45228799	Intergenic	ENSMUSG00000101937	Gm5268	predicted gene 5268 [Source:MGI Symbol;Acc:MGI:3646790]	0.824634	2.13505e-08	4.36477e-07	up
chr4	132128200	132132999	intron	ENSMUSG00000050511	Oprd1	opioid receptor, delta 1 [Source:MGI Symbol;Acc:MGI:97438]	0.724141	5.05394e-10	6.59594e-09	up		chr8	60482200	60484399	intron	ENSMUSG00000070023	Gm10283	predicted gene 10283 [Source:MGI Symbol;Acc:MGI:3647628]	0.823642	5.88739e-08	1.07713e-06	up
chr1	78842800	78853599	intron	ENSMUSG00000101324	Gm29187	predicted gene 29187 [Source:MGI Symbol;Acc:MGI:5579893]	0.634011	7.05111e-15	2.31655e-13	up		chr17	68902600	68905399	Intergenic	ENSMUSG00000117093	Gm49949	predicted gene, 49949 [Source:MGI Symbol;Acc:MGI:6270668]	0.823642	5.88739e-08	1.07713e-06	up
chr1	79580800	79584799	Intergenic	ENSMUSG00000102235	Gm37886	predicted gene, 37886 [Source:MGI Symbol;Acc:MGI:5611114]	1.04948	1.63044e-16	7.097e-15	up		chr5	43080200	43082999	Intergenic	ENSMUSG00000105416	Gm42553	predicted gene 42553 [Source:MGI Symbol;Acc:MGI:5662690]	0.823372	8.98966e-10	2.73798e-08	up
chr4	133292200	133304799	Distant-promoter	ENSMUSG00000083241	Gm13259	predicted gene 13259 [Source:MGI Symbol;Acc:MGI:3700962]	0.335562	4.41997e-09	4.75859e-08	up		chr1	42547600	42551199	Intergenic	ENSMUSG00000103106	Gm37047	predicted gene, 37047 [Source:MGI Symbol;Acc:MGI:5610275]	0.823372	8.98966e-10	2.73798e-08	up
chr4	133430600	133435999	Intergenic	ENSMUSG00000028854	Slc9a1	solute carrier family 9 (sodium/hydrogen exchanger), member 1 [Source:MGI Symbol;Acc:MGI:102462]	0.908496	1.14146e-13	3.00053e-12	up		chr2	60968200	60975599	intron	ENSMUSG00000075325	Gm13582	predicted gene 13582 [Source:MGI Symbol;Acc:MGI:3642495]	0.823092	2.21928e-13	1.69122e-11	up
chr4	134156400	134160599	Distant-promoter	ENSMUSG00000037443	Cep85	centrosomal protein 85 [Source:MGI Symbol;Acc:MGI:1917262]	0.692303	1.0237e-09	1.25236e-08	up		chr7	65760000	65761999	Intergenic	ENSMUSG00000068480	Gm7551	predicted gene 7551 [Source:MGI Symbol;Acc:MGI:3648704]	0.822498	1.62688e-07	2.60293e-06	up
chr4	134234200	134238799	promoter-TSS	ENSMUSG00000028841	Cnksr1	connector enhancer of kinase suppressor of Ras 1 [Source:MGI Symbol;Acc:MGI:2670958]	0.649822	1.93207e-08	1.84659e-07	up		chr2	56454600	56457799	Intergenic	ENSMUSG00000098437	Mir195b	microRNA 195b [Source:MGI Symbol;Acc:MGI:5530873]	0.822498	3.82899e-11	1.68086e-09	up
chr4	135522200	135527199	Distant-promoter	ENSMUSG00000080474	Gm25317	predicted gene, 25317 [Source:MGI Symbol;Acc:MGI:5455094]	0.823108	6.31741e-13	1.43963e-11	up		chr9	63755000	63759399	intron	ENSMUSG00000032402	Smad3	SMAD family member 3 [Source:MGI Symbol;Acc:MGI:1201674]	0.821722	1.04665e-10	4.02994e-09	up
chr4	136647800	136660599	TTS	ENSMUSG00000028664	Ephb2	Eph receptor B2 [Source:MGI Symbol;Acc:MGI:99611]	0.311072	4.37483e-07	3.19173e-06	up		chr8	94990600	94993799	Distant-promoter	ENSMUSG00000031785	Adgrg1	adhesion G protein-coupled receptor G1 [Source:MGI Symbol;Acc:MGI:1340051]	0.821516	6.77694e-09	1.60678e-07	up
chr1	80220000	80227399	Distant-promoter	ENSMUSG00000101257	2310015K22Rik	RIKEN cDNA 2310015K22 gene [Source:MGI Symbol;Acc:MGI:1916815]	0.430516	5.11942e-08	4.47773e-07	up		chr14	22303200	22310399	Distant-promoter	ENSMUSG00000063458	Lrmda	leucine rich melanocyte differentiation associated [Source:MGI Symbol;Acc:MGI:1923883]	0.820979	3.09656e-15	3.8476e-13	up
chr4	136695000	136705399	Distant-promoter	ENSMUSG00000028664	Ephb2	Eph receptor B2 [Source:MGI Symbol;Acc:MGI:99611]	0.413066	1.00978e-07	8.35724e-07	up		chr1	151239000	151246599	Intergenic	ENSMUSG00000088498	Gm24402	predicted gene, 24402 [Source:MGI Symbol;Acc:MGI:5454179]	0.820406	8.40682e-15	9.42361e-13	up
chr4	136745600	136759199	intron	ENSMUSG00000028664	Ephb2	Eph receptor B2 [Source:MGI Symbol;Acc:MGI:99611]	0.486402	4.3517e-14	1.22311e-12	up		chr2	43737000	43742399	Distant-promoter	ENSMUSG00000049744	Arhgap15	Rho GTPase activating protein 15 [Source:MGI Symbol;Acc:MGI:1923367]	0.820061	5.26864e-13	3.71389e-11	up
chr4	136824600	136837799	intron	ENSMUSG00000028664	Ephb2	Eph receptor B2 [Source:MGI Symbol;Acc:MGI:99611]	0.350071	4.75838e-09	5.08056e-08	up		chr2	26602000	26605599	promoter-TSS	ENSMUSG00000026922	Agpat2	1-acylglycerol-3-phosphate O-acyltransferase 2 (lysophosphatidic acid acyltransferase, beta) [Source:MGI Symbol;Acc:MGI:1914762]	0.819919	7.84691e-10	2.42112e-08	up
chr1	80298000	80304799	intron	ENSMUSG00000004364	Cul3	cullin 3 [Source:MGI Symbol;Acc:MGI:1347360]	0.604695	3.60749e-10	4.84486e-09	up		chr2	144053400	144065799	TTS	ENSMUSG00000086384	Banf2os	barrier to autointegration factor 2, opposite strand [Source:MGI Symbol;Acc:MGI:3650982]	0.819331	6.09834e-23	4.65697e-20	up
chr4	137671800	137688199	promoter-TSS	ENSMUSG00000041351	Rap1gap	Rap1 GTPase-activating protein [Source:MGI Symbol;Acc:MGI:109338]	0.329147	1.27388e-09	1.52589e-08	up		chr15	83254800	83261799	promoter-TSS	ENSMUSG00000116416	Gm32886	predicted gene, 32886 [Source:MGI Symbol;Acc:MGI:5592045]	0.819139	6.20629e-14	5.42939e-12	up
chr4	138047800	138053999	intron	ENSMUSG00000028760	Eif4g3	eukaryotic translation initiation factor 4 gamma, 3 [Source:MGI Symbol;Acc:MGI:1923935]	0.683158	1.55017e-11	2.71531e-10	up		chr1	151715800	151722199	exon	ENSMUSG00000100594	2810414N06Rik	RIKEN cDNA 2810414N06 gene [Source:MGI Symbol;Acc:MGI:1919065]	0.818436	1.68777e-13	1.32758e-11	up
chr1	80501800	80506399	exon	ENSMUSG00000038608	Dock10	dedicator of cytokinesis 10 [Source:MGI Symbol;Acc:MGI:2146320]	1.46719	3.72672e-29	1.00726e-26	up		chr8	55591400	55597199	Intergenic	ENSMUSG00000110025	Gm20586	predicted gene, 20586 [Source:MGI Symbol;Acc:MGI:5295692]	0.817681	1.06672e-11	5.36362e-10	up
chr4	138156800	138165999	Distant-promoter	ENSMUSG00000098513	Mir6399	microRNA 6399 [Source:MGI Symbol;Acc:MGI:5531049]	0.489444	2.80845e-08	2.59587e-07	up		chr16	57265800	57272799	Distant-promoter	ENSMUSG00000116675	Gm49581	predicted gene, 49581 [Source:MGI Symbol;Acc:MGI:6214980]	0.817034	2.35214e-15	3.04118e-13	up
chr4	138260400	138283399	intron	ENSMUSG00000028758	Kif17	kinesin family member 17 [Source:MGI Symbol;Acc:MGI:1098229]	0.336265	1.23136e-10	1.81609e-09	up		chr4	46517800	46524399	intron	ENSMUSG00000039853	Trim14	tripartite motif-containing 14 [Source:MGI Symbol;Acc:MGI:1921985]	0.817034	2.35214e-15	3.04118e-13	up
chr4	138310200	138329799	Distant-promoter	ENSMUSG00000028756	Pink1	PTEN induced putative kinase 1 [Source:MGI Symbol;Acc:MGI:1916193]	0.29984	3.41085e-10	4.59338e-09	up		chr8	89394600	89398599	Intergenic	ENSMUSG00000064758	Gm26331	predicted gene, 26331 [Source:MGI Symbol;Acc:MGI:5456108]	0.81658	6.84328e-10	2.15499e-08	up
chr4	138391200	138397599	promoter-TSS	ENSMUSG00000046109	AB041806	hypothetical protein, MNCb-2457 [Source:MGI Symbol;Acc:MGI:1931024]	0.620043	1.31575e-10	1.9253e-09	up		chr12	9760800	9765399	Intergenic	ENSMUSG00000112787	Gm48790	predicted gene, 48790 [Source:MGI Symbol;Acc:MGI:6098490]	0.81658	6.84328e-10	2.15499e-08	up
chr4	138542600	138548999	Intergenic	ENSMUSG00000028753	Vwa5b1	von Willebrand factor A domain containing 5B1 [Source:MGI Symbol;Acc:MGI:1922968]	0.433745	1.04922e-06	7.07412e-06	up		chr17	8349000	8352599	Distant-promoter	ENSMUSG00000058159	T2	brachyury 2 [Source:MGI Symbol;Acc:MGI:104658]	0.81658	6.84328e-10	2.15499e-08	up
chr4	138551000	138565399	Intergenic	ENSMUSG00000028753	Vwa5b1	von Willebrand factor A domain containing 5B1 [Source:MGI Symbol;Acc:MGI:1922968]	0.64245	1.55234e-22	1.76012e-20	up		chr13	70373000	70375599	Intergenic	ENSMUSG00000114054	Gm47706	predicted gene, 47706 [Source:MGI Symbol;Acc:MGI:6096824]	0.816346	1.62751e-08	3.46236e-07	up
chr4	138688200	138692599	Intergenic	ENSMUSG00000028750	Pla2g2c	phospholipase A2, group IIC [Source:MGI Symbol;Acc:MGI:106638]	0.749934	4.42431e-11	7.14902e-10	up		chr2	144425400	144430999	Intergenic	ENSMUSG00000027425	Kat14	lysine acetyltransferase 14 [Source:MGI Symbol;Acc:MGI:1917264]	0.815985	3.40806e-12	1.94583e-10	up
chr4	139045000	139057999	intron	ENSMUSG00000028747	Htr6	5-hydroxytryptamine (serotonin) receptor 6 [Source:MGI Symbol;Acc:MGI:1196627]	0.344305	8.08147e-07	5.58027e-06	up		chr17	34193000	34199399	Distant-promoter	ENSMUSG00000024338	Psmb8	proteasome (prosome, macropain) subunit, beta type 8 (large multifunctional peptidase 7) [Source:MGI Symbol;Acc:MGI:1346527]	0.815817	7.55203e-16	1.10287e-13	up
chr4	139066200	139070999	intron	ENSMUSG00000028747	Htr6	5-hydroxytryptamine (serotonin) receptor 6 [Source:MGI Symbol;Acc:MGI:1196627]	0.66825	2.70861e-09	3.04369e-08	up		chr10	24577800	24581399	Distant-promoter	ENSMUSG00000081259	Gm6893	predicted gene 6893 [Source:MGI Symbol;Acc:MGI:3645616]	0.815356	1.87705e-09	5.19662e-08	up
chr1	80706800	80711599	intron	ENSMUSG00000038608	Dock10	dedicator of cytokinesis 10 [Source:MGI Symbol;Acc:MGI:2146320]	0.700431	6.18887e-10	7.91277e-09	up		chr3	38191800	38195599	Intergenic	ENSMUSG00000106002	5430434I15Rik	RIKEN cDNA 5430434I15 gene [Source:MGI Symbol;Acc:MGI:1918592]	0.814593	2.17718e-10	7.7405e-09	up
chr4	140461400	140471599	Intergenic	ENSMUSG00000118416	Gm50453	predicted gene, 50453 [Source:MGI Symbol;Acc:MGI:6324716]	0.415467	3.82574e-07	2.82483e-06	up		chr7	67843600	67846799	intron	ENSMUSG00000109193	Gm39027	predicted gene, 39027 [Source:MGI Symbol;Acc:MGI:5621912]	0.813986	5.15604e-09	1.26165e-07	up
chr4	140479200	140483599	Intergenic	ENSMUSG00000118416	Gm50453	predicted gene, 50453 [Source:MGI Symbol;Acc:MGI:6324716]	0.681316	2.34846e-09	2.66703e-08	up		chr7	75219800	75225599	Distant-promoter	ENSMUSG00000053025	Sv2b	synaptic vesicle glycoprotein 2 b [Source:MGI Symbol;Acc:MGI:1927338]	0.813493	2.96818e-12	1.73109e-10	up
chr1	80755200	80761399	intron	ENSMUSG00000038608	Dock10	dedicator of cytokinesis 10 [Source:MGI Symbol;Acc:MGI:2146320]	0.510913	1.56494e-08	1.52389e-07	up		chr4	75402000	75407799	Intergenic	ENSMUSG00000084026	Gm11259	predicted gene 11259 [Source:MGI Symbol;Acc:MGI:3649975]	0.813493	2.96818e-12	1.73109e-10	up
chr4	140698000	140727399	Distant-promoter	ENSMUSG00000040945	Rcc2	regulator of chromosome condensation 2 [Source:MGI Symbol;Acc:MGI:1919784]	0.236827	2.33158e-10	3.24232e-09	up		chr9	113380000	113384199	Intergenic	ENSMUSG00000087817	Gm22492	predicted gene, 22492 [Source:MGI Symbol;Acc:MGI:5452269]	0.813348	5.96293e-10	1.91477e-08	up
chr4	140917600	140922599	intron	ENSMUSG00000064443	Gm26226	predicted gene, 26226 [Source:MGI Symbol;Acc:MGI:5456003]	0.505638	9.52138e-07	6.47214e-06	up		chr14	26538000	26542399	Distant-promoter	ENSMUSG00000021870	Slmap	sarcolemma associated protein [Source:MGI Symbol;Acc:MGI:1933549]	0.813348	5.96293e-10	1.91477e-08	up
chr1	81520400	81523799	exon	ENSMUSG00000104029	Gm37210	predicted gene, 37210 [Source:MGI Symbol;Acc:MGI:5610438]	0.980815	6.32615e-15	2.09765e-13	up		chr7	96324600	96330999	intron	ENSMUSG00000085751	Gm15412	predicted gene 15412 [Source:MGI Symbol;Acc:MGI:3705100]	0.813084	3.48398e-13	2.54901e-11	up
chr4	141003600	141051199	intron	ENSMUSG00000040860	Crocc	ciliary rootlet coiled-coil, rootletin [Source:MGI Symbol;Acc:MGI:3529431]	0.151012	3.06174e-07	2.30464e-06	up		chr10	40526400	40530799	Intergenic	ENSMUSG00000111251	Gm18671	predicted gene, 18671 [Source:MGI Symbol;Acc:MGI:5010856]	0.812848	6.93209e-11	2.81391e-09	up
chr1	82156200	82159999	Intergenic	ENSMUSG00000098797	Mir6344	microRNA 6344 [Source:MGI Symbol;Acc:MGI:5531222]	0.713431	1.32374e-07	1.06836e-06	up		chr6	31861800	31864399	intron	ENSMUSG00000087379	Gm13849	predicted gene 13849 [Source:MGI Symbol;Acc:MGI:3651992]	0.812444	1.4186e-08	3.0805e-07	up
chr1	82237400	82248999	intron	ENSMUSG00000022591	Gm9747	predicted gene 9747 [Source:MGI Symbol;Acc:MGI:3710571]	0.46137	1.50997e-10	2.18746e-09	up		chr7	71662200	71665599	Intergenic	ENSMUSG00000108978	Gm44689	predicted gene 44689 [Source:MGI Symbol;Acc:MGI:5753265]	0.811967	1.63524e-09	4.62142e-08	up
chr1	82250000	82256999	intron	ENSMUSG00000022591	Gm9747	predicted gene 9747 [Source:MGI Symbol;Acc:MGI:3710571]	0.619635	2.41139e-09	2.73083e-08	up		chr3	83538800	83543399	Intergenic	ENSMUSG00000101334	1700028M03Rik	RIKEN cDNA 1700028M03 gene [Source:MGI Symbol;Acc:MGI:1916710]	0.811834	1.11475e-13	9.1412e-12	up
chr4	142295600	142310599	Intergenic	ENSMUSG00000085816	Gm13052	predicted gene 13052 [Source:MGI Symbol;Acc:MGI:3651990]	0.364744	2.70318e-08	2.50579e-07	up		chrX	101395200	101398999	Intergenic	ENSMUSG00000031310	Zmym3	zinc finger, MYM-type 3 [Source:MGI Symbol;Acc:MGI:1927231]	0.811063	2.58354e-12	1.54234e-10	up
chr1	82281400	82294399	exon	ENSMUSG00000055980	Irs1	insulin receptor substrate 1 [Source:MGI Symbol;Acc:MGI:99454]	0.515636	3.63429e-32	1.40792e-29	up		chr11	63536200	63538999	Intergenic	ENSMUSG00000082256	Gm12287	predicted gene 12287 [Source:MGI Symbol;Acc:MGI:3649232]	0.810694	3.91017e-08	7.5198e-07	up
chr1	82316000	82331599	intron	ENSMUSG00000026142	Rhbdd1	rhomboid domain containing 1 [Source:MGI Symbol;Acc:MGI:1924117]	0.377179	2.58834e-10	3.57265e-09	up		chr14	94445400	94449199	TTS	ENSMUSG00000088046	Gm23324	predicted gene, 23324 [Source:MGI Symbol;Acc:MGI:5453101]	0.810425	4.4908e-09	1.12056e-07	up
chr4	147887600	147893199	Distant-promoter	ENSMUSG00000029020	Mfn2	mitofusin 2 [Source:MGI Symbol;Acc:MGI:2442230]	0.522378	5.48409e-08	4.77335e-07	up		chr15	64142000	64150599	intron	ENSMUSG00000022377	Asap1	ArfGAP with SH3 domain, ankyrin repeat and PH domain1 [Source:MGI Symbol;Acc:MGI:1342335]	0.810425	4.97851e-16	7.54079e-14	up
chr4	148017800	148020799	Distant-promoter	ENSMUSG00000083473	Gm13207	predicted gene 13207 [Source:MGI Symbol;Acc:MGI:3651232]	0.714927	3.42575e-08	3.10592e-07	up		chr11	44755000	44759199	intron	ENSMUSG00000085784	Gm12158	predicted gene 12158 [Source:MGI Symbol;Acc:MGI:3649487]	0.81022	5.19163e-10	1.69607e-08	up
chr4	148118400	148135399	Distant-promoter	ENSMUSG00000029003	Mad2l2	MAD2 mitotic arrest deficient-like 2 [Source:MGI Symbol;Acc:MGI:1919140]	0.444108	1.16376e-13	3.05653e-12	up		chr13	100202800	100206599	Distant-promoter	ENSMUSG00000078945	Naip2	NLR family, apoptosis inhibitory protein 2 [Source:MGI Symbol;Acc:MGI:1298226]	0.81022	5.19163e-10	1.69607e-08	up
chr4	148211400	148218999	Intergenic	ENSMUSG00000041544	Disp3	dispatched RND transporter family member 3 [Source:MGI Symbol;Acc:MGI:2444403]	0.477186	9.98172e-08	8.26854e-07	up		chr15	97560200	97564799	Distant-promoter	ENSMUSG00000116131	Gm49506	predicted gene, 49506 [Source:MGI Symbol;Acc:MGI:6155195]	0.81022	5.19163e-10	1.69607e-08	up
chr4	148231000	148245599	Intergenic	ENSMUSG00000041544	Disp3	dispatched RND transporter family member 3 [Source:MGI Symbol;Acc:MGI:2444403]	0.396783	8.75812e-10	1.08544e-08	up		chr8	27678400	27682799	Intergenic	ENSMUSG00000104743	Gm44493	predicted gene, 44493 [Source:MGI Symbol;Acc:MGI:5690885]	0.809927	7.04332e-12	3.70672e-10	up
chr4	148252400	148258999	intron	ENSMUSG00000041544	Disp3	dispatched RND transporter family member 3 [Source:MGI Symbol;Acc:MGI:2444403]	0.707506	8.00613e-12	1.48312e-10	up		chr12	117636400	117642199	Distant-promoter	ENSMUSG00000041992	Rapgef5	Rap guanine nucleotide exchange factor (GEF) 5 [Source:MGI Symbol;Acc:MGI:2444365]	0.809927	7.04332e-12	3.70672e-10	up
chr4	148281400	148294399	promoter-TSS	ENSMUSG00000041544	Disp3	dispatched RND transporter family member 3 [Source:MGI Symbol;Acc:MGI:2444403]	0.463399	3.49194e-14	9.98973e-13	up		chr5	75789400	75793199	Intergenic	ENSMUSG00000106726	Gm43100	predicted gene 43100 [Source:MGI Symbol;Acc:MGI:5663237]	0.808692	1.42337e-09	4.09366e-08	up
chr4	148302000	148319199	intron	ENSMUSG00000087027	Gm13206	predicted gene 13206 [Source:MGI Symbol;Acc:MGI:3651440]	0.305178	2.595e-07	1.98317e-06	up		chr8	48674400	48678199	Distant-promoter	ENSMUSG00000031561	Tenm3	teneurin transmembrane protein 3 [Source:MGI Symbol;Acc:MGI:1345183]	0.808692	1.23525e-08	2.72596e-07	up
chr4	148334000	148338999	Intergenic	ENSMUSG00000086326	Gm13200	predicted gene 13200 [Source:MGI Symbol;Acc:MGI:3650195]	0.573426	6.52807e-07	4.59709e-06	up		chr12	73685200	73691399	intron	ENSMUSG00000021108	Prkch	protein kinase C, eta [Source:MGI Symbol;Acc:MGI:97600]	0.808692	3.10363e-14	2.90956e-12	up
chr4	148355200	148363999	promoter-TSS	ENSMUSG00000086326	Gm13200	predicted gene 13200 [Source:MGI Symbol;Acc:MGI:3650195]	0.656486	1.73737e-14	5.25655e-13	up		chr4	114501600	114505399	intron	ENSMUSG00000070867	Trabd2b	TraB domain containing 2B [Source:MGI Symbol;Acc:MGI:3650152]	0.808692	1.42337e-09	4.09366e-08	up
chr4	148803800	148806399	intron	ENSMUSG00000028977	Casz1	castor zinc finger 1 [Source:MGI Symbol;Acc:MGI:1196251]	0.916092	1.23783e-10	1.82477e-09	up		chr10	12866000	12872999	promoter-TSS	ENSMUSG00000019820	Utrn	utrophin [Source:MGI Symbol;Acc:MGI:104631]	0.807579	7.17617e-13	4.88473e-11	up
chr1	82472400	82480399	intron	ENSMUSG00000100786	Gm28940	predicted gene 28940 [Source:MGI Symbol;Acc:MGI:5579646]	0.490787	3.77529e-08	3.38618e-07	up		chr10	114739800	114745799	Distant-promoter	ENSMUSG00000089934	4930473D10Rik	RIKEN cDNA 4930473D10 gene [Source:MGI Symbol;Acc:MGI:1925262]	0.807579	7.17617e-13	4.88473e-11	up
chr4	149481400	149487399	promoter-TSS	ENSMUSG00000028992	Nmnat1	nicotinamide nucleotide adenylyltransferase 1 [Source:MGI Symbol;Acc:MGI:1913704]	0.495146	1.01942e-09	1.24811e-08	up		chr12	112358000	112361999	Distant-promoter	ENSMUSG00000103080	Gm38123	predicted gene, 38123 [Source:MGI Symbol;Acc:MGI:5611351]	0.807346	5.24838e-11	2.21126e-09	up
chr4	149584000	149588999	promoter-TSS	ENSMUSG00000039953	Clstn1	calsyntenin 1 [Source:MGI Symbol;Acc:MGI:1929895]	0.431191	3.995e-07	2.94093e-06	up		chr4	45963200	45968799	intron	ENSMUSG00000035517	Tdrd7	tudor domain containing 7 [Source:MGI Symbol;Acc:MGI:2140279]	0.806569	2.29279e-13	1.74361e-11	up
chr4	150417400	150421399	intron	ENSMUSG00000039852	Rere	arginine glutamic acid dipeptide (RE) repeats [Source:MGI Symbol;Acc:MGI:2683486]	0.712484	7.98781e-08	6.75281e-07	up		chr5	118963200	118965199	Intergenic	ENSMUSG00000107144	4930413E15Rik	RIKEN cDNA 4930413E15 gene [Source:MGI Symbol;Acc:MGI:1921877]	0.806378	2.99011e-07	4.4572e-06	up
chr4	150897800	150915999	intron	ENSMUSG00000028964	Park7	Parkinson disease (autosomal recessive, early onset) 7 [Source:MGI Symbol;Acc:MGI:2135637]	0.24135	1.24538e-06	8.26721e-06	up		chr18	56798400	56803999	intron	ENSMUSG00000032656	Marchf3	membrane associated ring-CH-type finger 3 [Source:MGI Symbol;Acc:MGI:2443667]	0.80615	1.671e-11	7.94429e-10	up
chr4	151096600	151104599	intron	ENSMUSG00000014592	Camta1	calmodulin binding transcription activator 1 [Source:MGI Symbol;Acc:MGI:2140230]	0.631624	2.36613e-13	5.86962e-12	up		chr4	10029800	10033399	Intergenic	ENSMUSG00000082501	Gm11835	predicted gene 11835 [Source:MGI Symbol;Acc:MGI:3650540]	0.805525	1.23795e-09	3.64475e-08	up
chr4	151118200	151148399	Distant-promoter	ENSMUSG00000014592	Camta1	calmodulin binding transcription activator 1 [Source:MGI Symbol;Acc:MGI:2140230]	0.329867	2.43331e-15	8.6417e-14	up		chr13	99236600	99248199	intron	ENSMUSG00000050919	Zfp366	zinc finger protein 366 [Source:MGI Symbol;Acc:MGI:2178429]	0.804709	5.64827e-20	1.97178e-17	up
chr4	151204200	151208999	intron	ENSMUSG00000014592	Camta1	calmodulin binding transcription activator 1 [Source:MGI Symbol;Acc:MGI:2140230]	0.71529	5.38323e-09	5.70124e-08	up		chr16	85800800	85804399	exon	ENSMUSG00000022893	Adamts1	a disintegrin-like and metallopeptidase (reprolysin type) with thrombospondin type 1 motif, 1 [Source:MGI Symbol;Acc:MGI:109249]	0.804709	4.56229e-11	1.95706e-09	up
chr4	151562400	151579399	intron	ENSMUSG00000085593	4930589P08Rik	RIKEN cDNA 4930589P08 gene [Source:MGI Symbol;Acc:MGI:1914998]	0.354032	2.51135e-08	2.34151e-07	up		chr3	130964400	130969199	Intergenic	ENSMUSG00000106095	2010110G14Rik	RIKEN cDNA 2010110G14 gene [Source:MGI Symbol;Acc:MGI:1917148]	0.804709	4.56229e-11	1.95706e-09	up
chr4	152081800	152108999	Distant-promoter	ENSMUSG00000039713	Plekhg5	pleckstrin homology domain containing, family G (with RhoGef domain) member 5 [Source:MGI Symbol;Acc:MGI:2652860]	0.220165	1.15092e-09	1.39224e-08	up		chr3	93484800	93486399	Intergenic	ENSMUSG00000104135	Gm36953	predicted gene, 36953 [Source:MGI Symbol;Acc:MGI:5610181]	0.804492	9.39843e-08	1.61509e-06	up
chr4	152379800	152401799	TTS	ENSMUSG00000005045	Chd5	chromodomain helicase DNA binding protein 5 [Source:MGI Symbol;Acc:MGI:3036258]	0.310952	1.08128e-10	1.61369e-09	up		chr4	62935400	62940399	Distant-promoter	ENSMUSG00000087967	Gm25391	predicted gene, 25391 [Source:MGI Symbol;Acc:MGI:5455168]	0.804492	1.99236e-13	1.54397e-11	up
chr4	152402800	152424399	intron	ENSMUSG00000090057	Gm16333	predicted gene 16333 [Source:MGI Symbol;Acc:MGI:3840150]	0.436057	1.84166e-20	1.49939e-18	up		chr13	91406400	91410999	Intergenic	ENSMUSG00000097182	A830009L08Rik	RIKEN cDNA A830009L08 gene [Source:MGI Symbol;Acc:MGI:2443762]	0.804251	3.92652e-10	1.32164e-08	up
chr4	152425400	152501199	Distant-promoter	ENSMUSG00000028931	Kcnab2	potassium voltage-gated channel, shaker-related subfamily, beta member 2 [Source:MGI Symbol;Acc:MGI:109239]	0.336563	2.2334e-41	2.1189e-38	up		chr13	16317400	16320399	Intergenic	ENSMUSG00000113038	Gm48491	predicted gene, 48491 [Source:MGI Symbol;Acc:MGI:6098014]	0.803674	3.39771e-09	8.72762e-08	up
chr4	152510200	152519599	intron	ENSMUSG00000039577	Nphp4	nephronophthisis 4 (juvenile) homolog (human) [Source:MGI Symbol;Acc:MGI:2384210]	0.401315	8.26909e-07	5.69586e-06	up		chr2	101367000	101372799	Intergenic	ENSMUSG00000093614	Gm20693	predicted gene 20693 [Source:MGI Symbol;Acc:MGI:5313140]	0.802748	4.62576e-12	2.53828e-10	up
chr4	152550800	152560799	intron	ENSMUSG00000039577	Nphp4	nephronophthisis 4 (juvenile) homolog (human) [Source:MGI Symbol;Acc:MGI:2384210]	0.45625	3.008e-08	2.75974e-07	up		chr6	73005800	73009399	Distant-promoter	ENSMUSG00000107546	Gm20560	predicted gene, 20560 [Source:MGI Symbol;Acc:MGI:5295667]	0.80246	1.07587e-09	3.21401e-08	up
chr4	152619400	152628799	Intergenic	ENSMUSG00000083078	Gm13172	predicted gene 13172 [Source:MGI Symbol;Acc:MGI:3650871]	0.460176	1.25983e-09	1.50985e-08	up		chr11	39793600	39796599	Intergenic	ENSMUSG00000088603	Gm24192	predicted gene, 24192 [Source:MGI Symbol;Acc:MGI:5453969]	0.801603	9.33962e-09	2.12768e-07	up
chr4	152814800	152824199	Intergenic	ENSMUSG00000073699	Gm833	predicted gene 833 [Source:MGI Symbol;Acc:MGI:2685679]	0.597816	6.80381e-11	1.06139e-09	up		chr11	12428800	12432999	Distant-promoter	ENSMUSG00000020173	Cobl	cordon-bleu WH2 repeat [Source:MGI Symbol;Acc:MGI:105056]	0.801402	3.41115e-10	1.16529e-08	up
chr4	152910600	152914199	Intergenic	ENSMUSG00000080360	Gm25779	predicted gene, 25779 [Source:MGI Symbol;Acc:MGI:5455556]	1.16352	3.17877e-16	1.30428e-14	up		chr3	63181800	63186999	Distant-promoter	ENSMUSG00000102270	Gm8388	predicted gene 8388 [Source:MGI Symbol;Acc:MGI:3645001]	0.801262	1.26114e-11	6.26385e-10	up
chr4	153187600	153192599	Intergenic	ENSMUSG00000087454	Gm13174	predicted gene 13174 [Source:MGI Symbol;Acc:MGI:3650869]	0.920557	3.33688e-15	1.14992e-13	up		chr9	67096600	67100399	Distant-promoter	ENSMUSG00000111825	Gm10646	predicted gene 10646 [Source:MGI Symbol;Acc:MGI:3642039]	0.800472	1.08284e-10	4.15185e-09	up
chr4	153205000	153210199	Distant-promoter	ENSMUSG00000087454	Gm13174	predicted gene 13174 [Source:MGI Symbol;Acc:MGI:3650869]	0.807077	2.03418e-12	4.21789e-11	up		chr18	13968400	13970599	intron	ENSMUSG00000024420	Zfp521	zinc finger protein 521 [Source:MGI Symbol;Acc:MGI:95459]	0.800472	8.16979e-08	1.42365e-06	up
chr4	153416000	153450799	intron	ENSMUSG00000039546	Ajap1	adherens junction associated protein 1 [Source:MGI Symbol;Acc:MGI:2685419]	0.450248	3.063e-27	6.81305e-25	up		chr2	92090000	92092199	Distant-promoter	ENSMUSG00000058318	Phf21a	PHD finger protein 21A [Source:MGI Symbol;Acc:MGI:2384756]	0.800472	8.16979e-08	1.42365e-06	up
chr4	153475200	153484799	intron	ENSMUSG00000039546	Ajap1	adherens junction associated protein 1 [Source:MGI Symbol;Acc:MGI:2685419]	0.529294	2.08155e-13	5.23632e-12	up		chr4	117505800	117510799	Intergenic	ENSMUSG00000083446	Gm12826	predicted gene 12826 [Source:MGI Symbol;Acc:MGI:3650150]	0.800472	4.01651e-12	2.24429e-10	up
chr4	153954800	153964399	promoter-TSS	ENSMUSG00000047613	A430005L14Rik	RIKEN cDNA A430005L14 gene [Source:MGI Symbol;Acc:MGI:2140680]	0.448793	8.2847e-12	1.52833e-10	up		chr13	13236200	13241999	Distant-promoter	ENSMUSG00000061724	Gm2423	predicted gene 2423 [Source:MGI Symbol;Acc:MGI:3805957]	0.799647	3.44122e-11	1.52987e-09	up
chr4	153966200	153970599	intron	ENSMUSG00000029027	Dffb	DNA fragmentation factor, beta subunit [Source:MGI Symbol;Acc:MGI:1196287]	0.635883	3.56203e-08	3.2185e-07	up		chr3	10695200	10700199	Intergenic	ENSMUSG00000104451	Gm37831	predicted gene, 37831 [Source:MGI Symbol;Acc:MGI:5611059]	0.799647	3.44122e-11	1.52987e-09	up
chr4	154002000	154008399	Distant-promoter	ENSMUSG00000029028	Lrrc47	leucine rich repeat containing 47 [Source:MGI Symbol;Acc:MGI:1920196]	0.93186	1.13004e-17	5.94942e-16	up		chr5	114835200	114839399	Intergenic	ENSMUSG00000107256	Gm13821	predicted gene 13821 [Source:MGI Symbol;Acc:MGI:3652003]	0.799493	9.34323e-10	2.83155e-08	up
chr4	154016600	154027999	TTS	ENSMUSG00000078350	Smim1	small integral membrane protein 1 [Source:MGI Symbol;Acc:MGI:1916109]	0.48628	7.61002e-17	3.49925e-15	up		chr10	126547600	126555599	Intergenic	ENSMUSG00000112435	Gm47965	predicted gene, 47965 [Source:MGI Symbol;Acc:MGI:6097244]	0.799493	2.20149e-17	4.7468e-15	up
chr4	154083800	154118199	Distant-promoter	ENSMUSG00000029026	Trp73	transformation related protein 73 [Source:MGI Symbol;Acc:MGI:1336991]	0.273116	3.12025e-11	5.18235e-10	up		chr11	94953600	94957999	Distant-promoter	ENSMUSG00000089404	Gm24877	predicted gene, 24877 [Source:MGI Symbol;Acc:MGI:5454654]	0.799493	9.34323e-10	2.83155e-08	up
chr4	154317400	154352799	promoter-TSS	ENSMUSG00000039410	Prdm16	PR domain containing 16 [Source:MGI Symbol;Acc:MGI:1917923]	0.1682	2.78437e-07	2.11227e-06	up		chr1	172659200	172666999	Intergenic	ENSMUSG00000060128	Gm2710	predicted gene 2710 [Source:MGI Symbol;Acc:MGI:3780879]	0.799269	1.53454e-14	1.58001e-12	up
chr4	154442200	154491999	intron	ENSMUSG00000039410	Prdm16	PR domain containing 16 [Source:MGI Symbol;Acc:MGI:1917923]	0.166289	1.54669e-07	1.23226e-06	up		chr17	65032800	65038399	Intergenic	ENSMUSG00000077691	Gm25344	predicted gene, 25344 [Source:MGI Symbol;Acc:MGI:5455121]	0.798911	1.09471e-11	5.48929e-10	up
chr4	154493400	154512799	intron	ENSMUSG00000039410	Prdm16	PR domain containing 16 [Source:MGI Symbol;Acc:MGI:1917923]	0.348139	6.09006e-13	1.39054e-11	up		chr17	15566200	15572199	Distant-promoter	ENSMUSG00000095920	Gm6686	predicted pseudogene 6686 [Source:MGI Symbol;Acc:MGI:3646669]	0.79825	3.48575e-12	1.98555e-10	up
chr4	154513200	154606799	intron	ENSMUSG00000086565	Gm13133	predicted gene 13133 [Source:MGI Symbol;Acc:MGI:3650642]	0.252711	4.00499e-31	1.38943e-28	up		chr2	65272600	65278199	Distant-promoter	ENSMUSG00000083707	Gm13592	predicted gene 13592 [Source:MGI Symbol;Acc:MGI:3650915]	0.79825	3.48575e-12	1.98555e-10	up
chr4	154620400	154644599	intron	ENSMUSG00000039410	Prdm16	PR domain containing 16 [Source:MGI Symbol;Acc:MGI:1917923]	0.218272	1.21589e-07	9.89572e-07	up		chr3	122637600	122642999	Distant-promoter	ENSMUSG00000106562	Gm5981	predicted gene 5981 [Source:MGI Symbol;Acc:MGI:3649175]	0.797987	4.16483e-14	3.81655e-12	up
chr4	154753800	154757999	Intergenic	ENSMUSG00000046637	Ttc34	tetratricopeptide repeat domain 34 [Source:MGI Symbol;Acc:MGI:2445205]	0.637522	1.10955e-06	7.44152e-06	up		chr10	43950800	43958199	intron	ENSMUSG00000019864	Rtn4ip1	reticulon 4 interacting protein 1 [Source:MGI Symbol;Acc:MGI:2178759]	0.796619	9.49752e-12	4.84863e-10	up
chr4	154854000	154856599	promoter-TSS	ENSMUSG00000046637	Ttc34	tetratricopeptide repeat domain 34 [Source:MGI Symbol;Acc:MGI:2445205]	0.731709	1.01706e-08	1.02119e-07	up		chr15	47377000	47379399	Intergenic	ENSMUSG00000115534	Gm7508	predicted gene 7508 [Source:MGI Symbol;Acc:MGI:3646398]	0.796619	7.0946e-08	1.26454e-06	up
chr1	83274400	83282199	exon	ENSMUSG00000026163	Sphkap	SPHK1 interactor, AKAP domain containing [Source:MGI Symbol;Acc:MGI:1924879]	0.621075	1.03902e-13	2.7601e-12	up		chr3	30789200	30791799	Distant-promoter	ENSMUSG00000027706	Sec62	SEC62 homolog (S. cerevisiae) [Source:MGI Symbol;Acc:MGI:1916526]	0.796619	7.0946e-08	1.26454e-06	up
chr4	155342800	155347199	promoter-TSS	ENSMUSG00000029053	Prkcz	protein kinase C, zeta [Source:MGI Symbol;Acc:MGI:97602]	0.506649	8.89935e-10	1.10059e-08	up		chr3	35060600	35064199	Intergenic	ENSMUSG00000098862	Mir6378	microRNA 6378 [Source:MGI Symbol;Acc:MGI:5531088]	0.796619	8.10843e-10	2.49341e-08	up
chr1	83294400	83299199	Distant-promoter	ENSMUSG00000026163	Sphkap	SPHK1 interactor, AKAP domain containing [Source:MGI Symbol;Acc:MGI:1924879]	0.907389	2.34512e-13	5.82371e-12	up		chr16	95283600	95286799	intron	ENSMUSG00000062609	Kcnj15	potassium inwardly-rectifying channel, subfamily J, member 15 [Source:MGI Symbol;Acc:MGI:1310000]	0.795017	7.03773e-09	1.66377e-07	up
chr4	155690600	155700399	exon	ENSMUSG00000074738	Fndc10	fibronectin type III domain containing 10 [Source:MGI Symbol;Acc:MGI:2444790]	0.450645	2.55084e-11	4.30743e-10	up		chr17	21755600	21758999	intron	ENSMUSG00000061544	Zfp229	zinc finger protein 229 [Source:MGI Symbol;Acc:MGI:2679295]	0.795017	7.03773e-09	1.66377e-07	up
chr1	83309400	83318199	promoter-TSS	ENSMUSG00000079140	Gm6374	predicted gene 6374 [Source:MGI Symbol;Acc:MGI:3647016]	0.892785	2.05536e-23	2.63222e-21	up		chr15	88351000	88356999	intron	ENSMUSG00000115880	4930445N06Rik	RIKEN cDNA 4930445N06 gene [Source:MGI Symbol;Acc:MGI:1925415]	0.794753	9.80614e-14	8.16918e-12	up
chr1	83324400	83329599	intron	ENSMUSG00000104374	Gm37517	predicted gene, 37517 [Source:MGI Symbol;Acc:MGI:5610745]	1.1465	2.08268e-20	1.67944e-18	up		chr12	53620000	53621799	intron	ENSMUSG00000113179	1700030L22Rik	RIKEN cDNA 1700030L22 gene [Source:MGI Symbol;Acc:MGI:1922826]	0.794384	6.26797e-07	8.57605e-06	up
chr1	83405400	83409799	intron	ENSMUSG00000026163	Sphkap	SPHK1 interactor, AKAP domain containing [Source:MGI Symbol;Acc:MGI:1924879]	0.876536	1.04978e-20	8.98755e-19	up		chr15	13274200	13280599	Intergenic	ENSMUSG00000039385	Cdh6	cadherin 6 [Source:MGI Symbol;Acc:MGI:107435]	0.793965	2.62159e-12	1.55745e-10	up
chr1	83581800	83585199	Intergenic	ENSMUSG00000104219	Gm37989	predicted gene, 37989 [Source:MGI Symbol;Acc:MGI:5611217]	0.685973	1.13538e-07	9.29986e-07	up		chr18	13682600	13686599	Intergenic	ENSMUSG00000117608	AC103362.1	novel transcript	0.793834	7.03221e-10	2.20501e-08	up
chr1	83628200	83635199	Intergenic	ENSMUSG00000094946	Gm25754	predicted gene, 25754 [Source:MGI Symbol;Acc:MGI:5455531]	0.701486	1.03974e-14	3.27699e-13	up		chr10	86874400	86881599	intron	ENSMUSG00000035459	Stab2	stabilin 2 [Source:MGI Symbol;Acc:MGI:2178743]	0.793733	3.20063e-15	3.96348e-13	up
chr5	4819200	4824199	exon	ENSMUSG00000106212	Gm43112	predicted gene 43112 [Source:MGI Symbol;Acc:MGI:5663249]	0.621412	1.36587e-08	1.34641e-07	up		chr11	83115800	83117399	promoter-TSS	ENSMUSG00000078763	Slfn1	schlafen 1 [Source:MGI Symbol;Acc:MGI:1313259]	0.793585	1.96153e-07	3.07002e-06	up
chr5	4850200	4853399	intron	ENSMUSG00000093159	Gm25037	predicted gene, 25037 [Source:MGI Symbol;Acc:MGI:5454814]	0.613132	4.84222e-07	3.50467e-06	up		chr2	126302400	126306799	Intergenic	ENSMUSG00000089480	Gm24739	predicted gene, 24739 [Source:MGI Symbol;Acc:MGI:5454516]	0.793352	2.22796e-10	7.89805e-09	up
chr5	4858000	4862999	Distant-promoter	ENSMUSG00000093159	Gm25037	predicted gene, 25037 [Source:MGI Symbol;Acc:MGI:5454814]	0.638108	8.47747e-08	7.11437e-07	up		chr1	124600600	124607199	intron	ENSMUSG00000101006	Gm28299	predicted gene 28299 [Source:MGI Symbol;Acc:MGI:5579005]	0.792925	8.49945e-14	7.22848e-12	up
chr5	4865000	4870799	TTS	ENSMUSG00000106472	Gm43111	predicted gene 43111 [Source:MGI Symbol;Acc:MGI:5663248]	0.554963	1.02069e-06	6.90181e-06	up		chr16	96360400	96364999	intron	ENSMUSG00000000159	Igsf5	immunoglobulin superfamily, member 5 [Source:MGI Symbol;Acc:MGI:1919308]	0.792204	7.13816e-12	3.74856e-10	up
chr5	4927400	4932799	intron	ENSMUSG00000028926	Cdk14	cyclin-dependent kinase 14 [Source:MGI Symbol;Acc:MGI:894318]	0.726851	9.41561e-11	1.42485e-09	up		chr19	44543200	44546599	intron	ENSMUSG00000051984	Sec31b	Sec31 homolog B (S. cerevisiae) [Source:MGI Symbol;Acc:MGI:2685187]	0.791489	1.92695e-09	5.30273e-08	up
chr5	4987600	4996999	Distant-promoter	ENSMUSG00000105400	Gm22897	predicted gene, 22897 [Source:MGI Symbol;Acc:MGI:5452674]	0.61391	1.67643e-14	5.09041e-13	up		chr1	144203000	144210199	Intergenic	ENSMUSG00000100389	Rbm6-ps2	RNA binding motif protein 6, pseudogene 2 [Source:MGI Symbol;Acc:MGI:1889581]	0.791365	2.30781e-13	1.7514e-11	up
chr5	5017800	5023199	intron	ENSMUSG00000028926	Cdk14	cyclin-dependent kinase 14 [Source:MGI Symbol;Acc:MGI:894318]	0.63069	1.04119e-08	1.04406e-07	up		chr12	106594000	106597999	Intergenic	ENSMUSG00000091583	Gm17033	predicted gene 17033 [Source:MGI Symbol;Acc:MGI:4937860]	0.791134	6.09504e-10	1.94866e-08	up
chr5	5245000	5254599	intron	ENSMUSG00000028926	Cdk14	cyclin-dependent kinase 14 [Source:MGI Symbol;Acc:MGI:894318]	0.396387	2.89332e-07	2.19098e-06	up		chr18	44730600	44735199	Distant-promoter	ENSMUSG00000071856	Mcc	mutated in colorectal cancers [Source:MGI Symbol;Acc:MGI:96930]	0.791134	6.09504e-10	1.94866e-08	up
chr1	83712800	83717599	intron	ENSMUSG00000094946	Gm25754	predicted gene, 25754 [Source:MGI Symbol;Acc:MGI:5455531]	0.566009	4.56639e-08	4.03042e-07	up		chr4	135582200	135586199	TTS	ENSMUSG00000088179	Gm23106	predicted gene, 23106 [Source:MGI Symbol;Acc:MGI:5452883]	0.790298	1.94503e-11	9.11702e-10	up
chr5	5311000	5315399	Distant-promoter	ENSMUSG00000104867	Gm43728	predicted gene 43728 [Source:MGI Symbol;Acc:MGI:5663865]	0.518522	1.17311e-06	7.82992e-06	up		chr7	29133200	29137599	intron	ENSMUSG00000030589	Rasgrp4	RAS guanyl releasing protein 4 [Source:MGI Symbol;Acc:MGI:2386851]	0.790076	6.184e-12	3.28514e-10	up
chr5	7342400	7345599	intron	ENSMUSG00000092094	Zfp804b	zinc finger protein 804B [Source:MGI Symbol;Acc:MGI:2685287]	0.741939	6.69078e-10	8.51234e-09	up		chr1	118256000	118259199	Intergenic	ENSMUSG00000099870	Gm7200	predicted gene 7200 [Source:MGI Symbol;Acc:MGI:3644666]	0.789112	1.67776e-08	3.56099e-07	up
chr5	7988800	7996599	Intergenic	ENSMUSG00000012428	Steap4	STEAP family member 4 [Source:MGI Symbol;Acc:MGI:1923560]	0.502116	3.60504e-07	2.68189e-06	up		chr10	71487200	71490799	Distant-promoter	ENSMUSG00000112108	4930551I15Rik	RIKEN cDNA 4930551I15 gene [Source:MGI Symbol;Acc:MGI:1922563]	0.788884	5.28724e-09	1.29116e-07	up
chr5	8143200	8148999	intron	ENSMUSG00000040537	Adam22	a disintegrin and metallopeptidase domain 22 [Source:MGI Symbol;Acc:MGI:1340046]	0.704231	1.99467e-09	2.30095e-08	up		chr12	63072200	63076999	Distant-promoter	ENSMUSG00000058933	Gm5185	predicted gene 5185 [Source:MGI Symbol;Acc:MGI:3647557]	0.788686	1.66936e-09	4.70334e-08	up
chr5	8308800	8313999	intron	ENSMUSG00000106265	Gm42490	predicted gene 42490 [Source:MGI Symbol;Acc:MGI:5662627]	0.612543	2.01884e-07	1.57814e-06	up		chr12	75253400	75256199	Intergenic	ENSMUSG00000046768	Rhoj	ras homolog family member J [Source:MGI Symbol;Acc:MGI:1931551]	0.788514	5.27964e-10	1.7187e-08	up
chr5	8366200	8370199	promoter-TSS	ENSMUSG00000040537	Adam22	a disintegrin and metallopeptidase domain 22 [Source:MGI Symbol;Acc:MGI:1340046]	0.712667	1.10954e-11	1.99305e-10	up		chr11	120728800	120733599	intron	ENSMUSG00000025150	Cbr2	carbonyl reductase 2 [Source:MGI Symbol;Acc:MGI:107200]	0.788228	5.30409e-11	2.2296e-09	up
chr5	8590200	8594799	intron	ENSMUSG00000040570	Rundc3b	RUN domain containing 3B [Source:MGI Symbol;Acc:MGI:2685286]	0.637886	1.67873e-09	1.96477e-08	up		chr13	115129600	115136199	Intergenic	ENSMUSG00000096021	Gm25985	predicted gene, 25985 [Source:MGI Symbol;Acc:MGI:5455762]	0.788228	5.30409e-11	2.2296e-09	up
chr5	9493600	9500999	intron	ENSMUSG00000056004	9330182L06Rik	RIKEN cDNA 9330182L06 gene [Source:MGI Symbol;Acc:MGI:2443264]	0.567954	1.91501e-08	1.83179e-07	up		chr2	129328800	129333799	Distant-promoter	ENSMUSG00000065057	Gm25703	predicted gene, 25703 [Source:MGI Symbol;Acc:MGI:5455480]	0.788228	5.30409e-11	2.2296e-09	up
chr5	13397000	13400999	promoter-TSS	ENSMUSG00000028883	Sema3a	sema domain, immunoglobulin domain (Ig), short basic domain, secreted, (semaphorin) 3A [Source:MGI Symbol;Acc:MGI:107558]	0.998422	1.73418e-18	1.04428e-16	up		chr2	59829400	59835199	Distant-promoter	ENSMUSG00000035168	Tanc1	tetratricopeptide repeat, ankyrin repeat and coiled-coil containing 1 [Source:MGI Symbol;Acc:MGI:1914110]	0.788108	1.68439e-11	7.98724e-10	up
chr5	13467800	13471799	Distant-promoter	ENSMUSG00000105750	Gm43130	predicted gene 43130 [Source:MGI Symbol;Acc:MGI:5663267]	0.651959	2.30966e-08	2.17329e-07	up		chr6	19222200	19229199	Intergenic	ENSMUSG00000107217	4930524B17Rik	RIKEN cDNA 4930524B17 gene [Source:MGI Symbol;Acc:MGI:1921975]	0.788	5.355e-12	2.88234e-10	up
chr5	13472800	13475399	Distant-promoter	ENSMUSG00000105750	Gm43130	predicted gene 43130 [Source:MGI Symbol;Acc:MGI:5663267]	0.88673	1.96088e-09	2.26703e-08	up		chr3	149236400	149242599	Distant-promoter	ENSMUSG00000070342	Gm10287	predicted gene 10287 [Source:MGI Symbol;Acc:MGI:3642138]	0.787733	1.7307e-13	1.35553e-11	up
chr5	14023000	14029599	intron	ENSMUSG00000063531	Sema3e	sema domain, immunoglobulin domain (Ig), short basic domain, secreted, (semaphorin) 3E [Source:MGI Symbol;Acc:MGI:1340034]	0.57806	7.78321e-10	9.7738e-09	up		chr6	39757400	39761399	Intergenic	ENSMUSG00000002413	Braf	Braf transforming gene [Source:MGI Symbol;Acc:MGI:88190]	0.785972	1.45801e-11	7.07861e-10	up
chr5	14514600	14516399	intron	ENSMUSG00000061601	Pclo	piccolo (presynaptic cytomatrix protein) [Source:MGI Symbol;Acc:MGI:1349390]	0.891218	7.37492e-15	2.41781e-13	up		chr7	143324400	143328599	intron	ENSMUSG00000101360	4933417O13Rik	RIKEN cDNA 4933417O13 gene [Source:MGI Symbol;Acc:MGI:1918403]	0.785972	1.44532e-09	4.14865e-08	up
chr5	14621200	14624199	intron	ENSMUSG00000106411	Gm42445	predicted gene 42445 [Source:MGI Symbol;Acc:MGI:5662582]	0.837141	5.60418e-11	8.87051e-10	up		chr1	151581600	151587799	intron	ENSMUSG00000026483	Fam129a	family with sequence similarity 129, member A [Source:MGI Symbol;Acc:MGI:2137237]	0.785972	4.59142e-11	1.9661e-09	up
chr5	15881400	15883999	intron	ENSMUSG00000105185	4930519H02Rik	RIKEN cDNA 4930519H02 gene [Source:MGI Symbol;Acc:MGI:1922308]	0.779782	5.4459e-08	4.74411e-07	up		chr10	66632400	66635399	Distant-promoter	ENSMUSG00000101338	Gm28139	predicted gene 28139 [Source:MGI Symbol;Acc:MGI:5578845]	0.785972	1.45289e-08	3.14007e-07	up
chr5	15932800	15936599	promoter-TSS	ENSMUSG00000040118	Cacna2d1	calcium channel, voltage-dependent, alpha2/delta subunit 1 [Source:MGI Symbol;Acc:MGI:88295]	0.481114	3.98907e-07	2.93703e-06	up		chr11	65420600	65423399	Intergenic	ENSMUSG00000085162	Gm12295	predicted gene 12295 [Source:MGI Symbol;Acc:MGI:3650535]	0.785972	4.62088e-08	8.69946e-07	up
chr5	16007000	16010999	Distant-promoter	ENSMUSG00000104886	Gm43000	predicted gene 43000 [Source:MGI Symbol;Acc:MGI:5663137]	1.02301	3.06481e-15	1.06326e-13	up		chr14	22093000	22096799	intron	ENSMUSG00000114205	Gm7480	predicted gene 7480 [Source:MGI Symbol;Acc:MGI:3648577]	0.785972	4.57806e-09	1.13923e-07	up
chr5	16182800	16188399	intron	ENSMUSG00000105526	Gm43490	predicted gene 43490 [Source:MGI Symbol;Acc:MGI:5663627]	0.875997	3.50456e-13	8.38498e-12	up		chr15	83539800	83541999	Distant-promoter	ENSMUSG00000016758	Bik	BCL2-interacting killer [Source:MGI Symbol;Acc:MGI:1206591]	0.785972	1.47332e-07	2.3917e-06	up
chr5	17270600	17276199	Intergenic	ENSMUSG00000091273	Gm6673	predicted gene 6673 [Source:MGI Symbol;Acc:MGI:3645556]	0.918185	2.94428e-17	1.43024e-15	up		chr17	49804400	49810799	intron	ENSMUSG00000090012	Gm16555	predicted gene 16555 [Source:MGI Symbol;Acc:MGI:4414975]	0.783992	4.01042e-12	2.24431e-10	up
chr5	17572200	17576799	promoter-TSS	ENSMUSG00000028780	Sema3c	sema domain, immunoglobulin domain (Ig), short basic domain, secreted, (semaphorin) 3C [Source:MGI Symbol;Acc:MGI:107557]	0.381462	8.51408e-07	5.85204e-06	up		chr9	97198400	97203399	Intergenic	ENSMUSG00000101000	Gm5371	predicted gene 5371 [Source:MGI Symbol;Acc:MGI:3645791]	0.783774	3.97265e-11	1.73354e-09	up
chr5	17635200	17652399	intron	ENSMUSG00000028780	Sema3c	sema domain, immunoglobulin domain (Ig), short basic domain, secreted, (semaphorin) 3C [Source:MGI Symbol;Acc:MGI:107557]	0.312161	4.60564e-07	3.3449e-06	up		chr8	28165800	28170999	Distant-promoter	ENSMUSG00000098056	Gm8100	predicted gene 8100 [Source:MGI Symbol;Acc:MGI:3649005]	0.783647	1.25259e-10	4.72364e-09	up
chr5	18358400	18362999	promoter-TSS	ENSMUSG00000057614	Gnai1	guanine nucleotide binding protein (G protein), alpha inhibiting 1 [Source:MGI Symbol;Acc:MGI:95771]	0.705978	1.08699e-12	2.38414e-11	up		chr10	44440800	44450199	intron	ENSMUSG00000038151	Prdm1	PR domain containing 1, with ZNF domain [Source:MGI Symbol;Acc:MGI:99655]	0.783647	4.04314e-19	1.24539e-16	up
chr5	19223800	19229999	promoter-TSS	ENSMUSG00000040003	Magi2	membrane associated guanylate kinase, WW and PDZ domain containing 2 [Source:MGI Symbol;Acc:MGI:1354953]	0.512819	3.71278e-14	1.05437e-12	up		chr14	75133000	75136999	Distant-promoter	ENSMUSG00000021998	Lcp1	lymphocyte cytosolic protein 1 [Source:MGI Symbol;Acc:MGI:104808]	0.783342	1.25062e-09	3.67909e-08	up
chr5	19550600	19554999	intron	ENSMUSG00000088668	Gm25335	predicted gene, 25335 [Source:MGI Symbol;Acc:MGI:5455112]	0.913448	6.57176e-18	3.60269e-16	up		chr9	32684800	32692199	Distant-promoter	ENSMUSG00000032035	Ets1	E26 avian leukemia oncogene 1, 5' domain [Source:MGI Symbol;Acc:MGI:95455]	0.782825	1.14203e-14	1.23849e-12	up
chr5	19744400	19748199	intron	ENSMUSG00000040003	Magi2	membrane associated guanylate kinase, WW and PDZ domain containing 2 [Source:MGI Symbol;Acc:MGI:1354953]	0.859509	8.05347e-12	1.48922e-10	up		chr3	145350600	145354199	intron	ENSMUSG00000028197	Col24a1	collagen, type XXIV, alpha 1 [Source:MGI Symbol;Acc:MGI:1918605]	0.782697	3.99904e-08	7.65455e-07	up
chr5	19904400	19913199	intron	ENSMUSG00000040003	Magi2	membrane associated guanylate kinase, WW and PDZ domain containing 2 [Source:MGI Symbol;Acc:MGI:1354953]	0.574643	1.00446e-14	3.19176e-13	up		chr19	22061600	22068399	Intergenic	ENSMUSG00000118226	Gm50134	predicted gene, 50134 [Source:MGI Symbol;Acc:MGI:6302879]	0.782405	3.51607e-13	2.56226e-11	up
chr5	19929000	19934999	intron	ENSMUSG00000040003	Magi2	membrane associated guanylate kinase, WW and PDZ domain containing 2 [Source:MGI Symbol;Acc:MGI:1354953]	0.533465	1.41682e-06	9.30038e-06	up		chr1	14708000	14711999	Intergenic	ENSMUSG00000054493	Gm9947	predicted gene 9947 [Source:MGI Symbol;Acc:MGI:3642739]	0.781106	3.42028e-10	1.16624e-08	up
chr5	19939200	19944799	intron	ENSMUSG00000040003	Magi2	membrane associated guanylate kinase, WW and PDZ domain containing 2 [Source:MGI Symbol;Acc:MGI:1354953]	0.781632	2.80671e-10	3.84099e-09	up		chr19	24563200	24567199	Intergenic	ENSMUSG00000117979	Gm50341	predicted gene, 50341 [Source:MGI Symbol;Acc:MGI:6303218]	0.780434	3.4259e-09	8.79387e-08	up
chr5	20063600	20069799	intron	ENSMUSG00000096882	Gm23570	predicted gene, 23570 [Source:MGI Symbol;Acc:MGI:5453347]	0.731203	3.29388e-12	6.56488e-11	up		chr1	19964800	19970399	Intergenic	ENSMUSG00000104095	Gm37315	predicted gene, 37315 [Source:MGI Symbol;Acc:MGI:5610543]	0.780166	2.99869e-12	1.74472e-10	up
chr5	20505200	20514799	intron	ENSMUSG00000040003	Magi2	membrane associated guanylate kinase, WW and PDZ domain containing 2 [Source:MGI Symbol;Acc:MGI:1354953]	0.48638	1.0551e-09	1.28756e-08	up		chr2	143004000	143007199	Intergenic	ENSMUSG00000008333	Snrpb2	U2 small nuclear ribonucleoprotein B [Source:MGI Symbol;Acc:MGI:104805]	0.780023	1.08729e-08	2.44507e-07	up
chr5	20571400	20581799	Distant-promoter	ENSMUSG00000106240	Gm3544	predicted gene 3544 [Source:MGI Symbol;Acc:MGI:3781721]	0.446027	3.26616e-10	4.40746e-09	up		chr1	103105400	103110399	Intergenic	ENSMUSG00000100955	Gm18728	predicted gene, 18728 [Source:MGI Symbol;Acc:MGI:5010913]	0.779872	9.4321e-12	4.82195e-10	up
chr1	84708000	84711999	Distant-promoter	ENSMUSG00000036766	Dner	delta/notch-like EGF repeat containing [Source:MGI Symbol;Acc:MGI:2152889]	0.660167	4.38214e-09	4.7195e-08	up		chr13	115381400	115384399	Intergenic	ENSMUSG00000114471	Gm47891	predicted gene, 47891 [Source:MGI Symbol;Acc:MGI:6097124]	0.778986	1.10279e-07	1.8568e-06	up
chr5	20657200	20673399	intron	ENSMUSG00000040003	Magi2	membrane associated guanylate kinase, WW and PDZ domain containing 2 [Source:MGI Symbol;Acc:MGI:1354953]	0.346819	4.53836e-08	4.00949e-07	up		chr1	57725600	57730599	Intergenic	ENSMUSG00000038305	Spats2l	spermatogenesis associated, serine-rich 2-like [Source:MGI Symbol;Acc:MGI:1914448]	0.778777	2.95648e-10	1.02091e-08	up
chr5	21640200	21649599	promoter-TSS	ENSMUSG00000048520	Fbxl13	F-box and leucine-rich repeat protein 13 [Source:MGI Symbol;Acc:MGI:2443416]	0.357314	4.78294e-07	3.46743e-06	up		chr3	85327400	85331599	intron	ENSMUSG00000099995	1700036G14Rik	RIKEN cDNA 1700036G14 gene [Source:MGI Symbol;Acc:MGI:1920533]	0.778777	2.95648e-10	1.02091e-08	up
chr5	23038800	23043799	intron	ENSMUSG00000106379	Lhfpl3	lipoma HMGIC fusion partner-like 3 [Source:MGI Symbol;Acc:MGI:1925076]	0.876267	1.82305e-14	5.49432e-13	up		chr9	104499000	104502799	Distant-promoter	ENSMUSG00000089116	Gm25904	predicted gene, 25904 [Source:MGI Symbol;Acc:MGI:5455681]	0.778318	9.3484e-10	2.82961e-08	up
chr5	23485600	23494199	Distant-promoter	ENSMUSG00000088170	Gm25219	predicted gene, 25219 [Source:MGI Symbol;Acc:MGI:5454996]	0.564802	1.5579e-11	2.72679e-10	up		chr13	110271000	110272999	intron	ENSMUSG00000021700	Rab3c	RAB3C, member RAS oncogene family [Source:MGI Symbol;Acc:MGI:1914545]	0.778318	3.52679e-07	5.15038e-06	up
chr5	23495400	23504399	intron	ENSMUSG00000029004	Kmt2e	lysine (K)-specific methyltransferase 2E [Source:MGI Symbol;Acc:MGI:1924825]	0.56929	1.03866e-11	1.88026e-10	up		chr4	13863800	13871399	intron	ENSMUSG00000006586	Runx1t1	RUNX1 translocation partner 1 [Source:MGI Symbol;Acc:MGI:104793]	0.778318	7.37691e-15	8.37154e-13	up
chr5	23528800	23534399	intron	ENSMUSG00000062604	Srpk2	serine/arginine-rich protein specific kinase 2 [Source:MGI Symbol;Acc:MGI:1201408]	0.584886	7.54044e-07	5.24015e-06	up		chr6	87254200	87258599	promoter-TSS	ENSMUSG00000107865	Gm44417	predicted gene, 44417 [Source:MGI Symbol;Acc:MGI:5690809]	0.777798	2.96104e-09	7.72779e-08	up
chr1	84850000	84858599	Distant-promoter	ENSMUSG00000073633	Fbxo36	F-box protein 36 [Source:MGI Symbol;Acc:MGI:1289192]	0.462374	5.31673e-08	4.64071e-07	up		chr7	139220400	139224799	intron	ENSMUSG00000015980	Lrrc27	leucine rich repeat containing 27 [Source:MGI Symbol;Acc:MGI:1923862]	0.777798	2.96104e-09	7.72779e-08	up
chr5	23584800	23588399	intron	ENSMUSG00000062604	Srpk2	serine/arginine-rich protein specific kinase 2 [Source:MGI Symbol;Acc:MGI:1201408]	0.856758	1.57068e-10	2.26904e-09	up		chr8	122283200	122289399	intron	ENSMUSG00000049577	Zfpm1	zinc finger protein, multitype 1 [Source:MGI Symbol;Acc:MGI:1095400]	0.777202	2.03675e-15	2.67588e-13	up
chr5	23595600	23603999	intron	ENSMUSG00000062604	Srpk2	serine/arginine-rich protein specific kinase 2 [Source:MGI Symbol;Acc:MGI:1201408]	0.525899	1.43963e-11	2.5341e-10	up		chr12	65474000	65477199	Intergenic	ENSMUSG00000088441	Gm25599	predicted gene, 25599 [Source:MGI Symbol;Acc:MGI:5455376]	0.776512	2.98875e-08	5.88993e-07	up
chr1	84859600	84863799	Distant-promoter	ENSMUSG00000073633	Fbxo36	F-box protein 36 [Source:MGI Symbol;Acc:MGI:1289192]	0.952618	1.49002e-13	3.82907e-12	up		chr11	34723400	34729999	intron	ENSMUSG00000020143	Dock2	dedicator of cyto-kinesis 2 [Source:MGI Symbol;Acc:MGI:2149010]	0.775704	1.96103e-13	1.52291e-11	up
chr1	84933000	84937599	promoter-TSS	ENSMUSG00000026220	Slc16a14	solute carrier family 16 (monocarboxylic acid transporters), member 14 [Source:MGI Symbol;Acc:MGI:1919031]	0.87514	1.61744e-21	1.56324e-19	up		chr5	44106400	44111999	Intergenic	ENSMUSG00000105048	Gm42966	predicted gene 42966 [Source:MGI Symbol;Acc:MGI:5663103]	0.775246	2.55787e-09	6.76469e-08	up
chr5	24583800	24617999	intron	ENSMUSG00000028949	Smarcd3	SWI/SNF related, matrix associated, actin dependent regulator of chromatin, subfamily d, member 3 [Source:MGI Symbol;Acc:MGI:1914243]	0.185917	5.64767e-09	5.96431e-08	up		chr14	66649800	66655999	intron	ENSMUSG00000045875	Adra1a	adrenergic receptor, alpha 1a [Source:MGI Symbol;Acc:MGI:104773]	0.775246	6.15491e-13	4.2648e-11	up
chr5	24885000	24890399	intron	ENSMUSG00000028944	Prkag2	protein kinase, AMP-activated, gamma 2 non-catalytic subunit [Source:MGI Symbol;Acc:MGI:1336153]	0.568138	6.04905e-07	4.28736e-06	up		chrX	99610600	99612999	Intergenic	ENSMUSG00000082505	Gm14816	predicted gene 14816 [Source:MGI Symbol;Acc:MGI:3705674]	0.774745	3.04753e-07	4.5299e-06	up
chr5	25034400	25046799	intron	ENSMUSG00000028944	Prkag2	protein kinase, AMP-activated, gamma 2 non-catalytic subunit [Source:MGI Symbol;Acc:MGI:1336153]	0.357094	4.40649e-08	3.90412e-07	up		chr12	112186200	112191599	Intergenic	ENSMUSG00000021294	Kif26a	kinesin family member 26A [Source:MGI Symbol;Acc:MGI:2447072]	0.773588	5.31433e-13	3.7389e-11	up
chr5	25157400	25170399	Intergenic	ENSMUSG00000077832	Gm26051	predicted gene, 26051 [Source:MGI Symbol;Acc:MGI:5455828]	0.440032	5.13002e-10	6.68398e-09	up		chr13	41769800	41774599	intron	ENSMUSG00000058022	Adtrp	androgen dependent TFPI regulating protein [Source:MGI Symbol;Acc:MGI:1924596]	0.773588	6.97394e-10	2.19049e-08	up
chr5	25786800	25792999	intron	ENSMUSG00000056367	Actr3b	ARP3 actin-related protein 3B [Source:MGI Symbol;Acc:MGI:2661120]	0.683622	7.63642e-09	7.88018e-08	up		chr14	36817600	36823999	Intergenic	ENSMUSG00000065894	n-R5s46	nuclear encoded rRNA 5S 46 [Source:MGI Symbol;Acc:MGI:4421891]	0.772916	6.03348e-11	2.50461e-09	up
chr5	25797000	25802799	intron	ENSMUSG00000056367	Actr3b	ARP3 actin-related protein 3B [Source:MGI Symbol;Acc:MGI:2661120]	0.592888	2.44997e-09	2.77182e-08	up		chr6	72174000	72178399	Intergenic	ENSMUSG00000108371	Gm38832	predicted gene, 38832 [Source:MGI Symbol;Acc:MGI:5621717]	0.772773	2.20846e-09	5.96764e-08	up
chr5	27048000	27056999	TTS	ENSMUSG00000061576	Dpp6	dipeptidylpeptidase 6 [Source:MGI Symbol;Acc:MGI:94921]	0.787764	4.76301e-23	5.90461e-21	up		chr6	78374800	78378999	intron	ENSMUSG00000068341	Reg3d	regenerating islet-derived 3 delta [Source:MGI Symbol;Acc:MGI:1353426]	0.772773	2.20846e-09	5.96764e-08	up
chr5	27072400	27083999	intron	ENSMUSG00000061576	Dpp6	dipeptidylpeptidase 6 [Source:MGI Symbol;Acc:MGI:94921]	0.48638	1.0551e-09	1.28756e-08	up		chr3	95899400	95908199	promoter-TSS	ENSMUSG00000038526	Car14	carbonic anhydrase 14 [Source:MGI Symbol;Acc:MGI:1344341]	0.772323	3.62157e-16	5.64887e-14	up
chr5	27110400	27112799	intron	ENSMUSG00000061576	Dpp6	dipeptidylpeptidase 6 [Source:MGI Symbol;Acc:MGI:94921]	0.870156	5.59201e-10	7.21914e-09	up		chr8	63865000	63871999	Distant-promoter	ENSMUSG00000077153	Gm24580	predicted gene, 24580 [Source:MGI Symbol;Acc:MGI:5454357]	0.771965	4.58715e-13	3.27124e-11	up
chr5	27119800	27136199	intron	ENSMUSG00000105946	Gm43776	predicted gene 43776 [Source:MGI Symbol;Acc:MGI:5663913]	0.479611	6.89263e-13	1.56229e-11	up		chr13	111995000	111998599	Intergenic	ENSMUSG00000086402	Gm15322	predicted gene 15322 [Source:MGI Symbol;Acc:MGI:3705208]	0.771842	7.00694e-09	1.65917e-07	up
chr5	27195200	27207799	intron	ENSMUSG00000105946	Gm43776	predicted gene 43776 [Source:MGI Symbol;Acc:MGI:5663913]	0.524525	2.28217e-13	5.6917e-12	up		chr15	101069400	101082599	intron	ENSMUSG00000095440	Fignl2	fidgetin-like 2 [Source:MGI Symbol;Acc:MGI:3646919]	0.771481	1.65062e-24	1.72867e-21	up
chr5	27254200	27268199	promoter-TSS	ENSMUSG00000061576	Dpp6	dipeptidylpeptidase 6 [Source:MGI Symbol;Acc:MGI:94921]	0.710331	1.07742e-29	3.07283e-27	up		chr6	24166800	24168999	intron	ENSMUSG00000029700	Slc13a1	solute carrier family 13 (sodium/sulfate symporters), member 1 [Source:MGI Symbol;Acc:MGI:1859937]	0.771325	2.63133e-07	3.97247e-06	up
chr5	27304800	27313799	intron	ENSMUSG00000061576	Dpp6	dipeptidylpeptidase 6 [Source:MGI Symbol;Acc:MGI:94921]	0.712079	6.5472e-13	1.48725e-11	up		chr15	11068600	11072999	intron	ENSMUSG00000047497	Adamts12	a disintegrin-like and metallopeptidase (reprolysin type) with thrombospondin type 1 motif, 12 [Source:MGI Symbol;Acc:MGI:2146046]	0.770375	1.90585e-09	5.25255e-08	up
chr5	27315000	27324999	intron	ENSMUSG00000061576	Dpp6	dipeptidylpeptidase 6 [Source:MGI Symbol;Acc:MGI:94921]	0.600317	5.5893e-13	1.28061e-11	up		chr16	88036000	88046599	intron	ENSMUSG00000022935	Grik1	glutamate receptor, ionotropic, kainate 1 [Source:MGI Symbol;Acc:MGI:95814]	0.770248	1.72544e-21	8.32185e-19	up
chr5	27370800	27376199	intron	ENSMUSG00000061576	Dpp6	dipeptidylpeptidase 6 [Source:MGI Symbol;Acc:MGI:94921]	0.722189	1.86021e-10	2.64013e-09	up		chr13	45239000	45244799	intron	ENSMUSG00000113772	Gm47448	predicted gene, 47448 [Source:MGI Symbol;Acc:MGI:6096404]	0.769852	1.42558e-11	6.94877e-10	up
chr5	27423000	27427399	intron	ENSMUSG00000048703	Speer4b	spermatogenesis associated glutamate (E)-rich protein 4B [Source:MGI Symbol;Acc:MGI:1920776]	0.82285	2.93515e-12	5.89796e-11	up		chr17	35076000	35081199	promoter-TSS	ENSMUSG00000073413	Ly6g6d	lymphocyte antigen 6 complex, locus G6D [Source:MGI Symbol;Acc:MGI:2148931]	0.769852	1.42558e-11	6.94877e-10	up
chr5	27452200	27458799	intron	ENSMUSG00000048703	Speer4b	spermatogenesis associated glutamate (E)-rich protein 4B [Source:MGI Symbol;Acc:MGI:1920776]	0.818168	8.02353e-15	2.61478e-13	up		chr2	131222800	131228999	Distant-promoter	ENSMUSG00000037523	Mavs	mitochondrial antiviral signaling protein [Source:MGI Symbol;Acc:MGI:2444773]	0.769852	1.42558e-11	6.94877e-10	up
chr5	27488600	27491799	intron	ENSMUSG00000048703	Speer4b	spermatogenesis associated glutamate (E)-rich protein 4B [Source:MGI Symbol;Acc:MGI:1920776]	0.776461	2.44484e-10	3.38765e-09	up		chr3	97515200	97524199	Intergenic	ENSMUSG00000028089	Chd1l	chromodomain helicase DNA binding protein 1-like [Source:MGI Symbol;Acc:MGI:1915308]	0.769727	2.38576e-17	5.11403e-15	up
chr5	27516000	27521599	Distant-promoter	ENSMUSG00000061576	Dpp6	dipeptidylpeptidase 6 [Source:MGI Symbol;Acc:MGI:94921]	0.549076	2.97311e-07	2.24264e-06	up		chr15	60208800	60211399	Intergenic	ENSMUSG00000115681	Gm2682	predicted gene 2682 [Source:MGI Symbol;Acc:MGI:3780851]	0.769522	7.10186e-08	1.2646e-06	up
chr5	27541200	27554399	intron	ENSMUSG00000086505	Gm16058	predicted gene 16058 [Source:MGI Symbol;Acc:MGI:3802026]	0.579449	1.20327e-15	4.45717e-14	up		chr2	27914800	27917599	intron	ENSMUSG00000085766	2810430I11Rik	RIKEN cDNA 2810430I11 gene [Source:MGI Symbol;Acc:MGI:3590515]	0.769522	7.10186e-08	1.2646e-06	up
chr5	27565200	27568999	Distant-promoter	ENSMUSG00000086505	Gm16058	predicted gene 16058 [Source:MGI Symbol;Acc:MGI:3802026]	1.01316	6.35747e-15	2.10503e-13	up		chr4	151369400	151372399	Distant-promoter	ENSMUSG00000085593	4930589P08Rik	RIKEN cDNA 4930589P08 gene [Source:MGI Symbol;Acc:MGI:1914998]	0.769293	6.04575e-09	1.45221e-07	up
chr5	27584400	27589399	intron	ENSMUSG00000086505	Gm16058	predicted gene 16058 [Source:MGI Symbol;Acc:MGI:3802026]	0.703259	1.56547e-11	2.73696e-10	up		chr14	51071400	51076399	intron	ENSMUSG00000035932	Olfr750	olfactory receptor 750 [Source:MGI Symbol;Acc:MGI:3030584]	0.769126	5.19311e-10	1.69353e-08	up
chr5	27600400	27606599	intron	ENSMUSG00000086505	Gm16058	predicted gene 16058 [Source:MGI Symbol;Acc:MGI:3802026]	0.553011	1.1436e-08	1.13987e-07	up		chr13	6809600	6815399	Intergenic	ENSMUSG00000113932	2900024D18Rik	RIKEN cDNA 2900024D18 gene [Source:MGI Symbol;Acc:MGI:1920105]	0.768999	4.49207e-11	1.93714e-09	up
chr5	27612000	27616599	intron	ENSMUSG00000086505	Gm16058	predicted gene 16058 [Source:MGI Symbol;Acc:MGI:3802026]	0.988688	1.06671e-15	3.97987e-14	up		chr9	87438400	87443799	Intergenic	ENSMUSG00000099385	Gm9540	predicted gene 9540 [Source:MGI Symbol;Acc:MGI:3779950]	0.768899	3.90753e-12	2.20185e-10	up
chr5	27648400	27667199	intron	ENSMUSG00000002221	Paxip1	PAX interacting (with transcription-activation domain) protein 1 [Source:MGI Symbol;Acc:MGI:1890430]	0.612697	6.21971e-28	1.49815e-25	up		chr18	7936400	7942999	Intergenic	ENSMUSG00000091019	Gm7502	predicted gene 7502 [Source:MGI Symbol;Acc:MGI:3643245]	0.768899	3.90753e-12	2.20185e-10	up
chr5	27669200	27678199	intron	ENSMUSG00000002221	Paxip1	PAX interacting (with transcription-activation domain) protein 1 [Source:MGI Symbol;Acc:MGI:1890430]	0.591621	2.98993e-15	1.04234e-13	up		chr17	67573800	67579599	intron	ENSMUSG00000087829	Gm22277	predicted gene, 22277 [Source:MGI Symbol;Acc:MGI:5452054]	0.768817	3.41469e-13	2.50833e-11	up
chr5	27705400	27733999	intron	ENSMUSG00000002221	Paxip1	PAX interacting (with transcription-activation domain) protein 1 [Source:MGI Symbol;Acc:MGI:1890430]	0.505979	2.5726e-30	7.92021e-28	up		chr8	114611600	114614999	intron	ENSMUSG00000004637	Wwox	WW domain-containing oxidoreductase [Source:MGI Symbol;Acc:MGI:1931237]	0.76805	1.92195e-08	3.97906e-07	up
chr5	27736600	27739999	Intergenic	ENSMUSG00000002221	Paxip1	PAX interacting (with transcription-activation domain) protein 1 [Source:MGI Symbol;Acc:MGI:1890430]	0.742198	5.32738e-08	4.64739e-07	up		chr11	57651000	57654199	Distant-promoter	ENSMUSG00000085719	4933424L21Rik	RIKEN cDNA 4933424L21 gene [Source:MGI Symbol;Acc:MGI:1926012]	0.76805	1.92195e-08	3.97906e-07	up
chr5	27840200	27846199	intron	ENSMUSG00000039106	Htr5a	5-hydroxytryptamine (serotonin) receptor 5A [Source:MGI Symbol;Acc:MGI:96283]	0.586699	1.30656e-09	1.56142e-08	up		chr16	6924800	6929199	intron	ENSMUSG00000008658	Rbfox1	RNA binding protein, fox-1 homolog (C. elegans) 1 [Source:MGI Symbol;Acc:MGI:1926224]	0.76805	1.64394e-09	4.64243e-08	up
chr5	29376600	29380999	promoter-TSS	ENSMUSG00000097561	4632411P08Rik	RIKEN cDNA 4632411P08 gene [Source:MGI Symbol;Acc:MGI:1925513]	0.45313	3.1208e-10	4.22973e-09	up		chr16	40462200	40464999	intron	ENSMUSG00000098472	Gm27887	predicted gene, 27887 [Source:MGI Symbol;Acc:MGI:5531269]	0.76805	2.27031e-07	3.50393e-06	up
chr5	30456000	30468799	promoter-TSS	ENSMUSG00000062372	Otof	otoferlin [Source:MGI Symbol;Acc:MGI:1891247]	0.531442	1.98692e-14	5.95155e-13	up		chr1	13465200	13470799	Intergenic	ENSMUSG00000101171	Gm7593	predicted gene 7593 [Source:MGI Symbol;Acc:MGI:3647262]	0.767291	2.94493e-13	2.20298e-11	up
chr5	30571400	30579199	exon	ENSMUSG00000053214	Gm9899	predicted gene 9899 [Source:MGI Symbol;Acc:MGI:3708711]	0.52263	2.37521e-09	2.69248e-08	up		chr15	3675000	3681599	Intergenic	ENSMUSG00000098177	Gm4823	predicted gene 4823 [Source:MGI Symbol;Acc:MGI:3648399]	0.766464	9.2455e-13	6.06793e-11	up
chr5	30699400	30702599	Distant-promoter	ENSMUSG00000029168	Dpysl5	dihydropyrimidinase-like 5 [Source:MGI Symbol;Acc:MGI:1929772]	0.927956	9.10941e-11	1.38369e-09	up		chr15	58687200	58693399	Intergenic	ENSMUSG00000037106	Fer1l6	fer-1-like 6 (C. elegans) [Source:MGI Symbol;Acc:MGI:3645398]	0.766464	9.2455e-13	6.06793e-11	up
chr5	30708400	30716199	intron	ENSMUSG00000029168	Dpysl5	dihydropyrimidinase-like 5 [Source:MGI Symbol;Acc:MGI:1929772]	0.5335	2.0947e-11	3.58801e-10	up		chr2	161477400	161481999	Intergenic	ENSMUSG00000083374	Gm11449	predicted gene 11449 [Source:MGI Symbol;Acc:MGI:3651346]	0.766072	1.22206e-10	4.62275e-09	up
chr5	30809600	30830999	intron	ENSMUSG00000087258	Gm15461	predicted gene 15461 [Source:MGI Symbol;Acc:MGI:3705274]	0.261325	4.53223e-09	4.86816e-08	up		chr4	62668800	62675799	Distant-promoter	ENSMUSG00000059810	Rgs3	regulator of G-protein signaling 3 [Source:MGI Symbol;Acc:MGI:1354734]	0.765988	2.22754e-14	2.17155e-12	up
chr1	14183200	14194399	intron	ENSMUSG00000095853	Gm22616	predicted gene, 22616 [Source:MGI Symbol;Acc:MGI:5452393]	0.655637	8.53819e-16	3.24019e-14	up		chr1	84379800	84388799	intron	ENSMUSG00000104396	Gm37959	predicted gene, 37959 [Source:MGI Symbol;Acc:MGI:5611187]	0.765425	6.13366e-15	7.05901e-13	up
chr5	31784000	31788199	intron	ENSMUSG00000052139	Babam2	BRISC and BRCA1 A complex member 2 [Source:MGI Symbol;Acc:MGI:1333875]	0.622913	3.07594e-07	2.31345e-06	up		chr12	44112800	44120399	Distant-promoter	ENSMUSG00000112038	Gm47056	predicted gene, 47056 [Source:MGI Symbol;Acc:MGI:6095765]	0.765425	6.13366e-15	7.05901e-13	up
chr5	32031400	32039799	Distant-promoter	ENSMUSG00000052139	Babam2	BRISC and BRCA1 A complex member 2 [Source:MGI Symbol;Acc:MGI:1333875]	0.453312	4.16894e-07	3.05929e-06	up		chr16	87551600	87554199	promoter-TSS	ENSMUSG00000025610	Map3k7cl	Map3k7 C-terminal like [Source:MGI Symbol;Acc:MGI:2446584]	0.765425	1.65708e-08	3.52219e-07	up
chr5	32278200	32283599	intron	ENSMUSG00000081200	Gm15615	predicted gene 15615 [Source:MGI Symbol;Acc:MGI:3783060]	0.719958	1.64873e-09	1.93259e-08	up		chr2	146089600	146092999	intron	ENSMUSG00000037143	Cfap61	cilia and flagella associated protein 61 [Source:MGI Symbol;Acc:MGI:1926024]	0.765425	1.65708e-08	3.52219e-07	up
chr5	32733400	32753199	promoter-TSS	ENSMUSG00000023452	Pisd	phosphatidylserine decarboxylase [Source:MGI Symbol;Acc:MGI:2445114]	0.245697	3.49265e-09	3.82939e-08	up		chr6	144533600	144535999	intron	ENSMUSG00000087157	Sox5os2	SRY (sex determining region Y)-box 5, opposite strand 2 [Source:MGI Symbol;Acc:MGI:3783127]	0.76491	1.95749e-07	3.06698e-06	up
chr1	86174600	86183799	Distant-promoter	ENSMUSG00000062590	Armc9	armadillo repeat containing 9 [Source:MGI Symbol;Acc:MGI:1926045]	0.535567	1.30397e-11	2.31281e-10	up		chr7	75253600	75255999	intron	ENSMUSG00000088683	Gm24858	predicted gene, 24858 [Source:MGI Symbol;Acc:MGI:5454635]	0.76491	1.95749e-07	3.06698e-06	up
chr5	33622800	33632799	intron	ENSMUSG00000037339	Fam53a	family with sequence similarity 53, member A [Source:MGI Symbol;Acc:MGI:1919225]	0.421319	1.33197e-11	2.35978e-10	up		chr13	23707600	23715999	promoter-TSS	ENSMUSG00000006611	Hfe	homeostatic iron regulator [Source:MGI Symbol;Acc:MGI:109191]	0.764644	1.92022e-14	1.90232e-12	up
chr5	33650000	33660399	TTS	ENSMUSG00000019295	Tmem129	transmembrane protein 129 [Source:MGI Symbol;Acc:MGI:1915616]	0.362902	5.49421e-11	8.72021e-10	up		chr10	110879400	110886399	intron	ENSMUSG00000088447	Gm22186	predicted gene, 22186 [Source:MGI Symbol;Acc:MGI:5451963]	0.76457	9.13929e-12	4.69847e-10	up
chr5	33980400	33988399	intron	ENSMUSG00000070858	Gm1673	predicted gene 1673 [Source:MGI Symbol;Acc:MGI:2686519]	0.44495	4.62969e-09	4.95796e-08	up		chr1	121032000	121036199	Intergenic	ENSMUSG00000097881	Celrr	cerebellum expressed regulatory RNA [Source:MGI Symbol;Acc:MGI:2685664]	0.764439	4.49424e-09	1.11951e-07	up
chr5	34899200	34923799	exon	ENSMUSG00000051246	Msantd1	Myb/SANT-like DNA-binding domain containing 1 [Source:MGI Symbol;Acc:MGI:2684990]	0.234442	8.51377e-08	7.14032e-07	up		chr4	86102400	86105599	intron	ENSMUSG00000066113	Adamtsl1	ADAMTS-like 1 [Source:MGI Symbol;Acc:MGI:1924989]	0.764439	4.49424e-09	1.11951e-07	up
chr5	35053200	35060999	promoter-TSS	ENSMUSG00000044716	Dok7	docking protein 7 [Source:MGI Symbol;Acc:MGI:3584043]	0.441262	2.63669e-10	3.6286e-09	up		chr13	115342400	115347199	Intergenic	ENSMUSG00000114471	Gm47891	predicted gene, 47891 [Source:MGI Symbol;Acc:MGI:6097124]	0.764146	1.05331e-10	4.05132e-09	up
chr5	35062000	35077199	Distant-promoter	ENSMUSG00000044716	Dok7	docking protein 7 [Source:MGI Symbol;Acc:MGI:3584043]	0.331997	4.38124e-09	4.72017e-08	up		chr6	12837800	12840999	Distant-promoter	ENSMUSG00000083620	Gm15529	predicted gene 15529 [Source:MGI Symbol;Acc:MGI:3782977]	0.763801	5.27938e-08	9.77351e-07	up
chr5	35078400	35093599	intron	ENSMUSG00000044716	Dok7	docking protein 7 [Source:MGI Symbol;Acc:MGI:3584043]	0.381944	4.75246e-10	6.24103e-09	up		chr8	84400400	84402599	intron	ENSMUSG00000034656	Cacna1a	calcium channel, voltage-dependent, P/Q type, alpha 1A subunit [Source:MGI Symbol;Acc:MGI:109482]	0.762888	6.2769e-07	8.58507e-06	up
chr5	35128400	35138799	Intergenic	ENSMUSG00000029103	Lrpap1	low density lipoprotein receptor-related protein associated protein 1 [Source:MGI Symbol;Acc:MGI:96829]	0.618104	1.65465e-20	1.36628e-18	up		chr13	51242600	51247999	Intergenic	ENSMUSG00000113521	Gm29787	predicted gene, 29787 [Source:MGI Symbol;Acc:MGI:5588946]	0.762888	3.32675e-10	1.14071e-08	up
chr5	35139800	35151199	Intergenic	ENSMUSG00000029103	Lrpap1	low density lipoprotein receptor-related protein associated protein 1 [Source:MGI Symbol;Acc:MGI:96829]	0.442543	1.39336e-11	2.46105e-10	up		chr13	71658000	71661199	Intergenic	ENSMUSG00000113034	Gm47812	predicted gene, 47812 [Source:MGI Symbol;Acc:MGI:6096996]	0.762888	1.42798e-08	3.09537e-07	up
chr5	35164800	35173199	Intergenic	ENSMUSG00000029103	Lrpap1	low density lipoprotein receptor-related protein associated protein 1 [Source:MGI Symbol;Acc:MGI:96829]	0.505159	2.29083e-09	2.60892e-08	up		chr7	26802600	26806599	Distant-promoter	ENSMUSG00000049685	Cyp2g1	cytochrome P450, family 2, subfamily g, polypeptide 1 [Source:MGI Symbol;Acc:MGI:109612]	0.762125	3.87225e-09	9.77865e-08	up
chr5	35199600	35204799	Intergenic	ENSMUSG00000045318	Adra2c	adrenergic receptor, alpha 2c [Source:MGI Symbol;Acc:MGI:87936]	0.563576	6.76778e-07	4.75042e-06	up		chr10	66233600	66237799	intron	ENSMUSG00000100000	1700023F02Rik	RIKEN cDNA 1700023F02 gene [Source:MGI Symbol;Acc:MGI:1916683]	0.762125	3.87225e-09	9.77865e-08	up
chr5	35252800	35262199	Intergenic	ENSMUSG00000045318	Adra2c	adrenergic receptor, alpha 2c [Source:MGI Symbol;Acc:MGI:87936]	0.405791	2.33303e-07	1.79625e-06	up		chr7	50207800	50210399	intron	ENSMUSG00000055409	Nell1	NEL-like 1 [Source:MGI Symbol;Acc:MGI:2443902]	0.761898	1.68671e-07	2.68343e-06	up
chr5	35273400	35291799	TTS	ENSMUSG00000045318	Adra2c	adrenergic receptor, alpha 2c [Source:MGI Symbol;Acc:MGI:87936]	0.518807	3.17183e-24	4.46824e-22	up		chr8	48877400	48885599	Intergenic	ENSMUSG00000100706	Gm19744	predicted gene, 19744 [Source:MGI Symbol;Acc:MGI:5011929]	0.761652	3.92576e-15	4.718e-13	up
chr5	35309200	35319399	Intergenic	ENSMUSG00000045318	Adra2c	adrenergic receptor, alpha 2c [Source:MGI Symbol;Acc:MGI:87936]	0.619248	4.09943e-17	1.95061e-15	up		chr6	83008600	83012399	Distant-promoter	ENSMUSG00000030041	M1ap	meiosis 1 associated protein [Source:MGI Symbol;Acc:MGI:1315200]	0.761477	1.05237e-09	3.15668e-08	up
chr5	35329400	35332799	Intergenic	ENSMUSG00000106762	4930478P22Rik	RIKEN cDNA 4930478P22 gene [Source:MGI Symbol;Acc:MGI:1922154]	0.755386	4.52383e-10	5.96353e-09	up		chr14	122233600	122236799	Distant-promoter	ENSMUSG00000100585	1700108J01Rik	RIKEN cDNA 1700108J01 gene [Source:MGI Symbol;Acc:MGI:1915495]	0.761097	4.54804e-08	8.59101e-07	up
chr5	35791800	35800199	Distant-promoter	ENSMUSG00000029095	Ablim2	actin-binding LIM protein 2 [Source:MGI Symbol;Acc:MGI:2385758]	0.566037	1.82112e-13	4.62118e-12	up		chr18	62842200	62845999	Intergenic	ENSMUSG00000117671	Gm50128	predicted gene, 50128 [Source:MGI Symbol;Acc:MGI:6302869]	0.761097	4.54804e-08	8.59101e-07	up
chr5	35801000	35837199	intron	ENSMUSG00000029095	Ablim2	actin-binding LIM protein 2 [Source:MGI Symbol;Acc:MGI:2385758]	0.420891	2.03387e-28	5.11083e-26	up		chr8	122324600	122331999	Distant-promoter	ENSMUSG00000049577	Zfpm1	zinc finger protein, multitype 1 [Source:MGI Symbol;Acc:MGI:1095400]	0.760819	1.85869e-12	1.1374e-10	up
chr5	35839600	35865799	intron	ENSMUSG00000029095	Ablim2	actin-binding LIM protein 2 [Source:MGI Symbol;Acc:MGI:2385758]	0.348804	1.81078e-12	3.80903e-11	up		chr10	42100000	42110799	Intergenic	ENSMUSG00000085666	Tdg-ps2	thymine DNA glycosylase, pseudogene 2 [Source:MGI Symbol;Acc:MGI:3704357]	0.760644	3.79012e-21	1.73659e-18	up
chr5	35984200	35987399	Distant-promoter	ENSMUSG00000029094	Afap1	actin filament associated protein 1 [Source:MGI Symbol;Acc:MGI:1917542]	0.798706	1.27359e-10	1.87007e-09	up		chr1	127828200	127832399	exon	ENSMUSG00000051590	Map3k19	mitogen-activated protein kinase kinase kinase 19 [Source:MGI Symbol;Acc:MGI:1203481]	0.760437	1.22997e-08	2.71677e-07	up
chr5	36066800	36072399	intron	ENSMUSG00000029094	Afap1	actin filament associated protein 1 [Source:MGI Symbol;Acc:MGI:1917542]	0.788231	6.57685e-15	2.16994e-13	up		chr13	72311200	72316399	Intergenic	ENSMUSG00000113594	Gm4052	predicted gene 4052 [Source:MGI Symbol;Acc:MGI:3782227]	0.760437	7.81709e-11	3.12812e-09	up
chr5	36107400	36111599	intron	ENSMUSG00000043430	Psapl1	prosaposin-like 1 [Source:MGI Symbol;Acc:MGI:1924193]	0.800615	2.93771e-10	4.00788e-09	up		chr1	74012400	74015999	intron	ENSMUSG00000055322	Tns1	tensin 1 [Source:MGI Symbol;Acc:MGI:104552]	0.760437	1.22997e-08	2.71677e-07	up
chr5	36202200	36218399	intron	ENSMUSG00000043430	Psapl1	prosaposin-like 1 [Source:MGI Symbol;Acc:MGI:1924193]	0.486955	2.99885e-14	8.67519e-13	up		chr1	191979400	191987399	promoter-TSS	ENSMUSG00000049353	Rd3	retinal degeneration 3 [Source:MGI Symbol;Acc:MGI:1921273]	0.760148	9.31681e-16	1.32367e-13	up
chr5	36219400	36232399	intron	ENSMUSG00000043430	Psapl1	prosaposin-like 1 [Source:MGI Symbol;Acc:MGI:1924193]	0.373369	9.51801e-09	9.60333e-08	up		chr13	20999000	21003199	Distant-promoter	ENSMUSG00000021322	Aoah	acyloxyacyl hydrolase [Source:MGI Symbol;Acc:MGI:1350928]	0.759883	3.33492e-09	8.6025e-08	up
chr5	36256400	36268999	intron	ENSMUSG00000029093	Sorcs2	sortilin-related VPS10 domain containing receptor 2 [Source:MGI Symbol;Acc:MGI:1932289]	0.540221	5.85898e-17	2.74016e-15	up		chr12	56246600	56248599	intron	ENSMUSG00000077455	Gm25917	predicted gene, 25917 [Source:MGI Symbol;Acc:MGI:5455694]	0.759638	5.40654e-07	7.52665e-06	up
chr5	36273200	36276199	Distant-promoter	ENSMUSG00000029093	Sorcs2	sortilin-related VPS10 domain containing receptor 2 [Source:MGI Symbol;Acc:MGI:1932289]	0.706263	1.49329e-08	1.46148e-07	up		chr11	57642400	57648599	promoter-TSS	ENSMUSG00000020520	Galnt10	polypeptide N-acetylgalactosaminyltransferase 10 [Source:MGI Symbol;Acc:MGI:1890480]	0.759304	1.60071e-12	9.91115e-11	up
chr5	36290400	36316999	intron	ENSMUSG00000098884	Mir7689	microRNA 7689 [Source:MGI Symbol;Acc:MGI:5530816]	0.315416	9.39213e-11	1.42268e-09	up		chr6	4391000	4393999	Intergenic	ENSMUSG00000107450	Gm2522	predicted gene 2522 [Source:MGI Symbol;Acc:MGI:3780689]	0.759005	1.45251e-07	2.36054e-06	up
chr5	36317800	36342799	intron	ENSMUSG00000098884	Mir7689	microRNA 7689 [Source:MGI Symbol;Acc:MGI:5530816]	0.309104	1.86711e-11	3.23392e-10	up		chr1	107652200	107655199	Intergenic	ENSMUSG00000086161	Gm15389	predicted gene 15389 [Source:MGI Symbol;Acc:MGI:3705287]	0.759005	1.45251e-07	2.36054e-06	up
chr5	36389200	36401599	intron	ENSMUSG00000029093	Sorcs2	sortilin-related VPS10 domain containing receptor 2 [Source:MGI Symbol;Acc:MGI:1932289]	0.411704	1.9484e-10	2.75394e-09	up		chr4	64533000	64540999	Intergenic	ENSMUSG00000077214	Gm23950	predicted gene, 23950 [Source:MGI Symbol;Acc:MGI:5453727]	0.759005	8.02404e-16	1.16253e-13	up
chr5	36417800	36431599	Intergenic	ENSMUSG00000029093	Sorcs2	sortilin-related VPS10 domain containing receptor 2 [Source:MGI Symbol;Acc:MGI:1932289]	0.475653	5.36865e-13	1.23676e-11	up		chr7	98003600	98007199	intron	ENSMUSG00000035582	Gdpd4	glycerophosphodiester phosphodiesterase domain containing 4 [Source:MGI Symbol;Acc:MGI:3606573]	0.758491	3.91601e-08	7.52707e-07	up
chr5	36460400	36487799	TTS	ENSMUSG00000029198	Grpel1	GrpE-like 1, mitochondrial [Source:MGI Symbol;Acc:MGI:1334417]	0.177735	1.30862e-06	8.64748e-06	up		chr6	71475400	71479799	Distant-promoter	ENSMUSG00000107460	Gm44186	predicted gene, 44186 [Source:MGI Symbol;Acc:MGI:5690578]	0.757708	2.871e-09	7.53303e-08	up
chr5	36590000	36613999	Distant-promoter	ENSMUSG00000029192	Tbc1d14	TBC1 domain family, member 14 [Source:MGI Symbol;Acc:MGI:1098708]	0.285849	3.90239e-09	4.25057e-08	up		chr7	111394600	111399399	Distant-promoter	ENSMUSG00000109867	Gm5338	predicted gene 5338 [Source:MGI Symbol;Acc:MGI:3644750]	0.757403	7.80153e-10	2.41321e-08	up
chr5	36760200	36771199	intron	ENSMUSG00000115557	Gm40318	predicted gene, 40318 [Source:MGI Symbol;Acc:MGI:5623203]	0.640504	8.58361e-20	6.36419e-18	up		chr7	126522400	126527999	Intergenic	ENSMUSG00000032637	Atxn2l	ataxin 2-like [Source:MGI Symbol;Acc:MGI:2446242]	0.75691	5.79407e-11	2.41069e-09	up
chr5	36865200	36962599	intron	ENSMUSG00000106934	Gm42506	predicted gene 42506 [Source:MGI Symbol;Acc:MGI:5662643]	0.410394	1.81462e-84	1.40597e-80	up		chr9	114569400	114573599	Distant-promoter	ENSMUSG00000079259	Trim71	tripartite motif-containing 71 [Source:MGI Symbol;Acc:MGI:2685973]	0.756707	1.58292e-11	7.57465e-10	up
chr5	36968600	36982599	exon	ENSMUSG00000039474	Wfs1	wolframin ER transmembrane glycoprotein [Source:MGI Symbol;Acc:MGI:1328355]	0.351484	7.66135e-07	5.31742e-06	up		chr18	6755800	6762799	intron	ENSMUSG00000117359	Gm7466	predicted gene 7466 [Source:MGI Symbol;Acc:MGI:3648356]	0.756645	1.63989e-16	2.73228e-14	up
chr5	37027000	37030599	promoter-TSS	ENSMUSG00000063646	Jakmip1	janus kinase and microtubule interacting protein 1 [Source:MGI Symbol;Acc:MGI:1923321]	0.619195	4.77389e-09	5.09537e-08	up		chr6	143101800	143103999	Distant-promoter	ENSMUSG00000030279	C2cd5	C2 calcium-dependent domain containing 5 [Source:MGI Symbol;Acc:MGI:1921991]	0.756528	4.65384e-07	6.5762e-06	up
chr5	37081600	37086599	Distant-promoter	ENSMUSG00000063646	Jakmip1	janus kinase and microtubule interacting protein 1 [Source:MGI Symbol;Acc:MGI:1923321]	0.611581	2.80168e-10	3.83637e-09	up		chr11	19368000	19371399	Distant-promoter	ENSMUSG00000081054	Gm12025	predicted gene 12025 [Source:MGI Symbol;Acc:MGI:3651188]	0.755977	3.37018e-08	6.54311e-07	up
chr5	37095000	37115599	Distant-promoter	ENSMUSG00000063646	Jakmip1	janus kinase and microtubule interacting protein 1 [Source:MGI Symbol;Acc:MGI:1923321]	0.338563	5.55854e-10	7.17792e-09	up		chr2	101710600	101714399	Intergenic	ENSMUSG00000027164	Traf6	TNF receptor-associated factor 6 [Source:MGI Symbol;Acc:MGI:108072]	0.755772	9.11305e-09	2.08254e-07	up
chr5	37172600	37180999	intron	ENSMUSG00000117286	Gm1043	predicted gene 1043 [Source:MGI Symbol;Acc:MGI:2685889]	0.65929	5.17697e-17	2.42853e-15	up		chr5	38495000	38498999	Distant-promoter	ENSMUSG00000005107	Slc2a9	solute carrier family 2 (facilitated glucose transporter), member 9 [Source:MGI Symbol;Acc:MGI:2152844]	0.755598	2.47066e-09	6.56723e-08	up
chr5	37186600	37194399	intron	ENSMUSG00000117286	Gm1043	predicted gene 1043 [Source:MGI Symbol;Acc:MGI:2685889]	0.545618	1.74557e-09	2.03634e-08	up		chr11	87732000	87735199	promoter-TSS	ENSMUSG00000034177	Rnf43	ring finger protein 43 [Source:MGI Symbol;Acc:MGI:2442609]	0.755598	2.47066e-09	6.56723e-08	up
chr5	37195800	37203599	intron	ENSMUSG00000117286	Gm1043	predicted gene 1043 [Source:MGI Symbol;Acc:MGI:2685889]	0.512046	7.32131e-09	7.587e-08	up		chr4	110116600	110120399	Intergenic	ENSMUSG00000028546	Elavl4	ELAV like RNA binding protein 4 [Source:MGI Symbol;Acc:MGI:107427]	0.755598	2.47066e-09	6.56723e-08	up
chr5	37218600	37223199	intron	ENSMUSG00000029121	Crmp1	collapsin response mediator protein 1 [Source:MGI Symbol;Acc:MGI:107793]	0.762012	2.97605e-11	4.95703e-10	up		chr4	64010600	64014799	TTS	ENSMUSG00000028364	Tnc	tenascin C [Source:MGI Symbol;Acc:MGI:101922]	0.75545	6.71361e-10	2.12327e-08	up
chr5	37224200	37236799	Distant-promoter	ENSMUSG00000029121	Crmp1	collapsin response mediator protein 1 [Source:MGI Symbol;Acc:MGI:107793]	0.709673	6.72832e-23	8.04078e-21	up		chr4	151533200	151538999	intron	ENSMUSG00000085593	4930589P08Rik	RIKEN cDNA 4930589P08 gene [Source:MGI Symbol;Acc:MGI:1914998]	0.755322	1.82798e-10	6.6605e-09	up
chr5	37238000	37258199	intron	ENSMUSG00000029121	Crmp1	collapsin response mediator protein 1 [Source:MGI Symbol;Acc:MGI:107793]	0.499766	4.40803e-25	7.1902e-23	up		chr10	98839200	98844999	Intergenic	ENSMUSG00000019943	Atp2b1	ATPase, Ca++ transporting, plasma membrane 1 [Source:MGI Symbol;Acc:MGI:104653]	0.75521	4.98608e-11	2.11901e-09	up
chr5	37821000	37839599	Distant-promoter	ENSMUSG00000048450	Msx1	msh homeobox 1 [Source:MGI Symbol;Acc:MGI:97168]	0.316843	5.11447e-08	4.47677e-07	up		chr1	43184000	43187999	Distant-promoter	ENSMUSG00000094497	Gm8210	predicted pseudogene 8210 [Source:MGI Symbol;Acc:MGI:3643593]	0.75521	4.98608e-11	2.11901e-09	up
chr5	38044200	38046399	intron	ENSMUSG00000029125	Stx18	syntaxin 18 [Source:MGI Symbol;Acc:MGI:1918366]	0.808228	1.1917e-08	1.18464e-07	up		chr11	37496000	37499199	Intergenic	ENSMUSG00000087388	Gm12128	predicted gene 12128 [Source:MGI Symbol;Acc:MGI:3651507]	0.753551	1.07541e-07	1.81447e-06	up
chr5	38061400	38067999	Distant-promoter	ENSMUSG00000029125	Stx18	syntaxin 18 [Source:MGI Symbol;Acc:MGI:1918366]	0.563694	1.46424e-08	1.435e-07	up		chr15	87201600	87204599	Intergenic	ENSMUSG00000064631	n-R5s42	nuclear encoded rRNA 5S 42 [Source:MGI Symbol;Acc:MGI:4421887]	0.753551	1.07541e-07	1.81447e-06	up
chr5	38094600	38121399	Distant-promoter	ENSMUSG00000029125	Stx18	syntaxin 18 [Source:MGI Symbol;Acc:MGI:1918366]	0.283119	2.85613e-10	3.90517e-09	up		chr17	67350600	67355599	intron	ENSMUSG00000033278	Ptprm	protein tyrosine phosphatase, receptor type, M [Source:MGI Symbol;Acc:MGI:102694]	0.753551	6.61414e-14	5.74505e-12	up
chr5	38134600	38162999	Distant-promoter	ENSMUSG00000029126	Nsg1	neuron specific gene family member 1 [Source:MGI Symbol;Acc:MGI:109149]	0.506446	2.63541e-36	1.5707e-33	up		chr17	72517800	72524999	exon	ENSMUSG00000117247	Gm49923	predicted gene, 49923 [Source:MGI Symbol;Acc:MGI:6270628]	0.753551	8.78364e-13	5.84327e-11	up
chr5	38216600	38223799	promoter-TSS	ENSMUSG00000029127	Zbtb49	zinc finger and BTB domain containing 49 [Source:MGI Symbol;Acc:MGI:1922329]	0.37112	1.88016e-07	1.47718e-06	up		chr3	30744600	30749399	intron	ENSMUSG00000051860	Samd7	sterile alpha motif domain containing 7 [Source:MGI Symbol;Acc:MGI:1923203]	0.753551	5.77548e-10	1.86028e-08	up
chr5	38257000	38266199	exon	ENSMUSG00000067365	Tmem128	transmembrane protein 128 [Source:MGI Symbol;Acc:MGI:1913559]	0.511864	2.81833e-12	5.68534e-11	up		chr10	45045400	45056799	Distant-promoter	ENSMUSG00000019849	Prep	prolyl endopeptidase [Source:MGI Symbol;Acc:MGI:1270863]	0.752068	7.30015e-22	3.82267e-19	up
chr5	38318600	38323599	promoter-TSS	ENSMUSG00000097029	Gm26560	predicted gene, 26560 [Source:MGI Symbol;Acc:MGI:5477054]	0.642018	9.42619e-09	9.52308e-08	up		chr14	118742200	118745399	Distant-promoter	ENSMUSG00000098630	Gm27198	predicted gene 27198 [Source:MGI Symbol;Acc:MGI:5521041]	0.751207	2.49281e-08	5.01504e-07	up
chr5	38331600	38339399	Distant-promoter	ENSMUSG00000106932	4930487D11Rik	RIKEN cDNA 4930487D11 gene [Source:MGI Symbol;Acc:MGI:1925422]	0.839798	4.41719e-15	1.50217e-13	up		chr4	10960000	10963199	Intergenic	ENSMUSG00000081715	Rps11-ps3	ribosomal protein S11, pseudogene 3 [Source:MGI Symbol;Acc:MGI:3649802]	0.751207	2.49281e-08	5.01504e-07	up
chr5	38348200	38369199	intron	ENSMUSG00000106932	4930487D11Rik	RIKEN cDNA 4930487D11 gene [Source:MGI Symbol;Acc:MGI:1925422]	0.475274	3.47118e-21	3.13946e-19	up		chr4	32178400	32181799	Intergenic	ENSMUSG00000083564	Gm11929	predicted gene 11929 [Source:MGI Symbol;Acc:MGI:3651490]	0.751207	2.49281e-08	5.01504e-07	up
chr5	38392800	38405599	intron	ENSMUSG00000005107	Slc2a9	solute carrier family 2 (facilitated glucose transporter), member 9 [Source:MGI Symbol;Acc:MGI:2152844]	0.392412	8.50821e-10	1.05842e-08	up		chr15	64380600	64391999	Distant-promoter	ENSMUSG00000022377	Asap1	ArfGAP with SH3 domain, ankyrin repeat and PH domain1 [Source:MGI Symbol;Acc:MGI:1342335]	0.750977	3.86938e-19	1.20197e-16	up
chr1	86496000	86535399	Distant-promoter	ENSMUSG00000026238	Ptma	prothymosin alpha [Source:MGI Symbol;Acc:MGI:97803]	0.156234	1.89659e-08	1.81641e-07	up		chr10	91574000	91581199	Intergenic	ENSMUSG00000111782	Gm47091	predicted gene, 47091 [Source:MGI Symbol;Acc:MGI:6095821]	0.750844	6.49782e-13	4.47702e-11	up
chr5	38520600	38568199	Distant-promoter	ENSMUSG00000064419	Gm22249	predicted gene, 22249 [Source:MGI Symbol;Acc:MGI:5452026]	0.233074	4.63354e-18	2.58588e-16	up		chr2	169620200	169626999	TTS	ENSMUSG00000103662	Gm34294	predicted gene, 34294 [Source:MGI Symbol;Acc:MGI:5593453]	0.750532	8.66786e-12	4.50029e-10	up
chr5	38580800	38583799	Intergenic	ENSMUSG00000086422	4930421P07Rik	RIKEN cDNA 4930421P07 gene [Source:MGI Symbol;Acc:MGI:1921025]	0.677511	6.14976e-07	4.35343e-06	up		chr13	29223400	29228199	intron	ENSMUSG00000086423	Gm11364	predicted gene 11364 [Source:MGI Symbol;Acc:MGI:3652071]	0.750348	3.17231e-11	1.41979e-09	up
chr5	38812600	38816799	intron	ENSMUSG00000039315	Clnk	cytokine-dependent hematopoietic cell linker [Source:MGI Symbol;Acc:MGI:1351468]	1.02958	5.06228e-16	2.00285e-14	up		chr8	95031600	95037199	promoter-TSS	ENSMUSG00000060470	Adgrg3	adhesion G protein-coupled receptor G3 [Source:MGI Symbol;Acc:MGI:1859670]	0.749314	2.03913e-12	1.2416e-10	up
chr5	38857800	38866199	intron	ENSMUSG00000039315	Clnk	cytokine-dependent hematopoietic cell linker [Source:MGI Symbol;Acc:MGI:1351468]	0.585133	2.64058e-11	4.43801e-10	up		chr1	188477200	188481599	intron	ENSMUSG00000026609	Ush2a	usherin [Source:MGI Symbol;Acc:MGI:1341292]	0.749314	5.79451e-09	1.39781e-07	up
chr5	38884600	38890199	Distant-promoter	ENSMUSG00000039315	Clnk	cytokine-dependent hematopoietic cell linker [Source:MGI Symbol;Acc:MGI:1351468]	0.808228	7.12887e-11	1.10672e-09	up		chr1	71265800	71269599	intron	ENSMUSG00000050296	Abca12	ATP-binding cassette, sub-family A (ABC1), member 12 [Source:MGI Symbol;Acc:MGI:2676312]	0.749314	5.79451e-09	1.39781e-07	up
chr5	39051000	39055599	Intergenic	ENSMUSG00000106924	Gm42857	predicted gene 42857 [Source:MGI Symbol;Acc:MGI:5662994]	0.718153	2.4328e-08	2.27695e-07	up		chr13	12463200	12466799	promoter-TSS	ENSMUSG00000057554	Lgals8	lectin, galactose binding, soluble 8 [Source:MGI Symbol;Acc:MGI:1928481]	0.748941	2.14259e-08	4.37652e-07	up
chr1	86586200	86589399	intron	ENSMUSG00000026240	Cops7b	COP9 signalosome subunit 7B [Source:MGI Symbol;Acc:MGI:1349388]	0.787988	3.94778e-12	7.6885e-11	up		chrX	153982000	153985199	Intergenic	ENSMUSG00000094802	Samt1	spermatogenesis associated multipass transmembrane protein 1 [Source:MGI Symbol;Acc:MGI:3709338]	0.748941	2.14259e-08	4.37652e-07	up
chr5	43620800	43623199	Intergenic	ENSMUSG00000061535	C1qtnf7	C1q and tumor necrosis factor related protein 7 [Source:MGI Symbol;Acc:MGI:1925911]	1.17833	7.99213e-19	5.03439e-17	up		chr17	5814400	5821199	exon	ENSMUSG00000097186	Gm26595	predicted gene, 26595 [Source:MGI Symbol;Acc:MGI:5477089]	0.748802	2.72704e-11	1.23866e-09	up
chr5	43659600	43675999	Distant-promoter	ENSMUSG00000039765	Cc2d2a	coiled-coil and C2 domain containing 2A [Source:MGI Symbol;Acc:MGI:1924487]	0.373069	2.16334e-16	9.16765e-15	up		chr19	24556000	24560199	TTS	ENSMUSG00000117979	Gm50341	predicted gene, 50341 [Source:MGI Symbol;Acc:MGI:6303218]	0.748497	9.99549e-11	3.86482e-09	up
chr5	44193200	44236799	exon	ENSMUSG00000105519	E430021H15Rik	RIKEN cDNA E430021H15 gene [Source:MGI Symbol;Acc:MGI:2444377]	0.272229	2.3237e-13	5.77671e-12	up		chr3	45825600	45829599	Intergenic	ENSMUSG00000064579	Gm25796	predicted gene, 25796 [Source:MGI Symbol;Acc:MGI:5455573]	0.748497	7.94667e-08	1.39105e-06	up
chr5	44238200	44241399	Distant-promoter	ENSMUSG00000046985	Tapt1	transmembrane anterior posterior transformation 1 [Source:MGI Symbol;Acc:MGI:2683537]	0.653058	1.50458e-07	1.20243e-06	up		chr8	26837000	26842199	intron	ENSMUSG00000100335	2310008N11Rik	RIKEN cDNA 2310008N11 gene [Source:MGI Symbol;Acc:MGI:1919566]	0.747753	1.35029e-09	3.92504e-08	up
chr5	44532200	44541599	Distant-promoter	ENSMUSG00000039706	Ldb2	LIM domain binding 2 [Source:MGI Symbol;Acc:MGI:894670]	0.707815	2.74558e-15	9.62207e-14	up		chr11	58229400	58233199	exon	ENSMUSG00000118428	Gm5038	predicted gene 5038 [Source:MGI Symbol;Acc:MGI:3645262]	0.747753	1.35029e-09	3.92504e-08	up
chr5	44681800	44701599	Distant-promoter	ENSMUSG00000105347	Gm43503	predicted gene 43503 [Source:MGI Symbol;Acc:MGI:5663640]	0.362587	2.11052e-10	2.95612e-09	up		chr14	101206000	101209999	Distant-promoter	ENSMUSG00000042888	Prr30	proline rich 30 [Source:MGI Symbol;Acc:MGI:1923877]	0.747753	1.35029e-09	3.92504e-08	up
chr1	86832200	86839199	exon	ENSMUSG00000104400	Gm38010	predicted gene, 38010 [Source:MGI Symbol;Acc:MGI:5611238]	0.617999	9.12364e-11	1.38449e-09	up		chr2	113710600	113714999	exon	ENSMUSG00000044042	Fmn1	formin 1 [Source:MGI Symbol;Acc:MGI:101815]	0.747292	4.97917e-09	1.22862e-07	up
chr5	44876800	44878799	TTS	ENSMUSG00000106656	Gm42750	predicted gene 42750 [Source:MGI Symbol;Acc:MGI:5662887]	0.863351	3.28919e-08	2.9935e-07	up		chr3	17542000	17546399	Intergenic	ENSMUSG00000104242	Gm38154	predicted gene, 38154 [Source:MGI Symbol;Acc:MGI:5611382]	0.747292	4.97917e-09	1.22862e-07	up
chr5	45298800	45303999	intron	ENSMUSG00000104781	Gm43303	predicted gene 43303 [Source:MGI Symbol;Acc:MGI:5663440]	0.723136	7.41968e-09	7.68124e-08	up		chr11	19852600	19855399	Intergenic	ENSMUSG00000081820	Gm12029	predicted gene 12029 [Source:MGI Symbol;Acc:MGI:3651192]	0.746751	1.84086e-08	3.84593e-07	up
chr5	45626000	45630799	Distant-promoter	ENSMUSG00000097825	9630001P10Rik	RIKEN cDNA 9630001P10 gene [Source:MGI Symbol;Acc:MGI:2441755]	0.847921	7.35424e-14	1.99291e-12	up		chr18	52559000	52562999	intron	ENSMUSG00000024529	Lox	lysyl oxidase [Source:MGI Symbol;Acc:MGI:96817]	0.746751	1.84086e-08	3.84593e-07	up
chr5	48134600	48137999	intron	ENSMUSG00000105502	Gm42536	predicted gene 42536 [Source:MGI Symbol;Acc:MGI:5662673]	0.685138	1.44455e-06	9.46498e-06	up		chr6	144983600	144986999	Intergenic	ENSMUSG00000030268	Bcat1	branched chain aminotransferase 1, cytosolic [Source:MGI Symbol;Acc:MGI:104861]	0.746108	6.82661e-08	1.22451e-06	up
chr5	49523200	49526399	promoter-TSS	ENSMUSG00000029088	Kcnip4	Kv channel interacting protein 4 [Source:MGI Symbol;Acc:MGI:1933131]	0.912872	4.48477e-15	1.52181e-13	up		chr10	44973000	44976999	Intergenic	ENSMUSG00000095168	Gm4795	predicted pseudogene 4795 [Source:MGI Symbol;Acc:MGI:3646519]	0.746108	6.82661e-08	1.22451e-06	up
chr5	51038400	51042999	Distant-promoter	ENSMUSG00000106267	Gm40319	predicted gene, 40319 [Source:MGI Symbol;Acc:MGI:5623204]	0.60729	2.29972e-07	1.77384e-06	up		chr18	65302600	65307199	promoter-TSS	ENSMUSG00000032845	Alpk2	alpha-kinase 2 [Source:MGI Symbol;Acc:MGI:2449492]	0.746108	9.7328e-14	8.18248e-12	up
chr5	51535600	51542199	intron	ENSMUSG00000029167	Ppargc1a	peroxisome proliferative activated receptor, gamma, coactivator 1 alpha [Source:MGI Symbol;Acc:MGI:1342774]	1.01551	1.17409e-20	9.90583e-19	up		chr14	46244000	46248599	Intergenic	ENSMUSG00000079261	Gm15217	predicted gene 15217 [Source:MGI Symbol;Acc:MGI:3705233]	0.74533	4.27714e-09	1.07089e-07	up
chr5	51544000	51555799	intron	ENSMUSG00000029167	Ppargc1a	peroxisome proliferative activated receptor, gamma, coactivator 1 alpha [Source:MGI Symbol;Acc:MGI:1342774]	0.305151	3.27975e-09	3.61816e-08	up		chr16	24061000	24067199	Intergenic	ENSMUSG00000116437	Gm46545	predicted gene, 46545 [Source:MGI Symbol;Acc:MGI:5826182]	0.74533	1.29434e-12	8.25115e-11	up
chr1	86976200	86979599	Distant-promoter	ENSMUSG00000102956	Gm37017	predicted gene, 37017 [Source:MGI Symbol;Acc:MGI:5610245]	0.845703	1.94897e-09	2.25439e-08	up		chr13	8631200	8636999	intron	ENSMUSG00000113742	Gm48262	predicted gene, 48262 [Source:MGI Symbol;Acc:MGI:6097681]	0.743803	6.33848e-11	2.6076e-09	up
chr5	52112400	52116799	Distant-promoter	ENSMUSG00000104847	Gm43177	predicted gene 43177 [Source:MGI Symbol;Acc:MGI:5663314]	0.500984	6.38086e-08	5.48205e-07	up		chr2	56145800	56149199	Intergenic	ENSMUSG00000082142	Gm13518	predicted gene 13518 [Source:MGI Symbol;Acc:MGI:3649619]	0.743803	5.86205e-08	1.07437e-06	up
chr5	52360200	52372599	intron	ENSMUSG00000072941	Sod3	superoxide dismutase 3, extracellular [Source:MGI Symbol;Acc:MGI:103181]	0.551574	9.80524e-17	4.4212e-15	up		chr6	137910400	137914999	Intergenic	ENSMUSG00000094466	Gm24308	predicted gene, 24308 [Source:MGI Symbol;Acc:MGI:5454085]	0.743426	3.67295e-09	9.3657e-08	up
chr5	52374600	52391799	intron	ENSMUSG00000072941	Sod3	superoxide dismutase 3, extracellular [Source:MGI Symbol;Acc:MGI:103181]	0.435048	2.02203e-12	4.19924e-11	up		chr10	9688800	9692999	exon	ENSMUSG00000111901	Gm6150	predicted gene 6150 [Source:MGI Symbol;Acc:MGI:3779560]	0.743426	3.67295e-09	9.3657e-08	up
chr5	52409600	52419599	Distant-promoter	ENSMUSG00000045790	Ccdc149	coiled-coil domain containing 149 [Source:MGI Symbol;Acc:MGI:2685293]	0.415037	6.32797e-09	6.62332e-08	up		chr5	36714800	36726199	Intergenic	ENSMUSG00000029190	D5Ertd579e	DNA segment, Chr 5, ERATO Doi 579, expressed [Source:MGI Symbol;Acc:MGI:1261849]	0.743366	2.36e-20	9.011e-18	up
chr5	52467800	52474399	intron	ENSMUSG00000045790	Ccdc149	coiled-coil domain containing 149 [Source:MGI Symbol;Acc:MGI:2685293]	0.421573	4.68073e-09	5.00225e-08	up		chr10	79998800	80003599	intron	ENSMUSG00000035722	Abca7	ATP-binding cassette, sub-family A (ABC1), member 7 [Source:MGI Symbol;Acc:MGI:1351646]	0.742424	8.55535e-10	2.62204e-08	up
chr5	52513800	52518199	Intergenic	ENSMUSG00000104829	Gm43685	predicted gene 43685 [Source:MGI Symbol;Acc:MGI:5663822]	0.703798	1.20684e-09	1.45384e-08	up		chr6	92070200	92077999	exon	ENSMUSG00000034037	Fgd5	FYVE, RhoGEF and PH domain containing 5 [Source:MGI Symbol;Acc:MGI:2443369]	0.741578	5.30022e-14	4.71552e-12	up
chr5	52559600	52567999	intron	ENSMUSG00000039252	Lgi2	leucine-rich repeat LGI family, member 2 [Source:MGI Symbol;Acc:MGI:2180196]	0.479102	5.66498e-08	4.9156e-07	up		chr1	158721200	158724799	intron	ENSMUSG00000026587	Astn1	astrotactin 1 [Source:MGI Symbol;Acc:MGI:1098567]	0.741578	5.03187e-08	9.3626e-07	up
chr1	87019000	87056399	exon	ENSMUSG00000103984	Gm37447	predicted gene, 37447 [Source:MGI Symbol;Acc:MGI:5610675]	0.188058	4.1045e-07	3.01485e-06	up		chr9	116922800	116930599	intron	ENSMUSG00000039607	Rbms3	RNA binding motif, single stranded interacting protein [Source:MGI Symbol;Acc:MGI:2444477]	0.741578	8.20168e-13	5.49603e-11	up
chr5	52797800	52801799	exon	ENSMUSG00000029179	Zcchc4	zinc finger, CCHC domain containing 4 [Source:MGI Symbol;Acc:MGI:1926046]	0.856758	1.57068e-10	2.26904e-09	up		chr15	59224000	59232399	Distant-promoter	ENSMUSG00000115604	Gm7691	predicted gene 7691 [Source:MGI Symbol;Acc:MGI:3645861]	0.741578	1.2758e-11	6.3195e-10	up
chr5	53134400	53140999	Distant-promoter	ENSMUSG00000077316	n-R5s171	nuclear encoded rRNA 5S 171 [Source:MGI Symbol;Acc:MGI:4422036]	0.670088	4.64869e-12	8.97088e-11	up		chr3	57572400	57576399	intron	ENSMUSG00000027803	Wwtr1	WW domain containing transcription regulator 1 [Source:MGI Symbol;Acc:MGI:1917649]	0.740743	7.34413e-10	2.28911e-08	up
chr5	53141400	53154799	intron	ENSMUSG00000077316	n-R5s171	nuclear encoded rRNA 5S 171 [Source:MGI Symbol;Acc:MGI:4422036]	0.459578	3.40348e-11	5.6057e-10	up		chr15	54580000	54584599	intron	ENSMUSG00000024479	Mal2	mal, T cell differentiation protein 2 [Source:MGI Symbol;Acc:MGI:2146021]	0.740592	1.16509e-08	2.5993e-07	up
chr5	53160600	53162799	Distant-promoter	ENSMUSG00000029189	Sel1l3	sel-1 suppressor of lin-12-like 3 (C. elegans) [Source:MGI Symbol;Acc:MGI:1916941]	0.825239	6.83694e-10	8.68403e-09	up		chr1	158129200	158136199	intron	ENSMUSG00000004031	Brinp2	bone morphogenic protein/retinoic acid inducible neural-specific 2 [Source:MGI Symbol;Acc:MGI:2443333]	0.738904	9.40125e-12	4.81625e-10	up
chr5	53195000	53217799	intron	ENSMUSG00000029189	Sel1l3	sel-1 suppressor of lin-12-like 3 (C. elegans) [Source:MGI Symbol;Acc:MGI:1916941]	0.366508	6.89522e-13	1.56173e-11	up		chr2	125796800	125803199	Distant-promoter	ENSMUSG00000035093	Secisbp2l	SECIS binding protein 2-like [Source:MGI Symbol;Acc:MGI:1917604]	0.738904	9.40125e-12	4.81625e-10	up
chr5	53264000	53282999	Distant-promoter	ENSMUSG00000061461	Smim20	small integral membrane protein 20 [Source:MGI Symbol;Acc:MGI:1913528]	0.395748	8.90592e-15	2.85924e-13	up		chr7	135631200	135636199	Distant-promoter	ENSMUSG00000041836	Ptpre	protein tyrosine phosphatase, receptor type, E [Source:MGI Symbol;Acc:MGI:97813]	0.737609	8.06799e-12	4.20373e-10	up
chr5	53940000	53958599	Intergenic	ENSMUSG00000107173	Gm43266	predicted gene 43266 [Source:MGI Symbol;Acc:MGI:5663403]	0.279725	6.56328e-09	6.84419e-08	up		chrX	36511400	36518199	Intergenic	ENSMUSG00000091556	Gm14569	predicted gene 14569 [Source:MGI Symbol;Acc:MGI:3705243]	0.737609	8.06799e-12	4.20373e-10	up
chr5	53960800	53973199	Intergenic	ENSMUSG00000039156	Stim2	stromal interaction molecule 2 [Source:MGI Symbol;Acc:MGI:2151156]	0.416765	2.97668e-10	4.04975e-09	up		chr11	18397200	18402199	Intergenic	ENSMUSG00000102178	Gm37869	predicted gene, 37869 [Source:MGI Symbol;Acc:MGI:5611097]	0.737511	5.40783e-10	1.75575e-08	up
chr5	53989200	54026399	intron	ENSMUSG00000039156	Stim2	stromal interaction molecule 2 [Source:MGI Symbol;Acc:MGI:2151156]	0.285558	2.49545e-17	1.23151e-15	up		chr6	5781400	5785599	intron	ENSMUSG00000029757	Dync1i1	dynein cytoplasmic 1 intermediate chain 1 [Source:MGI Symbol;Acc:MGI:107743]	0.736799	8.5751e-09	1.9856e-07	up
chr5	54028000	54063999	intron	ENSMUSG00000039156	Stim2	stromal interaction molecule 2 [Source:MGI Symbol;Acc:MGI:2151156]	0.265872	9.61904e-15	3.06911e-13	up		chr10	9748400	9750999	promoter-TSS	ENSMUSG00000112200	Gm19161	predicted gene, 19161 [Source:MGI Symbol;Acc:MGI:5011346]	0.736341	5.99574e-07	8.25597e-06	up
chr5	54081800	54114199	Distant-promoter	ENSMUSG00000107105	Gm15820	predicted gene 15820 [Source:MGI Symbol;Acc:MGI:3801941]	0.233436	8.34327e-10	1.04096e-08	up		chr10	24106800	24111399	exon	ENSMUSG00000037424	Taar9	trace amine-associated receptor 9 [Source:MGI Symbol;Acc:MGI:3527454]	0.735957	4.63888e-10	1.53881e-08	up
chr5	57713000	57722799	promoter-TSS	ENSMUSG00000097216	4932441J04Rik	RIKEN cDNA 4932441J04 gene [Source:MGI Symbol;Acc:MGI:2441691]	0.561193	4.21465e-20	3.27643e-18	up		chr10	44928800	44936799	intron	ENSMUSG00000110898	Gm40638	predicted gene, 40638 [Source:MGI Symbol;Acc:MGI:5623523]	0.7351	5.93873e-12	3.16862e-10	up
chr5	63647600	63651199	promoter-TSS	ENSMUSG00000090061	Nwd2	NACHT and WD repeat domain containing 2 [Source:MGI Symbol;Acc:MGI:1920464]	0.725956	1.673e-13	4.26629e-12	up		chr10	112818400	112822399	Distant-promoter	ENSMUSG00000112722	Gm3942	predicted gene 3942 [Source:MGI Symbol;Acc:MGI:3782116]	0.734988	7.35351e-09	1.72784e-07	up
chr5	63696800	63698799	intron	ENSMUSG00000090138	Gm3687	predicted gene 3687 [Source:MGI Symbol;Acc:MGI:3781863]	1.07363	1.25719e-10	1.8498e-09	up		chr5	50422400	50430799	Intergenic	ENSMUSG00000106345	Gm42459	predicted gene 42459 [Source:MGI Symbol;Acc:MGI:5662596]	0.733617	2.812e-13	2.11651e-11	up
chr5	64038000	64048999	Distant-promoter	ENSMUSG00000106219	5830416I19Rik	RIKEN cDNA 5830416I19 gene [Source:MGI Symbol;Acc:MGI:1922007]	0.333849	4.52574e-07	3.29356e-06	up		chr8	77859400	77862799	Intergenic	ENSMUSG00000087761	Gm23981	predicted gene, 23981 [Source:MGI Symbol;Acc:MGI:5453758]	0.733617	1.18023e-07	1.96956e-06	up
chr5	64090400	64098199	intron	ENSMUSG00000029171	Pgm2	phosphoglucomutase 2 [Source:MGI Symbol;Acc:MGI:97564]	0.386866	3.26351e-09	3.6028e-08	up		chr2	174249600	174252599	Intergenic	ENSMUSG00000098467	Gm27591	predicted gene, 27591 [Source:MGI Symbol;Acc:MGI:5530973]	0.733617	1.18023e-07	1.96956e-06	up
chr5	64217600	64223999	Distant-promoter	ENSMUSG00000029174	Tbc1d1	TBC1 domain family, member 1 [Source:MGI Symbol;Acc:MGI:1889508]	0.541685	9.5432e-07	6.48603e-06	up		chr8	8990200	9000599	Intergenic	ENSMUSG00000109346	Gm44515	predicted gene 44515 [Source:MGI Symbol;Acc:MGI:5753091]	0.733086	4.86677e-17	9.64279e-15	up
chr5	66296000	66300999	TTS	ENSMUSG00000029207	Apbb2	amyloid beta (A4) precursor protein-binding, family B, member 2 [Source:MGI Symbol;Acc:MGI:108405]	0.585836	9.11289e-07	6.21948e-06	up		chr2	169702200	169708199	intron	ENSMUSG00000047907	Tshz2	teashirt zinc finger family member 2 [Source:MGI Symbol;Acc:MGI:2153084]	0.733086	1.46446e-09	4.18719e-08	up
chr5	66302200	66308999	intron	ENSMUSG00000029207	Apbb2	amyloid beta (A4) precursor protein-binding, family B, member 2 [Source:MGI Symbol;Acc:MGI:108405]	0.545709	6.58948e-12	1.2377e-10	up		chr19	54748000	54754199	Intergenic	ENSMUSG00000118207	Gm50191	predicted gene, 50191 [Source:MGI Symbol;Acc:MGI:6302966]	0.732965	3.41123e-10	1.16423e-08	up
chr1	14754000	14758199	promoter-TSS	ENSMUSG00000025930	Msc	musculin [Source:MGI Symbol;Acc:MGI:1333884]	0.781007	2.1194e-12	4.3712e-11	up		chr1	90266600	90273999	Distant-promoter	ENSMUSG00000101028	Gm28723	predicted gene 28723 [Source:MGI Symbol;Acc:MGI:5579429]	0.732457	1.33863e-14	1.41405e-12	up
chr5	66842800	66884799	intron	ENSMUSG00000082420	Gm6517	predicted gene 6517 [Source:MGI Symbol;Acc:MGI:3643656]	0.266583	2.503e-15	8.86887e-14	up		chr4	145263400	145267599	Distant-promoter	ENSMUSG00000028599	Tnfrsf1b	tumor necrosis factor receptor superfamily, member 1b [Source:MGI Symbol;Acc:MGI:1314883]	0.731524	1.25532e-09	3.68699e-08	up
chr5	67023600	67025999	intron	ENSMUSG00000106785	Gm42713	predicted gene 42713 [Source:MGI Symbol;Acc:MGI:5662850]	0.871698	5.35736e-09	5.67706e-08	up		chr6	13906000	13909799	intron	ENSMUSG00000107562	Gm44412	predicted gene, 44412 [Source:MGI Symbol;Acc:MGI:5690804]	0.731524	5.40344e-09	1.31603e-07	up
chr5	67044000	67048199	intron	ENSMUSG00000037736	Limch1	LIM and calponin homology domains 1 [Source:MGI Symbol;Acc:MGI:1924819]	0.753009	6.39972e-10	8.16214e-09	up		chr6	128712400	128715799	Distant-promoter	ENSMUSG00000079299	Klrb1	killer cell lectin-like receptor subfamily B member 1 [Source:MGI Symbol;Acc:MGI:96877]	0.731524	2.33331e-08	4.73836e-07	up
chr5	67426200	67429999	promoter-TSS	ENSMUSG00000106832	Gm42632	predicted gene 42632 [Source:MGI Symbol;Acc:MGI:5662769]	1.07363	4.75653e-19	3.1454e-17	up		chr7	131924400	131928599	intron	ENSMUSG00000109340	Gm44548	predicted gene 44548 [Source:MGI Symbol;Acc:MGI:5753124]	0.731524	6.82858e-11	2.78113e-09	up
chr5	69338800	69342399	promoter-TSS	ENSMUSG00000093129	Gm24368	predicted gene, 24368 [Source:MGI Symbol;Acc:MGI:5454145]	0.702295	1.62176e-10	2.33341e-09	up		chr12	44627800	44634799	Distant-promoter	ENSMUSG00000112823	Gm6125	predicted gene 6125 [Source:MGI Symbol;Acc:MGI:3644052]	0.731524	2.92433e-10	1.01315e-08	up
chr5	71603800	71606599	intron	ENSMUSG00000029211	Gabra4	gamma-aminobutyric acid (GABA) A receptor, subunit alpha 4 [Source:MGI Symbol;Acc:MGI:95616]	0.780437	9.23558e-10	1.13914e-08	up		chr18	21997000	22004399	intron	ENSMUSG00000024306	Ccdc178	coiled coil domain containing 178 [Source:MGI Symbol;Acc:MGI:1918200]	0.731524	1.14809e-14	1.24139e-12	up
chr5	71698200	71706199	intron	ENSMUSG00000029212	Gabrb1	gamma-aminobutyric acid (GABA) A receptor, subunit beta 1 [Source:MGI Symbol;Acc:MGI:95619]	0.63244	3.72949e-14	1.05846e-12	up		chr6	73607400	73612199	Distant-promoter	ENSMUSG00000107441	Gm31747	predicted gene, 31747 [Source:MGI Symbol;Acc:MGI:5590906]	0.729867	4.6302e-09	1.14909e-07	up
chr5	71729800	71735399	intron	ENSMUSG00000029212	Gabrb1	gamma-aminobutyric acid (GABA) A receptor, subunit beta 1 [Source:MGI Symbol;Acc:MGI:95619]	0.661569	8.65161e-09	8.81526e-08	up		chr5	86312000	86316199	intron	ENSMUSG00000061259	Tmprss11d	transmembrane protease, serine 11d [Source:MGI Symbol;Acc:MGI:2385221]	0.729505	8.66389e-08	1.49517e-06	up
chr5	71969000	71978599	intron	ENSMUSG00000080736	Gm15617	predicted gene 15617 [Source:MGI Symbol;Acc:MGI:3783062]	0.660852	6.37856e-16	2.46489e-14	up		chr1	53744000	53746599	Intergenic	ENSMUSG00000026094	Stk17b	serine/threonine kinase 17b (apoptosis-inducing) [Source:MGI Symbol;Acc:MGI:2138162]	0.729505	8.66389e-08	1.49517e-06	up
chr5	72091000	72096799	intron	ENSMUSG00000082705	Gm15616	predicted gene 15616 [Source:MGI Symbol;Acc:MGI:3783061]	0.498442	1.37626e-06	9.05969e-06	up		chr4	12521000	12523999	Intergenic	ENSMUSG00000104211	Gm37985	predicted gene, 37985 [Source:MGI Symbol;Acc:MGI:5611213]	0.729505	8.66389e-08	1.49517e-06	up
chr5	73364400	73374799	Distant-promoter	ENSMUSG00000107272	Gm34583	predicted gene, 34583 [Source:MGI Symbol;Acc:MGI:5593742]	0.41205	6.59504e-07	4.63933e-06	up		chr1	42503400	42505999	Intergenic	ENSMUSG00000103106	Gm37047	predicted gene, 37047 [Source:MGI Symbol;Acc:MGI:5610275]	0.729258	3.77164e-07	5.45793e-06	up
chr5	73377800	73385999	TTS	ENSMUSG00000107272	Gm34583	predicted gene, 34583 [Source:MGI Symbol;Acc:MGI:5593742]	0.5101	1.16145e-07	9.48417e-07	up		chr4	14083400	14091799	Distant-promoter	ENSMUSG00000077701	Gm24068	predicted gene, 24068 [Source:MGI Symbol;Acc:MGI:5453845]	0.729258	2.75284e-12	1.61707e-10	up
chr1	15284800	15293199	intron	ENSMUSG00000092083	Kcnb2	potassium voltage gated channel, Shab-related subfamily, member 2 [Source:MGI Symbol;Acc:MGI:99632]	0.733216	4.43591e-22	4.69741e-20	up		chrX	53122200	53130999	Distant-promoter	ENSMUSG00000061082	Plac1	placental specific protein 1 [Source:MGI Symbol;Acc:MGI:1926287]	0.728157	2.35942e-12	1.42714e-10	up
chr5	73505800	73514799	promoter-TSS	ENSMUSG00000051674	Dcun1d4	DCN1, defective in cullin neddylation 1, domain containing 4 (S. cerevisiae) [Source:MGI Symbol;Acc:MGI:2140972]	0.482204	1.49432e-09	1.76226e-08	up		chr1	171545200	171548599	Intergenic	ENSMUSG00000103980	Gm37450	predicted gene, 37450 [Source:MGI Symbol;Acc:MGI:5610678]	0.72794	1.7124e-08	3.61254e-07	up
chr5	73549600	73560199	intron	ENSMUSG00000051674	Dcun1d4	DCN1, defective in cullin neddylation 1, domain containing 4 (S. cerevisiae) [Source:MGI Symbol;Acc:MGI:2140972]	0.386399	3.06641e-08	2.80557e-07	up		chr4	110304600	110308799	Distant-promoter	ENSMUSG00000028546	Elavl4	ELAV like RNA binding protein 4 [Source:MGI Symbol;Acc:MGI:107427]	0.72794	1.7124e-08	3.61254e-07	up
chr5	73573200	73587199	Intergenic	ENSMUSG00000067206	Lrrc66	leucine rich repeat containing 66 [Source:MGI Symbol;Acc:MGI:2387634]	0.638779	1.92658e-19	1.35496e-17	up		chr7	81167400	81170599	Distant-promoter	ENSMUSG00000083820	Ndufs6b	NADH:ubiquinone oxidoreductase subunit S6B [Source:MGI Symbol;Acc:MGI:3648526]	0.727555	7.41982e-08	1.30945e-06	up
chr5	73634200	73643199	intron	ENSMUSG00000029156	Sgcb	sarcoglycan, beta (dystrophin-associated glycoprotein) [Source:MGI Symbol;Acc:MGI:1346523]	0.526973	5.08191e-09	5.40551e-08	up		chr6	140664800	140672399	intron	ENSMUSG00000030232	Aebp2	AE binding protein 2 [Source:MGI Symbol;Acc:MGI:1338038]	0.727282	1.25562e-15	1.69832e-13	up
chr5	73675200	73679399	intron	ENSMUSG00000029155	Spata18	spermatogenesis associated 18 [Source:MGI Symbol;Acc:MGI:1920722]	0.582435	1.50208e-06	9.82051e-06	up		chr13	73063800	73066599	Intergenic	ENSMUSG00000113952	Rpl31-ps2	ribosomal protein L31, pseudogene 2 [Source:MGI Symbol;Acc:MGI:3779573]	0.727078	3.22938e-07	4.76254e-06	up
chr5	73680800	73684399	Intergenic	ENSMUSG00000029155	Spata18	spermatogenesis associated 18 [Source:MGI Symbol;Acc:MGI:1920722]	0.879862	6.099e-10	7.80753e-09	up		chr17	83997200	83999999	promoter-TSS	ENSMUSG00000117431	8430430B14Rik	RIKEN cDNA 8430430B14 gene [Source:MGI Symbol;Acc:MGI:1925398]	0.727078	3.22938e-07	4.76254e-06	up
chr5	73749800	73754399	Intergenic	ENSMUSG00000029155	Spata18	spermatogenesis associated 18 [Source:MGI Symbol;Acc:MGI:1920722]	0.568278	1.17955e-07	9.61593e-07	up		chr6	8020800	8026799	Distant-promoter	ENSMUSG00000068794	Col28a1	collagen, type XXVIII, alpha 1 [Source:MGI Symbol;Acc:MGI:2685312]	0.726691	3.39759e-09	8.73955e-08	up
chr5	74181800	74203199	Distant-promoter	ENSMUSG00000049907	Rasl11b	RAS-like, family 11, member B [Source:MGI Symbol;Acc:MGI:1916189]	0.397169	5.286e-15	1.77683e-13	up		chr10	50945600	50951599	intron	ENSMUSG00000019913	Sim1	single-minded family bHLH transcription factor 1 [Source:MGI Symbol;Acc:MGI:98306]	0.726691	3.39759e-09	8.73955e-08	up
chr5	74242800	74257799	promoter-TSS	ENSMUSG00000107209	Gm42599	predicted gene 42599 [Source:MGI Symbol;Acc:MGI:5662736]	0.514932	8.83338e-18	4.7364e-16	up		chr17	74032000	74036999	intron	ENSMUSG00000038541	Srd5a2	steroid 5 alpha-reductase 2 [Source:MGI Symbol;Acc:MGI:2150380]	0.726691	3.39759e-09	8.73955e-08	up
chr5	74291400	74304199	Distant-promoter	ENSMUSG00000062110	Scfd2	Sec1 family domain containing 2 [Source:MGI Symbol;Acc:MGI:2443446]	0.331405	1.67664e-07	1.32693e-06	up		chr4	97181400	97187399	Intergenic	ENSMUSG00000098261	Gm27521	predicted gene, 27521 [Source:MGI Symbol;Acc:MGI:5530903]	0.725672	6.7635e-10	2.13353e-08	up
chr1	87789200	87810399	Distant-promoter	ENSMUSG00000056055	Sag	S-antigen, retina and pineal gland (arrestin) [Source:MGI Symbol;Acc:MGI:98227]	0.2641	8.12548e-08	6.84307e-07	up		chr11	60816400	60820199	TTS	ENSMUSG00000083016	Gm12618	predicted gene 12618 [Source:MGI Symbol;Acc:MGI:3649881]	0.725169	2.90951e-09	7.60687e-08	up
chr5	75448200	75458399	Intergenic	ENSMUSG00000107386	Gm42800	predicted gene 42800 [Source:MGI Symbol;Acc:MGI:5662937]	0.585836	1.11488e-11	2.00188e-10	up		chr17	72335200	72337999	intron	ENSMUSG00000117046	Gm19183	predicted gene, 19183 [Source:MGI Symbol;Acc:MGI:5011368]	0.724981	2.76422e-07	4.15001e-06	up
chr5	76842800	76846599	intron	ENSMUSG00000036377	C530008M17Rik	RIKEN cDNA C530008M17 gene [Source:MGI Symbol;Acc:MGI:2444817]	0.728578	5.52922e-08	4.80408e-07	up		chr17	83051400	83054399	Distant-promoter	ENSMUSG00000100154	Gm29052	predicted gene 29052 [Source:MGI Symbol;Acc:MGI:5579758]	0.724981	2.76422e-07	4.15001e-06	up
chr5	76920800	76925399	Distant-promoter	ENSMUSG00000072852	2310040G07Rik	RIKEN cDNA 2310040G07 gene [Source:MGI Symbol;Acc:MGI:1917534]	0.629079	1.72016e-08	1.65992e-07	up		chr3	70079800	70088799	Intergenic	ENSMUSG00000103020	Gm37681	predicted gene, 37681 [Source:MGI Symbol;Acc:MGI:5610909]	0.724981	1.48432e-12	9.33238e-11	up
chr5	77073600	77077999	Distant-promoter	ENSMUSG00000087541	Hopxos	HOP homeobox, opposite strand [Source:MGI Symbol;Acc:MGI:3801917]	0.626632	4.4442e-07	3.23954e-06	up		chr6	4353800	4357599	Distant-promoter	ENSMUSG00000098779	Gm8602	predicted gene 8602 [Source:MGI Symbol;Acc:MGI:3805954]	0.724572	1.25551e-08	2.764e-07	up
chr1	15481800	15485799	intron	ENSMUSG00000104149	Gm37138	predicted gene, 37138 [Source:MGI Symbol;Acc:MGI:5610366]	0.919451	9.81355e-15	3.12474e-13	up		chr6	25829000	25833599	Intergenic	ENSMUSG00000029676	Pot1a	protection of telomeres 1A [Source:MGI Symbol;Acc:MGI:2141503]	0.724572	1.25551e-08	2.764e-07	up
chr5	77377000	77408399	intron	ENSMUSG00000106828	Gm34648	predicted gene, 34648 [Source:MGI Symbol;Acc:MGI:5593807]	0.229673	4.44316e-10	5.86466e-09	up		chr18	37987600	37992599	TTS	ENSMUSG00000098297	Mir6980	microRNA 6980 [Source:MGI Symbol;Acc:MGI:5531351]	0.724572	6.32764e-12	3.34689e-10	up
chr5	77578200	77583999	Intergenic	ENSMUSG00000047652	Pea15b	phosphoprotein enriched in astrocytes 15B [Source:MGI Symbol;Acc:MGI:3525016]	0.683915	7.71332e-13	1.73603e-11	up		chr3	16344600	16350199	Intergenic	ENSMUSG00000047213	Ythdf3	YTH N6-methyladenosine RNA binding protein 3 [Source:MGI Symbol;Acc:MGI:1918850]	0.724572	1.25551e-08	2.764e-07	up
chr5	77802400	77808199	Intergenic	ENSMUSG00000106960	Gm42673	predicted gene 42673 [Source:MGI Symbol;Acc:MGI:5662810]	0.726851	9.41561e-11	1.42485e-09	up		chr15	14847800	14853599	Intergenic	ENSMUSG00000092919	Gm24080	predicted gene, 24080 [Source:MGI Symbol;Acc:MGI:5453857]	0.7243	5.79193e-10	1.86394e-08	up
chr5	81017600	81025599	promoter-TSS	ENSMUSG00000037605	Adgrl3	adhesion G protein-coupled receptor L3 [Source:MGI Symbol;Acc:MGI:2441950]	0.376068	2.24756e-11	3.82167e-10	up		chr11	19302400	19307199	Intergenic	ENSMUSG00000081054	Gm12025	predicted gene 12025 [Source:MGI Symbol;Acc:MGI:3651188]	0.724107	2.70223e-11	1.23044e-09	up
chr5	81039000	81042799	intron	ENSMUSG00000037605	Adgrl3	adhesion G protein-coupled receptor L3 [Source:MGI Symbol;Acc:MGI:2441950]	1.05695	2.16978e-18	1.28988e-16	up		chr8	69228800	69233799	TTS	ENSMUSG00000059897	Zfp930	zinc finger protein 930 [Source:MGI Symbol;Acc:MGI:2675306]	0.72385	5.43759e-08	1.00436e-06	up
chr5	81198800	81202199	intron	ENSMUSG00000107226	Gm43594	predicted gene 43594 [Source:MGI Symbol;Acc:MGI:5663731]	0.743671	1.10026e-09	1.33566e-08	up		chr15	87852800	87855799	Intergenic	ENSMUSG00000098938	Mir6393	microRNA 6393 [Source:MGI Symbol;Acc:MGI:5530806]	0.72385	5.43759e-08	1.00436e-06	up
chr5	81361200	81366199	intron	ENSMUSG00000037605	Adgrl3	adhesion G protein-coupled receptor L3 [Source:MGI Symbol;Acc:MGI:2441950]	1.00471	2.6782e-14	7.79858e-13	up		chr11	48443000	48447599	Intergenic	ENSMUSG00000083954	Gm12179	predicted gene 12179 [Source:MGI Symbol;Acc:MGI:3651494]	0.723688	2.49107e-09	6.60232e-08	up
chr5	84413200	84418999	intron	ENSMUSG00000029245	Epha5	Eph receptor A5 [Source:MGI Symbol;Acc:MGI:99654]	0.385143	1.26045e-06	8.36008e-06	up		chr11	10201000	10204199	Intergenic	ENSMUSG00000082312	Gm11996	predicted gene 11996 [Source:MGI Symbol;Acc:MGI:3650898]	0.722962	2.36536e-07	3.62772e-06	up
chr5	85610400	85616999	Intergenic	ENSMUSG00000104878	Gm43567	predicted gene 43567 [Source:MGI Symbol;Acc:MGI:5663704]	0.663112	1.70882e-08	1.65017e-07	up		chr13	36642000	36645399	Distant-promoter	ENSMUSG00000077282	Gm26395	predicted gene, 26395 [Source:MGI Symbol;Acc:MGI:5456172]	0.722962	1.07469e-08	2.41821e-07	up
chr5	86437600	86439799	intron	ENSMUSG00000072845	Tmprss11a	transmembrane protease, serine 11a [Source:MGI Symbol;Acc:MGI:2684853]	0.843912	2.79355e-09	3.12555e-08	up		chr13	107891000	107896399	Distant-promoter	ENSMUSG00000032846	Zswim6	zinc finger SWIM-type containing 6 [Source:MGI Symbol;Acc:MGI:1914513]	0.722962	2.31415e-11	1.06297e-09	up
chr5	88579400	88590799	exon	ENSMUSG00000029291	Rufy3	RUN and FYVE domain containing 3 [Source:MGI Symbol;Acc:MGI:106484]	0.37835	2.47728e-11	4.18929e-10	up		chr15	59065400	59072399	intron	ENSMUSG00000022353	Mtss1	MTSS I-BAR domain containing 1 [Source:MGI Symbol;Acc:MGI:2384818]	0.722356	9.90061e-11	3.83217e-09	up
chr5	88641200	88646199	Distant-promoter	ENSMUSG00000029291	Rufy3	RUN and FYVE domain containing 3 [Source:MGI Symbol;Acc:MGI:106484]	0.656486	3.29646e-08	2.99836e-07	up		chr12	54122200	54126599	Distant-promoter	ENSMUSG00000112549	Gm35818	predicted gene, 35818 [Source:MGI Symbol;Acc:MGI:5594977]	0.722246	2.1324e-09	5.78773e-08	up
chr5	88648000	88652799	exon	ENSMUSG00000029291	Rufy3	RUN and FYVE domain containing 3 [Source:MGI Symbol;Acc:MGI:106484]	0.602561	1.90626e-08	1.82511e-07	up		chr19	27179600	27184399	intron	ENSMUSG00000118020	Gm35438	predicted gene, 35438 [Source:MGI Symbol;Acc:MGI:5594597]	0.722246	2.1324e-09	5.78773e-08	up
chr5	88661200	88670799	intron	ENSMUSG00000044221	Grsf1	G-rich RNA sequence binding factor 1 [Source:MGI Symbol;Acc:MGI:106479]	0.71529	5.16616e-16	2.03875e-14	up		chr15	22468800	22474199	Intergenic	ENSMUSG00000040420	Cdh18	cadherin 18 [Source:MGI Symbol;Acc:MGI:1344366]	0.721657	4.24529e-10	1.42241e-08	up
chr5	88717200	88731599	intron	ENSMUSG00000006262	Mob1b	MOB kinase activator 1B [Source:MGI Symbol;Acc:MGI:1915723]	0.250731	1.27301e-06	8.4386e-06	up		chr8	49266800	49271799	Intergenic	ENSMUSG00000110465	Gm45832	predicted gene 45832 [Source:MGI Symbol;Acc:MGI:5804947]	0.7214	9.19724e-09	2.09981e-07	up
chr5	88805600	88815799	Distant-promoter	ENSMUSG00000106305	Gm42911	predicted gene 42911 [Source:MGI Symbol;Acc:MGI:5663048]	0.508798	1.14826e-11	2.05784e-10	up		chr12	82127800	82131799	Intergenic	ENSMUSG00000064714	n-R5s62	nuclear encoded rRNA 5S 62 [Source:MGI Symbol;Acc:MGI:4421907]	0.7214	9.19724e-09	2.09981e-07	up
chr5	88884200	88891799	exon	ENSMUSG00000060961	Slc4a4	solute carrier family 4 (anion exchanger), member 4 [Source:MGI Symbol;Acc:MGI:1927555]	0.396225	4.40855e-08	3.9052e-07	up		chr5	12894400	12899199	Intergenic	ENSMUSG00000094310	Gm23243	predicted gene, 23243 [Source:MGI Symbol;Acc:MGI:5453020]	0.720843	1.82506e-09	5.06799e-08	up
chr5	88910000	88918999	intron	ENSMUSG00000060961	Slc4a4	solute carrier family 4 (anion exchanger), member 4 [Source:MGI Symbol;Acc:MGI:1927555]	0.521984	3.24472e-10	4.3798e-09	up		chr5	43305000	43309199	Intergenic	ENSMUSG00000105326	6030400A10Rik	RIKEN cDNA 6030400A10 gene [Source:MGI Symbol;Acc:MGI:1924319]	0.720384	3.98107e-08	7.63013e-07	up
chr5	88920200	88947599	promoter-TSS	ENSMUSG00000060961	Slc4a4	solute carrier family 4 (anion exchanger), member 4 [Source:MGI Symbol;Acc:MGI:1927555]	0.508661	1.79015e-31	6.55279e-29	up		chr9	60258200	60265599	intron	ENSMUSG00000111296	2010001M07Rik	RIKEN cDNA 2010001M07 gene [Source:MGI Symbol;Acc:MGI:1917063]	0.720384	3.40302e-12	1.94598e-10	up
chr5	88968000	88977199	intron	ENSMUSG00000060961	Slc4a4	solute carrier family 4 (anion exchanger), member 4 [Source:MGI Symbol;Acc:MGI:1927555]	0.407671	3.80184e-07	2.80986e-06	up		chr3	68771600	68775399	Intergenic	ENSMUSG00000102936	Gm35584	predicted gene, 35584 [Source:MGI Symbol;Acc:MGI:5594743]	0.720384	3.98107e-08	7.63013e-07	up
chr5	89020000	89025999	Distant-promoter	ENSMUSG00000060961	Slc4a4	solute carrier family 4 (anion exchanger), member 4 [Source:MGI Symbol;Acc:MGI:1927555]	0.818317	8.5044e-12	1.56513e-10	up		chr4	6589800	6594199	Intergenic	ENSMUSG00000077302	Gm22473	predicted gene, 22473 [Source:MGI Symbol;Acc:MGI:5452250]	0.719883	7.86952e-09	1.83264e-07	up
chr5	89046200	89049599	intron	ENSMUSG00000060961	Slc4a4	solute carrier family 4 (anion exchanger), member 4 [Source:MGI Symbol;Acc:MGI:1927555]	0.732019	1.51131e-07	1.20625e-06	up		chr6	23384800	23387999	intron	ENSMUSG00000017978	Cadps2	Ca2+-dependent activator protein for secretion 2 [Source:MGI Symbol;Acc:MGI:2443963]	0.719141	1.73061e-07	2.74553e-06	up
chr5	89053600	89074399	intron	ENSMUSG00000060961	Slc4a4	solute carrier family 4 (anion exchanger), member 4 [Source:MGI Symbol;Acc:MGI:1927555]	0.402884	1.83835e-11	3.18647e-10	up		chr7	141365400	141368799	Distant-promoter	ENSMUSG00000086844	B230206H07Rik	RIKEN cDNA B230206H07 gene [Source:MGI Symbol;Acc:MGI:2444929]	0.719141	1.73061e-07	2.74553e-06	up
chr1	88204800	88206399	exon	ENSMUSG00000081984	Dnajb3	DnaJ heat shock protein family (Hsp40) member B3 [Source:MGI Symbol;Acc:MGI:1306822]	0.749085	5.59975e-07	3.99664e-06	up		chr5	98084000	98087199	Distant-promoter	ENSMUSG00000105441	Gm8041	predicted gene 8041 [Source:MGI Symbol;Acc:MGI:3647081]	0.718733	3.40529e-08	6.60778e-07	up
chr5	89077200	89098399	intron	ENSMUSG00000060961	Slc4a4	solute carrier family 4 (anion exchanger), member 4 [Source:MGI Symbol;Acc:MGI:1927555]	0.4331	1.55206e-14	4.74372e-13	up		chr12	30411000	30418999	intron	ENSMUSG00000020672	Sntg2	syntrophin, gamma 2 [Source:MGI Symbol;Acc:MGI:1919541]	0.718409	2.49383e-12	1.49854e-10	up
chr5	89118400	89151999	intron	ENSMUSG00000060961	Slc4a4	solute carrier family 4 (anion exchanger), member 4 [Source:MGI Symbol;Acc:MGI:1927555]	0.602409	3.42888e-38	2.61315e-35	up		chr16	55704200	55708399	Intergenic	ENSMUSG00000116969	Gm19771	predicted gene, 19771 [Source:MGI Symbol;Acc:MGI:5011956]	0.718409	6.73222e-09	1.59721e-07	up
chr5	89383600	89391199	Intergenic	ENSMUSG00000035540	Gc	vitamin D binding protein [Source:MGI Symbol;Acc:MGI:95669]	0.560612	1.9735e-08	1.88271e-07	up		chr14	122047600	122054799	Intergenic	ENSMUSG00000071229	Timm8a2	translocase of inner mitochondrial membrane 8A2 [Source:MGI Symbol;Acc:MGI:3615492]	0.717927	2.66091e-10	9.27145e-09	up
chr5	89823800	89830999	Distant-promoter	ENSMUSG00000077175	Gm25758	predicted gene, 25758 [Source:MGI Symbol;Acc:MGI:5455535]	0.74178	8.60745e-12	1.58253e-10	up		chr1	187826000	187836999	intron	ENSMUSG00000118492	AC121143.1	NADH dehydrogenase 2, mitochondrial (mt-Nd2) pseudogene	0.717687	8.30745e-16	1.19416e-13	up
chr5	89836600	89840999	intron	ENSMUSG00000077175	Gm25758	predicted gene, 25758 [Source:MGI Symbol;Acc:MGI:5455535]	1.05571	1.52681e-18	9.32088e-17	up		chr13	70897600	70903999	Intergenic	ENSMUSG00000021600	8030423J24Rik	RIKEN cDNA 8030423J24 gene [Source:MGI Symbol;Acc:MGI:1924416]	0.717585	1.06388e-11	5.35667e-10	up
chr5	89842000	89850199	intron	ENSMUSG00000077175	Gm25758	predicted gene, 25758 [Source:MGI Symbol;Acc:MGI:5455535]	0.667737	1.38028e-13	3.56876e-12	up		chr8	4427200	4430199	Intergenic	ENSMUSG00000109356	Gm45118	predicted gene 45118 [Source:MGI Symbol;Acc:MGI:5753694]	0.71733	1.47976e-07	2.40002e-06	up
chr5	89858600	89861599	intron	ENSMUSG00000043635	Adamts3	a disintegrin-like and metallopeptidase (reprolysin type) with thrombospondin type 1 motif, 3 [Source:MGI Symbol;Acc:MGI:3045353]	0.809878	2.52877e-09	2.8568e-08	up		chr11	111835800	111839399	Intergenic	ENSMUSG00000086752	Gm11674	predicted gene 11674 [Source:MGI Symbol;Acc:MGI:3650971]	0.717133	2.91219e-08	5.75607e-07	up
chr5	90027000	90029599	Intergenic	ENSMUSG00000043618	Eif5al3-ps	eukaryotic translation initiation factor 5A-like 3, pseudogene [Source:MGI Symbol;Acc:MGI:3643585]	0.788231	1.87916e-08	1.80157e-07	up		chr13	117060400	117064199	Intergenic	ENSMUSG00000114609	Gm29767	predicted gene, 29767 [Source:MGI Symbol;Acc:MGI:5588926]	0.717133	2.91219e-08	5.75607e-07	up
chr5	90031000	90033999	Intergenic	ENSMUSG00000043618	Eif5al3-ps	eukaryotic translation initiation factor 5A-like 3, pseudogene [Source:MGI Symbol;Acc:MGI:3643585]	1.33113	6.56129e-19	4.21883e-17	up		chr18	29896200	29900799	Intergenic	ENSMUSG00000117626	Gm7917	predicted gene 7917 [Source:MGI Symbol;Acc:MGI:3645429]	0.716976	5.75828e-09	1.3932e-07	up
chr5	91363000	91369799	intron	ENSMUSG00000082361	Btc	betacellulin, epidermal growth factor family member [Source:MGI Symbol;Acc:MGI:99439]	0.697361	3.17162e-10	4.28986e-09	up		chr7	75832000	75838999	Distant-promoter	ENSMUSG00000055652	Klhl25	kelch-like 25 [Source:MGI Symbol;Acc:MGI:2668031]	0.716507	1.82675e-12	1.12066e-10	up
chr5	91434800	91435999	Intergenic	ENSMUSG00000082361	Btc	betacellulin, epidermal growth factor family member [Source:MGI Symbol;Acc:MGI:99439]	1.69584	3.7858e-19	2.55435e-17	up		chr13	111788600	111795199	intron	ENSMUSG00000021754	Map3k1	mitogen-activated protein kinase kinase kinase 1 [Source:MGI Symbol;Acc:MGI:1346872]	0.716507	1.82675e-12	1.12066e-10	up
chr5	91515600	91524599	intron	ENSMUSG00000034981	Parm1	prostate androgen-regulated mucin-like protein 1 [Source:MGI Symbol;Acc:MGI:2443349]	0.684557	2.56318e-18	1.50451e-16	up		chr7	96708000	96711999	intron	ENSMUSG00000048078	Tenm4	teneurin transmembrane protein 4 [Source:MGI Symbol;Acc:MGI:2447063]	0.715583	2.49002e-08	5.01492e-07	up
chr5	91557800	91560799	intron	ENSMUSG00000034981	Parm1	prostate androgen-regulated mucin-like protein 1 [Source:MGI Symbol;Acc:MGI:2443349]	1.06998	1.57457e-14	4.80621e-13	up		chr8	127649200	127652199	Intergenic	ENSMUSG00000088580	Gm22968	predicted gene, 22968 [Source:MGI Symbol;Acc:MGI:5452745]	0.715583	6.46322e-07	8.82179e-06	up
chr5	91561800	91568199	intron	ENSMUSG00000034981	Parm1	prostate androgen-regulated mucin-like protein 1 [Source:MGI Symbol;Acc:MGI:2443349]	0.462813	1.12329e-06	7.52552e-06	up		chr10	96416800	96420199	Distant-promoter	ENSMUSG00000094249	Gm20091	predicted gene, 20091 [Source:MGI Symbol;Acc:MGI:5012276]	0.715583	1.26498e-07	2.09099e-06	up
chr1	15536200	15539599	Distant-promoter	ENSMUSG00000104149	Gm37138	predicted gene, 37138 [Source:MGI Symbol;Acc:MGI:5610366]	1.2448	2.09146e-17	1.05054e-15	up		chr1	23537000	23540399	Intergenic	ENSMUSG00000099503	Gm28822	predicted gene 28822 [Source:MGI Symbol;Acc:MGI:5579528]	0.715583	1.26498e-07	2.09099e-06	up
chr5	91577200	91584799	intron	ENSMUSG00000034981	Parm1	prostate androgen-regulated mucin-like protein 1 [Source:MGI Symbol;Acc:MGI:2443349]	0.619195	4.77389e-09	5.09537e-08	up		chr13	8487200	8492999	intron	ENSMUSG00000113742	Gm48262	predicted gene, 48262 [Source:MGI Symbol;Acc:MGI:6097681]	0.715583	1.94748e-10	7.01917e-09	up
chr5	91596400	91600399	intron	ENSMUSG00000034981	Parm1	prostate androgen-regulated mucin-like protein 1 [Source:MGI Symbol;Acc:MGI:2443349]	0.63851	6.57157e-09	6.84823e-08	up		chr14	102821800	102824399	exon	ENSMUSG00000115816	Gm34589	predicted gene, 34589 [Source:MGI Symbol;Acc:MGI:5593748]	0.715583	6.46322e-07	8.82179e-06	up
chr5	91690600	91694399	Intergenic	ENSMUSG00000107261	Trmt112-ps1	tRNA methyltransferase 11-2, pseudogene 1 [Source:MGI Symbol;Acc:MGI:3643840]	1.14902	2.9115e-20	2.30187e-18	up		chr17	27053000	27061999	exon	ENSMUSG00000042644	Itpr3	inositol 1,4,5-triphosphate receptor 3 [Source:MGI Symbol;Acc:MGI:96624]	0.715583	8.80253e-19	2.46303e-16	up
chr5	91763800	91772799	promoter-TSS	ENSMUSG00000099468	Gm28271	predicted gene 28271 [Source:MGI Symbol;Acc:MGI:5578977]	0.720059	3.10351e-16	1.27904e-14	up		chr3	90525600	90529999	exon	ENSMUSG00000042306	S100a14	S100 calcium binding protein A14 [Source:MGI Symbol;Acc:MGI:1913416]	0.715583	4.92441e-09	1.21716e-07	up
chr5	91822000	91827399	Distant-promoter	ENSMUSG00000096726	Gm5558	predicted gene 5558 [Source:MGI Symbol;Acc:MGI:3644616]	0.813012	4.96064e-13	1.14989e-11	up		chr7	102549600	102555199	Distant-promoter	ENSMUSG00000073977	Olfr549	olfactory receptor 549 [Source:MGI Symbol;Acc:MGI:3030383]	0.714611	6.66474e-12	3.51505e-10	up
chr5	91839200	91847399	Intergenic	ENSMUSG00000096726	Gm5558	predicted gene 5558 [Source:MGI Symbol;Acc:MGI:3644616]	0.469016	1.30533e-06	8.62759e-06	up		chr16	71249400	71252799	intron	ENSMUSG00000116982	4930567J20Rik	RIKEN cDNA 4930567J20 gene [Source:MGI Symbol;Acc:MGI:1925471]	0.714227	4.21062e-09	1.05604e-07	up
chr5	92287800	92294399	TTS	ENSMUSG00000106698	Gm43599	predicted gene 43599 [Source:MGI Symbol;Acc:MGI:5663736]	0.598188	3.57676e-07	2.66362e-06	up		chr2	157944400	157948999	Intergenic	ENSMUSG00000037843	Vstm2l	V-set and transmembrane domain containing 2-like [Source:MGI Symbol;Acc:MGI:2685537]	0.714227	4.21062e-09	1.05604e-07	up
chr5	92762200	92764999	intron	ENSMUSG00000089268	Mir1961	microRNA 1961 [Source:MGI Symbol;Acc:MGI:3837206]	0.857759	1.0089e-08	1.01387e-07	up		chr9	25211800	25215999	Intergenic	ENSMUSG00000111459	Gm8031	predicted gene 8031 [Source:MGI Symbol;Acc:MGI:3645020]	0.714079	2.12866e-08	4.35534e-07	up
chr5	92913600	92937999	intron	ENSMUSG00000029381	Shroom3	shroom family member 3 [Source:MGI Symbol;Acc:MGI:1351655]	0.307671	2.77553e-09	3.10838e-08	up		chr3	84802600	84808199	Distant-promoter	ENSMUSG00000028086	Fbxw7	F-box and WD-40 domain protein 7 [Source:MGI Symbol;Acc:MGI:1354695]	0.714079	2.12866e-08	4.35534e-07	up
chr5	92946600	92966799	Distant-promoter	ENSMUSG00000029381	Shroom3	shroom family member 3 [Source:MGI Symbol;Acc:MGI:1351655]	0.35267	5.32265e-12	1.01869e-10	up		chr5	147824000	147830399	Intergenic	ENSMUSG00000107065	Gm43155	predicted gene 43155 [Source:MGI Symbol;Acc:MGI:5663292]	0.713344	1.42461e-10	5.30142e-09	up
chr5	93042200	93049199	promoter-TSS	ENSMUSG00000045314	Sowahb	sosondowah ankyrin repeat domain family member B [Source:MGI Symbol;Acc:MGI:1925338]	0.587163	4.52412e-09	4.86226e-08	up		chr14	33962200	33965399	exon	ENSMUSG00000041534	Rbp3	retinol binding protein 3, interstitial [Source:MGI Symbol;Acc:MGI:97878]	0.712909	3.59976e-09	9.21432e-08	up
chr5	93233000	93238599	Intergenic	ENSMUSG00000029384	2010109A12Rik	RIKEN cDNA 2010109A12 gene [Source:MGI Symbol;Acc:MGI:1922860]	0.674634	1.25093e-08	1.24034e-07	up		chr12	106502400	106508999	Distant-promoter	ENSMUSG00000091442	Gm17031	predicted gene 17031 [Source:MGI Symbol;Acc:MGI:4937858]	0.71262	6.84654e-15	7.8425e-13	up
chr5	95990600	95993399	Intergenic	ENSMUSG00000107092	Gm7993	predicted gene 7993 [Source:MGI Symbol;Acc:MGI:3647399]	0.728578	5.52922e-08	4.80408e-07	up		chr15	76958600	76963599	Intergenic	ENSMUSG00000063236	1110038F14Rik	RIKEN cDNA 1110038F14 gene [Source:MGI Symbol;Acc:MGI:2152337]	0.71262	1.81943e-08	3.80548e-07	up
chr5	96156000	96167999	promoter-TSS	ENSMUSG00000034724	Cnot6l	CCR4-NOT transcription complex, subunit 6-like [Source:MGI Symbol;Acc:MGI:2443154]	0.349277	7.76297e-12	1.44296e-10	up		chr3	102503800	102508199	intron	ENSMUSG00000106121	Gm42679	predicted gene 42679 [Source:MGI Symbol;Acc:MGI:5662816]	0.71262	1.81943e-08	3.80548e-07	up
chr5	96216800	96227399	intron	ENSMUSG00000029486	Mrpl1	mitochondrial ribosomal protein L1 [Source:MGI Symbol;Acc:MGI:2137202]	0.363894	8.65728e-07	5.94036e-06	up		chr5	75271600	75276999	Intergenic	ENSMUSG00000106704	Gm42799	predicted gene 42799 [Source:MGI Symbol;Acc:MGI:5662936]	0.712262	1.21823e-10	4.61303e-09	up
chr5	96371000	96378799	intron	ENSMUSG00000034687	Fras1	Fraser extracellular matrix complex subunit 1 [Source:MGI Symbol;Acc:MGI:2385368]	0.633864	1.82895e-15	6.58592e-14	up		chr11	55381000	55388799	Intergenic	ENSMUSG00000018593	Sparc	secreted acidic cysteine rich glycoprotein [Source:MGI Symbol;Acc:MGI:98373]	0.712262	2.39403e-16	3.83202e-14	up
chr5	96401800	96406599	intron	ENSMUSG00000034687	Fras1	Fraser extracellular matrix complex subunit 1 [Source:MGI Symbol;Acc:MGI:2385368]	0.952618	2.84419e-15	9.93395e-14	up		chr1	34485200	34488599	promoter-TSS	ENSMUSG00000101223	4930568A12Rik	RIKEN cDNA 4930568A12 gene [Source:MGI Symbol;Acc:MGI:1923133]	0.712262	9.23842e-08	1.58909e-06	up
chr5	96409600	96414599	intron	ENSMUSG00000034687	Fras1	Fraser extracellular matrix complex subunit 1 [Source:MGI Symbol;Acc:MGI:2385368]	0.888893	8.51975e-13	1.90005e-11	up		chr1	170063800	170066399	intron	ENSMUSG00000026674	Ddr2	discoidin domain receptor family, member 2 [Source:MGI Symbol;Acc:MGI:1345277]	0.711806	4.71748e-07	6.66099e-06	up
chr5	96429600	96442999	intron	ENSMUSG00000106263	Gm33050	predicted gene, 33050 [Source:MGI Symbol;Acc:MGI:5592209]	0.444382	1.97275e-11	3.39412e-10	up		chr11	43963600	43966999	intron	ENSMUSG00000087172	Gm12153	predicted gene 12153 [Source:MGI Symbol;Acc:MGI:3649294]	0.711204	1.55486e-08	3.32906e-07	up
chr5	96450600	96464799	promoter-TSS	ENSMUSG00000106263	Gm33050	predicted gene, 33050 [Source:MGI Symbol;Acc:MGI:5592209]	0.403471	8.02208e-10	1.00575e-08	up		chr17	44235400	44239999	intron	ENSMUSG00000023959	Clic5	chloride intracellular channel 5 [Source:MGI Symbol;Acc:MGI:1917912]	0.710374	2.62991e-09	6.9402e-08	up
chr5	96498400	96504599	intron	ENSMUSG00000105446	Gm42605	predicted gene 42605 [Source:MGI Symbol;Acc:MGI:5662742]	0.637983	6.69645e-11	1.04605e-09	up		chr6	72693600	72699799	Distant-promoter	ENSMUSG00000079524	Gm15402	predicted gene 15402 [Source:MGI Symbol;Acc:MGI:3707435]	0.709156	7.61272e-11	3.05634e-09	up
chr5	96510400	96517199	intron	ENSMUSG00000105446	Gm42605	predicted gene 42605 [Source:MGI Symbol;Acc:MGI:5662742]	0.648005	5.47763e-13	1.25937e-11	up		chr11	103709400	103715799	Distant-promoter	ENSMUSG00000086794	Gm11642	predicted gene 11642 [Source:MGI Symbol;Acc:MGI:3651889]	0.708757	4.48023e-13	3.20747e-11	up
chr5	96554600	96560599	intron	ENSMUSG00000034687	Fras1	Fraser extracellular matrix complex subunit 1 [Source:MGI Symbol;Acc:MGI:2385368]	0.642934	4.47108e-10	5.89818e-09	up		chr1	107644800	107650199	Intergenic	ENSMUSG00000086161	Gm15389	predicted gene 15389 [Source:MGI Symbol;Acc:MGI:3705287]	0.708696	1.30134e-11	6.43731e-10	up
chr5	96606600	96615599	Distant-promoter	ENSMUSG00000034687	Fras1	Fraser extracellular matrix complex subunit 1 [Source:MGI Symbol;Acc:MGI:2385368]	0.727684	1.19269e-13	3.12458e-12	up		chr3	20519600	20524999	Distant-promoter	ENSMUSG00000102636	Gm31466	predicted gene, 31466 [Source:MGI Symbol;Acc:MGI:5590625]	0.708493	1.13504e-08	2.53921e-07	up
chr5	96699600	96706199	intron	ENSMUSG00000106526	Gm42604	predicted gene 42604 [Source:MGI Symbol;Acc:MGI:5662741]	0.663112	5.86022e-10	7.53922e-09	up		chr4	115480000	115484199	TTS	ENSMUSG00000086724	Gm12833	predicted gene 12833 [Source:MGI Symbol;Acc:MGI:3651919]	0.708493	1.13504e-08	2.53921e-07	up
chr1	15607200	15612599	intron	ENSMUSG00000104149	Gm37138	predicted gene, 37138 [Source:MGI Symbol;Acc:MGI:5610366]	0.667388	9.37632e-11	1.42075e-09	up		chr7	39706000	39711199	Intergenic	ENSMUSG00000101901	Gm9230	predicted gene 9230 [Source:MGI Symbol;Acc:MGI:3648549]	0.707195	9.69568e-09	2.20059e-07	up
chr5	97222400	97225399	Intergenic	ENSMUSG00000105850	Gm2861	predicted gene 2861 [Source:MGI Symbol;Acc:MGI:3781037]	0.875214	1.31984e-10	1.93006e-09	up		chr8	33795400	33799599	promoter-TSS	ENSMUSG00000031586	Rbpms	RNA binding protein gene with multiple splicing [Source:MGI Symbol;Acc:MGI:1334446]	0.707195	9.69568e-09	2.20059e-07	up
chr5	98165000	98172999	intron	ENSMUSG00000035456	Prdm8	PR domain containing 8 [Source:MGI Symbol;Acc:MGI:1924880]	0.624147	1.20109e-14	3.74993e-13	up		chr11	34737600	34742799	intron	ENSMUSG00000020143	Dock2	dedicator of cyto-kinesis 2 [Source:MGI Symbol;Acc:MGI:2149010]	0.707195	9.69568e-09	2.20059e-07	up
chr5	98179000	98186999	TTS	ENSMUSG00000035456	Prdm8	PR domain containing 8 [Source:MGI Symbol;Acc:MGI:1924880]	0.639642	1.34531e-16	5.92802e-15	up		chr1	166702200	166705799	Intergenic	ENSMUSG00000026560	Fmo9	flavin containing monooxygenase 9 [Source:MGI Symbol;Acc:MGI:3606068]	0.706245	4.91688e-08	9.18829e-07	up
chr5	98246800	98256599	Distant-promoter	ENSMUSG00000029337	Fgf5	fibroblast growth factor 5 [Source:MGI Symbol;Acc:MGI:95519]	0.456192	1.36887e-08	1.34879e-07	up		chr10	126293200	126297199	Intergenic	ENSMUSG00000112387	1700021G15Rik	RIKEN cDNA 1700021G15 gene [Source:MGI Symbol;Acc:MGI:1920506]	0.706245	4.91688e-08	9.18829e-07	up
chr5	100102400	100121599	intron	ENSMUSG00000050640	Tmem150c	transmembrane protein 150C [Source:MGI Symbol;Acc:MGI:3041258]	0.745673	9.46547e-41	8.62805e-38	up		chr8	114650200	114655199	Distant-promoter	ENSMUSG00000089723	Gm16117	predicted gene 16117 [Source:MGI Symbol;Acc:MGI:3801925]	0.705684	1.40157e-09	4.04524e-08	up
chr5	100154400	100162399	intron	ENSMUSG00000050640	Tmem150c	transmembrane protein 150C [Source:MGI Symbol;Acc:MGI:3041258]	0.416143	8.95947e-08	7.48173e-07	up		chr10	73818600	73822999	Distant-promoter	ENSMUSG00000052613	Pcdh15	protocadherin 15 [Source:MGI Symbol;Acc:MGI:1891428]	0.705684	1.40157e-09	4.04524e-08	up
chr5	100321200	100329999	intron	ENSMUSG00000085915	Gm8091	predicted gene 8091 [Source:MGI Symbol;Acc:MGI:3643169]	0.435941	7.24386e-07	5.05786e-06	up		chr3	34954400	34960999	Intergenic	ENSMUSG00000098862	Mir6378	microRNA 6378 [Source:MGI Symbol;Acc:MGI:5531088]	0.705684	1.40157e-09	4.04524e-08	up
chr5	100331400	100339399	intron	ENSMUSG00000085915	Gm8091	predicted gene 8091 [Source:MGI Symbol;Acc:MGI:3643169]	0.718607	7.01703e-17	3.24424e-15	up		chr15	41442600	41448799	Distant-promoter	ENSMUSG00000022307	Oxr1	oxidation resistance 1 [Source:MGI Symbol;Acc:MGI:2179326]	0.705314	4.06146e-11	1.7639e-09	up
chr5	100406600	100434999	Distant-promoter	ENSMUSG00000098355	Gm27553	predicted gene, 27553 [Source:MGI Symbol;Acc:MGI:5530935]	0.205271	1.36153e-07	1.09678e-06	up		chr9	76545400	76548599	Distant-promoter	ENSMUSG00000032358	Fam83b	family with sequence similarity 83, member B [Source:MGI Symbol;Acc:MGI:2685362]	0.705052	2.50689e-07	3.81366e-06	up
chr1	15649200	15655399	intron	ENSMUSG00000088829	Gm25227	predicted gene, 25227 [Source:MGI Symbol;Acc:MGI:5455004]	0.528243	5.48462e-08	4.77291e-07	up		chr16	72456200	72458999	intron	ENSMUSG00000116910	Gm49670	predicted gene, 49670 [Source:MGI Symbol;Acc:MGI:6215113]	0.705052	2.50689e-07	3.81366e-06	up
chr5	103013000	103017799	intron	ENSMUSG00000046709	Mapk10	mitogen-activated protein kinase 10 [Source:MGI Symbol;Acc:MGI:1346863]	0.579001	7.02622e-07	4.91772e-06	up		chr5	104027800	104032799	Distant-promoter	ENSMUSG00000029311	Hsd17b11	hydroxysteroid (17-beta) dehydrogenase 11 [Source:MGI Symbol;Acc:MGI:2149821]	0.704705	7.07204e-09	1.66919e-07	up
chr5	103019400	103025399	intron	ENSMUSG00000046709	Mapk10	mitogen-activated protein kinase 10 [Source:MGI Symbol;Acc:MGI:1346863]	0.537581	2.27952e-07	1.75913e-06	up		chr9	51100000	51104599	promoter-TSS	ENSMUSG00000032057	4833427G06Rik	RIKEN cDNA 4833427G06 gene [Source:MGI Symbol;Acc:MGI:1921013]	0.704705	7.07204e-09	1.66919e-07	up
chr5	103087400	103097399	intron	ENSMUSG00000046709	Mapk10	mitogen-activated protein kinase 10 [Source:MGI Symbol;Acc:MGI:1346863]	0.941892	1.25306e-22	1.43479e-20	up		chr1	21102800	21106799	Intergenic	ENSMUSG00000099971	Gm28287	predicted gene 28287 [Source:MGI Symbol;Acc:MGI:5578993]	0.704705	7.07204e-09	1.66919e-07	up
chr5	103098600	103103199	promoter-TSS	ENSMUSG00000046709	Mapk10	mitogen-activated protein kinase 10 [Source:MGI Symbol;Acc:MGI:1346863]	0.931245	3.51199e-12	6.93271e-11	up		chr3	107974000	107982399	Distant-promoter	ENSMUSG00000049231	Gm12497	predicted pseudogene 12497 [Source:MGI Symbol;Acc:MGI:3650111]	0.704274	1.01782e-12	6.61492e-11	up
chr5	103110600	103113799	Distant-promoter	ENSMUSG00000046709	Mapk10	mitogen-activated protein kinase 10 [Source:MGI Symbol;Acc:MGI:1346863]	0.792838	3.05887e-08	2.80006e-07	up		chr6	72667600	72674399	exon	ENSMUSG00000055799	Tcf7l1	transcription factor 7 like 1 (T cell specific, HMG box) [Source:MGI Symbol;Acc:MGI:1202876]	0.704178	3.01161e-14	2.84512e-12	up
chr5	103156000	103179199	intron	ENSMUSG00000046709	Mapk10	mitogen-activated protein kinase 10 [Source:MGI Symbol;Acc:MGI:1346863]	0.416796	9.13357e-13	2.02964e-11	up		chr5	34536800	34543999	Distant-promoter	ENSMUSG00000054520	Sh3bp2	SH3-domain binding protein 2 [Source:MGI Symbol;Acc:MGI:1346349]	0.70351	1.49497e-13	1.19126e-11	up
chr5	103193000	103198999	intron	ENSMUSG00000046709	Mapk10	mitogen-activated protein kinase 10 [Source:MGI Symbol;Acc:MGI:1346863]	0.805221	1.60852e-16	7.01142e-15	up		chr6	134291200	134294799	Intergenic	ENSMUSG00000030199	Etv6	ets variant 6 [Source:MGI Symbol;Acc:MGI:109336]	0.70351	2.13943e-07	3.32291e-06	up
chr5	103206800	103212399	promoter-TSS	ENSMUSG00000046709	Mapk10	mitogen-activated protein kinase 10 [Source:MGI Symbol;Acc:MGI:1346863]	0.77787	9.26782e-22	9.22575e-20	up		chr4	136141400	136146799	promoter-TSS	ENSMUSG00000007872	Id3	inhibitor of DNA binding 3 [Source:MGI Symbol;Acc:MGI:96398]	0.70351	2.96498e-11	1.34174e-09	up
chr5	103335200	103341599	Distant-promoter	ENSMUSG00000104808	Gm42619	predicted gene 42619 [Source:MGI Symbol;Acc:MGI:5662756]	0.576816	2.69318e-08	2.49726e-07	up		chr11	12524600	12538599	Intergenic	ENSMUSG00000020173	Cobl	cordon-bleu WH2 repeat [Source:MGI Symbol;Acc:MGI:105056]	0.702831	7.4903e-26	1.05599e-22	up
chr5	104169800	104177399	intron	ENSMUSG00000053268	Dspp	dentin sialophosphoprotein [Source:MGI Symbol;Acc:MGI:109172]	0.546298	6.58557e-09	6.85666e-08	up		chr18	62964800	62970199	Distant-promoter	ENSMUSG00000024581	Napg	N-ethylmaleimide sensitive fusion protein attachment protein gamma [Source:MGI Symbol;Acc:MGI:104561]	0.702635	2.53301e-11	1.1577e-09	up
chr1	89254400	89266199	Distant-promoter	ENSMUSG00000102083	Gm5259	predicted gene 5259 [Source:MGI Symbol;Acc:MGI:3644613]	0.640294	6.64322e-18	3.63757e-16	up		chr4	12387400	12393399	Intergenic	ENSMUSG00000085909	Gm11846	predicted gene 11846 [Source:MGI Symbol;Acc:MGI:3651794]	0.702462	8.732e-10	2.66949e-08	up
chr1	89443400	89448599	Distant-promoter	ENSMUSG00000055013	Agap1	ArfGAP with GTPase domain, ankyrin repeat and PH domain 1 [Source:MGI Symbol;Acc:MGI:2653690]	0.530047	5.98528e-07	4.24735e-06	up		chr1	56305200	56314599	Intergenic	ENSMUSG00000100944	Gm28900	predicted gene 28900 [Source:MGI Symbol;Acc:MGI:5579606]	0.702407	9.69887e-17	1.76872e-14	up
chr1	89450000	89501999	Distant-promoter	ENSMUSG00000104114	Gm37297	predicted gene, 37297 [Source:MGI Symbol;Acc:MGI:5610525]	0.273834	9.21695e-21	7.93477e-19	up		chr11	119231800	119237199	Distant-promoter	ENSMUSG00000039963	Ccdc40	coiled-coil domain containing 40 [Source:MGI Symbol;Acc:MGI:2443893]	0.702347	5.1559e-09	1.26288e-07	up
chr5	106824800	106828799	Intergenic	ENSMUSG00000098703	Gm27527	predicted gene, 27527 [Source:MGI Symbol;Acc:MGI:5530909]	0.70412	5.7551e-08	4.98729e-07	up		chr18	76344600	76350399	Intergenic	ENSMUSG00000117816	Gm50360	predicted gene, 50360 [Source:MGI Symbol;Acc:MGI:6303247]	0.702347	5.1559e-09	1.26288e-07	up
chr5	107024200	107027399	Intergenic	ENSMUSG00000106554	Gm33474	predicted gene, 33474 [Source:MGI Symbol;Acc:MGI:5592633]	0.97728	8.2743e-12	1.52702e-10	up		chr13	112001600	112004999	Distant-promoter	ENSMUSG00000086092	Gm15323	predicted gene 15323 [Source:MGI Symbol;Acc:MGI:3705285]	0.70202	1.82554e-07	2.88242e-06	up
chr5	107045600	107049799	Distant-promoter	ENSMUSG00000106554	Gm33474	predicted gene, 33474 [Source:MGI Symbol;Acc:MGI:5592633]	0.856403	2.63567e-13	6.50184e-12	up		chr2	148442000	148444999	promoter-TSS	ENSMUSG00000027435	Cd93	CD93 antigen [Source:MGI Symbol;Acc:MGI:106664]	0.70202	1.82554e-07	2.88242e-06	up
chr5	107163400	107174199	Distant-promoter	ENSMUSG00000105033	Gm43423	predicted gene 43423 [Source:MGI Symbol;Acc:MGI:5663560]	0.371933	1.7882e-09	2.08085e-08	up		chr1	141058800	141066999	Intergenic	ENSMUSG00000095238	Gm4845	predicted gene 4845 [Source:MGI Symbol;Acc:MGI:3648781]	0.701777	2.16382e-11	1.00398e-09	up
chr5	107227800	107245999	Distant-promoter	ENSMUSG00000084218	Gm8145	predicted gene 8145 [Source:MGI Symbol;Acc:MGI:3644272]	0.242449	1.18894e-07	9.68313e-07	up		chr6	147173600	147180399	Distant-promoter	ENSMUSG00000085600	E330012B07Rik	RIKEN cDNA E330012B07 gene [Source:MGI Symbol;Acc:MGI:3028086]	0.701623	1.2681e-10	4.7723e-09	up
chr5	107250600	107254999	intron	ENSMUSG00000106671	Gm42900	predicted gene 42900 [Source:MGI Symbol;Acc:MGI:5663037]	0.591871	1.15889e-07	9.46663e-07	up		chr8	33899400	33905199	Distant-promoter	ENSMUSG00000031586	Rbpms	RNA binding protein gene with multiple splicing [Source:MGI Symbol;Acc:MGI:1334446]	0.701439	7.45639e-10	2.32015e-08	up
chr5	107259800	107285199	Distant-promoter	ENSMUSG00000106671	Gm42900	predicted gene 42900 [Source:MGI Symbol;Acc:MGI:5663037]	0.288308	1.1779e-11	2.10771e-10	up		chr12	117533200	117539799	intron	ENSMUSG00000041992	Rapgef5	Rap guanine nucleotide exchange factor (GEF) 5 [Source:MGI Symbol;Acc:MGI:2444365]	0.701294	5.4271e-13	3.80364e-11	up
chr5	107355600	107361799	Distant-promoter	ENSMUSG00000029279	Brdt	bromodomain, testis-specific [Source:MGI Symbol;Acc:MGI:1891374]	0.554654	2.73011e-09	3.06341e-08	up		chr7	144084600	144092599	intron	ENSMUSG00000109500	Gm44999	predicted gene 44999 [Source:MGI Symbol;Acc:MGI:5753575]	0.701083	2.37017e-15	3.04837e-13	up
chr5	107386200	107389999	Distant-promoter	ENSMUSG00000081798	Gm8152	predicted gene 8152 [Source:MGI Symbol;Acc:MGI:3644504]	0.792154	1.20892e-09	1.45597e-08	up		chr9	82800000	82803999	Intergenic	ENSMUSG00000032251	Irak1bp1	interleukin-1 receptor-associated kinase 1 binding protein 1 [Source:MGI Symbol;Acc:MGI:1929475]	0.700936	2.61069e-08	5.21783e-07	up
chr5	107398000	107416999	intron	ENSMUSG00000033805	Ephx4	epoxide hydrolase 4 [Source:MGI Symbol;Acc:MGI:2686228]	0.567915	4.29447e-25	7.02963e-23	up		chr3	159427800	159435999	Intergenic	ENSMUSG00000104864	Gm43655	predicted gene 43655 [Source:MGI Symbol;Acc:MGI:5663792]	0.700709	1.08299e-10	4.14805e-09	up
chr5	107495400	107499599	promoter-TSS	ENSMUSG00000111375	Btbd8	BTB (POZ) domain containing 8 [Source:MGI Symbol;Acc:MGI:3646208]	0.697207	3.40393e-13	8.1484e-12	up		chr9	61060800	61069399	Distant-promoter	ENSMUSG00000111180	Gm39348	predicted gene, 39348 [Source:MGI Symbol;Acc:MGI:5622233]	0.700581	4.63685e-13	3.29387e-11	up
chr1	89629800	89637399	intron	ENSMUSG00000102009	4933400F21Rik	RIKEN cDNA 4933400F21 gene [Source:MGI Symbol;Acc:MGI:1921653]	0.693884	8.04419e-12	1.48928e-10	up		chr10	115929800	115933599	Intergenic	ENSMUSG00000112513	4930422I22Rik	RIKEN cDNA 4930422I22 gene [Source:MGI Symbol;Acc:MGI:1921893]	0.700581	1.55748e-07	2.51385e-06	up
chr5	108541800	108554399	intron	ENSMUSG00000033615	Cplx1	complexin 1 [Source:MGI Symbol;Acc:MGI:104727]	0.499684	2.13725e-14	6.35678e-13	up		chr8	118020200	118025799	Intergenic	ENSMUSG00000065028	Gm25200	predicted gene, 25200 [Source:MGI Symbol;Acc:MGI:5454977]	0.700111	3.75731e-09	9.52121e-08	up
chr5	108581000	108593399	intron	ENSMUSG00000062234	Gak	cyclin G associated kinase [Source:MGI Symbol;Acc:MGI:2442153]	0.378768	2.59564e-07	1.98334e-06	up		chr12	9198600	9203799	Intergenic	ENSMUSG00000113913	Gm46323	predicted gene, 46323 [Source:MGI Symbol;Acc:MGI:5825960]	0.700111	3.75731e-09	9.52121e-08	up
chr5	108633800	108638399	Distant-promoter	ENSMUSG00000013495	Tmem175	transmembrane protein 175 [Source:MGI Symbol;Acc:MGI:1919642]	0.984561	1.60048e-13	4.10612e-12	up		chr17	27033400	27041599	TTS	ENSMUSG00000048731	Ggnbp1	gametogenetin binding protein 1 [Source:MGI Symbol;Acc:MGI:3055306]	0.700111	1.57866e-11	7.56417e-10	up
chr1	89666400	89671599	intron	ENSMUSG00000102009	4933400F21Rik	RIKEN cDNA 4933400F21 gene [Source:MGI Symbol;Acc:MGI:1921653]	0.787334	1.29233e-11	2.29437e-10	up		chr15	82737800	82741399	Intergenic	ENSMUSG00000116071	Gm49433	predicted gene, 49433 [Source:MGI Symbol;Acc:MGI:6155074]	0.699188	1.3286e-07	2.18582e-06	up
chr5	109687600	109691999	intron	ENSMUSG00000072763	5430403G16Rik	RIKEN cDNA 5430403G16 gene [Source:MGI Symbol;Acc:MGI:1924450]	0.49117	7.41522e-08	6.30199e-07	up		chr8	95215000	95223999	Distant-promoter	ENSMUSG00000031788	Kifc3	kinesin family member C3 [Source:MGI Symbol;Acc:MGI:109202]	0.699036	2.18542e-16	3.52892e-14	up
chr5	110097200	110113399	promoter-TSS	ENSMUSG00000033434	Gtpbp6	GTP binding protein 6 (putative) [Source:MGI Symbol;Acc:MGI:1306825]	0.215653	1.08262e-06	7.27298e-06	up		chr9	23099000	23103799	Intergenic	ENSMUSG00000031963	Bmper	BMP-binding endothelial regulator [Source:MGI Symbol;Acc:MGI:1920480]	0.698509	1.90096e-08	3.94673e-07	up
chr5	110543600	110549799	intron	ENSMUSG00000033316	Galnt9	polypeptide N-acetylgalactosaminyltransferase 9 [Source:MGI Symbol;Acc:MGI:2677965]	0.747299	7.60581e-15	2.48474e-13	up		chr9	124141200	124145999	intron	ENSMUSG00000079227	Ccr5	chemokine (C-C motif) receptor 5 [Source:MGI Symbol;Acc:MGI:107182]	0.698509	1.90096e-08	3.94673e-07	up
chr5	110561200	110565599	intron	ENSMUSG00000033316	Galnt9	polypeptide N-acetylgalactosaminyltransferase 9 [Source:MGI Symbol;Acc:MGI:2677965]	0.692751	1.27036e-08	1.25839e-07	up		chr11	6517000	6521199	TTS	ENSMUSG00000020437	Myo1g	myosin IG [Source:MGI Symbol;Acc:MGI:1927091]	0.698509	1.90096e-08	3.94673e-07	up
chr5	110576800	110585799	intron	ENSMUSG00000033316	Galnt9	polypeptide N-acetylgalactosaminyltransferase 9 [Source:MGI Symbol;Acc:MGI:2677965]	0.488887	1.57703e-09	1.85415e-08	up		chr13	81071200	81079799	intron	ENSMUSG00000092650	Gm25241	predicted gene, 25241 [Source:MGI Symbol;Acc:MGI:5455018]	0.698509	2.89091e-13	2.167e-11	up
chr1	89773400	89779999	Distant-promoter	ENSMUSG00000055013	Agap1	ArfGAP with GTPase domain, ankyrin repeat and PH domain 1 [Source:MGI Symbol;Acc:MGI:2653690]	0.555026	6.32775e-08	5.44195e-07	up		chr4	117773800	117777799	Distant-promoter	ENSMUSG00000048626	Klf17	Kruppel-like factor 17 [Source:MGI Symbol;Acc:MGI:2181068]	0.698509	1.90096e-08	3.94673e-07	up
chr1	89844000	89850799	intron	ENSMUSG00000103252	Gm37521	predicted gene, 37521 [Source:MGI Symbol;Acc:MGI:5610749]	0.589482	4.10935e-11	6.69125e-10	up		chr13	37957400	37964799	Intergenic	ENSMUSG00000039087	Rreb1	ras responsive element binding protein 1 [Source:MGI Symbol;Acc:MGI:2443664]	0.698083	6.74264e-11	2.75531e-09	up
chr5	111329400	111336999	intron	ENSMUSG00000050017	Pitpnb	phosphatidylinositol transfer protein, beta [Source:MGI Symbol;Acc:MGI:1927542]	0.442519	5.90284e-08	5.10343e-07	up		chr12	68629600	68635399	Intergenic	ENSMUSG00000084660	n-R5s61	nuclear encoded rRNA 5S 61 [Source:MGI Symbol;Acc:MGI:4421906]	0.697989	2.73704e-09	7.19701e-08	up
chr5	111383200	111403799	Distant-promoter	ENSMUSG00000104559	Gm43118	predicted gene 43118 [Source:MGI Symbol;Acc:MGI:5663255]	0.359651	3.23055e-10	4.36195e-09	up		chr5	103326000	103331199	Distant-promoter	ENSMUSG00000104808	Gm42619	predicted gene 42619 [Source:MGI Symbol;Acc:MGI:5662756]	0.697841	1.13322e-07	1.90323e-06	up
chr5	111407200	111455399	intron	ENSMUSG00000106560	Gm43119	predicted gene 43119 [Source:MGI Symbol;Acc:MGI:5663256]	0.217195	1.17953e-11	2.10981e-10	up		chr15	6386200	6389599	intron	ENSMUSG00000022150	Dab2	disabled 2, mitogen-responsive phosphoprotein [Source:MGI Symbol;Acc:MGI:109175]	0.697841	1.13322e-07	1.90323e-06	up
chr5	111458400	111463599	Intergenic	ENSMUSG00000106560	Gm43119	predicted gene 43119 [Source:MGI Symbol;Acc:MGI:5663256]	1.05797	1.34907e-15	4.95189e-14	up		chr4	124695000	124705999	promoter-TSS	ENSMUSG00000032643	Fhl3	four and a half LIM domains 3 [Source:MGI Symbol;Acc:MGI:1341092]	0.697841	6.07118e-19	1.76618e-16	up
chr5	111576800	111583799	Distant-promoter	ENSMUSG00000052848	C130026L21Rik	RIKEN cDNA C130026L21 gene [Source:MGI Symbol;Acc:MGI:3041189]	0.43135	2.94955e-07	2.22631e-06	up		chr18	10843400	10849199	Distant-promoter	ENSMUSG00000117593	Gm18764	predicted gene, 18764 [Source:MGI Symbol;Acc:MGI:5010949]	0.697577	3.96104e-10	1.33204e-08	up
chr5	111671600	111685799	Intergenic	ENSMUSG00000096949	Gm26897	predicted gene, 26897 [Source:MGI Symbol;Acc:MGI:5477391]	0.351429	6.49658e-08	5.57117e-07	up		chr3	149227800	149234799	Distant-promoter	ENSMUSG00000070342	Gm10287	predicted gene 10287 [Source:MGI Symbol;Acc:MGI:3642138]	0.697243	5.75665e-11	2.4033e-09	up
chr5	111718600	111726999	Distant-promoter	ENSMUSG00000096949	Gm26897	predicted gene, 26897 [Source:MGI Symbol;Acc:MGI:5477391]	0.501239	6.43657e-09	6.72412e-08	up		chr8	29189000	29191799	intron	ENSMUSG00000063626	Unc5d	unc-5 netrin receptor D [Source:MGI Symbol;Acc:MGI:2389364]	0.696967	6.80371e-07	9.24009e-06	up
chr5	111736600	111745999	Distant-promoter	ENSMUSG00000085919	Gm16019	predicted gene 16019 [Source:MGI Symbol;Acc:MGI:3801872]	0.620043	1.55655e-12	3.30718e-11	up		chr11	55282600	55288199	intron	ENSMUSG00000055333	Fat2	FAT atypical cadherin 2 [Source:MGI Symbol;Acc:MGI:2685369]	0.696967	2.33575e-09	6.27689e-08	up
chr5	111747400	111756399	intron	ENSMUSG00000085919	Gm16019	predicted gene 16019 [Source:MGI Symbol;Acc:MGI:3801872]	0.580649	1.40388e-11	2.47774e-10	up		chr2	163431000	163434999	Distant-promoter	ENSMUSG00000017943	Gdap1l1	ganglioside-induced differentiation-associated protein 1-like 1 [Source:MGI Symbol;Acc:MGI:2385163]	0.696537	9.66445e-08	1.6546e-06	up
chr5	111828800	111833399	Intergenic	ENSMUSG00000105376	Gm36535	predicted gene, 36535 [Source:MGI Symbol;Acc:MGI:5595694]	0.851924	1.1003e-12	2.40936e-11	up		chr2	11245000	11249199	promoter-TSS	ENSMUSG00000026778	Prkcq	protein kinase C, theta [Source:MGI Symbol;Acc:MGI:97601]	0.696217	1.38359e-08	3.01161e-07	up
chr5	111835000	111840399	Intergenic	ENSMUSG00000105376	Gm36535	predicted gene, 36535 [Source:MGI Symbol;Acc:MGI:5595694]	0.739023	2.80496e-11	4.69476e-10	up		chr8	46000000	46007599	intron	ENSMUSG00000050914	Ankrd37	ankyrin repeat domain 37 [Source:MGI Symbol;Acc:MGI:3603344]	0.695971	1.99312e-09	5.46635e-08	up
chr5	112038800	112042599	Intergenic	ENSMUSG00000106060	Gm42488	predicted gene 42488 [Source:MGI Symbol;Acc:MGI:5662625]	0.904255	1.23e-14	3.83501e-13	up		chr1	186979400	186983599	Distant-promoter	ENSMUSG00000104312	Gm37912	predicted gene, 37912 [Source:MGI Symbol;Acc:MGI:5611140]	0.695971	1.99312e-09	5.46635e-08	up
chr5	112132200	112136399	Intergenic	ENSMUSG00000104538	1700016B01Rik	RIKEN cDNA 1700016B01 gene [Source:MGI Symbol;Acc:MGI:1922890]	0.577473	4.80616e-07	3.48182e-06	up		chr8	88613400	88627399	Intergenic	ENSMUSG00000031662	Snx20	sorting nexin 20 [Source:MGI Symbol;Acc:MGI:1918857]	0.6959	6.14284e-25	7.03643e-22	up
chr5	112361800	112397999	Distant-promoter	ENSMUSG00000093637	Gm20636	predicted gene 20636 [Source:MGI Symbol;Acc:MGI:5313083]	0.346576	1.58554e-24	2.36246e-22	up		chr15	25331600	25336399	Distant-promoter	ENSMUSG00000115355	4930445E18Rik	RIKEN cDNA 4930445E18 gene [Source:MGI Symbol;Acc:MGI:1925365]	0.695774	2.88565e-10	1.00164e-08	up
chr5	112419200	112435999	intron	ENSMUSG00000072722	Gm6588	predicted gene 6588 [Source:MGI Symbol;Acc:MGI:3648937]	0.344936	1.80729e-09	2.10096e-08	up		chr10	91676400	91685399	Intergenic	ENSMUSG00000111782	Gm47091	predicted gene, 47091 [Source:MGI Symbol;Acc:MGI:6095821]	0.69537	8.9564e-13	5.90993e-11	up
chr5	112471400	112504799	Distant-promoter	ENSMUSG00000058153	Sez6l	seizure related 6 homolog like [Source:MGI Symbol;Acc:MGI:1935121]	0.297341	1.21929e-12	2.65119e-11	up		chr4	13875000	13881799	Distant-promoter	ENSMUSG00000006586	Runx1t1	RUNX1 translocation partner 1 [Source:MGI Symbol;Acc:MGI:104793]	0.69537	8.9564e-13	5.90993e-11	up
chr5	112513200	112531799	intron	ENSMUSG00000058153	Sez6l	seizure related 6 homolog like [Source:MGI Symbol;Acc:MGI:1935121]	0.637983	4.42096e-33	1.92076e-30	up		chr2	76655400	76658799	intron	ENSMUSG00000075267	Pjvk	pejvakin [Source:MGI Symbol;Acc:MGI:2685847]	0.695274	8.24126e-08	1.43371e-06	up
chr5	112542400	112566999	intron	ENSMUSG00000058153	Sez6l	seizure related 6 homolog like [Source:MGI Symbol;Acc:MGI:1935121]	0.486125	8.53035e-25	1.34884e-22	up		chr6	66778000	66783399	promoter-TSS	ENSMUSG00000115170	Vmn1r38	vomeronasal 1 receptor 38 [Source:MGI Symbol;Acc:MGI:2159445]	0.695119	1.18022e-08	2.62506e-07	up
chr5	112568000	112579999	intron	ENSMUSG00000058153	Sez6l	seizure related 6 homolog like [Source:MGI Symbol;Acc:MGI:1935121]	0.666426	6.75927e-23	8.05704e-21	up		chr2	119486800	119492599	Distant-promoter	ENSMUSG00000034154	Ino80	INO80 complex subunit [Source:MGI Symbol;Acc:MGI:1915392]	0.694902	2.46272e-10	8.67156e-09	up
chr5	112649200	112658399	Intergenic	ENSMUSG00000105152	Gm42864	predicted gene 42864 [Source:MGI Symbol;Acc:MGI:5663001]	0.524284	2.4468e-10	3.38834e-09	up		chr6	91953000	91958199	Intergenic	ENSMUSG00000034063	4930590J08Rik	RIKEN cDNA 4930590J08 gene [Source:MGI Symbol;Acc:MGI:2685917]	0.69405	1.45093e-09	4.16148e-08	up
chr5	112725000	112729399	intron	ENSMUSG00000072720	Myo18b	myosin XVIIIb [Source:MGI Symbol;Acc:MGI:1921626]	1.04347	9.01295e-22	8.99129e-20	up		chr8	78160200	78166199	Intergenic	ENSMUSG00000110328	Gm45574	predicted gene 45574 [Source:MGI Symbol;Acc:MGI:5791410]	0.69405	3.05665e-11	1.37813e-09	up
chr5	113298800	113311799	intron	ENSMUSG00000042216	Sgsm1	small G protein signaling modulator 1 [Source:MGI Symbol;Acc:MGI:107320]	0.348547	1.68102e-07	1.32971e-06	up		chr12	112398000	112403799	intron	ENSMUSG00000113120	E330035G20Rik	RIKEN cDNA E330035G20 gene [Source:MGI Symbol;Acc:MGI:2443932]	0.69405	4.46099e-12	2.45891e-10	up
chr5	113551200	113563999	intron	ENSMUSG00000063430	Wscd2	WSC domain containing 2 [Source:MGI Symbol;Acc:MGI:2445030]	0.328127	6.47373e-07	4.5647e-06	up		chr2	171552600	171556799	Intergenic	ENSMUSG00000088505	Gm26489	predicted gene, 26489 [Source:MGI Symbol;Acc:MGI:5456266]	0.69405	7.0269e-08	1.25644e-06	up
chr5	113565000	113580999	intron	ENSMUSG00000063430	Wscd2	WSC domain containing 2 [Source:MGI Symbol;Acc:MGI:2445030]	0.318904	5.64421e-08	4.89896e-07	up		chr14	75415200	75419199	Distant-promoter	ENSMUSG00000115615	Gm49200	predicted gene, 49200 [Source:MGI Symbol;Acc:MGI:6118647]	0.693009	8.58545e-09	1.98674e-07	up
chr5	113688000	113691599	Intergenic	ENSMUSG00000042184	1700069L16Rik	RIKEN cDNA 1700069L16 gene [Source:MGI Symbol;Acc:MGI:1920726]	0.653058	1.50458e-07	1.20243e-06	up		chr7	138147800	138151799	Intergenic	ENSMUSG00000064575	Gm25798	predicted gene, 25798 [Source:MGI Symbol;Acc:MGI:5455575]	0.692863	5.9909e-08	1.09279e-06	up
chr5	114089000	114093399	exon	ENSMUSG00000042078	Svop	SV2 related protein [Source:MGI Symbol;Acc:MGI:1915916]	0.586969	1.30137e-08	1.28678e-07	up		chr13	71583600	71587999	intron	ENSMUSG00000113305	Gm47811	predicted gene, 47811 [Source:MGI Symbol;Acc:MGI:6096995]	0.692863	5.9909e-08	1.09279e-06	up
chr5	114161400	114166999	Distant-promoter	ENSMUSG00000042010	Acacb	acetyl-Coenzyme A carboxylase beta [Source:MGI Symbol;Acc:MGI:2140940]	0.574107	7.89667e-07	5.46891e-06	up		chr5	140008200	140011599	intron	ENSMUSG00000105453	Gm43702	predicted gene 43702 [Source:MGI Symbol;Acc:MGI:5663839]	0.692668	4.21234e-07	6.02902e-06	up
chr5	114262800	114272399	Distant-promoter	ENSMUSG00000042002	Foxn4	forkhead box N4 [Source:MGI Symbol;Acc:MGI:2151057]	0.454325	7.11001e-08	6.0581e-07	up		chr1	19895600	19903399	Intergenic	ENSMUSG00000104095	Gm37315	predicted gene, 37315 [Source:MGI Symbol;Acc:MGI:5610543]	0.692668	3.25065e-12	1.87494e-10	up
chr1	90276400	90294599	Intergenic	ENSMUSG00000101028	Gm28723	predicted gene 28723 [Source:MGI Symbol;Acc:MGI:5579429]	0.375971	1.76079e-11	3.06117e-10	up		chr15	25688400	25693799	intron	ENSMUSG00000089639	Gm2862	predicted gene 2862 [Source:MGI Symbol;Acc:MGI:3781038]	0.692668	3.25065e-12	1.87494e-10	up
chr5	115208400	115212799	Intergenic	ENSMUSG00000083182	Gm13828	predicted gene 13828 [Source:MGI Symbol;Acc:MGI:3651756]	0.698045	1.43135e-09	1.69551e-08	up		chr17	12032800	12035799	intron	ENSMUSG00000023826	Prkn	parkin RBR E3 ubiquitin protein ligase [Source:MGI Symbol;Acc:MGI:1355296]	0.692668	4.21234e-07	6.02902e-06	up
chr5	115214400	115218799	Intergenic	ENSMUSG00000083182	Gm13828	predicted gene 13828 [Source:MGI Symbol;Acc:MGI:3651756]	0.61111	1.67668e-07	1.32662e-06	up		chr4	89870600	89873399	Intergenic	ENSMUSG00000043753	Dmrta1	doublesex and mab-3 related transcription factor like family A1 [Source:MGI Symbol;Acc:MGI:2653627]	0.692668	4.21234e-07	6.02902e-06	up
chr1	15873600	15883999	promoter-TSS	ENSMUSG00000088943	Gm23259	predicted gene, 23259 [Source:MGI Symbol;Acc:MGI:5453036]	0.459184	1.1248e-09	1.36259e-08	up		chr2	50230000	50236799	Intergenic	ENSMUSG00000026766	Mmadhc	methylmalonic aciduria (cobalamin deficiency) cblD type, with homocystinuria [Source:MGI Symbol;Acc:MGI:1923786]	0.692545	2.22653e-11	1.02659e-09	up
chr5	115402200	115408799	intron	ENSMUSG00000106887	A930005G22Rik	RIKEN cDNA A930005G22 gene [Source:MGI Symbol;Acc:MGI:3528178]	0.564888	4.21692e-09	4.55739e-08	up		chr8	83375800	83380399	Distant-promoter	ENSMUSG00000002190	Clgn	calmegin [Source:MGI Symbol;Acc:MGI:107472]	0.691996	7.32167e-09	1.72257e-07	up
chr5	115427000	115455999	Distant-promoter	ENSMUSG00000107353	4930430O22Rik	RIKEN cDNA 4930430O22 gene [Source:MGI Symbol;Acc:MGI:1925404]	0.222873	3.06326e-08	2.80325e-07	up		chr7	137204600	137210999	intron	ENSMUSG00000109847	Gm45278	predicted gene 45278 [Source:MGI Symbol;Acc:MGI:5791114]	0.690934	2.96094e-13	2.20596e-11	up
chr5	116522600	116532199	intron	ENSMUSG00000107172	4933430H06Rik	RIKEN cDNA 4933430H06 gene [Source:MGI Symbol;Acc:MGI:1918558]	0.526758	1.26323e-10	1.8578e-09	up		chr15	40241800	40247199	Intergenic	ENSMUSG00000092855	Gm25958	predicted gene, 25958 [Source:MGI Symbol;Acc:MGI:5455735]	0.690815	1.11392e-10	4.25321e-09	up
chr5	116566200	116576199	intron	ENSMUSG00000106914	Gm42854	predicted gene 42854 [Source:MGI Symbol;Acc:MGI:5662991]	0.681433	5.90558e-17	2.75918e-15	up		chr7	16224000	16227199	Distant-promoter	ENSMUSG00000110413	Gm45409	predicted gene 45409 [Source:MGI Symbol;Acc:MGI:5791245]	0.690594	4.35341e-08	8.27452e-07	up
chr5	117411400	117418799	intron	ENSMUSG00000061578	Ksr2	kinase suppressor of ras 2 [Source:MGI Symbol;Acc:MGI:3610315]	0.540178	1.46144e-09	1.72808e-08	up		chr4	39705200	39709199	Intergenic	ENSMUSG00000082302	Gm12385	predicted gene 12385 [Source:MGI Symbol;Acc:MGI:3651224]	0.690594	4.35341e-08	8.27452e-07	up
chr5	117530800	117536599	intron	ENSMUSG00000107199	Gm42550	predicted gene 42550 [Source:MGI Symbol;Acc:MGI:5662687]	0.619574	2.25426e-08	2.1246e-07	up		chr8	48122600	48127799	intron	ENSMUSG00000031562	Dctd	dCMP deaminase [Source:MGI Symbol;Acc:MGI:2444529]	0.690472	7.68248e-10	2.38342e-08	up
chr1	90573600	90579799	Intergenic	ENSMUSG00000034432	Cops8	COP9 signalosome subunit 8 [Source:MGI Symbol;Acc:MGI:1915363]	0.613412	1.01489e-07	8.39358e-07	up		chr3	116092800	116098599	Intergenic	ENSMUSG00000027962	Vcam1	vascular cell adhesion molecule 1 [Source:MGI Symbol;Acc:MGI:98926]	0.690472	7.68248e-10	2.38342e-08	up
chr5	117563800	117581199	intron	ENSMUSG00000107199	Gm42550	predicted gene 42550 [Source:MGI Symbol;Acc:MGI:5662687]	0.409175	4.89836e-11	7.85224e-10	up		chr10	69073800	69080999	Intergenic	ENSMUSG00000112083	Gm47107	predicted gene, 47107 [Source:MGI Symbol;Acc:MGI:6095844]	0.690048	9.50315e-11	3.70178e-09	up
chr5	117683200	117691799	intron	ENSMUSG00000029361	Nos1	nitric oxide synthase 1, neuronal [Source:MGI Symbol;Acc:MGI:97360]	0.557363	2.03245e-09	2.33815e-08	up		chr8	22745600	22750199	Distant-promoter	ENSMUSG00000031538	Plat	plasminogen activator, tissue [Source:MGI Symbol;Acc:MGI:97610]	0.689628	6.55235e-10	2.07945e-08	up
chr5	117739400	117746599	intron	ENSMUSG00000029361	Nos1	nitric oxide synthase 1, neuronal [Source:MGI Symbol;Acc:MGI:97360]	0.51882	9.68002e-07	6.57181e-06	up		chr10	11921400	11925999	Distant-promoter	ENSMUSG00000080519	Gm22194	predicted gene, 22194 [Source:MGI Symbol;Acc:MGI:5451971]	0.689509	3.7106e-08	7.151e-07	up
chr5	118036000	118040599	intron	ENSMUSG00000029359	Tesc	tescalcin [Source:MGI Symbol;Acc:MGI:1930803]	0.525804	1.17429e-06	7.8361e-06	up		chr10	100197800	100203399	Intergenic	ENSMUSG00000112633	Gm47627	predicted gene, 47627 [Source:MGI Symbol;Acc:MGI:6096695]	0.689296	8.10695e-11	3.21776e-09	up
chr5	118168600	118173999	intron	ENSMUSG00000046607	Hrk	harakiri, BCL2 interacting protein (contains only BH3 domain) [Source:MGI Symbol;Acc:MGI:1201608]	0.605752	1.39506e-08	1.37198e-07	up		chr3	122084400	122091599	TTS	ENSMUSG00000028125	Abca4	ATP-binding cassette, sub-family A (ABC1), member 4 [Source:MGI Symbol;Acc:MGI:109424]	0.689296	8.10695e-11	3.21776e-09	up
chr5	120480600	120497199	Distant-promoter	ENSMUSG00000086165	Gm15690	predicted gene 15690 [Source:MGI Symbol;Acc:MGI:3783131]	0.267647	1.1923e-06	7.94777e-06	up		chr6	4850400	4857999	Intergenic	ENSMUSG00000097630	Gm26828	predicted gene, 26828 [Source:MGI Symbol;Acc:MGI:5477322]	0.688803	5.58814e-10	1.80629e-08	up
chr5	120646000	120686599	Distant-promoter	ENSMUSG00000029602	Rasal1	RAS protein activator like 1 (GAP1 like) [Source:MGI Symbol;Acc:MGI:1330842]	0.295891	1.36774e-14	4.21922e-13	up		chr18	75413800	75417199	Intergenic	ENSMUSG00000025880	Smad7	SMAD family member 7 [Source:MGI Symbol;Acc:MGI:1100518]	0.688803	2.60532e-07	3.94619e-06	up
chr5	120687800	120715599	intron	ENSMUSG00000029603	Dtx1	deltex 1, E3 ubiquitin ligase [Source:MGI Symbol;Acc:MGI:1352744]	0.402864	7.00611e-22	7.15824e-20	up		chr11	76655800	76659199	Distant-promoter	ENSMUSG00000044243	Bhlha9	basic helix-loop-helix family, member a9 [Source:MGI Symbol;Acc:MGI:2444198]	0.688456	3.16246e-08	6.19562e-07	up
chr5	120952200	120956799	exon	ENSMUSG00000106841	Gm42656	predicted gene 42656 [Source:MGI Symbol;Acc:MGI:5662793]	0.595296	5.90265e-07	4.1948e-06	up		chr11	17678400	17683999	Intergenic	ENSMUSG00000082411	Gm12016	predicted gene 12016 [Source:MGI Symbol;Acc:MGI:3651376]	0.687997	4.76556e-10	1.57371e-08	up
chr5	120994600	121015399	intron	ENSMUSG00000029608	Rph3a	rabphilin 3A [Source:MGI Symbol;Acc:MGI:102788]	0.458509	1.2393e-17	6.48061e-16	up		chr15	31232600	31239199	intron	ENSMUSG00000039168	Dap	death-associated protein [Source:MGI Symbol;Acc:MGI:1918190]	0.687997	4.76556e-10	1.57371e-08	up
chr5	121113200	121124199	Intergenic	ENSMUSG00000043733	Ptpn11	protein tyrosine phosphatase, non-receptor type 11 [Source:MGI Symbol;Acc:MGI:99511]	0.664149	2.1067e-22	2.33738e-20	up		chr4	16025800	16029999	Distant-promoter	ENSMUSG00000041153	Osgin2	oxidative stress induced growth inhibitor family member 2 [Source:MGI Symbol;Acc:MGI:2384798]	0.687997	4.76556e-10	1.57371e-08	up
chr5	121279200	121287199	Distant-promoter	ENSMUSG00000042744	Hectd4	HECT domain E3 ubiquitin protein ligase 4 [Source:MGI Symbol;Acc:MGI:3647820]	0.533905	3.69485e-07	2.74168e-06	up		chr7	36354800	36357999	Intergenic	ENSMUSG00000093359	Gm23292	predicted gene, 23292 [Source:MGI Symbol;Acc:MGI:5453069]	0.6876	2.21934e-07	3.43975e-06	up
chr5	121603600	121606599	exon	ENSMUSG00000042647	Acad12	acyl-Coenzyme A dehydrogenase family, member 12 [Source:MGI Symbol;Acc:MGI:2443320]	0.657611	1.18045e-06	7.87157e-06	up		chr6	102158200	102165999	TTS	ENSMUSG00000030075	Cntn3	contactin 3 [Source:MGI Symbol;Acc:MGI:99534]	0.687208	4.06385e-10	1.36411e-08	up
chr5	122782400	122790399	TTS	ENSMUSG00000105613	Gm43684	predicted gene 43684 [Source:MGI Symbol;Acc:MGI:5663821]	0.985334	1.15967e-20	9.80193e-19	up		chr14	22656000	22663599	intron	ENSMUSG00000063458	Lrmda	leucine rich melanocyte differentiation associated [Source:MGI Symbol;Acc:MGI:1923883]	0.687067	6.25584e-12	3.3137e-10	up
chr5	122794000	122804999	TTS	ENSMUSG00000029472	Anapc5	anaphase-promoting complex subunit 5 [Source:MGI Symbol;Acc:MGI:1929722]	0.633668	2.4199e-16	1.01348e-14	up		chr10	112636200	112640999	Intergenic	ENSMUSG00000112678	Gm47492	predicted gene, 47492 [Source:MGI Symbol;Acc:MGI:6096473]	0.686436	1.89039e-07	2.97329e-06	up
chr1	91178000	91213599	intron	ENSMUSG00000034353	Ramp1	receptor (calcitonin) activity modifying protein 1 [Source:MGI Symbol;Acc:MGI:1858418]	0.259852	2.13078e-14	6.34566e-13	up		chr10	118983800	118991199	Intergenic	ENSMUSG00000112540	Gm47461	predicted gene, 47461 [Source:MGI Symbol;Acc:MGI:6096425]	0.686436	6.66006e-13	4.57162e-11	up
chr5	123950200	123953599	Distant-promoter	ENSMUSG00000061882	Ccdc62	coiled-coil domain containing 62 [Source:MGI Symbol;Acc:MGI:2684996]	0.809878	2.52877e-09	2.8568e-08	up		chr2	179466600	179470599	intron	ENSMUSG00000000305	Cdh4	cadherin 4 [Source:MGI Symbol;Acc:MGI:99218]	0.686436	1.89039e-07	2.97329e-06	up
chr5	124135200	124155799	Distant-promoter	ENSMUSG00000029406	Pitpnm2	phosphatidylinositol transfer protein, membrane-associated 2 [Source:MGI Symbol;Acc:MGI:1336192]	0.29241	2.15081e-08	2.03391e-07	up		chr1	176601400	176607199	Intergenic	ENSMUSG00000103471	Gm17966	predicted gene, 17966 [Source:MGI Symbol;Acc:MGI:5010151]	0.685588	2.39726e-09	6.41399e-08	up
chr5	124157200	124229799	Distant-promoter	ENSMUSG00000089842	Pitpnm2os2	phosphatidylinositol transfer protein, membrane-associated 2, opposite strand 2 [Source:MGI Symbol;Acc:MGI:3840147]	0.283255	3.8484e-40	3.37555e-37	up		chr6	113211400	113216199	Distant-promoter	ENSMUSG00000042873	Lhfpl4	lipoma HMGIC fusion partner-like protein 4 [Source:MGI Symbol;Acc:MGI:3057108]	0.685468	1.95699e-08	4.04588e-07	up
chr5	124346000	124359199	promoter-TSS	ENSMUSG00000029394	Cdk2ap1	CDK2 (cyclin-dependent kinase 2)-associated protein 1 [Source:MGI Symbol;Acc:MGI:1202069]	0.24589	1.03924e-06	7.01091e-06	up		chr7	96348000	96351599	Distant-promoter	ENSMUSG00000085751	Gm15412	predicted gene 15412 [Source:MGI Symbol;Acc:MGI:3705100]	0.68531	1.61008e-07	2.58e-06	up
chr5	124442200	124460799	TTS	ENSMUSG00000049327	Kmt5a	lysine methyltransferase 5A [Source:MGI Symbol;Acc:MGI:1915206]	0.260008	3.60602e-08	3.25255e-07	up		chr10	24039400	24043799	Intergenic	ENSMUSG00000100689	Taar7e	trace amine-associated receptor 7E [Source:MGI Symbol;Acc:MGI:3527445]	0.68531	1.61008e-07	2.58e-06	up
chr5	124839400	124845799	intron	ENSMUSG00000037979	Ccdc92	coiled-coil domain containing 92 [Source:MGI Symbol;Acc:MGI:106485]	0.56929	1.31659e-09	1.5718e-08	up		chr13	39536600	39541799	Distant-promoter	ENSMUSG00000114221	Gm47351	predicted gene, 47351 [Source:MGI Symbol;Acc:MGI:6096252]	0.68531	1.61008e-07	2.58e-06	up
chr5	125003600	125194399	intron	ENSMUSG00000106663	Gm42839	predicted gene 42839 [Source:MGI Symbol;Acc:MGI:5662976]	0.0910759	1.6529e-12	3.50228e-11	up		chr19	47827200	47830799	intron	ENSMUSG00000044948	Cfap43	cilia and flagella associated protein 43 [Source:MGI Symbol;Acc:MGI:1289258]	0.68531	1.61008e-07	2.58e-06	up
chr5	125542600	125552799	intron	ENSMUSG00000070498	Tmem132b	transmembrane protein 132B [Source:MGI Symbol;Acc:MGI:3609245]	0.847536	1.88479e-30	5.92028e-28	up		chr7	141458800	141466799	promoter-TSS	ENSMUSG00000048200	Cracr2b	calcium release activated channel regulator 2B [Source:MGI Symbol;Acc:MGI:2446129]	0.685245	1.30224e-17	2.92845e-15	up
chr5	125554000	125560999	intron	ENSMUSG00000070498	Tmem132b	transmembrane protein 132B [Source:MGI Symbol;Acc:MGI:3609245]	0.623996	2.96212e-11	4.93736e-10	up		chr1	126569200	126575799	intron	ENSMUSG00000049690	Nckap5	NCK-associated protein 5 [Source:MGI Symbol;Acc:MGI:2686394]	0.684942	2.51931e-10	8.84533e-09	up
chr5	125573000	125593199	intron	ENSMUSG00000070498	Tmem132b	transmembrane protein 132B [Source:MGI Symbol;Acc:MGI:3609245]	0.47345	3.75206e-18	2.14546e-16	up		chr1	189785200	189789799	intron	ENSMUSG00000026604	Ptpn14	protein tyrosine phosphatase, non-receptor type 14 [Source:MGI Symbol;Acc:MGI:102467]	0.68476	2.04336e-09	5.57287e-08	up
chr5	125601800	125616599	Distant-promoter	ENSMUSG00000070498	Tmem132b	transmembrane protein 132B [Source:MGI Symbol;Acc:MGI:3609245]	0.449186	1.74381e-12	3.67814e-11	up		chr2	72619200	72623199	Distant-promoter	ENSMUSG00000083279	Pex13-ps	peroxisomal biogenesis factor 13, pseudogene [Source:MGI Symbol;Acc:MGI:3652047]	0.684219	1.37123e-07	2.24737e-06	up
chr5	125677400	125686399	intron	ENSMUSG00000070498	Tmem132b	transmembrane protein 132B [Source:MGI Symbol;Acc:MGI:3609245]	0.420011	2.82301e-07	2.13948e-06	up		chr4	92891400	92894799	Intergenic	ENSMUSG00000088914	Gm22605	predicted gene, 22605 [Source:MGI Symbol;Acc:MGI:5452382]	0.684219	1.37123e-07	2.24737e-06	up
chr5	125690800	125713199	intron	ENSMUSG00000070498	Tmem132b	transmembrane protein 132B [Source:MGI Symbol;Acc:MGI:3609245]	0.425106	1.88576e-15	6.77473e-14	up		chr4	13277200	13285799	Distant-promoter	ENSMUSG00000080359	Gm26250	predicted gene, 26250 [Source:MGI Symbol;Acc:MGI:5456027]	0.683792	2.27015e-11	1.04407e-09	up
chr5	125749200	125755399	intron	ENSMUSG00000091970	Gm4868	predicted gene 4868 [Source:MGI Symbol;Acc:MGI:3648712]	0.598675	9.04649e-09	9.17337e-08	up		chr10	89441400	89446599	promoter-TSS	ENSMUSG00000074802	Gas2l3	growth arrest-specific 2 like 3 [Source:MGI Symbol;Acc:MGI:1918780]	0.68361	1.42068e-08	3.08137e-07	up
chr5	128802000	128814199	intron	ENSMUSG00000029420	Rimbp2	RIMS binding protein 2 [Source:MGI Symbol;Acc:MGI:2443235]	0.367656	1.03332e-07	8.53078e-07	up		chr2	171359200	171369599	Intergenic	ENSMUSG00000088505	Gm26489	predicted gene, 26489 [Source:MGI Symbol;Acc:MGI:5456266]	0.683554	5.47389e-17	1.05603e-14	up
chr5	128815000	128825399	promoter-TSS	ENSMUSG00000029420	Rimbp2	RIMS binding protein 2 [Source:MGI Symbol;Acc:MGI:2443235]	0.790513	1.24727e-22	1.43168e-20	up		chr12	89946400	89950399	intron	ENSMUSG00000113055	Gm48700	predicted gene, 48700 [Source:MGI Symbol;Acc:MGI:6098336]	0.683161	1.16774e-07	1.95004e-06	up
chr5	128861000	128866599	intron	ENSMUSG00000029420	Rimbp2	RIMS binding protein 2 [Source:MGI Symbol;Acc:MGI:2443235]	0.773648	1.49829e-10	2.17324e-09	up		chr8	114555200	114562999	intron	ENSMUSG00000090217	Gm16116	predicted gene 16116 [Source:MGI Symbol;Acc:MGI:3802040]	0.682448	2.34198e-14	2.26505e-12	up
chr5	128876000	128890599	Distant-promoter	ENSMUSG00000029420	Rimbp2	RIMS binding protein 2 [Source:MGI Symbol;Acc:MGI:2443235]	0.4863	3.43868e-12	6.82277e-11	up		chr2	43555000	43563999	intron	ENSMUSG00000026866	Kynu	kynureninase [Source:MGI Symbol;Acc:MGI:1918039]	0.68232	1.75312e-12	1.0782e-10	up
chr5	128946600	128954599	intron	ENSMUSG00000029420	Rimbp2	RIMS binding protein 2 [Source:MGI Symbol;Acc:MGI:2443235]	0.437099	1.78877e-07	1.41063e-06	up		chr1	20857800	20864199	Distant-promoter	ENSMUSG00000088858	Gm24723	predicted gene, 24723 [Source:MGI Symbol;Acc:MGI:5454500]	0.681935	1.40757e-11	6.87928e-10	up
chr5	129061400	129072399	Intergenic	ENSMUSG00000044017	Adgrd1	adhesion G protein-coupled receptor D1 [Source:MGI Symbol;Acc:MGI:3041203]	0.665042	1.65154e-18	1.00231e-16	up		chr5	60672600	60677799	exon	ENSMUSG00000105486	Gm3372	predicted gene 3372 [Source:MGI Symbol;Acc:MGI:3781550]	0.681849	1.03113e-08	2.32878e-07	up
chr5	129118400	129124599	intron	ENSMUSG00000060419	Rps16-ps2	ribosomal protein S16, pseudogene 2 [Source:MGI Symbol;Acc:MGI:3704259]	0.782693	8.54383e-11	1.30653e-09	up		chr8	66849600	66854799	Intergenic	ENSMUSG00000110533	LOC665443	RNA binding motif protein 7 pseudogene [Source:MGI Symbol;Acc:MGI:3646609]	0.681635	1.0781e-09	3.21674e-08	up
chr5	129137600	129142399	Distant-promoter	ENSMUSG00000060419	Rps16-ps2	ribosomal protein S16, pseudogene 2 [Source:MGI Symbol;Acc:MGI:3704259]	0.598981	6.22387e-08	5.35508e-07	up		chr13	19880200	19886199	Intergenic	ENSMUSG00000053101	Gpr141	G protein-coupled receptor 141 [Source:MGI Symbol;Acc:MGI:2672983]	0.681635	1.0781e-09	3.21674e-08	up
chr5	129385200	129389999	Intergenic	ENSMUSG00000104681	Gm43001	predicted gene 43001 [Source:MGI Symbol;Acc:MGI:5663138]	0.579291	5.73174e-08	4.9689e-07	up		chr3	9396200	9398999	Distant-promoter	ENSMUSG00000088229	Gm22604	predicted gene, 22604 [Source:MGI Symbol;Acc:MGI:5452381]	0.681142	8.46711e-08	1.46605e-06	up
chr5	129391200	129395599	Intergenic	ENSMUSG00000104681	Gm43001	predicted gene 43001 [Source:MGI Symbol;Acc:MGI:5663138]	0.844762	7.49398e-16	2.86026e-14	up		chr8	88555200	88566599	exon	ENSMUSG00000110187	Gm45496	predicted gene 45496 [Source:MGI Symbol;Acc:MGI:5791332]	0.681067	1.45417e-14	1.50999e-12	up
chr5	129446200	129450599	Intergenic	ENSMUSG00000104873	Gm40332	predicted gene, 40332 [Source:MGI Symbol;Acc:MGI:5623217]	1.09012	1.90338e-16	8.17028e-15	up		chr6	109481600	109486799	Intergenic	ENSMUSG00000107551	Gm4605	predicted gene 4605 [Source:MGI Symbol;Acc:MGI:3782788]	0.681002	8.78399e-09	2.02565e-07	up
chr5	129452400	129462199	Intergenic	ENSMUSG00000104873	Gm40332	predicted gene, 40332 [Source:MGI Symbol;Acc:MGI:5623217]	0.504028	3.60938e-12	7.10384e-11	up		chr8	4143400	4147599	Intergenic	ENSMUSG00000079168	Cd209g	CD209g antigen [Source:MGI Symbol;Acc:MGI:1917442]	0.681002	8.78399e-09	2.02565e-07	up
chr5	129514400	129548399	Distant-promoter	ENSMUSG00000029439	Sfswap	splicing factor SWAP [Source:MGI Symbol;Acc:MGI:101760]	0.420978	3.85846e-27	8.46094e-25	up		chr10	26134000	26142399	Intergenic	ENSMUSG00000112808	Gm4739	predicted gene 4739 [Source:MGI Symbol;Acc:MGI:3642984]	0.680177	9.89135e-14	8.22148e-12	up
chr5	129549600	129569999	promoter-TSS	ENSMUSG00000029439	Sfswap	splicing factor SWAP [Source:MGI Symbol;Acc:MGI:101760]	0.538435	6.03693e-25	9.64416e-23	up		chr10	43591000	43596599	exon	ENSMUSG00000075184	F930017D23Rik	RIKEN cDNA F930017D23 gene [Source:MGI Symbol;Acc:MGI:3822538]	0.680177	7.82899e-10	2.41762e-08	up
chr5	129571000	129603599	intron	ENSMUSG00000029436	Mmp17	matrix metallopeptidase 17 [Source:MGI Symbol;Acc:MGI:1346076]	0.41664	2.65759e-24	3.78976e-22	up		chr10	51153400	51157799	Intergenic	ENSMUSG00000084449	Gm26257	predicted gene, 26257 [Source:MGI Symbol;Acc:MGI:5456034]	0.680177	7.20933e-08	1.28187e-06	up
chr5	130261600	130273999	intron	ENSMUSG00000056310	Tyw1	tRNA-yW synthesizing protein 1 homolog (S. cerevisiae) [Source:MGI Symbol;Acc:MGI:2141161]	0.419525	1.86793e-08	1.79265e-07	up		chr10	84235200	84244799	Distant-promoter	ENSMUSG00000111062	Gm47253	predicted gene, 47253 [Source:MGI Symbol;Acc:MGI:6096082]	0.680177	1.13512e-15	1.5642e-13	up
chr5	130447600	130451199	exon	ENSMUSG00000060371	Caln1	calneuron 1 [Source:MGI Symbol;Acc:MGI:2155987]	0.720445	6.85087e-11	1.06802e-09	up		chr18	82229600	82233999	Intergenic	ENSMUSG00000117913	Gm50294	predicted gene, 50294 [Source:MGI Symbol;Acc:MGI:6303138]	0.680177	7.20933e-08	1.28187e-06	up
chr5	130936600	130943999	intron	ENSMUSG00000107295	Gm42896	predicted gene 42896 [Source:MGI Symbol;Acc:MGI:5663033]	0.638054	2.6997e-12	5.465e-11	up		chr10	31135200	31140199	Intergenic	ENSMUSG00000095305	Gm23790	predicted gene, 23790 [Source:MGI Symbol;Acc:MGI:5453567]	0.679472	6.67123e-10	2.11169e-08	up
chr5	130949200	130955199	intron	ENSMUSG00000107295	Gm42896	predicted gene 42896 [Source:MGI Symbol;Acc:MGI:5663033]	0.555283	1.23636e-06	8.21316e-06	up		chr3	148781000	148786999	Intergenic	ENSMUSG00000028184	Adgrl2	adhesion G protein-coupled receptor L2 [Source:MGI Symbol;Acc:MGI:2139714]	0.679373	6.37368e-09	1.522e-07	up
chr5	130982200	130985999	intron	ENSMUSG00000107295	Gm42896	predicted gene 42896 [Source:MGI Symbol;Acc:MGI:5663033]	1.04919	4.08416e-15	1.39606e-13	up		chr1	171434000	171443199	intron	ENSMUSG00000038235	F11r	F11 receptor [Source:MGI Symbol;Acc:MGI:1321398]	0.679126	8.16808e-18	1.91924e-15	up
chr5	131004800	131029799	intron	ENSMUSG00000106729	Gm43165	predicted gene 43165 [Source:MGI Symbol;Acc:MGI:5663302]	0.310879	3.72074e-09	4.06128e-08	up		chr3	122478600	122497999	intron	ENSMUSG00000028121	Bcar3	breast cancer anti-estrogen resistance 3 [Source:MGI Symbol;Acc:MGI:1352501]	0.679099	1.34967e-27	3.09201e-24	up
chr5	131062600	131066999	intron	ENSMUSG00000106729	Gm43165	predicted gene 43165 [Source:MGI Symbol;Acc:MGI:5663302]	0.837848	8.42372e-12	1.55244e-10	up		chr6	22193800	22197599	intron	ENSMUSG00000106736	Gm42573	predicted gene 42573 [Source:MGI Symbol;Acc:MGI:5662710]	0.679057	5.97316e-07	8.23106e-06	up
chr5	131079400	131092599	exon	ENSMUSG00000106729	Gm43165	predicted gene 43165 [Source:MGI Symbol;Acc:MGI:5663302]	0.556522	5.74845e-12	1.09433e-10	up		chr2	64522200	64530199	Intergenic	ENSMUSG00000081065	Gm13576	predicted gene 13576 [Source:MGI Symbol;Acc:MGI:3649302]	0.679057	6.34192e-12	3.34961e-10	up
chr5	131154800	131160599	intron	ENSMUSG00000106710	Gm43166	predicted gene 43166 [Source:MGI Symbol;Acc:MGI:5663303]	0.695646	5.48136e-09	5.7946e-08	up		chr5	128416600	128420799	intron	ENSMUSG00000034310	Tmem132d	transmembrane protein 132D [Source:MGI Symbol;Acc:MGI:3044963]	0.678331	5.22579e-08	9.69389e-07	up
chr5	131217000	131227599	intron	ENSMUSG00000034040	Galnt17	polypeptide N-acetylgalactosaminyltransferase 17 [Source:MGI Symbol;Acc:MGI:2137594]	0.50386	4.88455e-09	5.20809e-08	up		chr3	145801200	145809999	Distant-promoter	ENSMUSG00000028194	Ddah1	dimethylarginine dimethylaminohydrolase 1 [Source:MGI Symbol;Acc:MGI:1916469]	0.678331	5.10468e-11	2.15567e-09	up
chr5	131262200	131265799	intron	ENSMUSG00000034040	Galnt17	polypeptide N-acetylgalactosaminyltransferase 17 [Source:MGI Symbol;Acc:MGI:2137594]	0.650056	1.37487e-06	9.05245e-06	up		chr6	95059600	95064599	Intergenic	ENSMUSG00000093999	Gm26501	predicted gene, 26501 [Source:MGI Symbol;Acc:MGI:5456278]	0.677823	4.62403e-09	1.14872e-07	up
chr5	131427200	131430999	Distant-promoter	ENSMUSG00000105387	Gm29681	predicted gene, 29681 [Source:MGI Symbol;Acc:MGI:5588840]	0.665042	1.84034e-07	1.44896e-06	up		chr11	11011000	11014999	Intergenic	ENSMUSG00000050830	Vwc2	von Willebrand factor C domain containing 2 [Source:MGI Symbol;Acc:MGI:2442987]	0.677823	4.62403e-09	1.14872e-07	up
chr5	131479800	131484399	Distant-promoter	ENSMUSG00000029673	Auts2	autism susceptibility candidate 2 [Source:MGI Symbol;Acc:MGI:1919847]	0.671205	2.61224e-07	1.99471e-06	up		chr12	56789400	56792799	Distant-promoter	ENSMUSG00000035472	Slc25a21	solute carrier family 25 (mitochondrial oxodicarboxylate carrier), member 21 [Source:MGI Symbol;Acc:MGI:2445059]	0.677448	4.44889e-08	8.42978e-07	up
chr1	91513000	91517799	Distant-promoter	ENSMUSG00000034292	Traf3ip1	TRAF3 interacting protein 1 [Source:MGI Symbol;Acc:MGI:1921269]	0.570939	3.05027e-07	2.29693e-06	up		chr2	122223600	122227999	Intergenic	ENSMUSG00000070692	Rps12-ps10	ribosomal protein S12, pseudogene 10 [Source:MGI Symbol;Acc:MGI:3649508]	0.677448	4.44889e-08	8.42978e-07	up
chr5	131698200	131708799	Distant-promoter	ENSMUSG00000106557	Gm42442	predicted gene 42442 [Source:MGI Symbol;Acc:MGI:5662579]	0.496161	3.90012e-09	4.24909e-08	up		chr2	50021800	50026999	Intergenic	ENSMUSG00000050447	Lypd6	LY6/PLAUR domain containing 6 [Source:MGI Symbol;Acc:MGI:2443848]	0.677159	3.70799e-11	1.63558e-09	up
chr5	131772400	131775799	intron	ENSMUSG00000106557	Gm42442	predicted gene 42442 [Source:MGI Symbol;Acc:MGI:5662579]	0.841197	1.27786e-10	1.87486e-09	up		chr15	54045000	54049999	Distant-promoter	ENSMUSG00000097938	Gm26933	predicted gene, 26933 [Source:MGI Symbol;Acc:MGI:5504048]	0.677076	3.93834e-09	9.92846e-08	up
chr5	132029800	132037599	Distant-promoter	ENSMUSG00000029673	Auts2	autism susceptibility candidate 2 [Source:MGI Symbol;Acc:MGI:1919847]	0.521568	1.17688e-07	9.5967e-07	up		chr13	6031000	6034199	Distant-promoter	ENSMUSG00000113054	Gm47514	predicted gene, 47514 [Source:MGI Symbol;Acc:MGI:6096507]	0.676929	4.324e-07	6.16477e-06	up
chr5	132110200	132116399	intron	ENSMUSG00000029673	Auts2	autism susceptibility candidate 2 [Source:MGI Symbol;Acc:MGI:1919847]	0.639679	5.11748e-08	4.47773e-07	up		chr4	111410400	111419599	promoter-TSS	ENSMUSG00000028545	Bend5	BEN domain containing 5 [Source:MGI Symbol;Acc:MGI:1914871]	0.676589	2.49391e-17	5.31479e-15	up
chr5	133934200	133940999	Distant-promoter	ENSMUSG00000104893	Gm2404	predicted gene 2404 [Source:MGI Symbol;Acc:MGI:3780572]	0.544434	8.66187e-08	7.25733e-07	up		chr17	83146800	83152799	Intergenic	ENSMUSG00000117509	Gm46606	predicted gene, 46606 [Source:MGI Symbol;Acc:MGI:5826243]	0.676348	3.35422e-09	8.64619e-08	up
chr5	134013400	134015999	Intergenic	ENSMUSG00000106800	1700030N18Rik	RIKEN cDNA 1700030N18 gene [Source:MGI Symbol;Acc:MGI:1917266]	1.03354	3.88056e-12	7.57821e-11	up		chr1	46392400	46398999	Distant-promoter	ENSMUSG00000101262	Gm8326	predicted gene 8326 [Source:MGI Symbol;Acc:MGI:3644839]	0.676168	2.99569e-10	1.03299e-08	up
chr5	134125000	134129999	Distant-promoter	ENSMUSG00000015944	Castor2	cytosolic arginine sensor for mTORC1 subunit 2 [Source:MGI Symbol;Acc:MGI:1933384]	0.663112	9.29378e-08	7.7442e-07	up		chr2	94676200	94685599	Intergenic	ENSMUSG00000087069	Gm13793	predicted gene 13793 [Source:MGI Symbol;Acc:MGI:3652243]	0.675919	2.43409e-12	1.46746e-10	up
chr5	134266200	134286399	Distant-promoter	ENSMUSG00000060261	Gtf2i	general transcription factor II I [Source:MGI Symbol;Acc:MGI:1202722]	0.26264	8.54763e-07	5.87293e-06	up		chr2	103179600	103184799	promoter-TSS	ENSMUSG00000087032	Gm13874	predicted gene 13874 [Source:MGI Symbol;Acc:MGI:3650729]	0.675636	2.85664e-09	7.50073e-08	up
chr1	91599400	91605399	Distant-promoter	ENSMUSG00000101705	Gm28380	predicted gene 28380 [Source:MGI Symbol;Acc:MGI:5579086]	0.534514	3.08217e-08	2.81833e-07	up		chr11	5184400	5190799	Intergenic	ENSMUSG00000034164	Emid1	EMI domain containing 1 [Source:MGI Symbol;Acc:MGI:2155091]	0.675548	2.55222e-10	8.92668e-09	up
chr1	91963800	91981799	exon	ENSMUSG00000026313	Hdac4	histone deacetylase 4 [Source:MGI Symbol;Acc:MGI:3036234]	0.292868	4.45954e-08	3.94661e-07	up		chr4	12485800	12494399	Intergenic	ENSMUSG00000104211	Gm37985	predicted gene, 37985 [Source:MGI Symbol;Acc:MGI:5611213]	0.675344	1.71658e-14	1.73337e-12	up
chr5	135819400	135825799	intron	ENSMUSG00000039860	Srrm3	serine/arginine repetitive matrix 3 [Source:MGI Symbol;Acc:MGI:1920309]	0.716012	2.1492e-11	3.67458e-10	up		chr5	28639400	28642199	intron	ENSMUSG00000104587	Gm43161	predicted gene 43161 [Source:MGI Symbol;Acc:MGI:5663298]	0.674941	3.12958e-07	4.63775e-06	up
chr5	137423600	137426799	Distant-promoter	ENSMUSG00000106476	Rpl36-ps9	ribosomal protein L36, pseudogene 9 [Source:MGI Symbol;Acc:MGI:3643602]	0.798108	1.50093e-08	1.46709e-07	up		chr5	99835400	99843599	TTS	ENSMUSG00000104731	Gm43249	predicted gene 43249 [Source:MGI Symbol;Acc:MGI:5663386]	0.674941	1.46376e-14	1.51565e-12	up
chr5	137488600	137496199	Distant-promoter	ENSMUSG00000029711	Epo	erythropoietin [Source:MGI Symbol;Acc:MGI:95407]	0.434935	6.43247e-07	4.53871e-06	up		chr1	117749400	117752799	intron	ENSMUSG00000099571	Gm18182	predicted gene, 18182 [Source:MGI Symbol;Acc:MGI:5010367]	0.674941	3.12958e-07	4.63775e-06	up
chr5	137552800	137555599	exon	ENSMUSG00000029712	Actl6b	actin-like 6B [Source:MGI Symbol;Acc:MGI:1933548]	0.779469	3.987e-10	5.3192e-09	up		chr1	138652600	138655999	intron	ENSMUSG00000100459	Gm5833	predicted gene 5833 [Source:MGI Symbol;Acc:MGI:3779530]	0.674941	3.12958e-07	4.63775e-06	up
chr5	137655400	137662599	intron	ENSMUSG00000029722	Agfg2	ArfGAP with FG repeats 2 [Source:MGI Symbol;Acc:MGI:2443267]	0.744253	1.50565e-14	4.61096e-13	up		chr1	187789400	187795199	intron	ENSMUSG00000118492	AC121143.1	NADH dehydrogenase 2, mitochondrial (mt-Nd2) pseudogene	0.674941	2.43281e-09	6.49961e-08	up
chr5	137677600	137685799	intron	ENSMUSG00000029722	Agfg2	ArfGAP with FG repeats 2 [Source:MGI Symbol;Acc:MGI:2443267]	0.591946	5.53064e-13	1.26904e-11	up		chr13	109606800	109613199	intron	ENSMUSG00000021699	Pde4d	phosphodiesterase 4D, cAMP specific [Source:MGI Symbol;Acc:MGI:99555]	0.674941	2.17434e-10	7.74167e-09	up
chr5	137737800	137743199	promoter-TSS	ENSMUSG00000045348	Nyap1	neuronal tyrosine-phosphorylated phosphoinositide 3-kinase adaptor 1 [Source:MGI Symbol;Acc:MGI:2443880]	0.508265	2.86509e-10	3.91627e-09	up		chr14	70190800	70193999	intron	ENSMUSG00000022091	Sorbs3	sorbin and SH3 domain containing 3 [Source:MGI Symbol;Acc:MGI:700013]	0.674941	3.12958e-07	4.63775e-06	up
chr5	138752200	138761199	exon	ENSMUSG00000025854	Fam20c	family with sequence similarity 20, member C [Source:MGI Symbol;Acc:MGI:2136853]	0.349508	1.48987e-06	9.74686e-06	up		chr3	35400800	35408799	Distant-promoter	ENSMUSG00000106512	Gm43078	predicted gene 43078 [Source:MGI Symbol;Acc:MGI:5663215]	0.674941	2.17434e-10	7.74167e-09	up
chr1	92156600	92185199	intron	ENSMUSG00000026313	Hdac4	histone deacetylase 4 [Source:MGI Symbol;Acc:MGI:3036234]	0.197909	8.94942e-08	7.47468e-07	up		chr7	135313000	135320999	Intergenic	ENSMUSG00000109891	Gm45339	predicted gene 45339 [Source:MGI Symbol;Acc:MGI:5791175]	0.674346	1.85237e-10	6.7293e-09	up
chr5	139490800	139496599	Distant-promoter	ENSMUSG00000053581	Zfand2a	zinc finger, AN1-type domain 2A [Source:MGI Symbol;Acc:MGI:2140729]	0.457657	1.30317e-06	8.61516e-06	up		chr3	157886600	157890999	promoter-TSS	ENSMUSG00000104862	Gm6520	predicted gene 6520 [Source:MGI Symbol;Acc:MGI:3645184]	0.67415	2.33611e-08	4.73617e-07	up
chr5	139755400	139764999	intron	ENSMUSG00000029547	Ints1	integrator complex subunit 1 [Source:MGI Symbol;Acc:MGI:1915760]	0.40312	1.3518e-06	8.90875e-06	up		chr8	90547600	90556399	Intergenic	ENSMUSG00000109672	Gm45639	predicted gene 45639 [Source:MGI Symbol;Acc:MGI:5791475]	0.673994	1.28495e-12	8.21989e-11	up
chr1	92221800	92228399	Intergenic	ENSMUSG00000026313	Hdac4	histone deacetylase 4 [Source:MGI Symbol;Acc:MGI:3036234]	0.511205	1.29415e-08	1.28059e-07	up		chr6	82845200	82849999	Intergenic	ENSMUSG00000108015	Gm32591	predicted gene, 32591 [Source:MGI Symbol;Acc:MGI:5591750]	0.673598	1.76433e-09	4.92172e-08	up
chr5	140248200	140287199	Distant-promoter	ENSMUSG00000029554	Mad1l1	MAD1 mitotic arrest deficient 1-like 1 [Source:MGI Symbol;Acc:MGI:1341857]	0.246413	9.6276e-11	1.45314e-09	up		chr11	44743200	44753199	intron	ENSMUSG00000085784	Gm12158	predicted gene 12158 [Source:MGI Symbol;Acc:MGI:3649487]	0.67338	7.7377e-15	8.72693e-13	up
chr1	92370800	92373399	Intergenic	ENSMUSG00000101265	Gm29099	predicted gene 29099 [Source:MGI Symbol;Acc:MGI:5579805]	0.896765	9.21193e-13	2.04217e-11	up		chr15	22315400	22319399	Intergenic	ENSMUSG00000098700	Gm27525	predicted gene, 27525 [Source:MGI Symbol;Acc:MGI:5530907]	0.673078	2.26475e-07	3.49976e-06	up
chr5	142336600	142343399	Intergenic	ENSMUSG00000097947	Gm26970	predicted gene, 26970 [Source:MGI Symbol;Acc:MGI:5504085]	0.64992	3.97628e-13	9.41669e-12	up		chr18	57572600	57577399	intron	ENSMUSG00000058925	Ccdc192	coiled-coil domain containing 192 [Source:MGI Symbol;Acc:MGI:1922694]	0.673078	2.26475e-07	3.49976e-06	up
chr5	142580200	142611399	Distant-promoter	ENSMUSG00000039533	Mmd2	monocyte to macrophage differentiation-associated 2 [Source:MGI Symbol;Acc:MGI:1922354]	0.361228	4.46124e-18	2.49873e-16	up		chr4	61820200	61823599	Intergenic	ENSMUSG00000058523	Mup5	major urinary protein 5 [Source:MGI Symbol;Acc:MGI:104974]	0.673078	2.26475e-07	3.49976e-06	up
chr5	142684400	142698799	promoter-TSS	ENSMUSG00000050822	Slc29a4	solute carrier family 29 (nucleoside transporters), member 4 [Source:MGI Symbol;Acc:MGI:2385330]	0.384335	6.73695e-12	1.26387e-10	up		chr11	98408400	98417599	intron	ENSMUSG00000062312	Erbb2	erb-b2 receptor tyrosine kinase 2 [Source:MGI Symbol;Acc:MGI:95410]	0.672802	5.14704e-16	7.7006e-14	up
chr5	142707800	142828199	Distant-promoter	ENSMUSG00000039477	Tnrc18	trinucleotide repeat containing 18 [Source:MGI Symbol;Acc:MGI:3648294]	0.198422	5.04016e-28	1.22035e-25	up		chr5	73447800	73452999	intron	ENSMUSG00000106675	Gm43798	predicted gene 43798 [Source:MGI Symbol;Acc:MGI:5663935]	0.672631	1.69252e-08	3.58298e-07	up
chr5	142865800	142915799	intron	ENSMUSG00000066640	Fbxl18	F-box and leucine-rich repeat protein 18 [Source:MGI Symbol;Acc:MGI:2444450]	0.199461	1.44673e-12	3.0823e-11	up		chr7	48931200	48938399	intron	ENSMUSG00000109507	Gm18559	predicted gene, 18559 [Source:MGI Symbol;Acc:MGI:5010744]	0.672631	7.95638e-13	5.35121e-11	up
chr5	143009400	143012199	intron	ENSMUSG00000045078	Rnf216	ring finger protein 216 [Source:MGI Symbol;Acc:MGI:1344349]	0.651616	8.25923e-07	5.69118e-06	up		chr11	119153000	119158199	Distant-promoter	ENSMUSG00000098704	Mir6934	microRNA 6934 [Source:MGI Symbol;Acc:MGI:5530905]	0.672631	1.69252e-08	3.58298e-07	up
chr5	143251400	143260999	promoter-TSS	ENSMUSG00000046658	Zfp316	zinc finger protein 316 [Source:MGI Symbol;Acc:MGI:1860402]	0.474798	6.50296e-09	6.78585e-08	up		chr3	128825200	128832199	Distant-promoter	ENSMUSG00000106029	Gm4410	predicted gene 4410 [Source:MGI Symbol;Acc:MGI:3782595]	0.672081	9.75511e-11	3.78786e-09	up
chr5	143299800	143310599	Distant-promoter	ENSMUSG00000105609	Gm42501	predicted gene 42501 [Source:MGI Symbol;Acc:MGI:5662638]	0.401162	1.60312e-07	1.27275e-06	up		chr10	117167200	117171799	Distant-promoter	ENSMUSG00000112753	4930423D24Rik	RIKEN cDNA 4930423D24 gene [Source:MGI Symbol;Acc:MGI:1921142]	0.671329	1.6387e-07	2.615e-06	up
chr1	92690000	92693599	Intergenic	ENSMUSG00000100546	Gm29483	predicted gene 29483 [Source:MGI Symbol;Acc:MGI:5580189]	0.720445	6.6598e-08	5.69852e-07	up		chr13	73107800	73110799	Intergenic	ENSMUSG00000113952	Rpl31-ps2	ribosomal protein L31, pseudogene 2 [Source:MGI Symbol;Acc:MGI:3779573]	0.671329	1.6387e-07	2.615e-06	up
chr5	144129800	144133399	Distant-promoter	ENSMUSG00000098039	Gm26925	predicted gene, 26925 [Source:MGI Symbol;Acc:MGI:5504040]	0.876669	4.72957e-12	9.12126e-11	up		chr4	59419800	59423999	intron	ENSMUSG00000038578	Susd1	sushi domain containing 1 [Source:MGI Symbol;Acc:MGI:3651543]	0.671329	1.6387e-07	2.615e-06	up
chr5	144641200	144643199	Intergenic	ENSMUSG00000082524	Gm6272	predicted pseudogene 6272 [Source:MGI Symbol;Acc:MGI:3643871]	0.952618	1.80366e-09	2.09752e-08	up		chr2	122555600	122561199	Intergenic	ENSMUSG00000027199	Gatm	glycine amidinotransferase (L-arginine:glycine amidinotransferase) [Source:MGI Symbol;Acc:MGI:1914342]	0.671088	9.27686e-10	2.81726e-08	up
chr5	144761000	144763599	promoter-TSS	ENSMUSG00000043388	Tmem130	transmembrane protein 130 [Source:MGI Symbol;Acc:MGI:3607706]	1.102	1.32723e-14	4.09969e-13	up		chr2	93453800	93459199	exon	ENSMUSG00000075025	Gm10804	predicted gene 10804 [Source:MGI Symbol;Acc:MGI:3641755]	0.670495	4.63238e-12	2.53812e-10	up
chr5	144847800	144861799	promoter-TSS	ENSMUSG00000045482	Trrap	transformation/transcription domain-associated protein [Source:MGI Symbol;Acc:MGI:2153272]	0.404809	2.23714e-09	2.55277e-08	up		chr2	116667600	116673199	Intergenic	ENSMUSG00000081787	Gm13991	predicted gene 13991 [Source:MGI Symbol;Acc:MGI:3651689]	0.670495	1.39387e-07	2.27887e-06	up
chr5	145087600	145093599	Distant-promoter	ENSMUSG00000029621	Arpc1a	actin related protein 2/3 complex, subunit 1A [Source:MGI Symbol;Acc:MGI:1928896]	0.513507	4.4684e-07	3.2554e-06	up		chr3	27168800	27172399	Distant-promoter	ENSMUSG00000027698	Nceh1	neutral cholesterol ester hydrolase 1 [Source:MGI Symbol;Acc:MGI:2443191]	0.670495	1.39387e-07	2.27887e-06	up
chr5	146280600	146284399	Distant-promoter	ENSMUSG00000029635	Cdk8	cyclin-dependent kinase 8 [Source:MGI Symbol;Acc:MGI:1196224]	0.636434	1.40497e-07	1.12923e-06	up		chr3	123107000	123111799	exon	ENSMUSG00000050315	Synpo2	synaptopodin 2 [Source:MGI Symbol;Acc:MGI:2153070]	0.670495	1.39387e-07	2.27887e-06	up
chr5	146399200	146405199	intron	ENSMUSG00000029636	Wasf3	WAS protein family, member 3 [Source:MGI Symbol;Acc:MGI:2658986]	0.614338	1.07859e-08	1.07936e-07	up		chr10	66289600	66295199	Intergenic	ENSMUSG00000100000	1700023F02Rik	RIKEN cDNA 1700023F02 gene [Source:MGI Symbol;Acc:MGI:1916683]	0.669818	8.88164e-09	2.03919e-07	up
chr5	146406600	146434199	intron	ENSMUSG00000029636	Wasf3	WAS protein family, member 3 [Source:MGI Symbol;Acc:MGI:2658986]	0.29034	4.64571e-12	8.96885e-11	up		chr14	71280600	71285199	Intergenic	ENSMUSG00000115139	Gm4251	predicted gene 4251 [Source:MGI Symbol;Acc:MGI:3782428]	0.669818	8.88164e-09	2.03919e-07	up
chr5	146465200	146471999	TTS	ENSMUSG00000029636	Wasf3	WAS protein family, member 3 [Source:MGI Symbol;Acc:MGI:2658986]	0.46579	5.52553e-08	4.80267e-07	up		chr5	35712400	35718199	intron	ENSMUSG00000036553	Sh3tc1	SH3 domain and tetratricopeptide repeats 1 [Source:MGI Symbol;Acc:MGI:2678949]	0.669158	7.55896e-09	1.76762e-07	up
chr5	146583000	146586999	promoter-TSS	ENSMUSG00000041468	Gpr12	G-protein coupled receptor 12 [Source:MGI Symbol;Acc:MGI:101909]	0.603723	4.03544e-09	4.38163e-08	up		chr18	15357800	15361599	exon	ENSMUSG00000117645	A830021F12Rik	RIKEN cDNA A830021F12 gene [Source:MGI Symbol;Acc:MGI:3045372]	0.669158	7.55896e-09	1.76762e-07	up
chr5	146719800	146739999	Intergenic	ENSMUSG00000106020	4930573C15Rik	RIKEN cDNA 4930573C15 gene [Source:MGI Symbol;Acc:MGI:1923199]	0.267289	9.38738e-07	6.38666e-06	up		chr13	94058200	94062999	intron	ENSMUSG00000045312	Lhfpl2	lipoma HMGIC fusion partner-like 2 [Source:MGI Symbol;Acc:MGI:2145236]	0.668899	1.00841e-07	1.71603e-06	up
chr5	146857600	146862399	Intergenic	ENSMUSG00000029641	Rasl11a	RAS-like, family 11, member A [Source:MGI Symbol;Acc:MGI:1916145]	0.579809	8.49572e-07	5.84072e-06	up		chr1	71700600	71705399	Intergenic	ENSMUSG00000101834	Gm5829	predicted gene 5829 [Source:MGI Symbol;Acc:MGI:3644438]	0.668136	8.57699e-08	1.48157e-06	up
chr1	92827200	92858399	Distant-promoter	ENSMUSG00000100781	Gm29481	predicted gene 29481 [Source:MGI Symbol;Acc:MGI:5580187]	0.382944	3.53419e-22	3.78565e-20	up		chr3	17307000	17311399	Intergenic	ENSMUSG00000104411	Gm30340	predicted gene, 30340 [Source:MGI Symbol;Acc:MGI:5589499]	0.667394	7.29499e-08	1.29178e-06	up
chr5	148900800	148913599	Distant-promoter	ENSMUSG00000106810	Gm43600	predicted gene 43600 [Source:MGI Symbol;Acc:MGI:5663737]	0.471238	9.76105e-13	2.15364e-11	up		chr10	44887400	44892999	Intergenic	ENSMUSG00000111868	Gm47398	predicted gene, 47398 [Source:MGI Symbol;Acc:MGI:6096325]	0.667272	4.6594e-09	1.15555e-07	up
chr5	149142400	149145399	promoter-TSS	ENSMUSG00000107388	Gm42788	predicted gene 42788 [Source:MGI Symbol;Acc:MGI:5662925]	0.720803	4.27449e-07	3.12983e-06	up		chr6	66195000	66205199	Intergenic	ENSMUSG00000107695	Gm44289	predicted gene, 44289 [Source:MGI Symbol;Acc:MGI:5690681]	0.667226	2.92124e-17	6.11876e-15	up
chr5	149200800	149208399	intron	ENSMUSG00000041264	Uspl1	ubiquitin specific peptidase like 1 [Source:MGI Symbol;Acc:MGI:2442342]	0.474571	6.62906e-08	5.67431e-07	up		chr5	77850000	77857599	Intergenic	ENSMUSG00000106960	Gm42673	predicted gene 42673 [Source:MGI Symbol;Acc:MGI:5662810]	0.667121	1.96102e-11	9.16853e-10	up
chr5	149366400	149370199	promoter-TSS	ENSMUSG00000107314	Gm20488	predicted gene 20488 [Source:MGI Symbol;Acc:MGI:5141953]	0.674634	1.25093e-08	1.24034e-07	up		chr15	40003000	40007599	Intergenic	ENSMUSG00000115739	Gm49254	predicted gene, 49254 [Source:MGI Symbol;Acc:MGI:6118725]	0.666673	6.20452e-08	1.1256e-06	up
chr5	149486400	149493999	intron	ENSMUSG00000106879	Gm2566	predicted gene 2566 [Source:MGI Symbol;Acc:MGI:3780733]	0.458869	2.32256e-08	2.18278e-07	up		chr3	90456400	90470999	intron	ENSMUSG00000027931	Npr1	natriuretic peptide receptor 1 [Source:MGI Symbol;Acc:MGI:97371]	0.666673	4.30164e-22	2.54317e-19	up
chr5	149534200	149539199	promoter-TSS	ENSMUSG00000029658	Wdr95	WD40 repeat domain 95 [Source:MGI Symbol;Acc:MGI:1923042]	0.490888	4.19932e-07	3.08012e-06	up		chr4	40049400	40054199	Distant-promoter	ENSMUSG00000083202	Gm12388	predicted gene 12388 [Source:MGI Symbol;Acc:MGI:3651412]	0.666673	6.20452e-08	1.1256e-06	up
chr5	149632800	149638399	intron	ENSMUSG00000029657	Hsph1	heat shock 105kDa/110kDa protein 1 [Source:MGI Symbol;Acc:MGI:105053]	0.420297	4.31298e-07	3.15652e-06	up		chr12	56115200	56120799	Intergenic	ENSMUSG00000093300	Gm23799	predicted gene, 23799 [Source:MGI Symbol;Acc:MGI:5453576]	0.666171	2.18186e-10	7.74963e-09	up
chr5	150139000	150147599	intron	ENSMUSG00000056602	Fry	FRY microtubule binding protein [Source:MGI Symbol;Acc:MGI:2443895]	0.42437	5.8174e-07	4.14276e-06	up		chr2	50613200	50618599	Intergenic	ENSMUSG00000082846	Gm13484	predicted gene 13484 [Source:MGI Symbol;Acc:MGI:3651422]	0.666088	3.37454e-09	8.69246e-08	up
chr5	150148600	150173799	intron	ENSMUSG00000056602	Fry	FRY microtubule binding protein [Source:MGI Symbol;Acc:MGI:2443895]	0.22449	4.00625e-07	2.94874e-06	up		chr1	166127800	166139199	intron	ENSMUSG00000000544	Gpa33	glycoprotein A33 (transmembrane) [Source:MGI Symbol;Acc:MGI:1891703]	0.665866	1.31587e-17	2.94105e-15	up
chr1	93092400	93103799	intron	ENSMUSG00000014602	Kif1a	kinesin family member 1A [Source:MGI Symbol;Acc:MGI:108391]	0.319457	1.13842e-08	1.13568e-07	up		chr13	32639400	32646599	intron	ENSMUSG00000118652	AL645799.1	novel transcript	0.665516	2.87177e-09	7.52698e-08	up
chr5	150813000	150817599	Distant-promoter	ENSMUSG00000106692	Gm36447	predicted gene, 36447 [Source:MGI Symbol;Acc:MGI:5595606]	0.67251	6.35006e-09	6.63822e-08	up		chr15	86752800	86759399	intron	ENSMUSG00000116171	4930543I03Rik	RIKEN cDNA 4930543I03 gene [Source:MGI Symbol;Acc:MGI:1922410]	0.665516	2.87177e-09	7.52698e-08	up
chr5	150818800	150823999	Distant-promoter	ENSMUSG00000106692	Gm36447	predicted gene, 36447 [Source:MGI Symbol;Acc:MGI:5595606]	0.788389	7.4368e-10	9.37042e-09	up		chr6	85112800	85116999	exon	ENSMUSG00000107769	Gm43959	predicted gene, 43959 [Source:MGI Symbol;Acc:MGI:5690351]	0.665291	4.48809e-08	8.49089e-07	up
chr5	150901000	150909199	Intergenic	ENSMUSG00000107047	Gm43298	predicted gene 43298 [Source:MGI Symbol;Acc:MGI:5663435]	0.453047	1.39609e-07	1.12286e-06	up		chr4	135880600	135885999	Intergenic	ENSMUSG00000083430	Gm13006	predicted gene 13006 [Source:MGI Symbol;Acc:MGI:3651355]	0.665291	4.48809e-08	8.49089e-07	up
chr5	150951000	150965399	intron	ENSMUSG00000058488	Kl	klotho [Source:MGI Symbol;Acc:MGI:1101771]	0.478419	5.34772e-16	2.10326e-14	up		chr14	18928800	18935599	Intergenic	ENSMUSG00000058317	Ube2e2	ubiquitin-conjugating enzyme E2E 2 [Source:MGI Symbol;Acc:MGI:2384997]	0.664957	2.44389e-09	6.52446e-08	up
chr5	150969800	150981599	intron	ENSMUSG00000058488	Kl	klotho [Source:MGI Symbol;Acc:MGI:1101771]	0.368636	2.23979e-08	2.11332e-07	up		chr4	64524200	64529199	Intergenic	ENSMUSG00000077214	Gm23950	predicted gene, 23950 [Source:MGI Symbol;Acc:MGI:5453727]	0.664627	3.81709e-08	7.34465e-07	up
chr5	150982600	150986599	exon	ENSMUSG00000106963	Gm8675	predicted gene 8675 [Source:MGI Symbol;Acc:MGI:3646578]	0.762287	3.69921e-10	4.95873e-09	up		chr10	60325800	60328999	Distant-promoter	ENSMUSG00000012819	Cdh23	cadherin 23 (otocadherin) [Source:MGI Symbol;Acc:MGI:1890219]	0.664141	6.0504e-07	8.2985e-06	up
chr5	151037800	151052199	intron	ENSMUSG00000106963	Gm8675	predicted gene 8675 [Source:MGI Symbol;Acc:MGI:3646578]	0.260462	8.13322e-07	5.611e-06	up		chr14	70156000	70166199	Distant-promoter	ENSMUSG00000044551	9930012K11Rik	RIKEN cDNA 9930012K11 gene [Source:MGI Symbol;Acc:MGI:2145726]	0.664141	7.56526e-17	1.40053e-14	up
chr5	151121800	151156999	Distant-promoter	ENSMUSG00000016128	Stard13	StAR-related lipid transfer (START) domain containing 13 [Source:MGI Symbol;Acc:MGI:2385331]	0.221691	6.58263e-10	8.38392e-09	up		chr2	60878400	60881799	intron	ENSMUSG00000026970	Rbms1	RNA binding motif, single stranded interacting protein 1 [Source:MGI Symbol;Acc:MGI:1861774]	0.664141	6.0504e-07	8.2985e-06	up
chr5	151225600	151237799	intron	ENSMUSG00000016128	Stard13	StAR-related lipid transfer (START) domain containing 13 [Source:MGI Symbol;Acc:MGI:2385331]	0.313274	4.84697e-07	3.50757e-06	up		chr14	121443800	121449399	Intergenic	ENSMUSG00000115123	Gm33299	predicted gene, 33299 [Source:MGI Symbol;Acc:MGI:5592458]	0.663982	3.24639e-08	6.32791e-07	up
chr6	3505800	3515999	Distant-promoter	ENSMUSG00000001376	Vps50	VPS50 EARP/GARPII complex subunit [Source:MGI Symbol;Acc:MGI:1920538]	0.356305	4.41967e-07	3.22343e-06	up		chr15	83206800	83210799	Intergenic	ENSMUSG00000116338	7530414M10Rik	RIKEN cDNA 7530414M10 gene [Source:MGI Symbol;Acc:MGI:2443906]	0.663982	3.24639e-08	6.32791e-07	up
chr6	4414400	4420199	Intergenic	ENSMUSG00000107450	Gm2522	predicted gene 2522 [Source:MGI Symbol;Acc:MGI:3780689]	0.558864	6.32844e-09	6.62009e-08	up		chr6	16964200	16969799	Intergenic	ENSMUSG00000081744	Gm5721	predicted gene 5721 [Source:MGI Symbol;Acc:MGI:3647813]	0.663353	1.50612e-09	4.28957e-08	up
chr6	4528200	4536399	intron	ENSMUSG00000029661	Col1a2	collagen, type I, alpha 2 [Source:MGI Symbol;Acc:MGI:88468]	0.775314	5.06671e-16	2.0029e-14	up		chr11	65469200	65478199	Intergenic	ENSMUSG00000085162	Gm12295	predicted gene 12295 [Source:MGI Symbol;Acc:MGI:3650535]	0.662968	3.93784e-12	2.21383e-10	up
chr6	4596600	4604999	promoter-TSS	ENSMUSG00000015189	Casd1	CAS1 domain containing 1 [Source:MGI Symbol;Acc:MGI:2384865]	0.30702	1.0598e-07	8.73545e-07	up		chr17	10685800	10690599	intron	ENSMUSG00000037196	Pacrg	PARK2 co-regulated [Source:MGI Symbol;Acc:MGI:1916560]	0.66259	4.36914e-07	6.21945e-06	up
chr6	5097200	5104599	Distant-promoter	ENSMUSG00000032827	Ppp1r9a	protein phosphatase 1, regulatory subunit 9A [Source:MGI Symbol;Acc:MGI:2442401]	0.535363	1.04051e-10	1.55635e-09	up		chr10	127638000	127645599	Distant-promoter	ENSMUSG00000002147	Stat6	signal transducer and activator of transcription 6 [Source:MGI Symbol;Acc:MGI:103034]	0.662013	1.36408e-13	1.10133e-11	up
chr1	16199400	16207999	Intergenic	ENSMUSG00000104165	Gm38249	predicted gene, 38249 [Source:MGI Symbol;Acc:MGI:5611477]	0.904363	5.30715e-23	6.54426e-21	up		chr10	6880200	6883999	intron	ENSMUSG00000000766	Oprm1	opioid receptor, mu 1 [Source:MGI Symbol;Acc:MGI:97441]	0.661851	3.71279e-07	5.38127e-06	up
chr6	6181600	6182799	Distant-promoter	ENSMUSG00000015112	Slc25a13	solute carrier family 25 (mitochondrial carrier, adenine nucleotide translocator), member 13 [Source:MGI Symbol;Acc:MGI:1354721]	1.46163	8.82083e-15	2.83584e-13	up		chr13	89425400	89429999	Intergenic	ENSMUSG00000021613	Hapln1	hyaluronan and proteoglycan link protein 1 [Source:MGI Symbol;Acc:MGI:1337006]	0.661851	3.71279e-07	5.38127e-06	up
chr6	6862600	6865799	exon	ENSMUSG00000029754	Dlx6	distal-less homeobox 6 [Source:MGI Symbol;Acc:MGI:101927]	0.927956	9.10941e-11	1.38369e-09	up		chr3	8966600	8971799	Distant-promoter	ENSMUSG00000027506	Tpd52	tumor protein D52 [Source:MGI Symbol;Acc:MGI:107749]	0.661851	3.71279e-07	5.38127e-06	up
chr6	6955000	6959199	exon	ENSMUSG00000042505	Sdhaf3	succinate dehydrogenase complex assembly factor 3 [Source:MGI Symbol;Acc:MGI:1913288]	0.460222	1.21037e-06	8.05322e-06	up		chr10	45459800	45463999	intron	ENSMUSG00000063804	Lin28b	lin-28 homolog B (C. elegans) [Source:MGI Symbol;Acc:MGI:3584032]	0.661562	1.69845e-08	3.58932e-07	up
chr1	93271200	93276999	promoter-TSS	ENSMUSG00000047793	Sned1	sushi, nidogen and EGF-like domains 1 [Source:MGI Symbol;Acc:MGI:3045960]	0.590944	9.6031e-08	7.9748e-07	up		chr4	14744000	14750199	intron	ENSMUSG00000023151	Lrrc69	leucine rich repeat containing 69 [Source:MGI Symbol;Acc:MGI:1920564]	0.661562	1.69845e-08	3.58932e-07	up
chr6	8625400	8631599	Intergenic	ENSMUSG00000062995	Ica1	islet cell autoantigen 1 [Source:MGI Symbol;Acc:MGI:96391]	0.641831	7.37812e-10	9.31164e-09	up		chr12	109589800	109598399	promoter-TSS	ENSMUSG00000070133	Mir434	microRNA 434 [Source:MGI Symbol;Acc:MGI:3619405]	0.661236	3.71634e-11	1.63729e-09	up
chr6	8636600	8650199	intron	ENSMUSG00000062995	Ica1	islet cell autoantigen 1 [Source:MGI Symbol;Acc:MGI:96391]	0.395371	4.69165e-09	5.01276e-08	up		chr1	13422800	13426999	Distant-promoter	ENSMUSG00000101171	Gm7593	predicted gene 7593 [Source:MGI Symbol;Acc:MGI:3647262]	0.661135	3.15504e-07	4.66135e-06	up
chr6	11593600	11597399	Intergenic	ENSMUSG00000029632	Ndufa4	Ndufa4, mitochondrial complex associated [Source:MGI Symbol;Acc:MGI:107686]	0.814098	1.23991e-09	1.48904e-08	up		chr4	13573600	13578599	Intergenic	ENSMUSG00000081063	Gm11825	predicted gene 11825 [Source:MGI Symbol;Acc:MGI:3651186]	0.660994	1.44449e-08	3.12376e-07	up
chr6	12257400	12263399	Intergenic	ENSMUSG00000032625	Thsd7a	thrombospondin, type I, domain containing 7A [Source:MGI Symbol;Acc:MGI:2685683]	0.619635	2.41139e-09	2.73083e-08	up		chr10	119056400	119064199	Distant-promoter	ENSMUSG00000112778	Gm33677	predicted gene, 33677 [Source:MGI Symbol;Acc:MGI:5592836]	0.660901	6.72118e-10	2.12292e-08	up
chr6	12747000	12752799	promoter-TSS	ENSMUSG00000032625	Thsd7a	thrombospondin, type I, domain containing 7A [Source:MGI Symbol;Acc:MGI:2685683]	0.909334	2.43443e-30	7.54478e-28	up		chr2	20505000	20510399	Distant-promoter	ENSMUSG00000036617	Etl4	enhancer trap locus 4 [Source:MGI Symbol;Acc:MGI:95454]	0.660901	6.72118e-10	2.12292e-08	up
chr6	13674800	13680399	intron	ENSMUSG00000042742	Bmt2	base methyltransferase of 25S rRNA 2 [Source:MGI Symbol;Acc:MGI:2141466]	0.530543	8.52951e-13	1.90086e-11	up		chr6	3907000	3911599	Intergenic	ENSMUSG00000108091	Gm44221	predicted gene, 44221 [Source:MGI Symbol;Acc:MGI:5690613]	0.660441	2.68108e-07	4.03594e-06	up
chr6	17812600	17817199	intron	ENSMUSG00000097700	Gm26738	predicted gene, 26738 [Source:MGI Symbol;Acc:MGI:5477232]	0.65749	1.98922e-08	1.89692e-07	up		chr7	72197400	72203399	exon	ENSMUSG00000032776	Mctp2	multiple C2 domains, transmembrane 2 [Source:MGI Symbol;Acc:MGI:2685335]	0.660441	1.2285e-08	2.71678e-07	up
chr6	17830200	17835199	intron	ENSMUSG00000097700	Gm26738	predicted gene, 26738 [Source:MGI Symbol;Acc:MGI:5477232]	0.620043	1.06911e-07	8.80513e-07	up		chr8	115112200	115117999	intron	ENSMUSG00000088428	Gm22556	predicted gene, 22556 [Source:MGI Symbol;Acc:MGI:5452333]	0.660441	1.2285e-08	2.71678e-07	up
chr6	17865600	17882399	intron	ENSMUSG00000029534	St7	suppression of tumorigenicity 7 [Source:MGI Symbol;Acc:MGI:1927450]	0.949787	1.6734e-41	1.69115e-38	up		chr11	22857800	22860799	intron	ENSMUSG00000051650	B3gnt2	UDP-GlcNAc:betaGal beta-1,3-N-acetylglucosaminyltransferase 2 [Source:MGI Symbol;Acc:MGI:1889505]	0.660441	2.68108e-07	4.03594e-06	up
chr6	17904800	17906999	TTS	ENSMUSG00000098570	Gm27444	predicted gene, 27444 [Source:MGI Symbol;Acc:MGI:5530826]	0.894903	6.28665e-09	6.58526e-08	up		chr1	188658600	188662399	intron	ENSMUSG00000077235	Gm25095	predicted gene, 25095 [Source:MGI Symbol;Acc:MGI:5454872]	0.660441	2.68108e-07	4.03594e-06	up
chr6	18368000	18374199	intron	ENSMUSG00000000416	Cttnbp2	cortactin binding protein 2 [Source:MGI Symbol;Acc:MGI:1353467]	0.60367	9.62032e-09	9.69498e-08	up		chr15	86899200	86904599	Intergenic	ENSMUSG00000115957	Gm49466	predicted gene, 49466 [Source:MGI Symbol;Acc:MGI:6155127]	0.65999	4.86713e-10	1.60292e-08	up
chr6	18379400	18383199	intron	ENSMUSG00000000416	Cttnbp2	cortactin binding protein 2 [Source:MGI Symbol;Acc:MGI:1353467]	0.739215	8.40744e-09	8.59e-08	up		chr9	97341400	97345999	Distant-promoter	ENSMUSG00000087167	Gm15891	predicted gene 15891 [Source:MGI Symbol;Acc:MGI:3801795]	0.659901	1.04481e-08	2.35604e-07	up
chr6	18393600	18405399	intron	ENSMUSG00000000416	Cttnbp2	cortactin binding protein 2 [Source:MGI Symbol;Acc:MGI:1353467]	0.759201	3.93214e-26	7.46112e-24	up		chr16	29437200	29442999	promoter-TSS	ENSMUSG00000038094	Atp13a4	ATPase type 13A4 [Source:MGI Symbol;Acc:MGI:1924456]	0.659901	1.04481e-08	2.35604e-07	up
chr6	18414800	18421199	Distant-promoter	ENSMUSG00000084947	Gm15594	predicted gene 15594 [Source:MGI Symbol;Acc:MGI:3783041]	0.534766	8.1331e-09	8.34639e-08	up		chr5	30196000	30199399	Distant-promoter	ENSMUSG00000067642	Adgrf3	adhesion G protein-coupled receptor F3 [Source:MGI Symbol;Acc:MGI:2685887]	0.659768	2.27834e-07	3.51335e-06	up
chr6	18424800	18428599	exon	ENSMUSG00000000416	Cttnbp2	cortactin binding protein 2 [Source:MGI Symbol;Acc:MGI:1353467]	0.713431	1.32374e-07	1.06836e-06	up		chr11	69215000	69218999	Distant-promoter	ENSMUSG00000020891	Alox8	arachidonate 8-lipoxygenase [Source:MGI Symbol;Acc:MGI:1098228]	0.659768	2.27834e-07	3.51335e-06	up
chr6	18442400	18449999	intron	ENSMUSG00000093271	Gm26233	predicted gene, 26233 [Source:MGI Symbol;Acc:MGI:5456010]	0.456661	1.0785e-09	1.31318e-08	up		chr13	17095400	17098999	intron	ENSMUSG00000098218	Gm27043	predicted gene, 27043 [Source:MGI Symbol;Acc:MGI:5504158]	0.659768	2.27834e-07	3.51335e-06	up
chr6	18451200	18461799	Distant-promoter	ENSMUSG00000093271	Gm26233	predicted gene, 26233 [Source:MGI Symbol;Acc:MGI:5456010]	0.648178	8.28686e-15	2.69022e-13	up		chr10	7352400	7356399	Intergenic	ENSMUSG00000112057	Gm21321	predicted gene, 21321 [Source:MGI Symbol;Acc:MGI:5434676]	0.659374	8.88584e-09	2.03824e-07	up
chr6	18465600	18500999	intron	ENSMUSG00000000416	Cttnbp2	cortactin binding protein 2 [Source:MGI Symbol;Acc:MGI:1353467]	0.418282	6.06194e-23	7.30071e-21	up		chr11	18109200	18117999	Intergenic	ENSMUSG00000085453	Gm12018	predicted gene 12018 [Source:MGI Symbol;Acc:MGI:3651187]	0.659259	3.22204e-14	2.99756e-12	up
chr6	18502000	18520399	intron	ENSMUSG00000000416	Cttnbp2	cortactin binding protein 2 [Source:MGI Symbol;Acc:MGI:1353467]	0.364263	9.61906e-15	3.06702e-13	up		chr11	12185800	12191799	Intergenic	ENSMUSG00000083527	Gm12001	predicted gene 12001 [Source:MGI Symbol;Acc:MGI:3651522]	0.659116	3.52451e-10	1.1951e-08	up
chr6	18619200	18623199	Intergenic	ENSMUSG00000095722	Gm23648	predicted gene, 23648 [Source:MGI Symbol;Acc:MGI:5453425]	0.791822	7.52211e-15	2.46086e-13	up		chr10	94437600	94448799	intron	ENSMUSG00000085409	Gm16155	predicted gene 16155 [Source:MGI Symbol;Acc:MGI:3801971]	0.658999	5.44262e-17	1.05555e-14	up
chr6	18682000	18686199	Intergenic	ENSMUSG00000095722	Gm23648	predicted gene, 23648 [Source:MGI Symbol;Acc:MGI:5453425]	0.901634	6.012e-12	1.13936e-10	up		chr18	6177000	6183399	Intergenic	ENSMUSG00000091165	Gm17036	predicted gene 17036 [Source:MGI Symbol;Acc:MGI:4937863]	0.65886	7.55721e-09	1.76946e-07	up
chr6	18687200	18689799	Intergenic	ENSMUSG00000095722	Gm23648	predicted gene, 23648 [Source:MGI Symbol;Acc:MGI:5453425]	1.04008	1.60841e-11	2.80939e-10	up		chr18	74221000	74227799	Intergenic	ENSMUSG00000024560	Cxxc1	CXXC finger 1 (PHD domain) [Source:MGI Symbol;Acc:MGI:1921572]	0.65886	7.55721e-09	1.76946e-07	up
chr6	18812400	18820199	Distant-promoter	ENSMUSG00000071568	Gm5874	predicted gene 5874 [Source:MGI Symbol;Acc:MGI:3648027]	0.569642	3.15439e-10	4.27027e-09	up		chr13	79025800	79033799	Intergenic	ENSMUSG00000114557	Gm8345	predicted gene 8345 [Source:MGI Symbol;Acc:MGI:3649106]	0.658691	2.99924e-10	1.03324e-08	up
chr6	21212400	21219599	exon	ENSMUSG00000060882	Kcnd2	potassium voltage-gated channel, Shal-related family, member 2 [Source:MGI Symbol;Acc:MGI:102663]	0.866718	1.56127e-23	2.05029e-21	up		chr9	47148400	47153199	intron	ENSMUSG00000111669	Gm31698	predicted gene, 31698 [Source:MGI Symbol;Acc:MGI:5590857]	0.658482	1.64528e-07	2.62265e-06	up
chr6	21223000	21227799	intron	ENSMUSG00000060882	Kcnd2	potassium voltage-gated channel, Shal-related family, member 2 [Source:MGI Symbol;Acc:MGI:102663]	0.729035	2.55332e-10	3.53165e-09	up		chr13	85566000	85569799	Intergenic	ENSMUSG00000114506	Gm5666	predicted gene 5666 [Source:MGI Symbol;Acc:MGI:3648664]	0.658482	1.64528e-07	2.62265e-06	up
chr6	21533000	21536399	intron	ENSMUSG00000107097	Gm42584	predicted gene 42584 [Source:MGI Symbol;Acc:MGI:5662721]	0.885504	3.59354e-12	7.07567e-11	up		chr1	135729000	135734999	intron	ENSMUSG00000026421	Csrp1	cysteine and glycine-rich protein 1 [Source:MGI Symbol;Acc:MGI:88549]	0.658358	6.42726e-09	1.5318e-07	up
chr6	21850400	21855999	promoter-TSS	ENSMUSG00000029669	Tspan12	tetraspanin 12 [Source:MGI Symbol;Acc:MGI:1889818]	0.507524	7.23783e-09	7.50217e-08	up		chr8	80183200	80189399	Distant-promoter	ENSMUSG00000110294	Gm45430	predicted gene 45430 [Source:MGI Symbol;Acc:MGI:5791266]	0.658358	6.42726e-09	1.5318e-07	up
chr6	22043200	22047999	intron	ENSMUSG00000062980	Cped1	cadherin-like and PC-esterase domain containing 1 [Source:MGI Symbol;Acc:MGI:2444814]	0.600907	2.16779e-07	1.68409e-06	up		chr12	73598000	73603999	intron	ENSMUSG00000021108	Prkch	protein kinase C, eta [Source:MGI Symbol;Acc:MGI:97600]	0.658358	6.42726e-09	1.5318e-07	up
chr6	22205000	22206799	intron	ENSMUSG00000106736	Gm42573	predicted gene 42573 [Source:MGI Symbol;Acc:MGI:5662710]	0.847921	6.17682e-08	5.32199e-07	up		chr8	37345200	37352799	intron	ENSMUSG00000110312	Gm45368	predicted gene 45368 [Source:MGI Symbol;Acc:MGI:5791204]	0.658275	2.55226e-10	8.91831e-09	up
chr6	22545600	22549599	Intergenic	ENSMUSG00000107282	Gm43630	predicted gene 43630 [Source:MGI Symbol;Acc:MGI:5663767]	0.779082	3.04469e-09	3.38738e-08	up		chr10	45179000	45187599	intron	ENSMUSG00000019848	Popdc3	popeye domain containing 3 [Source:MGI Symbol;Acc:MGI:1930153]	0.657867	8.73009e-12	4.52299e-10	up
chr6	22714800	22718999	Intergenic	ENSMUSG00000098187	Gm8927	predicted gene 8927 [Source:MGI Symbol;Acc:MGI:3643156]	0.858291	1.15269e-11	2.06419e-10	up		chr11	4457600	4463999	Distant-promoter	ENSMUSG00000020419	Hormad2	HORMA domain containing 2 [Source:MGI Symbol;Acc:MGI:1923078]	0.657867	8.73009e-12	4.52299e-10	up
chr6	22874000	22880599	intron	ENSMUSG00000068748	Ptprz1	protein tyrosine phosphatase, receptor type Z, polypeptide 1 [Source:MGI Symbol;Acc:MGI:97816]	0.67157	1.41426e-20	1.17719e-18	up		chr14	58316400	58321599	intron	ENSMUSG00000114690	Gm33321	predicted gene, 33321 [Source:MGI Symbol;Acc:MGI:5592480]	0.657867	5.46628e-09	1.32781e-07	up
chr6	22883200	22893599	intron	ENSMUSG00000068748	Ptprz1	protein tyrosine phosphatase, receptor type Z, polypeptide 1 [Source:MGI Symbol;Acc:MGI:97816]	0.394128	8.07634e-07	5.57796e-06	up		chr17	68146800	68150599	intron	ENSMUSG00000117243	Gm49944	predicted gene, 49944 [Source:MGI Symbol;Acc:MGI:6270659]	0.657867	1.39816e-07	2.28283e-06	up
chr6	22894600	22898599	intron	ENSMUSG00000068748	Ptprz1	protein tyrosine phosphatase, receptor type Z, polypeptide 1 [Source:MGI Symbol;Acc:MGI:97816]	0.794356	8.48915e-10	1.05675e-08	up		chr2	159096600	159101199	Intergenic	ENSMUSG00000104628	Gm44319	predicted gene, 44319 [Source:MGI Symbol;Acc:MGI:5690711]	0.65727	1.18816e-07	1.98009e-06	up
chr6	22948400	22951199	intron	ENSMUSG00000068748	Ptprz1	protein tyrosine phosphatase, receptor type Z, polypeptide 1 [Source:MGI Symbol;Acc:MGI:97816]	1.34653	1.1162e-18	6.92788e-17	up		chr2	170563400	170566599	Distant-promoter	ENSMUSG00000085225	Gm14637	predicted gene 14637 [Source:MGI Symbol;Acc:MGI:3705296]	0.65727	1.18816e-07	1.98009e-06	up
chr6	23726600	23733799	intron	ENSMUSG00000078179	Rnf148	ring finger protein 148 [Source:MGI Symbol;Acc:MGI:1918550]	0.558339	4.33312e-09	4.67482e-08	up		chr5	29945200	29950999	exon	ENSMUSG00000105926	Gm43386	predicted gene 43386 [Source:MGI Symbol;Acc:MGI:5663523]	0.657074	1.57278e-10	5.79691e-09	up
chr6	23836600	23841199	exon	ENSMUSG00000017978	Cadps2	Ca2+-dependent activator protein for secretion 2 [Source:MGI Symbol;Acc:MGI:2443963]	0.814013	4.73014e-16	1.87784e-14	up		chr3	148966000	148972599	Distant-promoter	ENSMUSG00000028184	Adgrl2	adhesion G protein-coupled receptor L2 [Source:MGI Symbol;Acc:MGI:2139714]	0.657074	1.57278e-10	5.79691e-09	up
chr6	24511400	24518599	promoter-TSS	ENSMUSG00000046192	Iqub	IQ motif and ubiquitin domain containing [Source:MGI Symbol;Acc:MGI:3041159]	0.409208	5.48286e-07	3.92315e-06	up		chr2	53566000	53570799	Intergenic	ENSMUSG00000080716	Gm13503	predicted gene 13503 [Source:MGI Symbol;Acc:MGI:3649895]	0.656689	1.00972e-07	1.71746e-06	up
chr6	24520400	24532399	intron	ENSMUSG00000023089	Ndufa5	NADH:ubiquinone oxidoreductase subunit A5 [Source:MGI Symbol;Acc:MGI:1915452]	0.463692	3.16999e-15	1.09648e-13	up		chr4	9783600	9790399	intron	ENSMUSG00000085558	4930412C18Rik	RIKEN cDNA 4930412C18 gene [Source:MGI Symbol;Acc:MGI:2443490]	0.656311	1.13894e-10	4.3397e-09	up
chr6	24616600	24624199	intron	ENSMUSG00000029684	Wasl	Wiskott-Aldrich syndrome-like (human) [Source:MGI Symbol;Acc:MGI:1920428]	0.582507	1.21336e-08	1.20489e-07	up		chr4	50338800	50346199	Intergenic	ENSMUSG00000095394	Gm25485	predicted gene, 25485 [Source:MGI Symbol;Acc:MGI:5455262]	0.65594	9.69215e-11	3.7674e-09	up
chr6	24630200	24636599	Distant-promoter	ENSMUSG00000029684	Wasl	Wiskott-Aldrich syndrome-like (human) [Source:MGI Symbol;Acc:MGI:1920428]	0.661278	1.86182e-13	4.71418e-12	up		chr7	79108600	79112999	intron	ENSMUSG00000030607	Acan	aggrecan [Source:MGI Symbol;Acc:MGI:99602]	0.655575	7.29228e-08	1.29192e-06	up
chr6	24639200	24668399	intron	ENSMUSG00000106946	Gm42856	predicted gene 42856 [Source:MGI Symbol;Acc:MGI:5662993]	0.18588	1.71651e-07	1.35594e-06	up		chr2	60793200	60812599	intron	ENSMUSG00000026970	Rbms1	RNA binding motif, single stranded interacting protein 1 [Source:MGI Symbol;Acc:MGI:1861774]	0.655455	2.60077e-28	7.33318e-25	up
chr6	24954200	24958599	promoter-TSS	ENSMUSG00000048022	Tmem229a	transmembrane protein 229A [Source:MGI Symbol;Acc:MGI:2442812]	0.454405	1.47013e-08	1.44002e-07	up		chr18	21429200	21435199	Intergenic	ENSMUSG00000096341	Gm22886	predicted gene, 22886 [Source:MGI Symbol;Acc:MGI:5452663]	0.655147	2.06888e-09	5.62989e-08	up
chr6	25668800	25675799	intron	ENSMUSG00000039904	Gpr37	G protein-coupled receptor 37 [Source:MGI Symbol;Acc:MGI:1313297]	0.677996	2.06857e-12	4.27395e-11	up		chr6	131841000	131845999	Intergenic	ENSMUSG00000107983	Gm43973	predicted gene, 43973 [Source:MGI Symbol;Acc:MGI:5690365]	0.655041	6.1973e-08	1.1254e-06	up
chr6	25686600	25690799	exon	ENSMUSG00000039904	Gpr37	G protein-coupled receptor 37 [Source:MGI Symbol;Acc:MGI:1313297]	0.724349	1.2958e-18	7.9471e-17	up		chr2	51528800	51532799	Distant-promoter	ENSMUSG00000084334	Gm13494	predicted gene 13494 [Source:MGI Symbol;Acc:MGI:3651037]	0.655041	6.1973e-08	1.1254e-06	up
chr6	28534000	28539999	intron	ENSMUSG00000001424	Snd1	staphylococcal nuclease and tudor domain containing 1 [Source:MGI Symbol;Acc:MGI:1929266]	0.482398	1.06197e-06	7.15027e-06	up		chr11	17467200	17471599	Intergenic	ENSMUSG00000087833	Gm23959	predicted gene, 23959 [Source:MGI Symbol;Acc:MGI:5453736]	0.654521	5.2668e-08	9.76256e-07	up
chr6	28541200	28555999	Distant-promoter	ENSMUSG00000001424	Snd1	staphylococcal nuclease and tudor domain containing 1 [Source:MGI Symbol;Acc:MGI:1929266]	0.45342	4.51475e-13	1.05627e-11	up		chr15	58218200	58221999	Distant-promoter	ENSMUSG00000022358	Fbxo32	F-box protein 32 [Source:MGI Symbol;Acc:MGI:1914981]	0.654521	5.2668e-08	9.76256e-07	up
chr6	28584200	28601599	intron	ENSMUSG00000103132	Gm37978	predicted gene, 37978 [Source:MGI Symbol;Acc:MGI:5611206]	0.346594	2.89392e-08	2.66718e-07	up		chr5	80648600	80653999	Intergenic	ENSMUSG00000065235	Gm22974	predicted gene, 22974 [Source:MGI Symbol;Acc:MGI:5452751]	0.654015	4.47608e-08	8.47473e-07	up
chr1	16245800	16269599	intron	ENSMUSG00000089982	Gm7568	predicted gene 7568 [Source:MGI Symbol;Acc:MGI:3649156]	0.486834	1.71754e-20	1.41069e-18	up		chr18	76598200	76607199	Intergenic	ENSMUSG00000117960	Gm31933	predicted gene, 31933 [Source:MGI Symbol;Acc:MGI:5591092]	0.653959	1.11044e-15	1.54179e-13	up
chr6	28743200	28749799	Distant-promoter	ENSMUSG00000001424	Snd1	staphylococcal nuclease and tudor domain containing 1 [Source:MGI Symbol;Acc:MGI:1929266]	0.560572	2.20656e-09	2.5219e-08	up		chr1	75811000	75818599	Intergenic	ENSMUSG00000082012	Gm5257	predicted gene 5257 [Source:MGI Symbol;Acc:MGI:3647791]	0.653849	3.68099e-11	1.62758e-09	up
chr6	28778000	28884999	exon	ENSMUSG00000049939	Lrrc4	leucine rich repeat containing 4 [Source:MGI Symbol;Acc:MGI:2182081]	0.187578	5.13919e-19	3.37445e-17	up		chr2	58696200	58700799	Distant-promoter	ENSMUSG00000086129	Gm13558	predicted gene 13558 [Source:MGI Symbol;Acc:MGI:3702047]	0.653522	3.80412e-08	7.32354e-07	up
chr6	28888600	28906999	intron	ENSMUSG00000001424	Snd1	staphylococcal nuclease and tudor domain containing 1 [Source:MGI Symbol;Acc:MGI:1929266]	0.362782	4.99912e-12	9.61519e-11	up		chr13	64395800	64400999	Intergenic	ENSMUSG00000021477	Ctsl	cathepsin L [Source:MGI Symbol;Acc:MGI:88564]	0.653136	9.20845e-10	2.7988e-08	up
chr6	28974400	28991799	intron	ENSMUSG00000092090	Gm3294	predicted gene 3294 [Source:MGI Symbol;Acc:MGI:3781472]	0.409912	1.30667e-15	4.81335e-14	up		chr14	10696800	10703599	intron	ENSMUSG00000089833	Fhitos	fragile histidine triad gene, opposite strand [Source:MGI Symbol;Acc:MGI:4414962]	0.652884	2.26862e-11	1.04468e-09	up
chr6	28997400	29001199	intron	ENSMUSG00000092090	Gm3294	predicted gene 3294 [Source:MGI Symbol;Acc:MGI:3781472]	0.818601	9.40317e-09	9.505e-08	up		chr14	70949800	70955999	intron	ENSMUSG00000022103	Gfra2	glial cell line derived neurotrophic factor family receptor alpha 2 [Source:MGI Symbol;Acc:MGI:1195462]	0.652573	2.74781e-08	5.4621e-07	up
chr6	29002200	29005199	Distant-promoter	ENSMUSG00000065469	Mir129-1	microRNA 129-1 [Source:MGI Symbol;Acc:MGI:2676815]	0.685679	3.13389e-07	2.35247e-06	up		chr4	66877600	66883399	intron	ENSMUSG00000039005	Tlr4	toll-like receptor 4 [Source:MGI Symbol;Acc:MGI:96824]	0.652116	2.33541e-08	4.73738e-07	up
chr6	29011400	29042399	exon	ENSMUSG00000065469	Mir129-1	microRNA 129-1 [Source:MGI Symbol;Acc:MGI:2676815]	0.491739	6.75577e-29	1.78445e-26	up		chr3	109030800	109037999	Distant-promoter	ENSMUSG00000040339	Fam102b	family with sequence similarity 102, member B [Source:MGI Symbol;Acc:MGI:3036259]	0.652026	5.66633e-10	1.82673e-08	up
chr6	29059800	29067599	Distant-promoter	ENSMUSG00000059201	Lep	leptin [Source:MGI Symbol;Acc:MGI:104663]	0.70618	3.04367e-11	5.06422e-10	up		chr5	33591400	33596399	Intergenic	ENSMUSG00000037339	Fam53a	family with sequence similarity 53, member A [Source:MGI Symbol;Acc:MGI:1919225]	0.651671	1.98494e-08	4.10019e-07	up
chr6	29136600	29141199	Distant-promoter	ENSMUSG00000029701	Rbm28	RNA binding motif protein 28 [Source:MGI Symbol;Acc:MGI:2655711]	0.930923	5.04029e-12	9.68636e-11	up		chr1	60855800	60860799	Intergenic	ENSMUSG00000102549	Gm38137	predicted gene, 38137 [Source:MGI Symbol;Acc:MGI:5611365]	0.651671	1.98494e-08	4.10019e-07	up
chr6	29166200	29183399	intron	ENSMUSG00000079654	Prrt4	proline-rich transmembrane protein 4 [Source:MGI Symbol;Acc:MGI:2141677]	0.2902	8.02628e-09	8.24588e-08	up		chr5	140576400	140581199	Distant-promoter	ENSMUSG00000036586	Grifin	galectin-related inter-fiber protein [Source:MGI Symbol;Acc:MGI:1925248]	0.651236	1.68708e-08	3.57457e-07	up
chr6	29430000	29441399	intron	ENSMUSG00000068699	Flnc	filamin C, gamma [Source:MGI Symbol;Acc:MGI:95557]	0.46123	3.70726e-13	8.82001e-12	up		chrX	133978400	133981999	intron	ENSMUSG00000031255	Sytl4	synaptotagmin-like 4 [Source:MGI Symbol;Acc:MGI:1351606]	0.651094	7.11592e-07	9.58597e-06	up
chr1	94005400	94010199	Distant-promoter	ENSMUSG00000034000	Neu4	sialidase 4 [Source:MGI Symbol;Acc:MGI:2661364]	0.669371	9.89996e-10	1.21689e-08	up		chr17	83958600	83965399	Distant-promoter	ENSMUSG00000117564	Gm41638	predicted gene, 41638 [Source:MGI Symbol;Acc:MGI:5624523]	0.650981	3.48701e-10	1.18349e-08	up
chr6	29691600	29723799	promoter-TSS	ENSMUSG00000001763	Tspan33	tetraspanin 33 [Source:MGI Symbol;Acc:MGI:1919012]	0.267544	2.08446e-11	3.57309e-10	up		chr13	31577200	31581799	exon	ENSMUSG00000038408	1700018A04Rik	RIKEN cDNA 1700018A04 gene [Source:MGI Symbol;Acc:MGI:1916631]	0.650812	1.43395e-08	3.10647e-07	up
chr1	94019800	94028799	intron	ENSMUSG00000034000	Neu4	sialidase 4 [Source:MGI Symbol;Acc:MGI:2661364]	0.606907	1.03489e-14	3.26835e-13	up		chr1	39524600	39527599	Intergenic	ENSMUSG00000104827	Gm24826	predicted gene, 24826 [Source:MGI Symbol;Acc:MGI:5454603]	0.650535	6.04131e-07	8.29379e-06	up
chr6	29875000	29885599	intron	ENSMUSG00000029772	Ahcyl2	S-adenosylhomocysteine hydrolase-like 2 [Source:MGI Symbol;Acc:MGI:1921590]	0.613132	6.47172e-14	1.76663e-12	up		chr3	51094600	51101199	Distant-promoter	ENSMUSG00000103464	Gm38246	predicted gene, 38246 [Source:MGI Symbol;Acc:MGI:5611474]	0.650317	2.52295e-10	8.84965e-09	up
chr6	29886400	29901199	promoter-TSS	ENSMUSG00000029772	Ahcyl2	S-adenosylhomocysteine hydrolase-like 2 [Source:MGI Symbol;Acc:MGI:1921590]	0.345129	2.76753e-07	2.10224e-06	up		chr7	122837200	122841399	Intergenic	ENSMUSG00000108529	Gm29759	predicted gene, 29759 [Source:MGI Symbol;Acc:MGI:5588918]	0.649994	5.12912e-07	7.17862e-06	up
chr6	30397000	30412799	intron	ENSMUSG00000029775	Klhdc10	kelch domain containing 10 [Source:MGI Symbol;Acc:MGI:1924038]	0.360453	2.41763e-10	3.35094e-09	up		chr15	10644600	10648199	intron	ENSMUSG00000115667	Gm10389	predicted gene 10389 [Source:MGI Symbol;Acc:MGI:3641773]	0.64947	4.3548e-07	6.20385e-06	up
chr6	31034600	31039599	Intergenic	ENSMUSG00000065610	Mir29a	microRNA 29a [Source:MGI Symbol;Acc:MGI:2676904]	0.727242	6.50176e-12	1.22345e-10	up		chr16	36198400	36201999	Distant-promoter	ENSMUSG00000116872	Gm6815	predicted gene 6815 [Source:MGI Symbol;Acc:MGI:3648348]	0.648962	3.69748e-07	5.36439e-06	up
chr1	16293400	16296399	intron	ENSMUSG00000089982	Gm7568	predicted gene 7568 [Source:MGI Symbol;Acc:MGI:3649156]	0.851335	4.43866e-09	4.77539e-08	up		chr18	52691800	52695599	promoter-TSS	ENSMUSG00000053624	Gykl1	glycerol kinase-like 1 [Source:MGI Symbol;Acc:MGI:891990]	0.648962	3.69748e-07	5.36439e-06	up
chr6	31658600	31668599	promoter-TSS	ENSMUSG00000086804	Gm43154	predicted gene 43154 [Source:MGI Symbol;Acc:MGI:5663291]	0.454817	8.58408e-10	1.06614e-08	up		chr7	140988400	140994999	TTS	ENSMUSG00000110355	Gm7514	predicted gene 7514 [Source:MGI Symbol;Acc:MGI:3643009]	0.648837	6.36252e-09	1.52082e-07	up
chr6	31896800	31901399	intron	ENSMUSG00000087379	Gm13849	predicted gene 13849 [Source:MGI Symbol;Acc:MGI:3651992]	0.589028	5.52929e-07	3.9506e-06	up		chr13	37591400	37598199	Intergenic	ENSMUSG00000114718	Gm47753	predicted gene, 47753 [Source:MGI Symbol;Acc:MGI:6096899]	0.648837	6.36252e-09	1.52082e-07	up
chr6	32044800	32067599	Distant-promoter	ENSMUSG00000029766	1700012A03Rik	RIKEN cDNA 1700012A03 gene [Source:MGI Symbol;Acc:MGI:1923632]	0.478766	6.19825e-18	3.41403e-16	up		chr1	151034800	151042799	Intergenic	ENSMUSG00000096851	Gm22756	predicted gene, 22756 [Source:MGI Symbol;Acc:MGI:5452533]	0.648763	1.12364e-10	4.28584e-09	up
chr6	32141400	32148599	exon	ENSMUSG00000085616	Gm13850	predicted gene 13850 [Source:MGI Symbol;Acc:MGI:3651993]	0.691909	5.03815e-11	8.05134e-10	up		chr11	10636800	10640999	Intergenic	ENSMUSG00000084045	Gm11997	predicted gene 11997 [Source:MGI Symbol;Acc:MGI:3650899]	0.648469	3.13948e-07	4.64584e-06	up
chr6	32174200	32185199	intron	ENSMUSG00000029765	Plxna4	plexin A4 [Source:MGI Symbol;Acc:MGI:2179061]	0.588264	1.99372e-16	8.48753e-15	up		chr11	60997000	61001999	Intergenic	ENSMUSG00000042529	Kcnj12	potassium inwardly-rectifying channel, subfamily J, member 12 [Source:MGI Symbol;Acc:MGI:108495]	0.648469	5.40842e-09	1.31637e-07	up
chr6	32186400	32204399	intron	ENSMUSG00000029765	Plxna4	plexin A4 [Source:MGI Symbol;Acc:MGI:2179061]	0.431235	2.87995e-13	7.03908e-12	up		chr16	4234800	4238799	Intergenic	ENSMUSG00000089645	Gm5766	predicted gene 5766 [Source:MGI Symbol;Acc:MGI:3643508]	0.648469	3.13948e-07	4.64584e-06	up
chr6	32314200	32321799	intron	ENSMUSG00000086720	Plxna4os3	plexin A4, opposite strand 3 [Source:MGI Symbol;Acc:MGI:3651753]	0.479282	2.88346e-08	2.65886e-07	up		chr3	30368400	30371799	intron	ENSMUSG00000103870	Gm38362	predicted gene, 38362 [Source:MGI Symbol;Acc:MGI:5611590]	0.648469	3.13948e-07	4.64584e-06	up
chr6	32338600	32351199	intron	ENSMUSG00000086720	Plxna4os3	plexin A4, opposite strand 3 [Source:MGI Symbol;Acc:MGI:3651753]	0.384081	1.73532e-09	2.0259e-08	up		chr9	61972400	61976999	intron	ENSMUSG00000032278	Paqr5	progestin and adipoQ receptor family member V [Source:MGI Symbol;Acc:MGI:1921340]	0.64799	2.66576e-07	4.017e-06	up
chr6	32365000	32369999	intron	ENSMUSG00000086720	Plxna4os3	plexin A4, opposite strand 3 [Source:MGI Symbol;Acc:MGI:3651753]	0.519108	7.98846e-07	5.52384e-06	up		chr14	98998000	99002999	Distant-promoter	ENSMUSG00000060377	Rpl36a-ps1	ribosomal protein L36A, pseudogene 1 [Source:MGI Symbol;Acc:MGI:3642585]	0.64799	2.66576e-07	4.017e-06	up
chr6	32696000	32705999	Intergenic	ENSMUSG00000106873	BC049739	cDNA sequence BC049739 [Source:MGI Symbol;Acc:MGI:3039568]	0.462942	7.58507e-09	7.8324e-08	up		chr11	45321400	45328599	Intergenic	ENSMUSG00000104099	Gm37312	predicted gene, 37312 [Source:MGI Symbol;Acc:MGI:5610540]	0.647896	6.91689e-11	2.81085e-09	up
chr6	32712000	32716999	Intergenic	ENSMUSG00000106873	BC049739	cDNA sequence BC049739 [Source:MGI Symbol;Acc:MGI:3039568]	0.650056	5.89989e-09	6.2074e-08	up		chr6	7424200	7430599	Intergenic	ENSMUSG00000107517	Gm44046	predicted gene, 44046 [Source:MGI Symbol;Acc:MGI:5690438]	0.647525	2.26359e-07	3.50241e-06	up
chr6	32980200	32992799	intron	ENSMUSG00000085847	Gm14540	predicted gene 14540 [Source:MGI Symbol;Acc:MGI:3705140]	0.368996	1.33317e-06	8.79473e-06	up		chr18	37994600	38002599	intron	ENSMUSG00000024451	Arap3	ArfGAP with RhoGAP domain, ankyrin repeat and PH domain 3 [Source:MGI Symbol;Acc:MGI:2147274]	0.647266	1.19083e-14	1.28382e-12	up
chr6	33247800	33255599	intron	ENSMUSG00000029763	Exoc4	exocyst complex component 4 [Source:MGI Symbol;Acc:MGI:1096376]	0.409393	2.34664e-07	1.80524e-06	up		chr1	171152400	171162599	intron	ENSMUSG00000056569	Mpz	myelin protein zero [Source:MGI Symbol;Acc:MGI:103177]	0.647074	2.50602e-18	6.46888e-16	up
chr6	34028600	34030399	promoter-TSS	ENSMUSG00000056215	Lrguk	leucine-rich repeats and guanylate kinase domain containing [Source:MGI Symbol;Acc:MGI:1921604]	0.740074	3.23048e-08	2.9441e-07	up		chr13	78449000	78453199	Intergenic	ENSMUSG00000114639	Gm31946	predicted gene, 31946 [Source:MGI Symbol;Acc:MGI:5591105]	0.647074	1.92216e-07	3.01742e-06	up
chr6	34656600	34664999	Distant-promoter	ENSMUSG00000085382	Gm13861	predicted gene 13861 [Source:MGI Symbol;Acc:MGI:3649466]	0.548347	1.57587e-09	1.85326e-08	up		chr3	126693000	126701599	intron	ENSMUSG00000086679	Gm15551	predicted gene 15551 [Source:MGI Symbol;Acc:MGI:3783000]	0.646809	3.62262e-11	1.60371e-09	up
chr6	34706000	34723799	intron	ENSMUSG00000029761	Cald1	caldesmon 1 [Source:MGI Symbol;Acc:MGI:88250]	0.31447	2.80422e-10	3.83871e-09	up		chr5	24597400	24600999	promoter-TSS	ENSMUSG00000028949	Smarcd3	SWI/SNF related, matrix associated, actin dependent regulator of chromatin, subfamily d, member 3 [Source:MGI Symbol;Acc:MGI:1914243]	0.646635	1.63228e-07	2.61043e-06	up
chr6	34736200	34739799	Distant-promoter	ENSMUSG00000086834	Gm14547	predicted gene 14547 [Source:MGI Symbol;Acc:MGI:3705289]	0.916092	1.23783e-10	1.82477e-09	up		chr17	72254000	72261999	TTS	ENSMUSG00000117046	Gm19183	predicted gene, 19183 [Source:MGI Symbol;Acc:MGI:5011368]	0.646549	3.08186e-11	1.38438e-09	up
chr6	34743000	34753399	intron	ENSMUSG00000029761	Cald1	caldesmon 1 [Source:MGI Symbol;Acc:MGI:88250]	0.742258	4.36213e-19	2.89282e-17	up		chr1	155258000	155261599	Distant-promoter	ENSMUSG00000033722	BC034090	cDNA sequence BC034090 [Source:MGI Symbol;Acc:MGI:2672904]	0.646209	1.38615e-07	2.26929e-06	up
chr6	35247200	35273999	intron	ENSMUSG00000073155	1810058I24Rik	RIKEN cDNA 1810058I24 gene [Source:MGI Symbol;Acc:MGI:1914955]	0.196697	1.19699e-06	7.97442e-06	up		chr10	70293400	70301399	Distant-promoter	ENSMUSG00000052426	Gm9877	predicted gene 9877 [Source:MGI Symbol;Acc:MGI:3708538]	0.646209	3.4276e-13	2.51277e-11	up
chr6	36386600	36390599	promoter-TSS	ENSMUSG00000073154	9330158H04Rik	RIKEN cDNA 9330158H04 gene [Source:MGI Symbol;Acc:MGI:2442094]	0.654394	2.987e-07	2.25184e-06	up		chr14	15151800	15156799	TTS	ENSMUSG00000114323	Gm47758	predicted gene, 47758 [Source:MGI Symbol;Acc:MGI:6096907]	0.646209	1.38615e-07	2.26929e-06	up
chr6	36832800	36837599	Intergenic	ENSMUSG00000029838	Ptn	pleiotrophin [Source:MGI Symbol;Acc:MGI:97804]	0.733723	1.28839e-10	1.88823e-09	up		chr18	13692800	13697599	intron	ENSMUSG00000117608	AC103362.1	novel transcript	0.646209	1.38615e-07	2.26929e-06	up
chr6	36991600	36996799	intron	ENSMUSG00000038665	Dgki	diacylglycerol kinase, iota [Source:MGI Symbol;Acc:MGI:2443430]	0.839408	2.90933e-14	8.44249e-13	up		chr8	115288400	115295199	intron	ENSMUSG00000088428	Gm22556	predicted gene, 22556 [Source:MGI Symbol;Acc:MGI:5452333]	0.645794	1.47528e-09	4.21157e-08	up
chr6	37051600	37058399	intron	ENSMUSG00000038665	Dgki	diacylglycerol kinase, iota [Source:MGI Symbol;Acc:MGI:2443430]	0.617999	9.12364e-11	1.38449e-09	up		chr4	58088000	58098999	intron	ENSMUSG00000038709	Txndc8	thioredoxin domain containing 8 [Source:MGI Symbol;Acc:MGI:1914652]	0.645448	2.38484e-15	3.04586e-13	up
chr6	37061800	37076599	Distant-promoter	ENSMUSG00000038665	Dgki	diacylglycerol kinase, iota [Source:MGI Symbol;Acc:MGI:2443430]	0.415925	1.11096e-09	1.34706e-08	up		chr1	62664200	62668799	Intergenic	ENSMUSG00000084333	Gm11599	predicted gene 11599 [Source:MGI Symbol;Acc:MGI:3651840]	0.644998	8.49069e-08	1.46943e-06	up
chr6	37180000	37188599	intron	ENSMUSG00000038665	Dgki	diacylglycerol kinase, iota [Source:MGI Symbol;Acc:MGI:2443430]	0.426834	8.34377e-07	5.74134e-06	up		chr4	63922000	63930399	Intergenic	ENSMUSG00000084345	Rpl17-ps4	ribosomal protein L17, pseudogene 4 [Source:MGI Symbol;Acc:MGI:3651043]	0.644844	9.94198e-12	5.03347e-10	up
chr6	37219400	37231399	intron	ENSMUSG00000038665	Dgki	diacylglycerol kinase, iota [Source:MGI Symbol;Acc:MGI:2443430]	0.323712	7.83134e-07	5.42892e-06	up		chr7	133205400	133210199	Intergenic	ENSMUSG00000109816	4930483O08Rik	RIKEN cDNA 4930483O08 gene [Source:MGI Symbol;Acc:MGI:1922220]	0.644616	7.2113e-08	1.28067e-06	up
chr6	37232800	37246999	intron	ENSMUSG00000038665	Dgki	diacylglycerol kinase, iota [Source:MGI Symbol;Acc:MGI:2443430]	0.486115	3.04734e-15	1.05799e-13	up		chr19	40931600	40938199	intron	ENSMUSG00000049164	Zfp518a	zinc finger protein 518A [Source:MGI Symbol;Acc:MGI:1919922]	0.644616	7.70836e-10	2.38842e-08	up
chr6	37251000	37256599	intron	ENSMUSG00000038665	Dgki	diacylglycerol kinase, iota [Source:MGI Symbol;Acc:MGI:2443430]	1.05215	8.66884e-22	8.69465e-20	up		chr3	134226200	134230799	Distant-promoter	ENSMUSG00000044365	Cxxc4	CXXC finger 4 [Source:MGI Symbol;Acc:MGI:2442112]	0.644616	7.2113e-08	1.28067e-06	up
chr6	37286200	37302199	intron	ENSMUSG00000038665	Dgki	diacylglycerol kinase, iota [Source:MGI Symbol;Acc:MGI:2443430]	0.358462	4.6162e-11	7.44357e-10	up		chr4	95934000	95938999	Intergenic	ENSMUSG00000044125	9530080O11Rik	RIKEN cDNA 9530080O11 gene [Source:MGI Symbol;Acc:MGI:2441751]	0.644616	7.2113e-08	1.28067e-06	up
chr6	37909600	37914999	Distant-promoter	ENSMUSG00000029833	Trim24	tripartite motif-containing 24 [Source:MGI Symbol;Acc:MGI:109275]	1.03892	2.4161e-16	1.0128e-14	up		chr9	15366200	15372599	Distant-promoter	ENSMUSG00000046111	Cep295	centrosomal protein 295 [Source:MGI Symbol;Acc:MGI:2442521]	0.644336	6.55394e-10	2.07816e-08	up
chr6	38162600	38168799	intron	ENSMUSG00000063455	D630045J12Rik	RIKEN cDNA D630045J12 gene [Source:MGI Symbol;Acc:MGI:2669829]	0.568083	3.77733e-09	4.11917e-08	up		chr1	19949200	19953999	Intergenic	ENSMUSG00000104095	Gm37315	predicted gene, 37315 [Source:MGI Symbol;Acc:MGI:5610543]	0.644244	6.12488e-08	1.11363e-06	up
chr6	38232000	38258399	intron	ENSMUSG00000063455	D630045J12Rik	RIKEN cDNA D630045J12 gene [Source:MGI Symbol;Acc:MGI:2669829]	0.261679	7.17208e-10	9.07007e-09	up		chr3	149219800	149225999	exon	ENSMUSG00000070342	Gm10287	predicted gene 10287 [Source:MGI Symbol;Acc:MGI:3642138]	0.643792	4.73812e-10	1.56889e-08	up
chr6	38297800	38301199	promoter-TSS	ENSMUSG00000047749	Zc3hav1l	zinc finger CCCH-type, antiviral 1-like [Source:MGI Symbol;Acc:MGI:2443387]	0.594635	5.21587e-10	6.78537e-09	up		chr1	151569000	151574799	intron	ENSMUSG00000026483	Fam129a	family with sequence similarity 129, member A [Source:MGI Symbol;Acc:MGI:2137237]	0.643528	4.02874e-10	1.35356e-08	up
chr1	96871000	96874599	promoter-TSS	ENSMUSG00000097814	Panct2	pluripotency-associated noncoding transcript 2 [Source:MGI Symbol;Acc:MGI:3643517]	0.628093	4.7195e-10	6.20124e-09	up		chr4	23513800	23519199	TTS	ENSMUSG00000082876	Gm11889	predicted gene 11889 [Source:MGI Symbol;Acc:MGI:3651112]	0.643528	4.4188e-08	8.3836e-07	up
chr1	16433400	16437799	intron	ENSMUSG00000025920	Stau2	staufen double-stranded RNA binding protein 2 [Source:MGI Symbol;Acc:MGI:1352508]	0.836425	1.20337e-11	2.1479e-10	up		chr13	37733200	37742999	Intergenic	ENSMUSG00000114732	Gm40918	predicted gene, 40918 [Source:MGI Symbol;Acc:MGI:5623803]	0.64332	3.20896e-12	1.85527e-10	up
chr1	97645600	97665399	Distant-promoter	ENSMUSG00000118489	AC099860.1	proline rich protein BstNI subfamily 4 (PRB4), pseudogene	0.312326	5.62833e-13	1.28892e-11	up		chr17	72582800	72593599	intron	ENSMUSG00000055471	Alk	anaplastic lymphoma kinase [Source:MGI Symbol;Acc:MGI:103305]	0.643086	2.13926e-16	3.46968e-14	up
chr6	39250800	39259999	Intergenic	ENSMUSG00000089422	Gm26008	predicted gene, 26008 [Source:MGI Symbol;Acc:MGI:5455785]	0.360102	2.65838e-08	2.4687e-07	up		chr7	35993000	35998599	Intergenic	ENSMUSG00000108711	Gm38991	predicted gene, 38991 [Source:MGI Symbol;Acc:MGI:5621876]	0.642847	3.18833e-08	6.22799e-07	up
chr6	39316400	39323599	Intergenic	ENSMUSG00000029924	Slc37a3	solute carrier family 37 (glycerol-3-phosphate transporter), member 3 [Source:MGI Symbol;Acc:MGI:1919394]	0.427362	4.54415e-07	3.30592e-06	up		chr18	66556400	66560999	Intergenic	ENSMUSG00000118187	Gm36092	predicted gene, 36092 [Source:MGI Symbol;Acc:MGI:5595251]	0.642847	3.18833e-08	6.22799e-07	up
chr1	97763000	97773399	Distant-promoter	ENSMUSG00000026333	Gin1	gypsy retrotransposon integrase 1 [Source:MGI Symbol;Acc:MGI:2182036]	0.436495	3.86974e-12	7.56184e-11	up		chr13	20124600	20130799	intron	ENSMUSG00000041112	Elmo1	engulfment and cell motility 1 [Source:MGI Symbol;Acc:MGI:2153044]	0.642764	2.47687e-10	8.71303e-09	up
chr6	39468400	39480799	Distant-promoter	ENSMUSG00000038456	Dennd2a	DENN/MADD domain containing 2A [Source:MGI Symbol;Acc:MGI:2444961]	0.541594	7.72784e-17	3.54992e-15	up		chr10	103446600	103451599	Intergenic	ENSMUSG00000112923	Gm8768	predicted gene 8768 [Source:MGI Symbol;Acc:MGI:3643663]	0.642519	2.7084e-08	5.39985e-07	up
chr6	39487400	39499399	Distant-promoter	ENSMUSG00000038456	Dennd2a	DENN/MADD domain containing 2A [Source:MGI Symbol;Acc:MGI:2444961]	0.32035	4.31309e-07	3.15585e-06	up		chr3	49618400	49624599	Intergenic	ENSMUSG00000104134	Gm2328	predicted gene 2328 [Source:MGI Symbol;Acc:MGI:3780498]	0.642519	2.7084e-08	5.39985e-07	up
chr6	39552000	39560199	intron	ENSMUSG00000038456	Dennd2a	DENN/MADD domain containing 2A [Source:MGI Symbol;Acc:MGI:2444961]	0.502198	6.68471e-16	2.57464e-14	up		chr12	61305400	61316199	intron	ENSMUSG00000098029	Gm7745	predicted gene 7745 [Source:MGI Symbol;Acc:MGI:3779759]	0.641432	4.42928e-15	5.25422e-13	up
chr1	97784800	97789599	intron	ENSMUSG00000026333	Gin1	gypsy retrotransposon integrase 1 [Source:MGI Symbol;Acc:MGI:2182036]	0.952618	3.06332e-13	7.42868e-12	up		chr7	72864800	72872199	Intergenic	ENSMUSG00000098035	Gm5335	predicted gene 5335 [Source:MGI Symbol;Acc:MGI:3647920]	0.641358	9.36633e-11	3.65237e-09	up
chr6	39590000	39608199	exon	ENSMUSG00000002416	Ndufb2	NADH:ubiquinone oxidoreductase subunit B2 [Source:MGI Symbol;Acc:MGI:1915448]	0.364217	9.35627e-13	2.0722e-11	up		chr8	110114000	110123399	Intergenic	ENSMUSG00000095941	Tle7	TLE family member 7 [Source:MGI Symbol;Acc:MGI:5439433]	0.640213	2.06351e-13	1.58903e-11	up
chr6	39711400	39730799	intron	ENSMUSG00000002413	Braf	Braf transforming gene [Source:MGI Symbol;Acc:MGI:88190]	0.304091	5.13156e-11	8.18093e-10	up		chr7	121888000	121893199	Distant-promoter	ENSMUSG00000034951	Cog7	component of oligomeric golgi complex 7 [Source:MGI Symbol;Acc:MGI:2685013]	0.64016	7.35113e-09	1.72839e-07	up
chr6	39806200	39813199	intron	ENSMUSG00000029918	Mrps33	mitochondrial ribosomal protein S33 [Source:MGI Symbol;Acc:MGI:1338046]	0.707815	2.74558e-15	9.62207e-14	up		chr5	4586400	4592599	Intergenic	ENSMUSG00000044674	Fzd1	frizzled class receptor 1 [Source:MGI Symbol;Acc:MGI:1196625]	0.639894	6.24617e-09	1.49741e-07	up
chr6	39867600	39875599	TTS	ENSMUSG00000057716	Tmem178b	transmembrane protein 178B [Source:MGI Symbol;Acc:MGI:3647581]	0.600102	6.03316e-17	2.8075e-15	up		chr13	115443800	115455399	Intergenic	ENSMUSG00000114551	Gm6035	predicted gene 6035 [Source:MGI Symbol;Acc:MGI:3643289]	0.639506	4.6547e-16	7.13883e-14	up
chr6	41624400	41627799	exon	ENSMUSG00000029869	Ephb6	Eph receptor B6 [Source:MGI Symbol;Acc:MGI:1096338]	0.709762	1.8651e-07	1.46659e-06	up		chr4	151374200	151378999	intron	ENSMUSG00000085593	4930589P08Rik	RIKEN cDNA 4930589P08 gene [Source:MGI Symbol;Acc:MGI:1914998]	0.638887	3.25665e-09	8.43621e-08	up
chr6	42252800	42255999	Distant-promoter	ENSMUSG00000071506	Tmem139	transmembrane protein 139 [Source:MGI Symbol;Acc:MGI:1924444]	0.689584	1.02833e-06	6.94337e-06	up		chr14	22081000	22090999	intron	ENSMUSG00000114205	Gm7480	predicted gene 7480 [Source:MGI Symbol;Acc:MGI:3648577]	0.638696	4.11302e-14	3.77852e-12	up
chr6	42316000	42325999	intron	ENSMUSG00000029861	Fam131b	family with sequence similarity 131, member B [Source:MGI Symbol;Acc:MGI:1923406]	0.427421	5.35899e-10	6.94145e-09	up		chr4	118536000	118545999	TTS	ENSMUSG00000050854	Tmem125	transmembrane protein 125 [Source:MGI Symbol;Acc:MGI:1923409]	0.638531	1.28538e-16	2.26518e-14	up
chr6	42341400	42344999	Distant-promoter	ENSMUSG00000065206	Gm24611	predicted gene, 24611 [Source:MGI Symbol;Acc:MGI:5454388]	0.694425	9.83822e-11	1.48085e-09	up		chr5	77044400	77051199	TTS	ENSMUSG00000029248	Thegl	theg spermatid protein like [Source:MGI Symbol;Acc:MGI:1919118]	0.638415	2.35189e-09	6.31565e-08	up
chr6	42666800	42669399	TTS	ENSMUSG00000029851	Tcaf2	TRPM8 channel-associated factor 2 [Source:MGI Symbol;Acc:MGI:2385258]	0.753309	1.68139e-07	1.32978e-06	up		chr9	89974800	89977399	intron	ENSMUSG00000088976	Gm23759	predicted gene, 23759 [Source:MGI Symbol;Acc:MGI:5453536]	0.638415	7.02185e-07	9.48014e-06	up
chr6	42676200	42680799	TTS	ENSMUSG00000036667	Tcaf1	TRPM8 channel-associated factor 1 [Source:MGI Symbol;Acc:MGI:1914665]	0.927233	1.04091e-14	3.27843e-13	up		chr15	12547000	12550799	intron	ENSMUSG00000022197	Pdzd2	PDZ domain containing 2 [Source:MGI Symbol;Acc:MGI:1922394]	0.638415	7.02185e-07	9.48014e-06	up
chr6	42687800	42696599	intron	ENSMUSG00000036667	Tcaf1	TRPM8 channel-associated factor 1 [Source:MGI Symbol;Acc:MGI:1914665]	0.487656	2.20026e-16	9.31563e-15	up		chr4	45932400	45936599	intron	ENSMUSG00000035539	Ccdc180	coiled-coil domain containing 180 [Source:MGI Symbol;Acc:MGI:2685871]	0.638415	7.02185e-07	9.48014e-06	up
chr6	42705600	42712999	exon	ENSMUSG00000036667	Tcaf1	TRPM8 channel-associated factor 1 [Source:MGI Symbol;Acc:MGI:1914665]	0.699852	4.04068e-29	1.0858e-26	up		chr6	136689800	136695599	Intergenic	ENSMUSG00000107850	Gm4714	predicted gene 4714 [Source:MGI Symbol;Acc:MGI:3782894]	0.637962	1.69867e-09	4.7749e-08	up
chr6	43292000	43297799	Intergenic	ENSMUSG00000029736	Nobox	NOBOX oogenesis homeobox [Source:MGI Symbol;Acc:MGI:108011]	0.676984	9.9931e-15	3.17756e-13	up		chr14	120708800	120711799	Distant-promoter	ENSMUSG00000115630	Rpl19-ps5	ribosomal protein L19, pseudogene 5 [Source:MGI Symbol;Acc:MGI:3644768]	0.637742	5.05479e-07	7.08947e-06	up
chr6	43360200	43365599	Distant-promoter	ENSMUSG00000084325	Gm15550	predicted gene 15550 [Source:MGI Symbol;Acc:MGI:3782999]	0.82947	2.32079e-14	6.84358e-13	up		chr15	75309800	75313999	intron	ENSMUSG00000101289	Gm3454	predicted gene 3454 [Source:MGI Symbol;Acc:MGI:3781630]	0.637742	5.05479e-07	7.08947e-06	up
chr6	45058800	45061199	promoter-TSS	ENSMUSG00000039419	Cntnap2	contactin associated protein-like 2 [Source:MGI Symbol;Acc:MGI:1914047]	0.91465	5.15119e-13	1.18961e-11	up		chr1	127168200	127175599	Intergenic	ENSMUSG00000036155	Mgat5	mannoside acetylglucosaminyltransferase 5 [Source:MGI Symbol;Acc:MGI:894701]	0.63758	3.67769e-12	2.08355e-10	up
chr6	47236000	47237599	Distant-promoter	ENSMUSG00000039419	Cntnap2	contactin associated protein-like 2 [Source:MGI Symbol;Acc:MGI:1914047]	1.02301	1.2573e-09	1.5072e-08	up		chr8	90459400	90468199	Intergenic	ENSMUSG00000043668	Tox3	TOX high mobility group box family member 3 [Source:MGI Symbol;Acc:MGI:3039593]	0.637264	2.66144e-12	1.57601e-10	up
chr6	47305000	47320599	Intergenic	ENSMUSG00000039419	Cntnap2	contactin associated protein-like 2 [Source:MGI Symbol;Acc:MGI:1914047]	0.407475	9.40941e-11	1.42484e-09	up		chr7	74077200	74081599	Intergenic	ENSMUSG00000108725	Gm45004	predicted gene 45004 [Source:MGI Symbol;Acc:MGI:5753580]	0.637109	3.63952e-07	5.29496e-06	up
chr6	47523400	47531199	Intergenic	ENSMUSG00000029686	Cul1	cullin 1 [Source:MGI Symbol;Acc:MGI:1349658]	0.426549	1.13109e-06	7.57447e-06	up		chr13	57122600	57127399	Intergenic	ENSMUSG00000114363	Gm48174	predicted gene, 48174 [Source:MGI Symbol;Acc:MGI:6097550]	0.637109	3.63952e-07	5.29496e-06	up
chr6	47824200	47833199	exon	ENSMUSG00000051499	Zfp786	zinc finger protein 786 [Source:MGI Symbol;Acc:MGI:3026883]	0.46557	8.39828e-10	1.04698e-08	up		chr2	171505200	171514399	Intergenic	ENSMUSG00000088505	Gm26489	predicted gene, 26489 [Source:MGI Symbol;Acc:MGI:5456266]	0.636806	1.6386e-12	1.01116e-10	up
chr1	97972000	97981999	promoter-TSS	ENSMUSG00000026335	Pam	peptidylglycine alpha-amidating monooxygenase [Source:MGI Symbol;Acc:MGI:97475]	0.453312	2.1416e-12	4.40526e-11	up		chr8	115505000	115509199	Intergenic	ENSMUSG00000110592	4930488N15Rik	RIKEN cDNA 4930488N15 gene [Source:MGI Symbol;Acc:MGI:1922282]	0.636511	2.62102e-07	3.96098e-06	up
chr6	48525800	48546999	TTS	ENSMUSG00000097716	1700026J14Rik	RIKEN cDNA 1700026J14 gene [Source:MGI Symbol;Acc:MGI:1916682]	0.222747	4.20609e-07	3.08411e-06	up		chr4	90936000	90939999	Intergenic	ENSMUSG00000096896	Gm25244	predicted gene, 25244 [Source:MGI Symbol;Acc:MGI:5455021]	0.636511	2.62102e-07	3.96098e-06	up
chr6	48590800	48605599	Distant-promoter	ENSMUSG00000007216	Zfp775	zinc finger protein 775 [Source:MGI Symbol;Acc:MGI:2683557]	0.419576	4.78352e-19	3.15875e-17	up		chr19	47351800	47357999	intron	ENSMUSG00000053617	Sh3pxd2a	SH3 and PX domains 2A [Source:MGI Symbol;Acc:MGI:1298393]	0.636319	4.62701e-10	1.53626e-08	up
chr6	48615800	48633999	Distant-promoter	ENSMUSG00000053297	AI854703	expressed sequence AI854703 [Source:MGI Symbol;Acc:MGI:2141510]	0.417644	8.60938e-13	1.91774e-11	up		chr1	122739800	122744399	Intergenic	ENSMUSG00000099451	Gm29192	predicted gene 29192 [Source:MGI Symbol;Acc:MGI:5579898]	0.636225	2.22441e-07	3.44615e-06	up
chr6	49631200	49635199	Intergenic	ENSMUSG00000108266	Gm5305	predicted gene 5305 [Source:MGI Symbol;Acc:MGI:3644734]	1.05797	1.34907e-15	4.95189e-14	up		chr14	53901000	53905399	Intergenic	ENSMUSG00000076864	Trdv1	T cell receptor delta variable 1 [Source:MGI Symbol;Acc:MGI:3649381]	0.635676	1.60239e-07	2.57499e-06	up
chr6	49976600	49982799	Intergenic	ENSMUSG00000108071	Gm3455	predicted gene 3455 [Source:MGI Symbol;Acc:MGI:3781631]	0.880106	3.04464e-15	1.05784e-13	up		chr10	6030800	6034799	Intergenic	ENSMUSG00000019775	Rgs17	regulator of G-protein signaling 17 [Source:MGI Symbol;Acc:MGI:1927469]	0.635412	1.36011e-07	2.23413e-06	up
chr1	98093800	98099999	Distant-promoter	ENSMUSG00000026335	Pam	peptidylglycine alpha-amidating monooxygenase [Source:MGI Symbol;Acc:MGI:97475]	0.43601	1.13815e-09	1.37823e-08	up		chr1	35920000	35924199	Intergenic	ENSMUSG00000103096	Gm8022	predicted gene 8022 [Source:MGI Symbol;Acc:MGI:3647993]	0.635412	1.36011e-07	2.23413e-06	up
chr1	98129000	98135399	intron	ENSMUSG00000100182	1810006J02Rik	RIKEN cDNA 1810006J02 gene [Source:MGI Symbol;Acc:MGI:1916280]	0.767878	1.05041e-11	1.8971e-10	up		chr16	58519800	58523799	intron	ENSMUSG00000022747	St3gal6	ST3 beta-galactoside alpha-2,3-sialyltransferase 6 [Source:MGI Symbol;Acc:MGI:1888707]	0.635156	1.15451e-07	1.9328e-06	up
chr1	98347800	98352999	Intergenic	ENSMUSG00000026336	Slco6d1	solute carrier organic anion transporter family, member 6d1 [Source:MGI Symbol;Acc:MGI:1918116]	0.853083	4.83935e-11	7.77373e-10	up		chr4	55477000	55481399	Distant-promoter	ENSMUSG00000077635	Gm22150	predicted gene, 22150 [Source:MGI Symbol;Acc:MGI:5451927]	0.635156	1.15451e-07	1.9328e-06	up
chr6	51565600	51568999	exon	ENSMUSG00000038301	Snx10	sorting nexin 10 [Source:MGI Symbol;Acc:MGI:1919232]	0.62639	8.86329e-07	6.05981e-06	up		chr8	86908800	86913399	Distant-promoter	ENSMUSG00000109706	Fth-ps3	ferritin heavy chain, pseudogene 3 [Source:MGI Symbol;Acc:MGI:104623]	0.634906	9.80039e-08	1.6728e-06	up
chr6	51592000	51600399	Intergenic	ENSMUSG00000094528	Gm22914	predicted gene, 22914 [Source:MGI Symbol;Acc:MGI:5452691]	0.554195	2.84365e-13	6.9705e-12	up		chr3	36746000	36750599	Intergenic	ENSMUSG00000082548	Gm12377	predicted gene 12377 [Source:MGI Symbol;Acc:MGI:3651607]	0.634906	9.80039e-08	1.6728e-06	up
chr1	99770000	99775799	intron	ENSMUSG00000067028	Cntnap5b	contactin associated protein-like 5B [Source:MGI Symbol;Acc:MGI:3664583]	0.570939	3.05027e-07	2.29693e-06	up		chr12	108289000	108295599	Distant-promoter	ENSMUSG00000021260	Hhipl1	hedgehog interacting protein-like 1 [Source:MGI Symbol;Acc:MGI:1919265]	0.634743	1.07313e-10	4.11891e-09	up
chr1	104767000	104773399	intron	ENSMUSG00000050840	Cdh20	cadherin 20 [Source:MGI Symbol;Acc:MGI:1346069]	0.56191	8.6992e-11	1.3268e-09	up		chr1	176374200	176382799	Distant-promoter	ENSMUSG00000104248	Gm38152	predicted gene, 38152 [Source:MGI Symbol;Acc:MGI:5611380]	0.634663	1.23569e-13	1.0043e-11	up
chr6	52788000	52798599	Distant-promoter	ENSMUSG00000063568	Jazf1	JAZF zinc finger 1 [Source:MGI Symbol;Acc:MGI:2141450]	0.507445	3.55267e-11	5.82562e-10	up		chr11	52337200	52342399	Intergenic	ENSMUSG00000020402	Vdac1	voltage-dependent anion channel 1 [Source:MGI Symbol;Acc:MGI:106919]	0.634663	8.3197e-08	1.44359e-06	up
chr1	104911200	104917599	Distant-promoter	ENSMUSG00000089866	Gm15699	predicted gene 15699 [Source:MGI Symbol;Acc:MGI:3783139]	0.741114	2.26921e-12	4.64616e-11	up		chr3	135717800	135722799	Intergenic	ENSMUSG00000028163	Nfkb1	nuclear factor of kappa light polypeptide gene enhancer in B cells 1, p105 [Source:MGI Symbol;Acc:MGI:97312]	0.634663	8.3197e-08	1.44359e-06	up
chr1	104975000	104980199	intron	ENSMUSG00000089866	Gm15699	predicted gene 15699 [Source:MGI Symbol;Acc:MGI:3783139]	0.692859	2.1047e-08	1.99558e-07	up		chr7	4235200	4239799	promoter-TSS	ENSMUSG00000070873	Lilra5	leukocyte immunoglobulin-like receptor, subfamily A (with TM domain), member 5 [Source:MGI Symbol;Acc:MGI:3647196]	0.634426	7.06303e-08	1.26075e-06	up
chr1	104993600	104995199	exon	ENSMUSG00000089866	Gm15699	predicted gene 15699 [Source:MGI Symbol;Acc:MGI:3783139]	0.866888	1.59084e-08	1.54555e-07	up		chr17	67459000	67464199	Intergenic	ENSMUSG00000087829	Gm22277	predicted gene, 22277 [Source:MGI Symbol;Acc:MGI:5452054]	0.634426	7.06303e-08	1.26075e-06	up
chr1	105090600	105097399	Intergenic	ENSMUSG00000099669	Gm29012	predicted gene 29012 [Source:MGI Symbol;Acc:MGI:5579718]	0.785508	1.31995e-14	4.08263e-13	up		chr2	118294800	118299599	Distant-promoter	ENSMUSG00000085889	1700054M17Rik	RIKEN cDNA 1700054M17 gene [Source:MGI Symbol;Acc:MGI:1920608]	0.634426	7.06303e-08	1.26075e-06	up
chr6	54425800	54439999	Distant-promoter	ENSMUSG00000073067	9130019P16Rik	RIKEN cDNA 9130019P16 gene [Source:MGI Symbol;Acc:MGI:1918824]	0.474509	1.15265e-14	3.6011e-13	up		chr3	66604000	66608399	Intergenic	ENSMUSG00000103600	Gm17952	predicted gene, 17952 [Source:MGI Symbol;Acc:MGI:5010137]	0.634426	7.06303e-08	1.26075e-06	up
chr6	54442600	54453599	Distant-promoter	ENSMUSG00000086040	Wipf3	WAS/WASL interacting protein family, member 3 [Source:MGI Symbol;Acc:MGI:3044681]	0.410346	9.03277e-09	9.16646e-08	up		chr4	10139600	10143799	Intergenic	ENSMUSG00000082501	Gm11835	predicted gene 11835 [Source:MGI Symbol;Acc:MGI:3650540]	0.633969	5.09111e-08	9.45841e-07	up
chr6	54456200	54465199	intron	ENSMUSG00000086040	Wipf3	WAS/WASL interacting protein family, member 3 [Source:MGI Symbol;Acc:MGI:3044681]	0.358707	1.51397e-06	9.88781e-06	up		chr15	31767600	31772999	Intergenic	ENSMUSG00000115589	Gm18003	predicted gene, 18003 [Source:MGI Symbol;Acc:MGI:5010188]	0.633749	4.32265e-08	8.231e-07	up
chr6	54466200	54482999	Distant-promoter	ENSMUSG00000108081	Gm44026	predicted gene, 44026 [Source:MGI Symbol;Acc:MGI:5690418]	0.466896	1.9315e-16	8.26051e-15	up		chr13	72480400	72486199	Distant-promoter	ENSMUSG00000113858	Gm4057	predicted gene 4057 [Source:MGI Symbol;Acc:MGI:3782232]	0.633325	3.11658e-08	6.11882e-07	up
chr6	54483200	54491399	promoter-TSS	ENSMUSG00000086040	Wipf3	WAS/WASL interacting protein family, member 3 [Source:MGI Symbol;Acc:MGI:3044681]	0.500106	3.97546e-09	4.32307e-08	up		chr18	80667600	80673599	intron	ENSMUSG00000118265	Gm50211	predicted gene, 50211 [Source:MGI Symbol;Acc:MGI:6302999]	0.633325	3.11658e-08	6.11882e-07	up
chr6	54501600	54510599	TTS	ENSMUSG00000019124	Scrn1	secernin 1 [Source:MGI Symbol;Acc:MGI:1917188]	0.533759	4.63362e-12	8.94922e-11	up		chr2	170308400	170313599	Intergenic	ENSMUSG00000084013	Gm14270	predicted gene 14270 [Source:MGI Symbol;Acc:MGI:3649849]	0.633325	3.11658e-08	6.11882e-07	up
chr6	54637400	54643599	intron	ENSMUSG00000005225	Plekha8	pleckstrin homology domain containing, family A (phosphoinositide binding specific) member 8 [Source:MGI Symbol;Acc:MGI:2681164]	0.597523	1.23601e-07	1.00463e-06	up		chr11	99034800	99042399	Distant-promoter	ENSMUSG00000017493	Igfbp4	insulin-like growth factor binding protein 4 [Source:MGI Symbol;Acc:MGI:96439]	0.632987	1.53315e-11	7.38472e-10	up
chr6	55229200	55236199	intron	ENSMUSG00000038022	Mindy4	MINDY lysine 48 deubiquitinase 4 [Source:MGI Symbol;Acc:MGI:3583959]	0.522151	4.19709e-09	4.53966e-08	up		chr3	98912000	98922599	Intergenic	ENSMUSG00000085121	5730437C11Rik	RIKEN cDNA 5730437C11 gene [Source:MGI Symbol;Acc:MGI:1917808]	0.632535	4.90384e-15	5.77975e-13	up
chr1	16593200	16600199	Distant-promoter	ENSMUSG00000025939	Ube2w	ubiquitin-conjugating enzyme E2W (putative) [Source:MGI Symbol;Acc:MGI:1914049]	0.559998	1.35056e-08	1.33188e-07	up		chr4	62968600	62980999	intron	ENSMUSG00000028358	Zfp618	zinc finger protein 618 [Source:MGI Symbol;Acc:MGI:1919950]	0.632349	1.03919e-21	5.21802e-19	up
chr6	55250000	55264199	intron	ENSMUSG00000038022	Mindy4	MINDY lysine 48 deubiquitinase 4 [Source:MGI Symbol;Acc:MGI:3583959]	0.330594	1.2546e-07	1.01769e-06	up		chr15	40219000	40225399	Intergenic	ENSMUSG00000092855	Gm25958	predicted gene, 25958 [Source:MGI Symbol;Acc:MGI:5455735]	0.632167	1.16915e-08	2.60517e-07	up
chr6	55272800	55281799	promoter-TSS	ENSMUSG00000038022	Mindy4	MINDY lysine 48 deubiquitinase 4 [Source:MGI Symbol;Acc:MGI:3583959]	0.376426	3.67584e-07	2.73019e-06	up		chr9	48529000	48534399	Intergenic	ENSMUSG00000080401	Gm23653	predicted gene, 23653 [Source:MGI Symbol;Acc:MGI:5453430]	0.631989	9.93017e-09	2.24824e-07	up
chr6	55284400	55301999	intron	ENSMUSG00000107766	Gm44073	predicted gene, 44073 [Source:MGI Symbol;Acc:MGI:5690465]	0.271418	6.93519e-07	4.86059e-06	up		chr18	75965800	75970599	intron	ENSMUSG00000118311	1700003O11Rik	RIKEN cDNA 1700003O11 gene [Source:MGI Symbol;Acc:MGI:1922882]	0.631814	8.43452e-09	1.95552e-07	up
chr6	55382000	55404199	Distant-promoter	ENSMUSG00000108228	6430584L05Rik	RIKEN cDNA 6430584L05 gene [Source:MGI Symbol;Acc:MGI:5439415]	0.445015	7.81539e-21	6.76577e-19	up		chr16	8466600	8469799	Distant-promoter	ENSMUSG00000039345	Mettl22	methyltransferase like 22 [Source:MGI Symbol;Acc:MGI:2384301]	0.631477	6.08573e-09	1.46085e-07	up
chr6	55431200	55507799	intron	ENSMUSG00000029778	Adcyap1r1	adenylate cyclase activating polypeptide 1 receptor 1 [Source:MGI Symbol;Acc:MGI:108449]	0.349774	3.55016e-46	4.46054e-43	up		chr10	44476000	44486799	intron	ENSMUSG00000038151	Prdm1	PR domain containing 1, with ZNF domain [Source:MGI Symbol;Acc:MGI:99655]	0.631314	5.13611e-16	7.71574e-14	up
chr6	56359400	56363399	intron	ENSMUSG00000004347	Pde1c	phosphodiesterase 1C [Source:MGI Symbol;Acc:MGI:108413]	0.570531	1.29738e-06	8.58179e-06	up		chr14	22472200	22478599	intron	ENSMUSG00000114412	4930405A10Rik	RIKEN cDNA 4930405A10 gene [Source:MGI Symbol;Acc:MGI:1921060]	0.630997	3.7308e-09	9.47695e-08	up
chr6	57522800	57541999	intron	ENSMUSG00000037826	Ppm1k	protein phosphatase 1K (PP2C domain containing) [Source:MGI Symbol;Acc:MGI:2442111]	0.241964	1.13899e-07	9.32535e-07	up		chr5	92326000	92332799	Distant-promoter	ENSMUSG00000029417	Cxcl9	chemokine (C-X-C motif) ligand 9 [Source:MGI Symbol;Acc:MGI:1352449]	0.630261	1.65157e-09	4.6568e-08	up
chr6	57812400	57816199	intron	ENSMUSG00000037788	Vopp1	vesicular, overexpressed in cancer, prosurvival protein 1 [Source:MGI Symbol;Acc:MGI:2141658]	0.621167	2.55811e-07	1.95707e-06	up		chr8	45904400	45910999	Distant-promoter	ENSMUSG00000031636	Pdlim3	PDZ and LIM domain 3 [Source:MGI Symbol;Acc:MGI:1859274]	0.630122	1.40332e-09	4.04392e-08	up
chr6	57820800	57829999	promoter-TSS	ENSMUSG00000037788	Vopp1	vesicular, overexpressed in cancer, prosurvival protein 1 [Source:MGI Symbol;Acc:MGI:2141658]	0.415677	2.28106e-09	2.60034e-08	up		chr7	122202800	122209199	Distant-promoter	ENSMUSG00000030865	Chp2	calcineurin-like EF hand protein 2 [Source:MGI Symbol;Acc:MGI:1917511]	0.629853	1.01324e-09	3.05055e-08	up
chr6	58543000	58547399	Intergenic	ENSMUSG00000107960	Gm35077	predicted gene, 35077 [Source:MGI Symbol;Acc:MGI:5594236]	0.718153	2.4328e-08	2.27695e-07	up		chr8	114329200	114336199	intron	ENSMUSG00000084848	4933408N05Rik	RIKEN cDNA 4933408N05 gene [Source:MGI Symbol;Acc:MGI:1918372]	0.629853	1.01324e-09	3.05055e-08	up
chr6	58829600	58851999	intron	ENSMUSG00000029804	Herc3	hect domain and RLD 3 [Source:MGI Symbol;Acc:MGI:1921248]	0.305147	7.25762e-12	1.35826e-10	up		chr9	35344200	35351199	Intergenic	ENSMUSG00000103259	2610105M22Rik	RIKEN cDNA 2610105M22 gene [Source:MGI Symbol;Acc:MGI:1917703]	0.629468	6.2179e-10	1.98189e-08	up
chr6	58926600	58935999	TTS	ENSMUSG00000029804	Herc3	hect domain and RLD 3 [Source:MGI Symbol;Acc:MGI:1921248]	0.520689	6.68555e-14	1.82179e-12	up		chr1	80033800	80039999	Intergenic	ENSMUSG00000099753	Gm28058	predicted gene 28058 [Source:MGI Symbol;Acc:MGI:5578764]	0.629344	5.28419e-10	1.71865e-08	up
chr6	58938000	58942799	intron	ENSMUSG00000107439	Gm45060	predicted gene 45060 [Source:MGI Symbol;Acc:MGI:5753636]	0.742051	5.94816e-09	6.25465e-08	up		chr17	48278400	48286599	Intergenic	ENSMUSG00000051682	Treml4	triggering receptor expressed on myeloid cells-like 4 [Source:MGI Symbol;Acc:MGI:1923239]	0.627573	9.44039e-16	1.33605e-13	up
chr1	105321400	105347399	intron	ENSMUSG00000099582	Gm29014	predicted gene 29014 [Source:MGI Symbol;Acc:MGI:5579720]	0.284171	2.11948e-09	2.42985e-08	up		chr8	48664600	48672199	intron	ENSMUSG00000031561	Tenm3	teneurin transmembrane protein 3 [Source:MGI Symbol;Acc:MGI:1345183]	0.627188	1.74391e-11	8.24813e-10	up
chr6	59178000	59181999	Intergenic	ENSMUSG00000107987	Gm43905	predicted gene, 43905 [Source:MGI Symbol;Acc:MGI:5690297]	0.82285	2.93515e-12	5.89796e-11	up		chr5	76741200	76751799	Distant-promoter	ENSMUSG00000083874	Gm7494	predicted gene 7494 [Source:MGI Symbol;Acc:MGI:3643474]	0.627102	1.48281e-11	7.18949e-10	up
chr6	59421400	59429799	intron	ENSMUSG00000045441	Gprin3	GPRIN family member 3 [Source:MGI Symbol;Acc:MGI:1924785]	0.522541	1.52294e-10	2.2035e-09	up		chr5	126773800	126777799	Intergenic	ENSMUSG00000105316	Gm42953	predicted gene 42953 [Source:MGI Symbol;Acc:MGI:5663090]	0.626773	6.85244e-07	9.29594e-06	up
chr6	60734000	60742599	intron	ENSMUSG00000107755	Mageb16-ps2	melanoma antigen family B, 16, pseudogene 2 [Source:MGI Symbol;Acc:MGI:3701602]	0.818168	8.02353e-15	2.61478e-13	up		chr5	118917800	118921799	Distant-promoter	ENSMUSG00000106745	Gm43342	predicted gene 43342 [Source:MGI Symbol;Acc:MGI:5663479]	0.626464	4.92867e-07	6.92982e-06	up
chr6	60826000	60832999	promoter-TSS	ENSMUSG00000025889	Snca	synuclein, alpha [Source:MGI Symbol;Acc:MGI:1277151]	0.661781	8.47529e-18	4.55491e-16	up		chr5	52275600	52279999	intron	ENSMUSG00000105328	Gm43180	predicted gene 43180 [Source:MGI Symbol;Acc:MGI:5663317]	0.626315	4.18037e-07	5.99145e-06	up
chr6	61040200	61044799	Intergenic	ENSMUSG00000108299	Gm43892	predicted gene, 43892 [Source:MGI Symbol;Acc:MGI:5690284]	0.890462	4.15001e-13	9.77335e-12	up		chr9	69538800	69542599	Intergenic	ENSMUSG00000032231	Anxa2	annexin A2 [Source:MGI Symbol;Acc:MGI:88246]	0.626315	4.18037e-07	5.99145e-06	up
chr1	105348600	105362599	promoter-TSS	ENSMUSG00000097482	Gm17634	predicted gene, 17634 [Source:MGI Symbol;Acc:MGI:4937268]	0.260462	8.13322e-07	5.611e-06	up		chr6	50963400	50975399	Intergenic	ENSMUSG00000108153	Gm44402	predicted gene, 44402 [Source:MGI Symbol;Acc:MGI:5690794]	0.626219	1.68227e-17	3.69244e-15	up
chr6	61176400	61183999	promoter-TSS	ENSMUSG00000097924	A730020E08Rik	RIKEN cDNA A730020E08 gene [Source:MGI Symbol;Acc:MGI:2444999]	0.610149	3.09926e-20	2.44615e-18	up		chr10	21082800	21087599	Intergenic	ENSMUSG00000019986	Ahi1	Abelson helper integration site 1 [Source:MGI Symbol;Acc:MGI:87971]	0.626171	3.5459e-07	5.17519e-06	up
chr6	61230400	61235599	intron	ENSMUSG00000097924	A730020E08Rik	RIKEN cDNA A730020E08 gene [Source:MGI Symbol;Acc:MGI:2444999]	0.612031	8.43174e-08	7.08047e-07	up		chr10	115667600	115672799	Intergenic	ENSMUSG00000112099	Gm8960	predicted gene 8960 [Source:MGI Symbol;Acc:MGI:3642929]	0.626171	3.5459e-07	5.17519e-06	up
chr6	61243200	61250799	intron	ENSMUSG00000039578	Ccser1	coiled-coil serine rich 1 [Source:MGI Symbol;Acc:MGI:3045354]	0.647458	1.19106e-10	1.76114e-09	up		chr13	3791600	3796999	Intergenic	ENSMUSG00000063130	Calml3	calmodulin-like 3 [Source:MGI Symbol;Acc:MGI:1917655]	0.626031	3.00791e-07	4.47827e-06	up
chr6	61252600	61253399	intron	ENSMUSG00000039578	Ccser1	coiled-coil serine rich 1 [Source:MGI Symbol;Acc:MGI:3045354]	1.37485	1.95806e-12	4.08373e-11	up		chr2	134783400	134787599	promoter-TSS	ENSMUSG00000051177	Plcb1	phospholipase C, beta 1 [Source:MGI Symbol;Acc:MGI:97613]	0.626031	3.00791e-07	4.47827e-06	up
chr1	105661400	105668999	TTS	ENSMUSG00000026319	Relch	RAB11 binding and LisH domain, coiled-coil and HEAT repeat containing [Source:MGI Symbol;Acc:MGI:1922832]	0.355165	5.7369e-09	6.0503e-08	up		chr3	131768800	131774599	intron	ENSMUSG00000105331	Gm29865	predicted gene, 29865 [Source:MGI Symbol;Acc:MGI:5589024]	0.626031	3.00791e-07	4.47827e-06	up
chr6	63255400	63259999	promoter-TSS	ENSMUSG00000108242	9330118I20Rik	RIKEN cDNA 9330118I20 gene [Source:MGI Symbol;Acc:MGI:1924758]	0.645641	2.08711e-09	2.39747e-08	up		chr2	65786200	65791599	Intergenic	ENSMUSG00000118566	BX284648.1	sodium channel, voltage-gated, type II, alpha (Scn2a) pseudogene	0.625633	1.8367e-07	2.89815e-06	up
chr6	64647200	64653599	Distant-promoter	ENSMUSG00000071424	Grid2	glutamate receptor, ionotropic, delta 2 [Source:MGI Symbol;Acc:MGI:95813]	0.64808	2.34865e-10	3.26458e-09	up		chr10	115921200	115926199	Intergenic	ENSMUSG00000112513	4930422I22Rik	RIKEN cDNA 4930422I22 gene [Source:MGI Symbol;Acc:MGI:1921893]	0.625266	1.1221e-07	1.88673e-06	up
chr6	67035400	67041399	promoter-TSS	ENSMUSG00000036390	Gadd45a	growth arrest and DNA-damage-inducible 45 alpha [Source:MGI Symbol;Acc:MGI:107799]	0.530839	2.7586e-13	6.78527e-12	up		chr10	68064800	68070599	Intergenic	ENSMUSG00000037846	Rtkn2	rhotekin 2 [Source:MGI Symbol;Acc:MGI:2158417]	0.625149	9.52235e-08	1.63447e-06	up
chr6	67300000	67303799	intron	ENSMUSG00000036371	Serbp1	serpine1 mRNA binding protein 1 [Source:MGI Symbol;Acc:MGI:1914120]	0.71724	2.31803e-09	2.6357e-08	up		chr3	92880400	92887199	Distant-promoter	ENSMUSG00000090314	2310050C09Rik	RIKEN cDNA 2310050C09 gene [Source:MGI Symbol;Acc:MGI:1913783]	0.625149	9.52235e-08	1.63447e-06	up
chr6	70739600	70746999	Intergenic	ENSMUSG00000076609	Igkc	immunoglobulin kappa constant [Source:MGI Symbol;Acc:MGI:96495]	0.745293	4.95629e-13	1.15003e-11	up		chr1	121599600	121603799	Intergenic	ENSMUSG00000001674	Ddx18	DEAD (Asp-Glu-Ala-Asp) box polypeptide 18 [Source:MGI Symbol;Acc:MGI:1914192]	0.625036	8.08126e-08	1.41157e-06	up
chr6	70911000	70916199	exon	ENSMUSG00000051896	Tex37	testis expressed 37 [Source:MGI Symbol;Acc:MGI:1921471]	0.70108	1.69044e-09	1.97723e-08	up		chr1	138376800	138381199	Intergenic	ENSMUSG00000101793	Gm28500	predicted gene 28500 [Source:MGI Symbol;Acc:MGI:5579206]	0.625036	8.08126e-08	1.41157e-06	up
chr6	71092600	71095199	Intergenic	ENSMUSG00000107446	Gm43906	predicted gene, 43906 [Source:MGI Symbol;Acc:MGI:5690298]	0.84206	4.00438e-09	4.35095e-08	up		chr14	119963800	119968399	Intergenic	ENSMUSG00000044819	Oxgr1	oxoglutarate (alpha-ketoglutarate) receptor 1 [Source:MGI Symbol;Acc:MGI:2685145]	0.625036	8.08126e-08	1.41157e-06	up
chr6	71750800	71759199	intron	ENSMUSG00000108802	Gm44769	predicted gene 44769 [Source:MGI Symbol;Acc:MGI:5753345]	0.334399	3.53762e-07	2.63764e-06	up		chr18	46924800	46928999	intron	ENSMUSG00000073568	Arl14epl	ADP-ribosylation factor-like 14 effector protein-like [Source:MGI Symbol;Acc:MGI:2685795]	0.625036	8.08126e-08	1.41157e-06	up
chr6	72200000	72224399	intron	ENSMUSG00000037621	Atoh8	atonal bHLH transcription factor 8 [Source:MGI Symbol;Acc:MGI:1918343]	0.284524	1.67289e-11	2.91599e-10	up		chr10	93518800	93523599	Intergenic	ENSMUSG00000015890	Amdhd1	amidohydrolase domain containing 1 [Source:MGI Symbol;Acc:MGI:1919011]	0.624925	6.85862e-08	1.22935e-06	up
chr6	72413200	72420599	promoter-TSS	ENSMUSG00000053460	Ggcx	gamma-glutamyl carboxylase [Source:MGI Symbol;Acc:MGI:1927655]	0.442849	1.08705e-08	1.087e-07	up		chr15	99027200	99032399	promoter-TSS	ENSMUSG00000043091	Tuba1c	tubulin, alpha 1C [Source:MGI Symbol;Acc:MGI:1095409]	0.624712	4.94102e-08	9.21696e-07	up
chr6	72584000	72588999	exon	ENSMUSG00000056698	Elmod3	ELMO/CED-12 domain containing 3 [Source:MGI Symbol;Acc:MGI:2445168]	0.644496	2.23522e-08	2.10965e-07	up		chr6	93633200	93639399	Intergenic	ENSMUSG00000107739	Gm7812	predicted gene 7812 [Source:MGI Symbol;Acc:MGI:3646293]	0.624509	3.56026e-08	6.88843e-07	up
chr1	105986400	105995999	promoter-TSS	ENSMUSG00000038866	Zcchc2	zinc finger, CCHC domain containing 2 [Source:MGI Symbol;Acc:MGI:2444114]	0.267596	1.30273e-06	8.61468e-06	up		chr3	10524400	10531199	Intergenic	ENSMUSG00000027534	Snx16	sorting nexin 16 [Source:MGI Symbol;Acc:MGI:1921968]	0.624509	3.56026e-08	6.88843e-07	up
chr6	73232000	73236599	Intergenic	ENSMUSG00000107440	Gm40377	predicted gene, 40377 [Source:MGI Symbol;Acc:MGI:5623262]	0.762647	4.63215e-09	4.95831e-08	up		chr10	26505000	26511399	Intergenic	ENSMUSG00000112797	Gm30034	predicted gene, 30034 [Source:MGI Symbol;Acc:MGI:5589193]	0.624315	2.56583e-08	5.14359e-07	up
chr6	76386400	76389399	Intergenic	ENSMUSG00000107612	Gm44163	predicted gene, 44163 [Source:MGI Symbol;Acc:MGI:5690555]	0.7238	4.72103e-08	4.15744e-07	up		chr3	34551800	34557399	Distant-promoter	ENSMUSG00000105265	Sox2ot	SOX2 overlapping transcript (non-protein coding) [Source:MGI Symbol;Acc:MGI:2444112]	0.624315	2.56583e-08	5.14359e-07	up
chr6	76976600	76983599	intron	ENSMUSG00000063063	Ctnna2	catenin (cadherin associated protein), alpha 2 [Source:MGI Symbol;Acc:MGI:88275]	0.727405	1.71251e-12	3.62033e-11	up		chr14	104419000	104423999	intron	ENSMUSG00000115424	D130079A08Rik	RIKEN cDNA D130079A08 gene [Source:MGI Symbol;Acc:MGI:2444500]	0.624129	1.8495e-08	3.85956e-07	up
chr6	77073600	77078799	intron	ENSMUSG00000063063	Ctnna2	catenin (cadherin associated protein), alpha 2 [Source:MGI Symbol;Acc:MGI:88275]	1.03381	2.30037e-20	1.84379e-18	up		chr2	111627400	111634199	Distant-promoter	ENSMUSG00000094858	Olfr1297	olfactory receptor 1297 [Source:MGI Symbol;Acc:MGI:3031131]	0.624129	1.8495e-08	3.85956e-07	up
chr6	77183000	77188599	intron	ENSMUSG00000063063	Ctnna2	catenin (cadherin associated protein), alpha 2 [Source:MGI Symbol;Acc:MGI:88275]	0.730226	5.28604e-13	1.21894e-11	up		chr8	115231000	115236799	intron	ENSMUSG00000088428	Gm22556	predicted gene, 22556 [Source:MGI Symbol;Acc:MGI:5452333]	0.62404	1.57034e-08	3.35534e-07	up
chr6	77191400	77197999	intron	ENSMUSG00000060780	Lrrtm1	leucine rich repeat transmembrane neuronal 1 [Source:MGI Symbol;Acc:MGI:2389173]	0.636359	1.40129e-09	1.66649e-08	up		chr9	59949000	59953799	exon	ENSMUSG00000084913	Gm7616	predicted gene 7616 [Source:MGI Symbol;Acc:MGI:3647735]	0.62404	1.57034e-08	3.35534e-07	up
chr6	77205400	77211199	intron	ENSMUSG00000060780	Lrrtm1	leucine rich repeat transmembrane neuronal 1 [Source:MGI Symbol;Acc:MGI:2389173]	1.15103	7.62139e-22	7.70225e-20	up		chr3	60986000	60991799	Distant-promoter	ENSMUSG00000027765	P2ry1	purinergic receptor P2Y, G-protein coupled 1 [Source:MGI Symbol;Acc:MGI:105049]	0.623867	1.13222e-08	2.53522e-07	up
chr6	77212200	77216199	intron	ENSMUSG00000060780	Lrrtm1	leucine rich repeat transmembrane neuronal 1 [Source:MGI Symbol;Acc:MGI:2389173]	0.673096	5.70254e-08	4.94589e-07	up		chr9	97298600	97305199	Intergenic	ENSMUSG00000104167	A030012G06Rik	RIKEN cDNA A030012G06 gene [Source:MGI Symbol;Acc:MGI:3028038]	0.623701	8.16471e-09	1.89536e-07	up
chr6	77219600	77224399	intron	ENSMUSG00000060780	Lrrtm1	leucine rich repeat transmembrane neuronal 1 [Source:MGI Symbol;Acc:MGI:2389173]	0.621412	8.00352e-11	1.23242e-09	up		chr10	9035800	9041599	Intergenic	ENSMUSG00000111077	Gm48743	predicted gene, 48743 [Source:MGI Symbol;Acc:MGI:6098412]	0.623701	8.16471e-09	1.89536e-07	up
chr6	77240400	77251599	TTS	ENSMUSG00000060780	Lrrtm1	leucine rich repeat transmembrane neuronal 1 [Source:MGI Symbol;Acc:MGI:2389173]	0.837728	5.0092e-37	3.27983e-34	up		chr4	13852800	13858599	intron	ENSMUSG00000006586	Runx1t1	RUNX1 translocation partner 1 [Source:MGI Symbol;Acc:MGI:104793]	0.623701	8.16471e-09	1.89536e-07	up
chr6	77256000	77258399	intron	ENSMUSG00000060780	Lrrtm1	leucine rich repeat transmembrane neuronal 1 [Source:MGI Symbol;Acc:MGI:2389173]	1.07291	7.02767e-12	1.31735e-10	up		chr6	125551000	125556399	intron	ENSMUSG00000001930	Vwf	Von Willebrand factor [Source:MGI Symbol;Acc:MGI:98941]	0.62362	6.93381e-09	1.64291e-07	up
chr6	77354000	77360799	intron	ENSMUSG00000108077	6330415B21Rik	RIKEN cDNA 6330415B21 gene [Source:MGI Symbol;Acc:MGI:1918003]	0.70031	4.88118e-12	9.39612e-11	up		chr1	135582800	135590199	promoter-TSS	ENSMUSG00000009418	Nav1	neuron navigator 1 [Source:MGI Symbol;Acc:MGI:2183683]	0.623389	4.24781e-09	1.06428e-07	up
chr6	77429600	77433199	exon	ENSMUSG00000107512	Gm44433	predicted gene, 44433 [Source:MGI Symbol;Acc:MGI:5690825]	1.14992	8.39968e-17	3.83203e-15	up		chr18	57585400	57592599	intron	ENSMUSG00000058925	Ccdc192	coiled-coil domain containing 192 [Source:MGI Symbol;Acc:MGI:1922694]	0.623033	1.87848e-09	5.1947e-08	up
chr6	77474200	77477399	Distant-promoter	ENSMUSG00000107917	Gm44235	predicted gene, 44235 [Source:MGI Symbol;Acc:MGI:5690627]	0.869095	4.32187e-12	8.36276e-11	up		chr2	76972200	76977999	exon	ENSMUSG00000051747	Ttn	titin [Source:MGI Symbol;Acc:MGI:98864]	0.623033	1.87848e-09	5.1947e-08	up
chr6	77509600	77517599	intron	ENSMUSG00000107947	Gm44438	predicted gene, 44438 [Source:MGI Symbol;Acc:MGI:5690830]	0.593245	3.59355e-10	4.82824e-09	up		chr5	18353200	18361399	intron	ENSMUSG00000057614	Gnai1	guanine nucleotide binding protein (G protein), alpha inhibiting 1 [Source:MGI Symbol;Acc:MGI:95771]	0.622966	1.59581e-09	4.51869e-08	up
chr6	77602800	77605599	Distant-promoter	ENSMUSG00000107707	Gm44286	predicted gene, 44286 [Source:MGI Symbol;Acc:MGI:5690678]	0.676984	1.02389e-06	6.91993e-06	up		chr2	128030000	128037599	intron	ENSMUSG00000088175	Gm23101	predicted gene, 23101 [Source:MGI Symbol;Acc:MGI:5452878]	0.622966	1.59581e-09	4.51869e-08	up
chr6	78548600	78553799	Intergenic	ENSMUSG00000108073	Gm6072	predicted gene 6072 [Source:MGI Symbol;Acc:MGI:3648423]	0.733723	1.28839e-10	1.88823e-09	up		chr13	112111800	112119799	Intergenic	ENSMUSG00000114361	Gm31104	predicted gene, 31104 [Source:MGI Symbol;Acc:MGI:5590263]	0.622836	1.15179e-09	3.4075e-08	up
chr6	80018400	80023199	intron	ENSMUSG00000052581	Lrrtm4	leucine rich repeat transmembrane neuronal 4 [Source:MGI Symbol;Acc:MGI:2389180]	0.802059	1.6806e-13	4.28098e-12	up		chr3	149199600	149206999	Distant-promoter	ENSMUSG00000105357	Gm42647	predicted gene 42647 [Source:MGI Symbol;Acc:MGI:5662784]	0.62265	7.06427e-10	2.21317e-08	up
chr6	80489600	80490999	intron	ENSMUSG00000107826	Gm44242	predicted gene, 44242 [Source:MGI Symbol;Acc:MGI:5690634]	1.63444	4.20666e-18	2.38196e-16	up		chr1	53735600	53742599	Intergenic	ENSMUSG00000026094	Stk17b	serine/threonine kinase 17b (apoptosis-inducing) [Source:MGI Symbol;Acc:MGI:2138162]	0.62259	6.00241e-10	1.92492e-08	up
chr6	81586600	81593399	Intergenic	ENSMUSG00000065212	Gm26264	predicted gene, 26264 [Source:MGI Symbol;Acc:MGI:5456041]	0.545993	1.04234e-06	7.03081e-06	up		chr14	104919400	104928199	intron	ENSMUSG00000077425	Gm24280	predicted gene, 24280 [Source:MGI Symbol;Acc:MGI:5454057]	0.622531	5.10033e-10	1.66922e-08	up
chr6	81620400	81628999	Distant-promoter	ENSMUSG00000065212	Gm26264	predicted gene, 26264 [Source:MGI Symbol;Acc:MGI:5456041]	0.53426	9.68243e-08	8.03206e-07	up		chr16	88229000	88237799	intron	ENSMUSG00000022935	Grik1	glutamate receptor, ionotropic, kainate 1 [Source:MGI Symbol;Acc:MGI:95814]	0.622252	2.26022e-10	8.00468e-09	up
chr6	81660000	81664599	Intergenic	ENSMUSG00000065212	Gm26264	predicted gene, 26264 [Source:MGI Symbol;Acc:MGI:5456041]	0.69546	3.31245e-09	3.65076e-08	up		chr5	75237400	75244199	Distant-promoter	ENSMUSG00000106704	Gm42799	predicted gene 42799 [Source:MGI Symbol;Acc:MGI:5662936]	0.622199	1.92087e-10	6.95404e-09	up
chr6	81749800	81754999	Intergenic	ENSMUSG00000107419	Gm38839	predicted gene, 38839 [Source:MGI Symbol;Acc:MGI:5621724]	0.905313	5.99603e-15	1.99816e-13	up		chr18	19939600	19945999	Intergenic	ENSMUSG00000059898	Dsc3	desmocollin 3 [Source:MGI Symbol;Acc:MGI:1194993]	0.622199	1.92087e-10	6.95404e-09	up
chr6	81790800	81793999	Distant-promoter	ENSMUSG00000089445	Gm22530	predicted gene, 22530 [Source:MGI Symbol;Acc:MGI:5452307]	0.701557	2.2264e-07	1.72444e-06	up		chr2	33939400	33945799	promoter-TSS	ENSMUSG00000085987	Gm13403	predicted gene 13403 [Source:MGI Symbol;Acc:MGI:3649380]	0.621996	1.00233e-10	3.87147e-09	up
chr6	81805400	81811399	Intergenic	ENSMUSG00000089445	Gm22530	predicted gene, 22530 [Source:MGI Symbol;Acc:MGI:5452307]	1.03062	4.47421e-26	8.42093e-24	up		chr2	154739800	154747599	Distant-promoter	ENSMUSG00000085691	Gm14216	predicted gene 14216 [Source:MGI Symbol;Acc:MGI:3650218]	0.6219	7.24157e-11	2.92334e-09	up
chr6	81813200	81820999	Intergenic	ENSMUSG00000089445	Gm22530	predicted gene, 22530 [Source:MGI Symbol;Acc:MGI:5452307]	0.689584	3.89844e-14	1.10238e-12	up		chr4	65673600	65681199	intron	ENSMUSG00000051675	Trim32	tripartite motif-containing 32 [Source:MGI Symbol;Acc:MGI:1917057]	0.621853	6.15547e-11	2.53801e-09	up
chr6	81919400	81928399	exon	ENSMUSG00000035125	Gcfc2	GC-rich sequence DNA binding factor 2 [Source:MGI Symbol;Acc:MGI:2141656]	0.377924	9.65694e-08	8.01521e-07	up		chr1	90914800	90923199	intron	ENSMUSG00000026303	Mlph	melanophilin [Source:MGI Symbol;Acc:MGI:2176380]	0.620816	7.7179e-13	5.21474e-11	up
chr6	81957200	81962799	TTS	ENSMUSG00000030045	Mrpl19	mitochondrial ribosomal protein L19 [Source:MGI Symbol;Acc:MGI:1926274]	0.612031	8.43174e-08	7.08047e-07	up		chr8	94692800	94699799	promoter-TSS	ENSMUSG00000031775	Pllp	plasma membrane proteolipid [Source:MGI Symbol;Acc:MGI:1915051]	0.620816	7.7179e-13	5.21474e-11	up
chr1	106146800	106178999	intron	ENSMUSG00000101583	Gm20753	predicted gene, 20753 [Source:MGI Symbol;Acc:MGI:5434109]	0.275015	1.83746e-13	4.65757e-12	up		chr5	99554600	99563999	intron	ENSMUSG00000090006	Gm16227	predicted gene 16227 [Source:MGI Symbol;Acc:MGI:3801791]	0.620577	2.11438e-13	1.62479e-11	up
chr6	83075800	83080999	promoter-TSS	ENSMUSG00000069678	Pcgf1	polycomb group ring finger 1 [Source:MGI Symbol;Acc:MGI:1917087]	0.387142	1.53231e-06	9.99706e-06	up		chr17	53829200	53842599	intron	ENSMUSG00000023122	Sult1c2	sulfotransferase family, cytosolic, 1C, member 2 [Source:MGI Symbol;Acc:MGI:1916333]	0.620412	8.01202e-14	6.89391e-12	up
chr6	83099600	83126599	Distant-promoter	ENSMUSG00000030036	Mogs	mannosyl-oligosaccharide glucosidase [Source:MGI Symbol;Acc:MGI:1929872]	0.228253	8.90522e-11	1.356e-09	up		chr5	17748800	17756799	Intergenic	ENSMUSG00000028780	Sema3c	sema domain, immunoglobulin domain (Ig), short basic domain, secreted, (semaphorin) 3C [Source:MGI Symbol;Acc:MGI:107557]	0.616047	1.36841e-11	6.72373e-10	up
chr6	83133200	83190599	Distant-promoter	ENSMUSG00000031865	Dctn1	dynactin 1 [Source:MGI Symbol;Acc:MGI:107745]	0.191385	1.01164e-12	2.22993e-11	up		chr5	42208000	42214799	intron	ENSMUSG00000067285	Gm16223	predicted gene 16223 [Source:MGI Symbol;Acc:MGI:3648966]	0.616047	1.08923e-08	2.44568e-07	up
chr6	83232600	83251999	intron	ENSMUSG00000068323	Slc4a5	solute carrier family 4, sodium bicarbonate cotransporter, member 5 [Source:MGI Symbol;Acc:MGI:2443220]	0.273512	5.20963e-07	3.74205e-06	up		chr5	44714400	44720399	Distant-promoter	ENSMUSG00000105224	Gm3364	predicted gene 3364 [Source:MGI Symbol;Acc:MGI:3781542]	0.616047	1.77999e-08	3.74221e-07	up
chr6	84095200	84108199	Distant-promoter	ENSMUSG00000033788	Dysf	dysferlin [Source:MGI Symbol;Acc:MGI:1349385]	0.377049	1.04538e-09	1.27821e-08	up		chr6	26541600	26548199	Intergenic	ENSMUSG00000088387	Gm24691	predicted gene, 24691 [Source:MGI Symbol;Acc:MGI:5454468]	0.616047	1.27512e-07	2.10538e-06	up
chr6	84217200	84236599	intron	ENSMUSG00000107538	Gm44127	predicted gene, 44127 [Source:MGI Symbol;Acc:MGI:5690519]	0.23685	1.87081e-07	1.47058e-06	up		chr6	91985400	91991399	exon	ENSMUSG00000034037	Fgd5	FYVE, RhoGEF and PH domain containing 5 [Source:MGI Symbol;Acc:MGI:2443369]	0.616047	4.75959e-08	8.91254e-07	up
[truncated: 10,253 more rows]
