# Supplementary material for: Caffeine intake exerts dual genome-wide effects on hippocampal metabolism and learning-dependent transcription
Source: J Clin Invest. 2022 Jun 15;132(12):e149371. doi: 10.1172/JCI149371 (PMC9197525; doi:10.1172/JCI149371)
Supplement: Supplemental table 9 [file jci-132-149371-s151.xlsx]

## Sheet: Sheet1
Supplementary Table 9. Differential expression analaysis (Deseq2) of RNA-seq results between Caffeine and Control in homecage (HC) and learning conditions
Ensembl Gene ID		Gene name	Description	Log2 FC ( Caff HC vs Control HC)	P-value ( Caff HC vs Control HC)	Adjusted p-value ( Caff HC vs Control HC)	Log2 FC (Caff MWM vs Control-MWM)	P-value (Caff MWM vs Control-MWM)	Adjusted p-value (Caff MWM vs Control-MWM)	Log2 FC (Control MWM vs Control HC)	P-value (Control MWM vs Control HC)	Adjusted p-value (Control MWM vs Control HC)	Log2 FC (Caff MWM vs Caff HC)	P-value (Caff MWM vs Caff HC)	Adjusted p-value (Caff MWM vs Caff HC)
ENSMUSG00000063234		Gpr84	G protein-coupled receptor 84	0.955274	8.07442e-05	0.996762	0.0825355	0.72802	0.995015	0.136654	0.593858	0.8887	-0.736084	0.000924292	0.0294024
ENSMUSG00000045731		Pnoc	prepronociceptin	0.49525	8.61078e-05	0.996762	0.179748	0.151708	0.995015	-0.104677	0.41446	0.825389	-0.420179	0.000647801	0.024791
ENSMUSG00000074715		Ccl28	chemokine (C-C motif) ligand 28	-0.676021	0.00011786	0.996762	-0.337267	0.0517925	0.995015	-0.33919	0.0488384	0.488052	-0.000436794	0.998029	0.99958
ENSMUSG00000021250		Fos	FBJ osteosarcoma oncogene	0.919943	0.000250185	0.996762	0.103423	0.658779	0.995015	2.40531	1.79074e-22	1.50673e-18	1.58879	2.99251e-11	6.60916e-08
ENSMUSG00000015745		Plekho1	pleckstrin homology domain containing, family O member 1	0.296423	0.000530335	0.996762	0.0728405	0.39112	0.995015	-0.0977656	0.256498	0.735825	-0.321348	0.000138306	0.00925058
ENSMUSG00000067724		Gbx1	gastrulation brain homeobox 1	-4.33209	0.000598333	0.996762	0.356629	0.670361	0.995015	-0.504379	0.555629		4.18434	0.000815528
ENSMUSG00000042489		Clspn	claspin	0.658279	0.000780358	0.996762	-0.803743	0.000132623	0.995015	0.00966621	0.962036	0.990339	-1.45236	9.38007e-13	2.41693e-09
ENSMUSG00000021609		Slc6a3	solute carrier family 6 (neurotransmitter transporter, dopamine), member 3	-1.63511	0.00090562	0.996762	-0.427566	0.333412	0.995015	-0.500723	0.239846		0.706821	0.163006
ENSMUSG00000092373		Gm20535	predicted gene 20535	1.64612	0.000918152	0.996762	-0.109899	0.801714	0.995015	0.971253	0.057663		-0.784769	0.0616752
ENSMUSG00000051022		Hs3st1	heparan sulfate (glucosamine) 3-O-sulfotransferase 1	0.388062	0.00100099	0.996762	0.0319195	0.782598	0.995015	0.228851	0.0523258	0.497839	-0.127292	0.271181	0.580351
ENSMUSG00000003824		Syce2	synaptonemal complex central element protein 2	0.546069	0.00100522	0.996762	0.0120295	0.939812	0.995015	0.418661	0.0115907	0.304287	-0.115379	0.469457	0.739271
ENSMUSG00000006764		Tph2	tryptophan hydroxylase 2	-1.38376	0.0011209	0.996762	-0.0138861	0.974275	0.995182	-1.67895	7.97256e-05	0.0209628	-0.309078	0.472013	0.74077
ENSMUSG00000074758		Gm5535	predicted gene 5535	0.935297	0.00163283	0.996762	-0.69595	0.0158054	0.995015	0.656907	0.0278296	0.415735	-0.97434	0.000674562	0.025374
ENSMUSG00000056032		BC018473	cDNA sequence BC018473	-1.2696	0.00166643	0.996762	-0.630334	0.130505	0.995015	-0.901972	0.0186263	0.367715	-0.262706	0.546593
ENSMUSG00000114503		CT025681.1		3.93522	0.00205538	0.996762	-0.656273	0.5213	0.995015	3.14677	0.0165703		-1.44472	0.13881
ENSMUSG00000019362		D8Ertd738e	DNA segment, Chr 8, ERATO Doi 738, expressed	0.247699	0.00206457	0.996762	0.0400504	0.615652	0.995015	-0.00396323	0.960746	0.990002	-0.211612	0.00789151	0.102782
ENSMUSG00000048108		Tmem72	transmembrane protein 72	-3.25962	0.0021941	0.996762	-1.19833	0.262096	0.995015	-2.76586	0.00922653	0.275291	-0.704571	0.510438	0.764945
ENSMUSG00000002055		Spag5	sperm associated antigen 5	0.47739	0.0022137	0.996762	0.147279	0.335785	0.995015	0.227611	0.145381	0.649567	-0.102501	0.502048	0.758641
ENSMUSG00000021275		Tecpr2	tectonin beta-propeller repeat containing 2	-0.158601	0.00224071	0.996762	-0.0323206	0.527155	0.995015	0.0275795	0.592617	0.88859	0.15386	0.00279138	0.0586342
ENSMUSG00000107927		Gm44090	predicted gene, 44090	1.02789	0.00232548	0.996762	-0.265271	0.409561	0.995015	0.59163	0.0838167	0.567285	-0.701534	0.026765	0.197984
ENSMUSG00000022383		Ppara	peroxisome proliferator activated receptor alpha	-0.530683	0.00234584	0.996762	-0.286491	0.069398	0.995015	0.0470428	0.770977	0.944939	0.291235	0.0883162	0.34656
ENSMUSG00000006021		Kptn	kaptin	0.21293	0.00240809	0.996762	-0.0158921	0.817757	0.995015	-0.0347566	0.621931	0.897852	-0.263579	0.000123087	0.00876921
ENSMUSG00000021798		Ldb3	LIM domain binding 3	0.31059	0.00250014	0.996762	0.0193624	0.845445	0.995015	0.200396	0.0506606	0.493225	-0.0908317	0.361435	0.660027
ENSMUSG00000087885		Gm23600	predicted gene, 23600	-0.854661	0.00250671	0.996762	0.0669528	0.804317	0.995015	-0.535576	0.0474807	0.48428	0.386038	0.172188	0.473518
ENSMUSG00000097284		4930480K23Rik	RIKEN cDNA 4930480K23 gene	-0.457458	0.00252896	0.996762	0.0165774	0.910596	0.995015	-0.395793	0.00775905	0.251578	0.078242	0.603088	0.820863
ENSMUSG00000070705		Eid2b	EP300 interacting inhibitor of differentiation 2B	-0.227296	0.00269154	0.996762	0.0404504	0.582252	0.995015	-0.0571476	0.444628	0.83905	0.210599	0.00471772	0.0781735
ENSMUSG00000112280		AC153962.3		-0.224363	0.002863	0.996762	-0.0124715	0.865543	0.995015	-0.0441087	0.553746	0.876664	0.167782	0.0241478	0.187789
ENSMUSG00000005683		Cs	citrate synthase	-0.101235	0.0028645	0.996762	0.0295197	0.379824	0.995015	-0.0460456	0.173551	0.682021	0.0847092	0.0120217	0.132698
ENSMUSG00000104841		Gm17743	predicted gene, 17743	-1.5811	0.00288545	0.996762	-0.309778	0.508758	0.995015	-0.38043	0.409604	0.821803	0.890897	0.0971866
ENSMUSG00000096753		Fam181a	family with sequence similarity 181, member A	0.754148	0.00324356	0.996762	-0.538136	0.0486091	0.995015	-0.19659	0.462253	0.845062	-1.48887	1.30862e-08	1.12396e-05
ENSMUSG00000053801		Grwd1	glutamate-rich WD repeat containing 1	0.190102	0.00328026	0.996762	-0.0521093	0.400998	0.995015	0.114904	0.0742002	0.552146	-0.127307	0.0411894	0.239939
ENSMUSG00000045903		Npas4	neuronal PAS domain protein 4	0.67097	0.00344038	0.996762	0.146998	0.513318	0.995015	0.73376	0.00134233	0.102973	0.209788	0.352061	0.652309
ENSMUSG00000031671		Setd6	SET domain containing 6	0.282584	0.00444247	0.996762	0.00558216	0.954005	0.995015	0.0779784	0.433493	0.834413	-0.199024	0.0392558	0.234957
ENSMUSG00000027224		Duoxa1	dual oxidase maturation factor 1	-2.46307	0.00453204	0.996762	-0.270165	0.722333	0.995015	-1.21763	0.082088		0.975277	0.287438
ENSMUSG00000105960		6330410L21Rik	RIKEN cDNA 6330410L21 gene	-1.40414	0.00466586	0.996762	0.493857	0.259844	0.995015	-0.61808	0.167605		1.27992	0.00867274
ENSMUSG00000021928		Ebpl	emopamil binding protein-like	0.220503	0.0047473	0.996762	-0.00240454	0.97491	0.995292	-0.0138783	0.85953	0.965953	-0.236786	0.00186522	0.045627
ENSMUSG00000012123		Crybg2	crystallin beta-gamma domain containing 2	0.82334	0.00476842	0.996762	-0.211483	0.441093	0.995015	0.541287	0.0655478	0.535323	-0.493537	0.0697727	0.307526
ENSMUSG00000108070		Gm43872	predicted gene, 43872	2.90804	0.00477816	0.996762	0.743885	0.318686	0.995015	1.7184	0.109216		-0.445763	0.514539
ENSMUSG00000105078		Gm35911	predicted gene, 35911	-1.74228	0.00479083	0.996762	0.73748	0.208652	0.995015	-1.43321	0.0131423		1.04655	0.0944289
ENSMUSG00000022346		Myc	myelocytomatosis oncogene	0.406319	0.00526844	0.996762	0.0587864	0.673533	0.995015	0.146579	0.317563	0.776397	-0.200953	0.146661	0.439762
ENSMUSG00000058626		Capn11	calpain 11	-2.16116	0.00589347	0.996762	0.377391	0.623726	0.995015	-0.656119	0.394118	0.814903	1.88243	0.0163735	0.156489
ENSMUSG00000103432		6720464F23Rik	RIKEN cDNA 6720464F23 gene	3.71704	0.00593453	0.996762	0.0287878	0.979348	0.996531	2.74084	0.0512861		-0.947409	0.362919
ENSMUSG00000019278		Dpep1	dipeptidase 1 (renal)	-2.29403	0.00609316	0.996762	0.0470224	0.951181	0.995015	-1.11768	0.136544		1.22337	0.151021
ENSMUSG00000000934		Top1mt	DNA topoisomerase 1, mitochondrial	0.182148	0.00609697	0.996762	-0.0631419	0.313982	0.995015	0.139454	0.0342686	0.436842	-0.105835	0.0944042	0.357455
ENSMUSG00000039349		C130074G19Rik	RIKEN cDNA C130074G19 gene	0.441663	0.00639769	0.996762	-0.502959	0.00189569	0.995015	0.149974	0.355159	0.795625	-0.794649	8.91643e-07	0.000281322
ENSMUSG00000062526		Mppe1	metallophosphoesterase 1	-0.213789	0.00674898	0.996762	-0.0536069	0.484749	0.995015	-0.181365	0.0199453	0.37824	-0.0211826	0.785234	0.914595
ENSMUSG00000109957		Gm45353	predicted gene 45353	1.31329	0.00685014	0.996762	-0.208948	0.647549	0.995015	0.759273	0.124371	0.62438	-0.762966	0.0885078
ENSMUSG00000030203		Dusp16	dual specificity phosphatase 16	0.251163	0.00687076	0.996762	-0.174463	0.0579078	0.995015	0.00192229	0.983557	0.997066	-0.423704	3.77312e-06	0.000720153
ENSMUSG00000084968		Gm12743	predicted gene 12743	-0.528585	0.00702041	0.996762	0.285127	0.153275	0.995015	-0.797658	6.07972e-05	0.0182696	0.0160536	0.93499	0.978272
ENSMUSG00000112409		AC155832.2		2.17618	0.00713318	0.996762	-0.449869	0.431488	0.995015	2.11105	0.00881739		-0.514993	0.371107
ENSMUSG00000022018		Rgcc	regulator of cell cycle	0.246864	0.00721177	0.996762	-0.00175095	0.984413	0.997635	0.0738229	0.422039	0.829602	-0.174792	0.0509573	0.263831
ENSMUSG00000064288		Hist1h4k	histone cluster 1, H4k	-1.56979	0.00721763	0.996762	0.310973	0.509876	0.995015	-0.270704	0.58082		1.61006	0.0046579
ENSMUSG00000029819		Npy	neuropeptide Y	0.347467	0.00723889	0.996762	0.0467559	0.717279	0.995015	-0.0439334	0.734573	0.935851	-0.344644	0.00751278	0.100516
ENSMUSG00000104116		Gm37296	predicted gene, 37296	1.04748	0.00724561	0.996762	-0.215203	0.49635	0.995015	1.26351	0.000919465	0.0885427	0.000829577	0.997975
ENSMUSG00000051663		Pcdhb1	protocadherin beta 1	-1.33256	0.00735989	0.996762	0.0629862	0.889845	0.995015	-0.717076	0.108644		0.678474	0.178449
ENSMUSG00000027386		Fbln7	fibulin 7	0.950922	0.00738377	0.996762	-0.244664	0.477684	0.995015	0.70188	0.0484312	0.486567	-0.493706	0.151078	0.445238
ENSMUSG00000024349		Tmem173	transmembrane protein 173	0.332942	0.00738987	0.996762	-0.128216	0.287132	0.995015	0.112241	0.36884	0.804098	-0.348917	0.00359188	0.0682193
ENSMUSG00000039384		Dusp10	dual specificity phosphatase 10	0.422014	0.00748517	0.996762	0.0839435	0.588212	0.995015	0.0643826	0.685396	0.919813	-0.273688	0.0753101	0.319598
ENSMUSG00000032040		Dcps	decapping enzyme, scavenger	0.174762	0.00753084	0.996762	0.0101198	0.873458	0.995015	-0.0637566	0.333315	0.7841	-0.228398	0.000289473	0.0151703
ENSMUSG00000086392		Mccc1os	methylcrotonoyl-Coenzyme A carboxylase 1 (alpha), opposite strand	-0.418331	0.00789166	0.996762	-0.0355038	0.811938	0.995015	-0.240895	0.113199	0.612662	0.141932	0.358908	0.65753
ENSMUSG00000024774		Ankrd22	ankyrin repeat domain 22	3.85529	0.00846857	0.996762	-1.47434	0.366868	0.995015	1.72761	0.290342		-3.60203	0.0139007
ENSMUSG00000023393		Slc17a9	solute carrier family 17, member 9	0.968284	0.00856261	0.996762	0.16122	0.665699	0.995015	-0.0784955	0.840573	0.960828	-0.885559	0.0114406
ENSMUSG00000063200		Nol7	nucleolar protein 7	0.119044	0.0086441	0.996762	-0.0330135	0.454848	0.995015	-0.0579543	0.202041	0.701779	-0.210011	1.89444e-06	0.000443758
ENSMUSG00000030291		Med21	mediator complex subunit 21	0.181363	0.0086509	0.996762	-0.0253776	0.701478	0.995015	0.112121	0.102844	0.599412	-0.0946197	0.155142	0.451014
ENSMUSG00000022180		Slc7a8	solute carrier family 7 (cationic amino acid transporter, y+ system), member 8	-0.15023	0.00898244	0.996762	0.0559846	0.323654	0.995015	-0.0709009	0.215265	0.713422	0.135313	0.0176219	0.161778
ENSMUSG00000000214		Th	tyrosine hydroxylase	-1.30269	0.00902152	0.996762	0.752662	0.139441	0.995015	-1.65563	0.00101924	0.091283	0.399725	0.427943
ENSMUSG00000048402		Gli2	GLI-Kruppel family member GLI2	0.343222	0.00908895	0.996762	0.242084	0.062093	0.995015	-0.149972	0.263921	0.739964	-0.251111	0.0479975	0.256456
ENSMUSG00000054520		Sh3bp2	SH3-domain binding protein 2	0.355963	0.00918323	0.996762	-0.0193756	0.882872	0.995015	0.244947	0.0724637	0.550624	-0.130391	0.322475	0.628209
ENSMUSG00000064390		Rnu73b	U73B small nuclear RNA	1.66729	0.00923912	0.996762	0.049073	0.928831	0.995015	1.08615	0.0974638		-0.532064	0.31689
ENSMUSG00000107116		Gm43274	predicted gene 43274	3.24127	0.00939107	0.996762	1.17899	0.224339	0.995015	1.7318	0.198898		-0.330472	0.688916
ENSMUSG00000106275		Gm42495	predicted gene 42495	1.17827	0.00976512	0.996762	-0.547731	0.209909	0.995015	0.649199	0.164667	0.672962	-1.0768	0.0112553
ENSMUSG00000015619		Gata3	GATA binding protein 3	-3.73507	0.00982326	0.996762	0.206244	0.879936	0.995015	-2.22119	0.0785794		1.72013	0.263076
ENSMUSG00000068323		Slc4a5	solute carrier family 4, sodium bicarbonate cotransporter, member 5	-2.64387	0.0100064	0.996762	-1.27405	0.216904	0.995015	-2.22388	0.029959	0.420123	-0.854061	0.408698	0.697865
ENSMUSG00000004100		Ppan	peter pan homolog (Drosophila)	0.270619	0.0102474	0.996762	-0.0438077	0.674992	0.995015	-0.000412024	0.99689	0.999795	-0.314838	0.00251165	0.0546728
ENSMUSG00000003208		Ccdc94	coiled-coil domain containing 94	0.250489	0.0103129	0.996762	-0.0472549	0.617089	0.995015	0.0337431	0.731025	0.934708	-0.264001	0.00497074	0.0804687
ENSMUSG00000014856		Tmem208	transmembrane protein 208	0.173044	0.0103364	0.996762	0.0938504	0.152166	0.995015	0.00884737	0.895743	0.975319	-0.070346	0.282863	0.593468
ENSMUSG00000105201		Gm43362	predicted gene 43362	-1.16264	0.0103527	0.996762	-0.14248	0.721329	0.995015	-0.357095	0.369715		0.663068	0.144749
ENSMUSG00000103181		A330069K06Rik	RIKEN cDNA A330069K06 gene	-0.983656	0.0104347	0.996762	0.280035	0.472024	0.995015	-1.07828	0.00479747	0.196569	0.185415	0.635438
ENSMUSG00000079465		Col4a3	collagen, type IV, alpha 3	-1.70882	0.0105992	0.996762	-0.219744	0.740804	0.995015	-1.04039	0.114344	0.614104	0.448684	0.505577	0.761741
ENSMUSG00000107826		Gm44242	predicted gene, 44242	1.2145	0.0106756	0.996762	0.211321	0.644128	0.995015	0.475368	0.327593	0.782429	-0.527809	0.237645
ENSMUSG00000048489		8430408G22Rik	RIKEN cDNA 8430408G22 gene	-0.949732	0.0107555	0.996762	0.631457	0.0616078	0.995015	0.714092	0.041715	0.463757	2.29528	1.88552e-10	3.64377e-07
ENSMUSG00000085249		Gm12847	predicted gene 12847	-2.01259	0.0108162	0.996762	0.28886	0.663289	0.995015	-0.773766	0.243014		1.52768	0.0532267
ENSMUSG00000103854		Gm37250	predicted gene, 37250	-3.66083	0.0108715	0.996762	-0.434351	0.708492	0.995015	-0.366394	0.746677		2.86008	0.0499908
ENSMUSG00000041319		Thoc6	THO complex 6	0.284269	0.0109476	0.996762	0.00717997	0.94683	0.995015	0.0921732	0.4106	0.822569	-0.184916	0.0849947	0.339891
ENSMUSG00000085870		Gm12829	predicted gene 12829	3.63631	0.0110102	0.996762	1.03247	0.519247	0.995015	0.449258	0.791098		-2.15458	0.101933
ENSMUSG00000031952		Chst5	carbohydrate (N-acetylglucosamine 6-O) sulfotransferase 5	0.643135	0.0112174	0.996762	0.0737836	0.761495	0.995015	0.125959	0.631504	0.900131	-0.443392	0.0573977	0.279864
ENSMUSG00000042079		Hnrnpf	heterogeneous nuclear ribonucleoprotein F	-0.272318	0.0113475	0.996762	-0.11305	0.270291	0.995015	-0.0412172	0.693969	0.922094	0.118051	0.262773	0.573632
ENSMUSG00000054836		Elp6	elongator acetyltransferase complex subunit 6	0.240139	0.011532	0.996762	-0.0529002	0.568518	0.995015	0.0347684	0.715344	0.929969	-0.258271	0.00522928	0.0829176
ENSMUSG00000041445		Mmrn2	multimerin 2	0.369377	0.011703	0.996762	0.132781	0.356687	0.995015	-0.0423808	0.77516	0.947098	-0.278978	0.0497	0.260684
ENSMUSG00000054717		Hmgb2	high mobility group box 2	-0.706285	0.0117248	0.996762	0.23284	0.397835	0.995015	-0.658512	0.0170555	0.35346	0.280613	0.315541	0.623731
ENSMUSG00000049796		Crh	corticotropin releasing hormone	0.673349	0.0117905	0.996762	0.380711	0.149739	0.995015	-0.0974179	0.724958	0.933659	-0.390056	0.125106	0.410909
ENSMUSG00000027434		Nkx2-2	NK2 homeobox 2	0.499335	0.0118858	0.996762	-0.24281	0.221438	0.995015	0.0206887	0.917971	0.981175	-0.721456	0.000235426	0.0132822
ENSMUSG00000028567		Txndc12	thioredoxin domain containing 12 (endoplasmic reticulum)	0.139855	0.0120689	0.996762	-0.0856516	0.112176	0.995015	0.0123239	0.824698	0.957754	-0.213183	7.89231e-05	0.00663126
ENSMUSG00000018995		Nars2	asparaginyl-tRNA synthetase 2 (mitochondrial)(putative)	-0.171884	0.0123847	0.996762	0.093782	0.146944	0.995015	-0.0426715	0.525706	0.872093	0.222994	0.000755631	0.0270418
ENSMUSG00000082484		Gm16177	predicted gene 16177	-1.08722	0.0125155	0.996762	-0.356873	0.385236	0.995015	-0.48798	0.216499		0.242371	0.590226
ENSMUSG00000032860		P2ry2	purinergic receptor P2Y, G-protein coupled 2	0.652755	0.0126561	0.996762	-0.177214	0.478171	0.995015	0.290363	0.275877	0.74953	-0.539606	0.027549	0.200619
ENSMUSG00000058239		Usf2	upstream transcription factor 2	0.143201	0.0129319	0.996762	0.09803	0.0819277	0.995015	-0.0141435	0.806076	0.953243	-0.0593148	0.29252	0.602764
ENSMUSG00000065187		Gm25136	predicted gene, 25136	-3.31266	0.0129411	0.996762	1.7216	0.200112	0.995015	-2.73712	0.0368261		2.29714	0.0923885
ENSMUSG00000040283		Btnl9	butyrophilin-like 9	-2.78818	0.0131148	0.996762	0.69262	0.614286	0.995015	-3.71944	0.00295067		-0.238634	0.849747
ENSMUSG00000054967		Zfp647	zinc finger protein 647	0.350039	0.0132959	0.996762	0.0558805	0.692629	0.995015	-0.173505	0.233375	0.722924	-0.467664	0.000642911	0.024791
ENSMUSG00000114787		AC155298.3		-1.28866	0.0133405	0.996762	0.264721	0.568617	0.995015	-0.608422	0.194598		0.944958	0.0673307
ENSMUSG00000006313		Upk1a	uroplakin 1A	0.962749	0.0133838	0.996762	1.05571	0.00319307	0.995015	0.156671	0.70126	0.924466	0.249632	0.457548
ENSMUSG00000028214		Gem	GTP binding protein (gene overexpressed in skeletal muscle)	0.751717	0.0135572	0.996762	-0.203418	0.469534	0.995015	0.992485	0.00095098	0.0899051	0.0373496	0.895987	0.961802
ENSMUSG00000087085		Gm12068	predicted gene 12068	-3.55289	0.0139993	0.996762	3.03494	0.0375067	0.995015	-3.6987	0.0105239		2.88914	0.0476734
ENSMUSG00000111409		Rnf26	ring finger protein 26	2.09056	0.0140286	0.996762	0.784026	0.25769	0.995015	0.978951	0.276908		-0.327581	0.601478
ENSMUSG00000035878		Hykk	hydroxylysine kinase 1	-0.305286	0.0142681	0.996762	-0.0351482	0.764786	0.995015	-0.0485755	0.68758	0.920517	0.221563	0.0679207	0.305155
ENSMUSG00000042659		Arrdc4	arrestin domain containing 4	-0.224313	0.0143558	0.996762	0.0112175	0.898593	0.995015	0.118952	0.185828	0.688691	0.354483	7.857e-05	0.00663126
ENSMUSG00000039672		Kcne2	potassium voltage-gated channel, Isk-related subfamily, gene 2	-2.42648	0.0144117	0.996762	-0.756576	0.447251	0.995015	-2.1383	0.0307765	0.420123	-0.468394	0.638557	0.83932
ENSMUSG00000107023		Gm42715	predicted gene 42715	0.56271	0.0144402	0.996762	0.314451	0.165991	0.995015	-0.129137	0.591706	0.88859	-0.377396	0.0800463	0.328777
ENSMUSG00000037816		Fbxw17	F-box and WD-40 domain protein 17	0.219852	0.014517	0.996762	-0.0427487	0.621701	0.995015	0.0919016	0.306254	0.768053	-0.170699	0.0491303	0.259411
ENSMUSG00000011263		Exoc3l2	exocyst complex component 3-like 2	-1.35361	0.0145296	0.996762	-0.48469	0.384755	0.995015	-0.922433	0.0833047	0.566337	-0.0535092	0.926236
ENSMUSG00000112761		AC134329.2		1.89184	0.01462	0.996762	-0.0691871	0.92175	0.995015	0.821909	0.314081		-1.13912	0.0823136
ENSMUSG00000104436		Gm37423	predicted gene, 37423	2.91302	0.0146271	0.996762	0.160666	0.847139	0.995015	2.03011	0.0982165		-0.722243	0.35547
ENSMUSG00000026121		Sema4c	sema domain, immunoglobulin domain (Ig), transmembrane domain (TM) and short cytoplasmic domain, (semaphorin) 4C	0.183833	0.0146433	0.996762	-0.0918724	0.217978	0.995015	-0.111812	0.141672	0.643451	-0.387517	1.50486e-07	7.05006e-05
ENSMUSG00000056380		Gpr50	G-protein-coupled receptor 50	1.29446	0.0147128	0.996762	-2.15074	1.45246e-05	0.170998	2.08874	5.19921e-05	0.0168254	-1.35645	0.00795229
ENSMUSG00000027329		Spef1	sperm flagellar 1	0.315903	0.014733	0.996762	0.0923429	0.465102	0.995015	0.113231	0.382771	0.809	-0.110328	0.382009	0.677637
ENSMUSG00000051515		Fam181b	family with sequence similarity 181, member B	0.268082	0.0149151	0.996762	-0.111654	0.301071	0.995015	0.167176	0.128314	0.630605	-0.21256	0.0493972	0.260198
ENSMUSG00000029922		Mkrn1	makorin, ring finger protein, 1	0.106001	0.0149246	0.996762	-0.00201098	0.962559	0.995015	0.0432902	0.318924	0.777243	-0.0647213	0.131855	0.419508
ENSMUSG00000025064		Col17a1	collagen, type XVII, alpha 1	-2.08159	0.0149329	0.996762	-1.7131	0.0511346	0.995015	-0.964458	0.236219	0.723497	-0.595969	0.515507
ENSMUSG00000103364		Gm38157	predicted gene, 38157	1.90887	0.014981	0.996762	0.0633815	0.92646	0.995015	1.30958	0.100534		-0.53591	0.425028
ENSMUSG00000001157		Gmcl1	germ cell-less, spermatogenesis associated 1	-0.166705	0.0150382	0.996762	-0.00303429	0.963815	0.995015	-0.0411704	0.544072	0.875789	0.1225	0.0699309	0.307526
ENSMUSG00000114148		CT010478.3		-0.632329	0.0151139	0.996762	0.307364	0.205302	0.995015	-0.432348	0.0839377	0.567285	0.507345	0.0449849	0.248308
ENSMUSG00000109505		Gm44677	predicted gene 44677	1.11947	0.0151539	0.996762	0.344732	0.445488	0.995015	0.411989	0.376219	0.806766	-0.362746	0.417117	0.703308
ENSMUSG00000028069		Gpatch4	G patch domain containing 4	0.164513	0.0151662	0.996762	0.0286267	0.662345	0.995015	0.0563193	0.404694	0.819088	-0.0795667	0.225997	0.537028
ENSMUSG00000095562		Gm21887	predicted gene, 21887	-1.70699	0.0154797	0.996762	-1.26753	0.0652575	0.995015	-0.409442	0.526459		0.030015	0.967777
ENSMUSG00000033871		Ppargc1b	peroxisome proliferative activated receptor, gamma, coactivator 1 beta	-0.467023	0.0155783	0.996762	-0.20758	0.264952	0.995015	0.17041	0.365897	0.802049	0.429853	0.0243325	0.188279
ENSMUSG00000087381		Gm16008	predicted gene 16008	-0.380098	0.0155954	0.996762	0.0342465	0.820822	0.995015	-0.233837	0.128517	0.630703	0.180508	0.242978	0.553619
ENSMUSG00000050424		Pnma5	paraneoplastic antigen family 5	2.04833	0.0156156	0.996762	0.928941	0.268952	0.995015	0.0187333	0.984803		-1.10065	0.103342
ENSMUSG00000015401		Tmem27	transmembrane protein 27	-2.11112	0.0157091	0.996762	-0.139779	0.87499	0.995015	-1.81523	0.0332855	0.433292	0.156112	0.863615
ENSMUSG00000027848		Olfml3	olfactomedin-like 3	0.249741	0.0157758	0.996762	-0.0442329	0.667663	0.995015	-0.0805889	0.43755	0.835232	-0.374563	0.000263861	0.0144656
ENSMUSG00000032523		Hhatl	hedgehog acyltransferase-like	0.342555	0.01583	0.996762	-0.160316	0.255111	0.995015	0.0746743	0.599789	0.89044	-0.428197	0.00231047	0.0518936
ENSMUSG00000008482		Rnf151	ring finger protein 151	-3.42463	0.0158879	0.996762	1.72596	0.169558	0.995015	-1.56758	0.226482		3.58301	0.00963416
ENSMUSG00000030678		Maz	MYC-associated zinc finger protein (purine-binding transcription factor)	0.178211	0.0160277	0.996762	0.0702017	0.340507	0.995015	0.0804267	0.276877	0.749684	-0.0275825	0.70816	0.875853
ENSMUSG00000090266		Mettl23	methyltransferase like 23	0.210205	0.0162412	0.996762	0.0209912	0.807037	0.995015	-0.079002	0.370237	0.804393	-0.268216	0.00164638	0.0427065
ENSMUSG00000038949		Cnst	consortin, connexin sorting protein	-0.160851	0.0164454	0.996762	0.0199654	0.761403	0.995015	-0.0164255	0.804964	0.953186	0.164391	0.013147	0.13792
ENSMUSG00000021919		Chat	choline acetyltransferase	-2.38747	0.0165306	0.996762	-0.177311	0.830046	0.995015	-0.827348	0.29844		1.38281	0.175392
ENSMUSG00000004655		Aqp1	aquaporin 1	-2.17905	0.0166477	0.996762	-0.784323	0.390937	0.995015	-2.3069	0.01124	0.29834	-0.912172	0.318443	0.625685
ENSMUSG00000106120		Gm42697	predicted gene 42697	-3.16796	0.0166923	0.996762	-3.57929	0.0091803	0.995015	-0.664549	0.500431		-1.07588	0.510006
ENSMUSG00000042569		Dhrs7b	dehydrogenase/reductase (SDR family) member 7B	0.163379	0.0167558	0.996762	0.0638676	0.33433	0.995015	0.0300151	0.660011	0.910606	-0.069496	0.294008	0.604238
ENSMUSG00000029554		Mad1l1	MAD1 mitotic arrest deficient 1-like 1	0.204731	0.0168252	0.996762	-0.021239	0.798189	0.995015	0.103023	0.227862	0.719369	-0.122948	0.139865	0.430226
ENSMUSG00000012428		Steap4	STEAP family member 4	-1.59754	0.0168394	0.996762	-0.439311	0.513393	0.995015	-1.12221	0.0813751	0.562374	0.0360163	0.958708
ENSMUSG00000086443		4933421A08Rik	RIKEN cDNA 4933421A08 gene	2.01103	0.0169089	0.996762	0.363851	0.567462	0.995015	1.4969	0.0810707		-0.150284	0.806753
ENSMUSG00000086914		Gm16124	predicted gene 16124	0.628886	0.0169338	0.996762	-0.111043	0.679812	0.995015	-0.117906	0.667725	0.913336	-0.857835	0.000863244	0.0283185
ENSMUSG00000035697		Arhgap45	Rho GTPase activating protein 45	0.244818	0.0169606	0.996762	0.0596201	0.547309	0.995015	0.0925593	0.366678	0.802401	-0.092639	0.349767	0.650236
ENSMUSG00000018217		Pmp22	peripheral myelin protein 22	0.320135	0.0170681	0.996762	-0.335759	0.011902	0.995015	0.179495	0.180968	0.686342	-0.4764	0.000360541	0.0173105
ENSMUSG00000105161		Gm42595	predicted gene 42595	0.396626	0.0170917	0.996762	0.221803	0.177722	0.995015	-0.165451	0.335558	0.784518	-0.340274	0.0321557	0.214626
ENSMUSG00000055125		M5C1000I18Rik	RIKEN cDNA M5C1000I18 gene	-0.282972	0.0172598	0.996762	-0.0748114	0.521536	0.995015	-0.0704047	0.549574	0.876296	0.137756	0.242672	0.553353
ENSMUSG00000097800		B230344G16Rik	RIKEN cDNA B230344G16 gene	0.83816	0.0172823	0.996762	-0.64086	0.0644344	0.995015	0.476542	0.18082	0.686342	-1.00248	0.00341665
ENSMUSG00000020447		Npc1l1	NPC1-like 1	0.639006	0.0173259	0.996762	0.232432	0.37042	0.995015	0.169962	0.533012	0.872975	-0.236613	0.353804	0.653347
ENSMUSG00000063439		B9d2	B9 protein domain 2	0.226051	0.0174846	0.996762	-0.128938	0.170408	0.995015	-0.00962636	0.919641	0.981526	-0.364615	0.000100679	0.0077825
ENSMUSG00000100397		Gm28071	predicted gene 28071	3.17549	0.0175816	0.996762	0.00634091	0.995476	0.999716	1.96964	0.16119		-1.19951	0.244716
ENSMUSG00000109122		A230103L15Rik	RIKEN cDNA A230103L15 gene	0.456359	0.0177669	0.996762	0.1593	0.40031	0.995015	0.168703	0.382166	0.808738	-0.128357	0.496755	0.755797
ENSMUSG00000073422		H2-Ke6	H2-K region expressed gene 6	0.67364	0.0178192	0.996762	-0.042423	0.865758	0.995015	0.647875	0.021513	0.387485	-0.0681881	0.788138	0.915727
ENSMUSG00000085423		Gm15735	predicted gene 15735	1.712	0.0178565	0.996762	0.532356	0.360131	0.995015	1.22098	0.0972217		0.041335	0.941645
ENSMUSG00000108283		Gm44008	predicted gene, 44008	-1.1803	0.017924	0.996762	-0.647931	0.150007	0.995015	-0.111167	0.799588		0.421202	0.408306
ENSMUSG00000112813		AC153509.2		1.90617	0.018103	0.996762	0.0744334	0.9129	0.995015	1.08264	0.196465		-0.749099	0.242618
ENSMUSG00000070737		Tmem35b	transmembrane protein 35B	0.373138	0.0181121	0.996762	0.305531	0.0477217	0.995015	-0.109514	0.497297	0.8604	-0.177121	0.239867	0.550721
ENSMUSG00000037171		Nodal	nodal	-0.716547	0.0183314	0.996762	0.455194	0.0935432	0.995015	-0.291239	0.30776	0.768732	0.880502	0.00244114	0.0540666
ENSMUSG00000099492		Gm5525	predicted gene 5525	3.10669	0.0183847	0.996762	-0.529037	0.605336	0.995015	2.58302	0.0535476		-1.05271	0.291027
ENSMUSG00000080951		Gm12208	predicted gene 12208	-1.74428	0.01845	0.996762	0.138657	0.823493	0.995015	-0.529322	0.397189		1.35361	0.0663351
ENSMUSG00000001021		S100a3	S100 calcium binding protein A3	0.830271	0.0185249	0.996762	-0.223593	0.529769	0.995015	0.0998798	0.78742	0.949074	-0.953984	0.00467278
ENSMUSG00000080903		Gm16383	predicted gene 16383	-2.85587	0.0186777	0.996762	0.999484	0.282584	0.995015	-1.41868	0.128356		2.43668	0.0444049
ENSMUSG00000056749		Nfil3	nuclear factor, interleukin 3, regulated	0.315142	0.0186871	0.996762	0.108647	0.397479	0.995015	0.435223	0.00105496	0.0921079	0.228728	0.0775255	0.323714
ENSMUSG00000029754		Dlx6	distal-less homeobox 6	0.383428	0.0187543	0.996762	0.102363	0.515506	0.995015	0.160171	0.327766	0.782429	-0.120893	0.440864	0.719797
ENSMUSG00000004018		Fancl	Fanconi anemia, complementation group L	0.240004	0.0188499	0.996762	-0.0172444	0.86045	0.995015	0.0822315	0.421347	0.82915	-0.175017	0.0741616	0.317249
ENSMUSG00000106310		Gm43523	predicted gene 43523	1.694	0.0188793	0.996762	0.0201529	0.974072	0.995166	1.14214	0.120752		-0.531713	0.377631
ENSMUSG00000072591		5930412G12Rik	RIKEN cDNA 5930412G12 gene	0.577825	0.0191243	0.996762	-0.0870259	0.712916	0.995015	0.46975	0.0563613	0.512121	-0.195102	0.410337	0.698964
ENSMUSG00000041377		Ninj2	ninjurin 2	0.680674	0.0191699	0.996762	-0.522238	0.0737197	0.995015	0.171728	0.558378	0.87789	-1.03118	0.000362873	0.0173149
ENSMUSG00000103030		E330011M16Rik	RIKEN cDNA E330011M16 gene	3.1096	0.0196229	0.996762	-0.4826	0.675054	0.995015	2.0267	0.145782		-1.5655	0.146028
ENSMUSG00000052415		Tchh	trichohyalin	0.238786	0.0196856	0.996762	0.0292649	0.768526	0.995015	-0.0673839	0.517161	0.868172	-0.276905	0.00459849	0.0770235
ENSMUSG00000073792		Alg6	asparagine-linked glycosylation 6 (alpha-1,3,-glucosyltransferase)	-0.201942	0.01971	0.996762	0.0330281	0.695894	0.995015	-0.158769	0.0642137	0.532047	0.076201	0.371822	0.66826
ENSMUSG00000037525		Bcdin3d	BCDIN3 domain containing	0.309049	0.0199886	0.996762	-0.0178469	0.89111	0.995015	-0.0532955	0.69357	0.92207	-0.380191	0.00294069	0.0607521
ENSMUSG00000022114		Spry2	sprouty homolog 2 (Drosophila)	0.222712	0.0199909	0.996762	0.0250965	0.791686	0.995015	-0.00177703	0.985204	0.99786	-0.199392	0.0356793	0.224411
ENSMUSG00000108246		Gm43896	predicted gene, 43896	3.0264	0.0202596	0.996762	-0.352319	0.680898	0.995015	3.48813	0.0063443		0.109412	0.902655
ENSMUSG00000007440		Pcdha11	protocadherin alpha 11	-0.546127	0.0203214	0.996762	-0.274154	0.215555	0.995015	0.200856	0.372774	0.805244	0.472828	0.0411532	0.239939
ENSMUSG00000109291		Gm2814	predicted gene 2814	1.22493	0.0203883	0.996762	-0.392985	0.389315	0.995015	0.997878	0.0603868		-0.620037	0.170894
ENSMUSG00000047230		Cldn2	claudin 2	-2.11815	0.0204182	0.996762	-0.882695	0.336286	0.995015	-1.87221	0.0400849	0.456365	-0.636757	0.488651	0.750352
ENSMUSG00000040675		Mthfd1l	methylenetetrahydrofolate dehydrogenase (NADP+ dependent) 1-like	-0.241736	0.020486	0.996762	-0.209071	0.0341133	0.995015	0.36674	0.000290243	0.042844	0.399405	8.82781e-05	0.00703495
ENSMUSG00000050967		Creg2	cellular repressor of E1A-stimulated genes 2	-0.199904	0.0207568	0.996762	0.0489421	0.570438	0.995015	-0.0544148	0.528663	0.872244	0.194431	0.0243259	0.188279
ENSMUSG00000039738		Slx4	SLX4 structure-specific endonuclease subunit homolog (S. cerevisiae)	-0.167783	0.0212341	0.996762	-0.0505586	0.465089	0.995015	0.242401	0.0006544	0.072449	0.359626	4.01909e-07	0.000151809
ENSMUSG00000030854		Ptpn5	protein tyrosine phosphatase, non-receptor type 5	0.216249	0.0212747	0.996762	0.10263	0.273099	0.995015	0.0404677	0.66649	0.913336	-0.0731508	0.434695	0.715278
ENSMUSG00000110313		Gm45420	predicted gene 45420	-3.29224	0.0214496	0.996762	0.187121	0.89185	0.995015	-1.3845	0.286566		2.09486	0.16303
ENSMUSG00000021785		Ngly1	N-glycanase 1	-0.147903	0.0215494	0.996762	-0.0307678	0.621162	0.995015	-0.00326213	0.959014	0.989895	0.113874	0.0713682	0.310719
ENSMUSG00000110344		Gm45716	predicted gene 45716	-0.275031	0.021612	0.996762	0.0288792	0.805943	0.995015	-0.281727	0.0177083	0.359846	0.0221839	0.851506	0.944189
ENSMUSG00000037108		Zcwpw1	zinc finger, CW type with PWWP domain 1	0.253659	0.0217328	0.996762	-0.0431243	0.685367	0.995015	0.125425	0.25583	0.735036	-0.171358	0.107921	0.381974
ENSMUSG00000085519		Gm13703	predicted gene 13703	-1.14079	0.0218865	0.996762	0.0329995	0.938686	0.995015	-0.210223	0.632697		0.963565	0.0483629
ENSMUSG00000034739		Mfrp	membrane frizzled-related protein	-2.3463	0.0220859	0.996762	-0.993757	0.335274	0.995015	-2.41592	0.018398	0.36596	-1.06338	0.302661	0.612511
ENSMUSG00000057130		Txnl4a	thioredoxin-like 4A	0.181376	0.0223843	0.996762	-0.0317376	0.67687	0.995015	0.162959	0.0387877	0.453102	-0.050155	0.513368	0.766531
ENSMUSG00000025525		Apool	apolipoprotein O-like	-0.313949	0.0223876	0.996762	-0.0550119	0.676867	0.995015	-0.1273	0.343536	0.788833	0.131636	0.330001	0.634123
ENSMUSG00000022571		Pycrl	pyrroline-5-carboxylate reductase-like	0.192742	0.0225258	0.996762	0.0718198	0.381196	0.995015	0.0524213	0.534671	0.873485	-0.068501	0.403918	0.694642
ENSMUSG00000018238		Gdf9	growth differentiation factor 9	0.501042	0.0226363	0.996762	-0.114303	0.578197	0.995015	0.360679	0.100672	0.594632	-0.254667	0.215632	0.526731
ENSMUSG00000107892		Gm44524	predicted gene 44524	1.89031	0.0227855	0.996762	-0.289217	0.682236	0.995015	1.25342	0.141064		-0.926108	0.173495
ENSMUSG00000022704		Qtrt2	queuine tRNA-ribosyltransferase accessory subunit 2	0.190473	0.0230335	0.996762	0.0338338	0.681488	0.995015	0.0595875	0.476711	0.851602	-0.0970522	0.239443	0.550465
ENSMUSG00000109371		Gm44626	predicted gene 44626	-2.07212	0.0230471	0.996762	-0.299001	0.695489	0.995015	-0.511812	0.49229		1.26131	0.17362
ENSMUSG00000026888		Grb14	growth factor receptor bound protein 14	0.220488	0.0232418	0.996762	-0.199235	0.0376475	0.995015	0.255818	0.00824291	0.259274	-0.163904	0.0883437	0.34656
ENSMUSG00000006567		Atp7b	ATPase, Cu++ transporting, beta polypeptide	0.313298	0.0233066	0.996762	-0.24219	0.0667053	0.995015	0.183258	0.184078	0.688332	-0.372229	0.00488036	0.0795395
ENSMUSG00000039419		Cntnap2	contactin associated protein-like 2	-0.207121	0.023508	0.996762	-0.0421186	0.644055	0.995015	-0.0235236	0.796684	0.952159	0.141479	0.12122	0.404502
ENSMUSG00000034000		Neu4	sialidase 4	0.247453	0.0237367	0.996762	0.0661141	0.538849	0.995015	0.00499694	0.963684	0.990646	-0.176342	0.100137	0.369039
ENSMUSG00000110702		Gm45767	predicted gene 45767	0.434901	0.0237871	0.996762	0.207481	0.27766	0.995015	-0.168698	0.398051	0.816185	-0.396118	0.0309277	0.211622
ENSMUSG00000079330		Lemd1	LEM domain containing 1	0.610186	0.0238133	0.996762	-0.0776879	0.771581	0.995015	0.085024	0.756232	0.941512	-0.602849	0.0221974	0.180773
ENSMUSG00000106416		Gm5857	predicted gene 5857	-0.667972	0.0241663	0.996762	0.0860201	0.757999	0.995015	-0.428063	0.129972	0.632012	0.325929	0.265874
ENSMUSG00000038914		Dido1	death inducer-obliterator 1	-0.164215	0.02426	0.996762	-0.0253703	0.724818	0.995015	0.0793234	0.274004	0.748181	0.218168	0.00259922	0.0558529
ENSMUSG00000024925		Rnaseh2c	ribonuclease H2, subunit C	0.221708	0.0244483	0.996762	-0.156473	0.103904	0.995015	0.112818	0.25126	0.731145	-0.265364	0.00592361	0.0886872
ENSMUSG00000032988		Slc16a8	solute carrier family 16 (monocarboxylic acid transporters), member 8	-2.25489	0.0245382	0.996762	-0.289761	0.777096	0.995015	-2.39032	0.0170871	0.353679	-0.425186	0.67798	0.860062
ENSMUSG00000028104		Polr3gl	polymerase (RNA) III (DNA directed) polypeptide G like	0.154563	0.0246316	0.996762	0.138797	0.0385685	0.995015	-0.0651867	0.344926	0.789281	-0.0809527	0.225903	0.537028
ENSMUSG00000031153		Gripap1	GRIP1 associated protein 1	0.113919	0.0249129	0.996762	0.0250506	0.617653	0.995015	0.0517399	0.30749	0.768732	-0.0371287	0.460234	0.733528
ENSMUSG00000108920		Gm44678	predicted gene 44678	1.06866	0.0249355	0.996762	0.229356	0.616443	0.995015	0.562741	0.242296	0.728215	-0.276567	0.541463	0.782923
ENSMUSG00000028755		Cda	cytidine deaminase	0.696313	0.0250163	0.996762	0.0949425	0.749106	0.995015	0.258261	0.41396	0.824859	-0.343109	0.238482	0.54955
ENSMUSG00000019471		Cdc37	cell division cycle 37	0.0917574	0.0252306	0.996762	-0.0287807	0.47713	0.995015	0.00893562	0.827171	0.957754	-0.111602	0.00593128	0.0886872
ENSMUSG00000112398		AC131677.1		1.79317	0.0252372	0.996762	-0.124539	0.877704	0.995015	0.278978	0.742789		-1.63873	0.0306047
ENSMUSG00000024889		Rce1	Ras converting CAAX endopeptidase 1	0.195619	0.0254117	0.996762	-0.0476352	0.576455	0.995015	0.0460079	0.599045	0.890209	-0.197246	0.0207533	0.175399
ENSMUSG00000045136		Tubb2b	tubulin, beta 2B class IIB	0.161925	0.0254292	0.996762	0.0989372	0.169122	0.995015	0.0635138	0.380393	0.808197	0.000526173	0.994169	0.998251
ENSMUSG00000029029		Wrap73	WD repeat containing, antisense to Trp73	0.138061	0.0254381	0.996762	0.0553876	0.357427	0.995015	-0.0357312	0.563475	0.879943	-0.118405	0.048871	0.258611
ENSMUSG00000038784		Cnot4	CCR4-NOT transcription complex, subunit 4	-0.15978	0.0255257	0.996762	0.0428421	0.534748	0.995015	0.219261	0.00184949	0.124464	0.421883	1.81371e-09	2.62919e-06
ENSMUSG00000086331		Gm16310	predicted gene 16310	-0.956417	0.0256387	0.996762	0.089373	0.780306	0.995015	0.546708	0.12602	0.626717	1.5925	6.38782e-05
ENSMUSG00000105282		Gm42981	predicted gene 42981	-2.84758	0.0257002	0.996762	0.20585	0.799104	0.995015	0.220419	0.802131		3.27385	0.00771736
ENSMUSG00000033760		Rbm4b	RNA binding motif protein 4B	0.154391	0.025878	0.996762	0.00716659	0.913981	0.995015	0.0900333	0.191472	0.692526	-0.057191	0.391409	0.684832
ENSMUSG00000041674		BC006965	cDNA sequence BC006965	-0.506905	0.026026	0.996762	0.0938891	0.662454	0.995015	-0.292588	0.183368	0.687396	0.308206	0.167084	0.467327
ENSMUSG00000058246		Gm10037	predicted gene 10037	0.324087	0.0260379	0.996762	-0.0561981	0.692758	0.995015	0.105236	0.47112	0.849752	-0.275049	0.0524298	0.267133
ENSMUSG00000046364		Rpl27a	ribosomal protein L27A	0.134908	0.0260724	0.996762	0.0310526	0.60094	0.995015	0.0116065	0.847997	0.962638	-0.0922494	0.120709	0.404294
ENSMUSG00000020723		Cacng4	calcium channel, voltage-dependent, gamma subunit 4	0.212004	0.0260907	0.996762	-0.106263	0.257674	0.995015	0.0745842	0.433494	0.834413	-0.243683	0.00948799	0.115227
ENSMUSG00000031129		Slc9a9	solute carrier family 9 (sodium/hydrogen exchanger), member 9	0.174994	0.0261206	0.996762	-0.113614	0.140052	0.995015	0.0382916	0.626155	0.898443	-0.250316	0.00116127	0.0340022
ENSMUSG00000085472		Gm15691	predicted gene 15691	-3.10416	0.0262849	0.996762	-1.55898	0.168536	0.995015	0.129152	0.900933		1.67433	0.254295
ENSMUSG00000104625		Gm42448	predicted gene 42448	3.39679	0.0263957	0.996762	1.13826	0.356416	0.995015	2.79845	0.0726094		0.539924	0.652085
ENSMUSG00000043008		Klhl6	kelch-like 6	0.385329	0.0264638	0.996762	-0.103036	0.576414	0.995015	-0.453461	0.0132636	0.322543	-0.941826	7.42623e-08	4.15421e-05
ENSMUSG00000042082		Arsb	arylsulfatase B	-0.128609	0.0265233	0.996762	-0.0473842	0.410005	0.995015	0.0241688	0.675711	0.916488	0.105394	0.0678133	0.305155
ENSMUSG00000000392		Fap	fibroblast activation protein	-1.47858	0.0266673	0.996762	-0.0413597	0.950917	0.995015	-1.44722	0.0295099	0.420123	-0.00999224	0.988174	0.996594
ENSMUSG00000025408		Ddit3	DNA-damage inducible transcript 3	0.203519	0.0267169	0.996762	0.0992332	0.272751	0.995015	-0.0351173	0.702959	0.924966	-0.139403	0.122393	0.406422
ENSMUSG00000048721		Fndc9	fibronectin type III domain containing 9	0.977704	0.0268018	0.996762	-0.0243354	0.952943	0.995015	0.762628	0.0848301	0.569424	-0.239411	0.56051
ENSMUSG00000025257		Ribc1	RIB43A domain with coiled-coils 1	0.943186	0.027014	0.996762	-0.114301	0.783086	0.995015	0.261525	0.556153	0.877581	-0.795961	0.0444638
ENSMUSG00000031887		Tradd	TNFRSF1A-associated via death domain	0.233103	0.0270796	0.996762	-0.027025	0.790283	0.995015	0.0305403	0.773128	0.945714	-0.229587	0.0231811	0.184352
ENSMUSG00000077506		Scarna9	small Cajal body-specific RNA 9	-2.79252	0.0270996	0.996762	1.14914	0.225787	0.995015	-1.13901	0.241605		2.80266	0.024396
ENSMUSG00000091722		Siah3	seven in absentia homolog 3 (Drosophila)	-0.528951	0.0271168	0.996762	-0.0207233	0.925787	0.995015	0.0864454	0.705497	0.925777	0.594673	0.0108317	0.124597
ENSMUSG00000110635		Gm45853	predicted gene 45853	-0.738997	0.0271917	0.996762	0.159384	0.598553	0.995015	-0.0494248	0.874773	0.970178	0.848956	0.00887105	0.110119
ENSMUSG00000104037		Gm37776	predicted gene, 37776	-0.427845	0.0272333	0.996762	0.126494	0.488624	0.995015	-0.242311	0.19719	0.699334	0.312029	0.0981899	0.364645
ENSMUSG00000085998		AW822252	expressed sequence AW822252	0.415036	0.0272763	0.996762	-0.0691964	0.710458	0.995015	-0.0354949	0.853425	0.964251	-0.519727	0.00432622	0.0751964
ENSMUSG00000111089		AC117245.1		-3.56308	0.0273971	0.996762	-0.645307	0.66357	0.995015	-0.803611	0.564671		2.11416	0.211492
ENSMUSG00000111985		AC153889.1		-3.38726	0.0275649	0.996762	1.12482	0.427132	0.995015	-1.51781	0.285717		2.99427	0.0507006
ENSMUSG00000030213		Atf7ip	activating transcription factor 7 interacting protein	-0.13594	0.0276829	0.996762	-0.0684761	0.262627	0.995015	-0.0156394	0.799184	0.952347	0.0518249	0.398616	0.691889
ENSMUSG00000051832		E230016K23Rik	RIKEN cDNA E230016K23 gene	-2.7696	0.0278221	0.996762	0.0549573	0.958068	0.995015	-1.3162	0.180934		1.50836	0.2487
ENSMUSG00000114220		AC129217.1		-0.446451	0.0278962	0.996762	0.169973	0.386703	0.995015	-0.427236	0.032481	0.430403	0.189189	0.343399	0.644994
ENSMUSG00000078370		Gm6316	predicted pseudogene 6316	-1.18302	0.0280005	0.996762	-0.732123	0.143273	0.995015	-0.263063	0.576982		0.187837	0.738923
ENSMUSG00000000568		Hnrnpd	heterogeneous nuclear ribonucleoprotein D	-0.0978975	0.0280408	0.996762	0.0319266	0.470004	0.995015	-0.108713	0.0144679	0.334546	0.0211114	0.63369	0.836341
ENSMUSG00000081316		Gm16205	predicted gene 16205	-3.43832	0.0280878	0.996762	0.399727	0.810678	0.995015	-2.12626	0.168957		1.71178	0.310292
ENSMUSG00000097852		4933405D12Rik	RIKEN cDNA 4933405D12 gene	-2.81293	0.0282913	0.996762	-0.524408	0.562084	0.995015	0.0508358	0.955152		2.33936	0.0682461
ENSMUSG00000061298		Agbl4	ATP/GTP binding protein-like 4	-0.255193	0.0284432	0.996762	-0.0852661	0.451196	0.995015	-0.117877	0.304051	0.767525	0.0520493	0.650754	0.845791
ENSMUSG00000028971		Cort	cortistatin	0.549744	0.0285017	0.996762	0.297144	0.235169	0.995015	-0.117051	0.643373	0.904938	-0.36965	0.136806	0.425727
ENSMUSG00000109892		Olfr540-ps1	olfactory receptor 540, pseudogene 1	-1.83299	0.028597	0.996762	-0.0183984	0.974637	0.995262	0.137184	0.823529		1.95178	0.0160954
ENSMUSG00000097286		Gm26684	predicted gene, 26684	-1.98435	0.0286573	0.996762	-0.18484	0.829247	0.995015	-1.04543	0.206231		0.754082	0.419592
ENSMUSG00000024544		Ldlrad4	low density lipoprotein receptor class A domain containing 4	-0.183835	0.0288779	0.996762	-0.128934	0.117347	0.995015	-0.0524481	0.528516	0.872244	0.00245262	0.976499	0.992353
ENSMUSG00000068196		Col8a1	collagen, type VIII, alpha 1	-1.83282	0.0288818	0.996762	-0.362787	0.666352	0.995015	-1.77404	0.0342679	0.436842	-0.304009	0.71811	0.880551
ENSMUSG00000003531		Dgcr6	DiGeorge syndrome critical region gene 6	0.17932	0.0288987	0.996762	-0.0533717	0.510255	0.995015	0.0423254	0.605852	0.892467	-0.190366	0.0189192	0.168002
ENSMUSG00000086931		Gm14532	predicted gene 14532	-2.38763	0.029075	0.996762	-1.15296	0.145855	0.995015	0.301726	0.692627		1.5364	0.168136
ENSMUSG00000038145		Snrk	SNF related kinase	-0.127435	0.029121	0.996762	0.00666133	0.906325	0.995015	0.15672	0.00655135	0.230199	0.290816	4.02598e-07	0.000151809
ENSMUSG00000023967		Mrps18a	mitochondrial ribosomal protein S18A	0.155662	0.029268	0.996762	0.0579117	0.411527	0.995015	-0.0106161	0.881832	0.971678	-0.108366	0.124328	0.409985
ENSMUSG00000030357		Fkbp4	FK506 binding protein 4	0.113087	0.0292753	0.996762	0.0181235	0.723543	0.995015	0.112227	0.0300949	0.420123	0.0172626	0.736851	0.890256
ENSMUSG00000086804		Gm43154	predicted gene 43154	0.615754	0.029293	0.996762	0.224413	0.414968	0.995015	0.194811	0.494312	0.859034	-0.19653	0.471083	0.740211
ENSMUSG00000025747		Tyms	thymidylate synthase	-0.330342	0.0292959	0.996762	0.0322452	0.817226	0.995015	-0.0367783	0.800334	0.952509	0.325809	0.0255637	0.192506
ENSMUSG00000097637		4933417D19Rik	RIKEN cDNA 4933417D19 gene	2.60415	0.0293058	0.996762	0.0770381	0.924618	0.995015	2.06563	0.089296		-0.461483	0.555523
ENSMUSG00000028125		Abca4	ATP-binding cassette, sub-family A (ABC1), member 4	-1.22783	0.0293952	0.996762	-0.40636	0.471611	0.995015	-1.01091	0.0724299	0.550624	-0.189445	0.737603	0.890438
ENSMUSG00000032593		Amigo3	adhesion molecule with Ig like domain 3	0.498381	0.0295536	0.996762	-0.0772215	0.705487	0.995015	0.718878	0.00132859	0.102973	0.143275	0.494806	0.753962
ENSMUSG00000073077		Gm7173	predicted gene 7173	-0.421764	0.0297181	0.996762	-0.073036	0.693537	0.995015	-0.137002	0.466971	0.847905	0.211727	0.267916	0.577761
ENSMUSG00000105217		Gm42873	predicted gene 42873	1.32876	0.0297201	0.996762	-0.0474249	0.931161	0.995015	0.676599	0.28663		-0.699588	0.179666
ENSMUSG00000038437		Mllt6	myeloid/lymphoid or mixed-lineage leukemia; translocated to, 6	0.21115	0.029725	0.996762	0.0973889	0.31471	0.995015	0.0883432	0.363019	0.800935	-0.0254182	0.793046	0.918112
ENSMUSG00000036743		Psma8	proteasome (prosome, macropain) subunit, alpha type, 8	-0.781118	0.0298452	0.996762	0.180911	0.629815	0.995015	-0.995562	0.00615816	0.223153	-0.0335327	0.928104
ENSMUSG00000021647		Cartpt	CART prepropeptide	0.555529	0.029899	0.996762	0.122694	0.625741	0.995015	-0.00446811	0.98642	0.997915	-0.437303	0.0738007	0.316668
ENSMUSG00000103957		Gm10766	predicted gene 10766	-0.87372	0.0299253	0.996762	0.0768392	0.825495	0.995015	-0.0979328	0.787303	0.949074	0.852626	0.0285726
ENSMUSG00000114598		AC129085.2		2.76344	0.0303011	0.996762	0.632225	0.459018	0.995015	2.57428	0.044097		0.44307	0.601913
ENSMUSG00000017831		Rab5a	RAB5A, member RAS oncogene family	-0.12804	0.030457	0.996762	-0.0249312	0.669027	0.995015	0.000866035	0.988253	0.998077	0.103975	0.0763546	0.321438
ENSMUSG00000040669		Phc1	polyhomeotic-like 1 (Drosophila)	0.181564	0.0308125	0.996762	0.0582472	0.484482	0.995015	0.0653093	0.436986	0.835232	-0.0580071	0.486578	0.749029
ENSMUSG00000022550		Adck5	aarF domain containing kinase 5	0.266662	0.0309616	0.996762	0.162014	0.184381	0.995015	0.000874908	0.994365	0.998841	-0.103773	0.394043	0.687573
ENSMUSG00000085006		BC021767	cDNA sequence BC021767	-3.01664	0.0309982	0.996762	-0.411298	0.729728	0.995015	-1.1446	0.307501		1.46074	0.315165
ENSMUSG00000097470		Gm26587	predicted gene, 26587	2.6013	0.0310356	0.996762	-1.66083	0.0512424	0.995015	2.98483	0.0118414		-1.27731	0.14661
ENSMUSG00000079559		Colca2	COLCA2 homolog	-0.575574	0.0311018	0.996762	-0.161131	0.542158	0.995015	-0.46759	0.0734786	0.551515	-0.0531474	0.843964	0.940645
ENSMUSG00000051355		Commd1	COMM domain containing 1	0.213384	0.0311442	0.996762	-0.0665133	0.492866	0.995015	0.0528252	0.593725	0.888698	-0.227072	0.0192018	0.169381
ENSMUSG00000079436		Kcnj13	potassium inwardly-rectifying channel, subfamily J, member 13	-1.99832	0.0312163	0.996762	-0.636918	0.494252	0.995015	-2.03362	0.0282828	0.417313	-0.672219	0.470831	0.740191
ENSMUSG00000106446		Gm42970	predicted gene 42970	1.24566	0.031251	0.996762	-0.491401	0.347726	0.995015	0.995481	0.0869305		-0.741583	0.153647
ENSMUSG00000061808		Ttr	transthyretin	-2.14311	0.0312572	0.996762	-1.07992	0.277809	0.995015	-2.10999	0.0339634	0.43662	-1.0468	0.292816	0.602991
ENSMUSG00000009640		Dmap1	DNA methyltransferase 1-associated protein 1	0.134976	0.0312697	0.996762	-0.0311711	0.611896	0.995015	-0.0496064	0.429421	0.832942	-0.215754	0.00043494	0.019777
ENSMUSG00000069855		Slc47a2	solute carrier family 47, member 2	2.48891	0.0313736	0.996762	0.504554	0.602955	0.995015	1.13477	0.352618		-0.849583	0.338466
ENSMUSG00000021671		Poc5	POC5 centriolar protein	-0.143652	0.0313781	0.996762	0.0173777	0.790135	0.995015	-0.00309528	0.962689	0.990439	0.157935	0.0165202	0.156977
ENSMUSG00000017724		Etv4	ets variant 4	0.381367	0.031381	0.996762	-0.0135359	0.938541	0.995015	0.0942863	0.595515	0.888722	-0.300616	0.0860791	0.342897
ENSMUSG00000030499		Kctd15	potassium channel tetramerisation domain containing 15	0.228131	0.0313943	0.996762	0.0724126	0.486017	0.995015	0.0130761	0.902039	0.976608	-0.142642	0.169006	0.469927
ENSMUSG00000027551		Zfp64	zinc finger protein 64	0.197383	0.0314523	0.996762	0.0375685	0.679808	0.995015	-0.144413	0.118309	0.617774	-0.304228	0.000754724	0.0270418
ENSMUSG00000057719		Sh3rf2	SH3 domain containing ring finger 2	-1.96777	0.0316139	0.996762	-0.979028	0.30661	0.995015	-1.56398	0.0792441		-0.575232	0.557386
ENSMUSG00000001467		Cyp51	cytochrome P450, family 51	-0.154461	0.031633	0.996762	-0.177876	0.0119379	0.995015	0.20618	0.00382975	0.176583	0.182765	0.0104078	0.121897
ENSMUSG00000103163		Gm38146	predicted gene, 38146	2.66807	0.0317763	0.996762	-0.000972154	0.999079	0.999933	2.43788	0.0504261		-0.231166	0.782407
ENSMUSG00000020133		2310011J03Rik	RIKEN cDNA 2310011J03 gene	0.12191	0.0319667	0.996762	-0.0268202	0.625638	0.995015	0.0871369	0.12308	0.62234	-0.0615932	0.265465	0.576498
ENSMUSG00000021905		Dph3	diphthamine biosynthesis 3	0.147741	0.0321397	0.996762	0.00181671	0.978519	0.996212	0.0244398	0.722656	0.933219	-0.121485	0.0721677	0.312759
ENSMUSG00000022074		Tnfrsf10b	tumor necrosis factor receptor superfamily, member 10b	-0.797154	0.0321469	0.996762	0.0188877	0.962523	0.995015	-1.13948	0.00278767	0.152308	-0.323437	0.411035
ENSMUSG00000031273		Col4a6	collagen, type IV, alpha 6	-0.594916	0.0321944	0.996762	0.294791	0.279611	0.995015	-0.542506	0.0484236	0.486567	0.347201	0.207641	0.517763
ENSMUSG00000078601		Gm12525	predicted gene 12525	0.697171	0.0322472	0.996762	0.262267	0.401996	0.995015	0.107758	0.748413	0.939175	-0.327146	0.278302
ENSMUSG00000033105		Lss	lanosterol synthase	-0.170246	0.0322577	0.996762	-0.116069	0.139441	0.995015	-0.0192802	0.80726	0.953838	0.0348968	0.658767	0.849117
ENSMUSG00000038007		Acer2	alkaline ceramidase 2	-0.475324	0.0322773	0.996762	0.568474	0.0084285	0.995015	0.296389	0.175737	0.68456	1.34019	9.29705e-10	1.59703e-06
ENSMUSG00000106035		Gm43545	predicted gene 43545	0.873578	0.0323158	0.996762	0.054793	0.884924	0.995015	0.399237	0.34027	0.786654	-0.419548	0.25285
ENSMUSG00000024053		Emilin2	elastin microfibril interfacer 2	0.463533	0.0323312	0.996762	-0.448972	0.0303661	0.995015	0.787994	0.000227729	0.0387093	-0.124512	0.553685	0.790585
ENSMUSG00000032641		Gpr19	G protein-coupled receptor 19	0.161853	0.0323375	0.996762	-0.127999	0.0764266	0.995015	0.132415	0.0774845	0.554398	-0.157437	0.0307732	0.211446
ENSMUSG00000041688		Amot	angiomotin	-0.198156	0.0323911	0.996762	0.0354973	0.697011	0.995015	0.0249887	0.785851	0.948808	0.258641	0.00484944	0.0793358
ENSMUSG00000035478		Mbd3	methyl-CpG binding domain protein 3	0.148914	0.0326202	0.996762	0.000682591	0.992152	0.99882	-0.036151	0.604026	0.892019	-0.184383	0.00787604	0.102745
ENSMUSG00000026554		Dcaf8	DDB1 and CUL4 associated factor 8	-0.0822561	0.0326544	0.996762	-0.00824492	0.828312	0.995015	-0.00781255	0.838501	0.959927	0.0661986	0.0830358	0.335363
ENSMUSG00000031928		Mre11a	MRE11A homolog A, double strand break repair nuclease	-0.173151	0.0327084	0.996762	-0.161408	0.0382253	0.995015	0.0118268	0.881643	0.971678	0.0235693	0.767036	0.905358
ENSMUSG00000020366		Mapk9	mitogen-activated protein kinase 9	-0.0817182	0.0327906	0.996762	-0.000807791	0.982971	0.997511	-0.0151693	0.690759	0.921562	0.0657412	0.0836068	0.33678
ENSMUSG00000047420		Fam180a	family with sequence similarity 180, member A	0.801164	0.0328534	0.996762	0.144566	0.674531	0.995015	0.626481	0.0955911	0.585478	-0.030118	0.930185	0.976236
ENSMUSG00000019232		Etnppl	ethanolamine phosphate phospholyase	-0.71209	0.0329498	0.996762	0.718427	0.0306025	0.995015	0.100206	0.763465	0.943405	1.53072	4.34145e-06	0.000799034
ENSMUSG00000002395		Use1	unconventional SNARE in the ER 1 homolog (S. cerevisiae)	0.18971	0.0330139	0.996762	-0.0928309	0.295298	0.995015	-0.0533418	0.54925	0.876296	-0.335883	0.000150476	0.00965297
ENSMUSG00000079157		Fam155a	family with sequence similarity 155, member A	-0.122209	0.0330552	0.996762	-0.0346153	0.542519	0.995015	-0.0810438	0.156153	0.662004	0.00655019	0.908558	0.966617
ENSMUSG00000107306		Gm42577	predicted gene 42577	0.912124	0.0331028	0.996762	-0.270465	0.521382	0.995015	0.263069	0.55546		-0.919519	0.0223672
ENSMUSG00000018169		Mfng	MFNG O-fucosylpeptide 3-beta-N-acetylglucosaminyltransferase	0.250853	0.0331619	0.996762	0.0386681	0.738137	0.995015	-0.114204	0.341879	0.787783	-0.326389	0.00392725	0.0715982
ENSMUSG00000040010		Slc7a5	solute carrier family 7 (cationic amino acid transporter, y+ system), member 5	-0.21664	0.0331662	0.996762	0.150447	0.135399	0.995015	0.0424353	0.675291	0.916464	0.409522	5.16354e-05	0.00477739
ENSMUSG00000052298		Cdc42se2	CDC42 small effector 2	-0.100501	0.0332311	0.996762	-0.040965	0.381811	0.995015	0.0602054	0.200704	0.700918	0.119741	0.0108248	0.124597
ENSMUSG00000086144		Gm11379	predicted gene 11379	3.40857	0.0333112	0.996762	1.06833	0.539547	0.995015	0.449258	0.806361		-1.89098	0.206242
ENSMUSG00000034035		Ccdc17	coiled-coil domain containing 17	-0.37755	0.0334152	0.996762	0.153289	0.401695	0.995015	-0.763297	2.49693e-05	0.0100043	-0.232458	0.194656	0.503149
ENSMUSG00000105112		Gm42778	predicted gene 42778	-1.57345	0.0335145	0.996762	-0.358161	0.588056	0.995015	-0.441296	0.493714		0.773996	0.304982
ENSMUSG00000004891		Nes	nestin	0.349095	0.0335264	0.996762	0.0188911	0.907509	0.995015	0.207276	0.206766	0.705546	-0.122929	0.449773	0.726973
ENSMUSG00000106197		Gm42717	predicted gene 42717	-1.14014	0.033555	0.996762	-0.532103	0.244289	0.995015	0.217033	0.639381		0.825068	0.120309
ENSMUSG00000028233		Tgs1	trimethylguanosine synthase 1	-0.192853	0.0337437	0.996762	0.0384004	0.665581	0.995015	0.0435767	0.628085	0.899026	0.27483	0.00219338	0.0504608
ENSMUSG00000044033		Ccdc141	coiled-coil domain containing 141	-0.273281	0.0337694	0.996762	0.167536	0.1866	0.995015	-0.121098	0.343905	0.788833	0.319719	0.0122569	0.133236
ENSMUSG00000008348		Ubc	ubiquitin C	0.187286	0.0337732	0.996762	0.0610747	0.487858	0.995015	-0.116362	0.187659	0.68887	-0.242573	0.00581351	0.0881146
ENSMUSG00000081824		BC002163	cDNA sequence BC002163	-0.675888	0.0341665	0.996762	0.210599	0.500648	0.995015	-0.661557	0.034655	0.436842	0.22493	0.480238
ENSMUSG00000041241		Mul1	mitochondrial ubiquitin ligase activator of NFKB 1	0.0995441	0.0343156	0.996762	0.0415276	0.358431	0.995015	0.078017	0.0948771	0.585214	0.0200006	0.660631	0.850187
ENSMUSG00000097345		AA543186	expressed sequence AA543186	-0.871635	0.0344067	0.996762	0.321633	0.416869	0.995015	-0.729604	0.0668668		0.463665	0.258297
ENSMUSG00000082114		Gm13489	predicted gene 13489	-1.29688	0.0344967	0.996762	-0.205434	0.706754	0.995015	-0.337636	0.533841		0.75381	0.221346
ENSMUSG00000103646		Gm37706	predicted gene, 37706	1.62687	0.0345695	0.996762	-0.0115629	0.983265	0.997511	1.69764	0.0255915		0.0592059	0.916402
ENSMUSG00000058440		Nrf1	nuclear respiratory factor 1	0.123032	0.0348113	0.996762	-0.0205239	0.709595	0.995015	0.119989	0.0375096	0.447716	-0.023567	0.672509	0.857342
ENSMUSG00000084128		Esrp2	epithelial splicing regulatory protein 2	-1.68582	0.0350417	0.996762	-0.112115	0.896768	0.995015	-1.70953	0.0300778		-0.135825	0.876605
ENSMUSG00000106981		Gm45495	predicted gene 45495	0.187855	0.0352219	0.996762	0.138287	0.112144	0.995015	-0.0872601	0.33161	0.783424	-0.136828	0.113093	0.392135
ENSMUSG00000089832		Shkbp1	Sh3kbp1 binding protein 1	0.285854	0.0354075	0.996762	0.149354	0.258667	0.995015	0.285875	0.0346815	0.436842	0.149375	0.260552	0.571229
ENSMUSG00000042208		0610010F05Rik	RIKEN cDNA 0610010F05 gene	-0.124452	0.035457	0.996762	-0.0532282	0.357323	0.995015	0.0555923	0.342775	0.788611	0.126816	0.0299241	0.208652
ENSMUSG00000057181		5730455P16Rik	RIKEN cDNA 5730455P16 gene	-0.155693	0.0354766	0.996762	0.00995239	0.892418	0.995015	-0.0551262	0.455424	0.842	0.110519	0.134096	0.422484
ENSMUSG00000026173		Plcd4	phospholipase C, delta 4	-0.232711	0.0355548	0.996762	0.328048	0.00253265	0.995015	-0.141296	0.199162	0.699853	0.419464	0.000124478	0.00878737
ENSMUSG00000087178		A230056P14Rik	RIKEN cDNA A230056P14 gene	0.361211	0.0355604	0.996762	0.314154	0.0525404	0.995015	0.182865	0.288055	0.756035	0.135808	0.401127	0.693129
ENSMUSG00000025271		Pfkfb1	6-phosphofructo-2-kinase/fructose-2,6-biphosphatase 1	0.626014	0.0356985	0.996762	-0.371156	0.197928	0.995015	0.347308	0.248004	0.730506	-0.649862	0.0228697	0.18291
ENSMUSG00000058486		Wdr91	WD repeat domain 91	0.136206	0.0357365	0.996762	-0.096167	0.126558	0.995015	0.117941	0.0673358	0.540356	-0.114432	0.0708527	0.30978
ENSMUSG00000044551		9930012K11Rik	RIKEN cDNA 9930012K11 gene	0.518149	0.0358505	0.996762	-0.201906	0.417212	0.995015	-0.0437313	0.862753	0.966941	-0.763787	0.00164965	0.0427195
ENSMUSG00000024235		Map3k8	mitogen-activated protein kinase kinase kinase 8	0.372375	0.0359673	0.996762	0.300726	0.0741312	0.995015	0.0626455	0.727333	0.933975	-0.00900335	0.956782	0.986058
ENSMUSG00000097009		Gm26861	predicted gene, 26861	3.08459	0.036027	0.996762	-1.71737	0.242477	0.995015	2.68304	0.0719428		-2.11891	0.143715
ENSMUSG00000111457		AC122447.1		3.12343	0.0360483	0.996762	-0.468143	0.728992	0.995015	2.45166	0.109726		-1.13991	0.381405
ENSMUSG00000025468		Caly	calcyon neuron-specific vesicular protein	0.1121	0.0360595	0.996762	-0.0170495	0.748627	0.995015	-0.0158464	0.766892	0.944867	-0.144996	0.00644644	0.0927887
ENSMUSG00000029910		Mad2l1	MAD2 mitotic arrest deficient-like 1	-0.17716	0.0360747	0.996762	-0.0810516	0.314429	0.995015	-0.104987	0.204742	0.705094	-0.00887823	0.914146	0.968407
ENSMUSG00000059064		Gm10059	predicted pseudogene 10059	1.62621	0.0361286	0.996762	-0.161073	0.813947	0.995015	1.04188	0.189387		-0.74541	0.261383
ENSMUSG00000109770		Gm30085	predicted gene, 30085	0.60665	0.0362564	0.996762	-0.0126543	0.96432	0.995015	0.0938884	0.752575	0.940258	-0.525416	0.0554485	0.274946
ENSMUSG00000086395		A630014C17Rik	RIKEN cDNA A630014C17 gene	2.0194	0.0362851	0.996762	1.40129	0.155943	0.995015	-0.250172	0.828297		-0.868281	0.252261
ENSMUSG00000005087		Cd44	CD44 antigen	0.4538	0.0363529	0.996762	-0.291455	0.164769	0.995015	0.414109	0.0550892	0.507243	-0.331146	0.116139	0.396884
ENSMUSG00000108465		Gm45110	predicted gene 45110	-0.525545	0.0364554	0.996762	-0.132799	0.58448	0.995015	-0.234885	0.336188	0.784786	0.15786	0.527567	0.775525
ENSMUSG00000106887		A930005G22Rik	RIKEN cDNA A930005G22 gene	-0.614497	0.0364998	0.996762	0.0964517	0.752607	0.995015	-0.981218	0.00102523	0.091283	-0.270269	0.369422	0.666739
ENSMUSG00000074652		Myh7b	myosin, heavy chain 7B, cardiac muscle, beta	0.295437	0.0365248	0.996762	0.00118829	0.993151	0.999029	0.0469517	0.74064	0.937547	-0.247297	0.072849	0.314526
ENSMUSG00000025963		Mdh1b	malate dehydrogenase 1B, NAD (soluble)	0.622307	0.0366906	0.996762	-0.330096	0.253692	0.995015	0.353516	0.238115	0.724969	-0.598887	0.0371362	0.228827
ENSMUSG00000032346		Ooep	oocyte expressed protein	-1.73618	0.0367391	0.996762	-0.368279	0.664861	0.995015	-1.52615	0.0620959		-0.15825	0.854476
ENSMUSG00000044636		Csrnp2	cysteine-serine-rich nuclear protein 2	0.152581	0.0367688	0.996762	-0.0941185	0.186426	0.995015	0.124748	0.0862209	0.572139	-0.121951	0.0885085	0.346731
ENSMUSG00000021666		Gfm2	G elongation factor, mitochondrial 2	0.166749	0.0368613	0.996762	0.0419976	0.593224	0.995015	0.0809154	0.31028	0.771026	-0.0438363	0.577831	0.805125
ENSMUSG00000056234		Ncoa4	nuclear receptor coactivator 4	-0.299333	0.0369047	0.996762	0.103493	0.441716	0.995015	-0.0434538	0.755088	0.941232	0.359372	0.00962587	0.11581
ENSMUSG00000083774		Gm7180	predicted pseudogene 7180	-1.79454	0.0369222	0.996762	-0.0355397	0.954911	0.995015	0.0272516	0.966895		1.78625	0.0332099
ENSMUSG00000047986		Palm3	paralemmin 3	-0.370318	0.0370712	0.996762	-0.153104	0.373141	0.995015	-0.0447434	0.7969	0.952159	0.172471	0.32631	0.630909
ENSMUSG00000055932		Fto	fat mass and obesity associated	-0.0950885	0.0371448	0.996762	-0.0159722	0.723755	0.995015	-0.0303396	0.504588	0.862806	0.0487767	0.282102	0.592708
ENSMUSG00000092131		BC050972	cDNA sequence BC050972	2.44759	0.0372253	0.996762	1.14051	0.312771	0.995015	0.179331	0.893061		-1.12775	0.228605
ENSMUSG00000024664		Fads3	fatty acid desaturase 3	-0.174714	0.0372838	0.996762	0.0142221	0.862987	0.995015	-0.0667456	0.422882	0.830327	0.122191	0.141098	0.432334
ENSMUSG00000081888		Spcs2-ps	signal peptidase complex subunit 2, pseudogene	3.34965	0.0373231	0.996762	1.12788	0.516081	0.995015	0.449259	0.806721		-1.77251	0.235504
ENSMUSG00000086926		Gm6226	predicted gene 6226	1.14118	0.0373508	0.996762	0.167681	0.738312	0.995015	0.556657	0.323339		-0.416839	0.389538
ENSMUSG00000027233		Patl2	protein associated with topoisomerase II homolog 2 (yeast)	1.38843	0.037359	0.996762	0.261073	0.700099	0.995015	0.011902	0.987103		-1.11545	0.0637745
ENSMUSG00000100189		Gm28096	predicted gene 28096	-2.55701	0.0374955	0.996762	-0.149688	0.87741	0.995015	-0.879529	0.339917		1.52779	0.227563
ENSMUSG00000029575		Mmab	methylmalonic aciduria (cobalamin deficiency) cblB type homolog (human)	-0.192046	0.0375244	0.996762	0.170289	0.0618315	0.995015	-0.164137	0.0743085	0.552146	0.198198	0.030393	0.210423
ENSMUSG00000054770		Kctd18	potassium channel tetramerisation domain containing 18	-0.138247	0.0375836	0.996762	0.0724253	0.263751	0.995015	-0.186213	0.00483369	0.196569	0.0244599	0.707622	0.875644
ENSMUSG00000049643		2310022A10Rik	RIKEN cDNA 2310022A10 gene	-0.150048	0.037642	0.996762	0.035153	0.613854	0.995015	-0.0442556	0.534437	0.873485	0.140946	0.0459977	0.250478
ENSMUSG00000029075		Tnfrsf4	tumor necrosis factor receptor superfamily, member 4	0.583777	0.0376473	0.996762	0.234421	0.395861	0.995015	0.00303286	0.991551	0.998254	-0.346323	0.200139	0.509494
ENSMUSG00000083744		Gm14824	predicted gene 14824	0.717281	0.0377399	0.996762	0.17845	0.580763	0.995015	0.526169	0.128118	0.630605	-0.0126621	0.968682	0.989352
ENSMUSG00000057337		Chst3	carbohydrate (chondroitin 6/keratan) sulfotransferase 3	0.382114	0.0378052	0.996762	-0.45603	0.0124491	0.995015	0.187714	0.30823	0.768999	-0.65043	0.000357816	0.0172331
ENSMUSG00000040985		Sun3	Sad1 and UNC84 domain containing 3	-1.16175	0.0378319	0.996762	-0.330467	0.515122	0.995015	-0.231527	0.646006		0.599759	0.286508
ENSMUSG00000009614		Sardh	sarcosine dehydrogenase	-0.18742	0.0380494	0.996762	0.109492	0.214839	0.995015	-0.227046	0.0114614	0.302308	0.0698662	0.431587	0.714001
ENSMUSG00000024887		Asah2	N-acylsphingosine amidohydrolase 2	-0.273271	0.0381846	0.996762	-0.122519	0.3465	0.995015	-0.128228	0.326991	0.782429	0.0225244	0.863652	0.949306
ENSMUSG00000097408		Gm26831	predicted gene, 26831	1.21485	0.0381975	0.996762	1.12464	0.032105	0.995015	0.376953	0.538961		0.286739	0.560357
ENSMUSG00000078173		Lenep	lens epithelial protein	2.88502	0.038317	0.996762	1.71079	0.219523	0.995015	0.45838	0.780516		-0.715852	0.509033
ENSMUSG00000033767		Tmem131l	transmembrane 131 like	0.201949	0.0383462	0.996762	0.113619	0.234301	0.995015	0.184461	0.0577298	0.517293	0.0961309	0.315853	0.623816
ENSMUSG00000040770		Il25	interleukin 25	-1.71317	0.0383834	0.996762	-0.657567	0.377619	0.995015	-0.457422	0.517089		0.598178	0.487233
ENSMUSG00000041974		Spidr	scaffolding protein involved in DNA repair	0.235409	0.0384575	0.996762	0.0084959	0.937111	0.995015	0.160758	0.155403	0.661735	-0.066155	0.541224	0.782725
ENSMUSG00000032058		Ppp2r1b	protein phosphatase 2, regulatory subunit A, beta	0.146917	0.0384848	0.996762	0.0406945	0.544428	0.995015	0.133202	0.0582891	0.517462	0.026979	0.690727	0.865995
ENSMUSG00000033400		Agl	amylo-1,6-glucosidase, 4-alpha-glucanotransferase	-0.176979	0.0385209	0.996762	0.0342505	0.685921	0.995015	-0.0943998	0.26785	0.742934	0.11683	0.169439	0.470447
ENSMUSG00000015652		Steap1	six transmembrane epithelial antigen of the prostate 1	-1.99007	0.0385231	0.996762	-1.12403	0.254294	0.995015	-1.94527	0.0425288	0.464511	-1.07923	0.274982	0.584763
ENSMUSG00000041891		Lman1	lectin, mannose-binding, 1	-0.15267	0.0385278	0.996762	0.083765	0.248232	0.995015	-0.0685485	0.349959	0.791466	0.167887	0.0214459	0.178254
ENSMUSG00000072969		Armcx5	armadillo repeat containing, X-linked 5	-0.175834	0.0385729	0.996762	-0.0762702	0.364127	0.995015	-0.158443	0.0610059	0.527699	-0.0588788	0.485771	0.748531
ENSMUSG00000016087		Fli1	Friend leukemia integration 1	0.300673	0.0386732	0.996762	0.0860102	0.534777	0.995015	0.105721	0.468699	0.848964	-0.108942	0.430033	0.71267
ENSMUSG00000039899		Fgl2	fibrinogen-like protein 2	0.541868	0.0386816	0.996762	-0.48078	0.0513446	0.995015	0.93998	0.000262999	0.0413622	-0.0826682	0.74231	0.893357
ENSMUSG00000106636		Gm43813	predicted gene 43813	2.10066	0.0388044	0.996762	0.230942	0.784855	0.995015	1.26923	0.226355		-0.600482	0.455884
ENSMUSG00000044986		Tst	thiosulfate sulfurtransferase, mitochondrial	0.179925	0.0389953	0.996762	-0.201024	0.020712	0.995015	-0.0689751	0.429639	0.832942	-0.449925	2.13276e-07	8.9115e-05
ENSMUSG00000020895		Tmem107	transmembrane protein 107	0.228063	0.039012	0.996762	0.144359	0.168877	0.995015	0.107852	0.328109	0.782429	0.0241478	0.81835	0.929483
ENSMUSG00000103486		Gm10657	predicted gene 10657	-0.566438	0.0390144	0.996762	-0.0636401	0.817666	0.995015	-0.603292	0.0262735	0.41162	-0.100495	0.718635	0.881054
ENSMUSG00000024395		Lims2	LIM and senescent cell antigen like domains 2	0.313273	0.0391498	0.996762	-0.0320633	0.832548	0.995015	-0.116198	0.446423	0.839369	-0.461534	0.00222592	0.0508413
ENSMUSG00000023243		Kcnk5	potassium channel, subfamily K, member 5	0.720769	0.0393024	0.996762	-0.428506	0.221805	0.995015	0.189312	0.596468	0.88897	-0.959963	0.00509889	0.0818722
ENSMUSG00000020256		Aldh1l2	aldehyde dehydrogenase 1 family, member L2	0.269239	0.0393502	0.996762	-0.218214	0.0833431	0.995015	0.193897	0.136081	0.63754	-0.293556	0.0204261	0.17425
ENSMUSG00000024127		Prepl	prolyl endopeptidase-like	-0.151974	0.0394337	0.996762	-0.0812669	0.269764	0.995015	0.0693775	0.346632	0.789434	0.140084	0.0573642	0.279864
ENSMUSG00000014837		4931428F04Rik	RIKEN cDNA 4931428F04 gene	0.151165	0.0394527	0.996762	0.0969966	0.174823	0.995015	0.0356202	0.626913	0.898917	-0.0185483	0.795618	0.918578
ENSMUSG00000048521		Cxcr6	chemokine (C-X-C motif) receptor 6	-2.10131	0.0396595	0.996762	1.77901	0.114485	0.995015	-2.67537	0.0156361		1.20494	0.248181
ENSMUSG00000057156		Homez	homeodomain leucine zipper-encoding gene	-0.131092	0.0396637	0.996762	-0.0703077	0.245639	0.995015	0.0357293	0.566787	0.880417	0.096514	0.119201	0.402194
ENSMUSG00000005373		Mlxipl	MLX interacting protein-like	0.335666	0.0396649	0.996762	0.373813	0.0197959	0.995015	-0.151346	0.361404	0.799401	-0.113199	0.472794	0.740973
ENSMUSG00000096086		Gm4761	predicted gene 4761	2.77551	0.0398013	0.996762	-0.709977	0.527843	0.995015	2.27366	0.0978553		-1.21183	0.268805
ENSMUSG00000032567		Aste1	asteroid homolog 1 (Drosophila)	-0.225273	0.0398632	0.996762	-0.0586859	0.573286	0.995015	-0.0123964	0.907734	0.977544	0.154191	0.149267	0.443272
ENSMUSG00000040838		Gm11639	predicted gene 11639	-0.796701	0.0399571	0.996762	-0.291547	0.417874	0.995015	0.0852426	0.815235	0.955879	0.590396	0.123422	0.408322
ENSMUSG00000025024		Smndc1	survival motor neuron domain containing 1	-0.122423	0.040001	0.996762	0.0716075	0.211577	0.995015	-0.0737106	0.210705	0.708877	0.12032	0.0382282	0.232223
ENSMUSG00000037355		Uvssa	UV stimulated scaffold protein A	-0.224993	0.0400771	0.996762	-0.139853	0.198919	0.995015	-0.230538	0.0346609	0.436842	-0.145398	0.183513	0.489519
ENSMUSG00000091387		Gcnt4	glucosaminyl (N-acetyl) transferase 4, core 2 (beta-1,6-N-acetylglucosaminyltransferase)	0.360163	0.0402081	0.996762	0.135433	0.434601	0.995015	-0.0148604	0.932982	0.983661	-0.239591	0.163996	0.463253
ENSMUSG00000046856		Gpr1	G protein-coupled receptor 1	-0.679541	0.0402145	0.996762	-0.598632	0.0539333	0.995015	0.0981128	0.751535	0.939822	0.179022	0.589626	0.812661
ENSMUSG00000110246		C130073E24Rik	RIKEN cDNA C130073E24 gene	1.80953	0.0403205	0.996762	0.166402	0.806803	0.995015	1.57994	0.0745856		-0.0631908	0.925495
ENSMUSG00000046204		Pnma2	paraneoplastic antigen MA2	-0.156996	0.040337	0.996762	-0.0562744	0.457355	0.995015	0.076879	0.312876	0.772572	0.1776	0.0196325	0.171189
ENSMUSG00000037370		Enpp1	ectonucleotide pyrophosphatase/phosphodiesterase 1	0.356686	0.0404499	0.996762	-0.33762	0.048449	0.995015	0.293021	0.0914471	0.582685	-0.401285	0.0193259	0.169857
ENSMUSG00000020990		Cdkl1	cyclin-dependent kinase-like 1 (CDC2-related kinase)	-0.251458	0.0407027	0.996762	-0.16799	0.165232	0.995015	-0.121528	0.318122	0.776651	-0.0380606	0.755451	0.89937
ENSMUSG00000029015		Slc26a5	solute carrier family 26, member 5	-2.62428	0.040728	0.996762	-1.75905	0.109751	0.995015	0.124198	0.891848		0.989432	0.486333
ENSMUSG00000037010		Apln	apelin	0.283195	0.0407464	0.996762	0.465736	0.000670543	0.995015	0.0653667	0.636944	0.901549	0.247907	0.0700328	0.307526
ENSMUSG00000079037		Prnp	prion protein	-0.10493	0.0408342	0.996762	-0.00958877	0.851587	0.995015	-0.0686261	0.18086	0.686342	0.0267146	0.602329	0.820275
ENSMUSG00000102801		Gm37478	predicted gene, 37478	-1.05724	0.0410149	0.996762	-0.383266	0.445008	0.995015	-0.545668	0.25803		0.128306	0.810642
ENSMUSG00000066720		Cldn9	claudin 9	-2.196	0.0410419	0.996762	0.0696445	0.948709	0.995015	-1.85669	0.0745493		0.408949	0.713799
ENSMUSG00000024594		Prrc1	proline-rich coiled-coil 1	-0.133186	0.041096	0.996762	-0.0808902	0.2001	0.995015	-0.0637811	0.321641	0.779349	-0.0114849	0.857584	0.94695
ENSMUSG00000095677		Dynlt1f	dynein light chain Tctex-type 1F	1.09111	0.041127	0.996762	-0.0345527	0.94612	0.995015	0.398909	0.470167		-0.726749	0.139397
ENSMUSG00000026566		Mpzl1	myelin protein zero-like 1	0.166425	0.0414393	0.996762	-0.0211935	0.791574	0.995015	0.0556047	0.495057	0.859468	-0.132013	0.100252	0.369376
ENSMUSG00000098061		Gm26945	predicted gene, 26945	-0.668195	0.0414834	0.996762	0.0380642	0.902654	0.995015	0.715265	0.0242607	0.402523	1.42152	9.92326e-06	0.00144304
ENSMUSG00000096974		Gm26881	predicted gene, 26881	0.289937	0.0415543	0.996762	0.0393951	0.783961	0.995015	-0.252317	0.0855636	0.570398	-0.502859	0.0003004	0.015637
ENSMUSG00000044471		Lncpint	long non-protein coding RNA, Trp53 induced transcript	-1.07109	0.0417959	0.996762	0.0186749	0.970268	0.995015	-0.704196	0.151006		0.385564	0.472038
ENSMUSG00000060477		Irak2	interleukin-1 receptor-associated kinase 2	0.158923	0.0418776	0.996762	0.111532	0.142618	0.995015	-0.0441056	0.573297	0.883061	-0.0914965	0.227772	0.538815
ENSMUSG00000097102		2310069G16Rik	RIKEN cDNA 2310069G16 gene	0.339818	0.0420327	0.996762	-0.14604	0.345369	0.995015	0.487837	0.00297862	0.156638	0.00197963	0.989992	0.997081
ENSMUSG00000065037		Rn7sk	RNA, 7SK, nuclear	1.6741	0.042063	0.996762	-0.60051	0.468336	0.995015	-0.36966	0.654683	0.908679	-2.64427	0.00135158	0.0376494
ENSMUSG00000029701		Rbm28	RNA binding motif protein 28	0.236901	0.0420716	0.996762	0.160281	0.166432	0.995015	0.184341	0.113428	0.612662	0.107721	0.352735	0.652697
ENSMUSG00000022214		Dcaf11	DDB1 and CUL4 associated factor 11	0.1125	0.042305	0.996762	-0.00764049	0.88927	0.995015	0.0201379	0.71593	0.930183	-0.100003	0.068749	0.306297
ENSMUSG00000031703		Itfg1	integrin alpha FG-GAP repeat containing 1	-0.119781	0.0423573	0.996762	-0.0482007	0.41222	0.995015	-0.00255681	0.965383	0.990988	0.0690232	0.24105	0.551771
ENSMUSG00000005447		Pafah1b3	platelet-activating factor acetylhydrolase, isoform 1b, subunit 3	0.241383	0.0424482	0.996762	-0.0573509	0.628378	0.995015	-0.13846	0.250709	0.730506	-0.437195	0.000183625	0.0111327
ENSMUSG00000058159		T2	brachyury 2	0.736511	0.0424946	0.996762	-0.621795	0.0915216	0.995015	0.209709	0.570996	0.881328	-1.1486	0.0014812
ENSMUSG00000010492		Uckl1os	uridine-cytidine kinase 1-like 1, opposite strand	0.927046	0.0425201	0.996762	-0.454531	0.308691	0.995015	0.655437	0.152628	0.65957	-0.72614	0.102929	0.37412
ENSMUSG00000022253		Nadk2	NAD kinase 2, mitochondrial	-0.139077	0.0425977	0.996762	0.00141058	0.983327	0.997511	-0.00609768	0.928705	0.982955	0.13439	0.0479348	0.256249
ENSMUSG00000035642		Aamdc	adipogenesis associated Mth938 domain containing	0.164134	0.0427213	0.996762	0.0590619	0.459241	0.995015	-0.0393577	0.627525	0.899026	-0.14443	0.0699017	0.307526
ENSMUSG00000103098		Gm37559	predicted gene, 37559	-1.29028	0.043016	0.996762	0.12934	0.826377	0.995015	-0.709544	0.224807		0.710081	0.268945
ENSMUSG00000040212		Emp3	epithelial membrane protein 3	0.665888	0.0430791	0.996762	-0.215311	0.509105	0.995015	0.184158	0.580262	0.885262	-0.697042	0.0305041	0.210659
ENSMUSG00000019849		Prep	prolyl endopeptidase	-0.131242	0.0431857	0.996762	0.0250543	0.689831	0.995015	0.0307761	0.631012	0.899887	0.187073	0.00328213	0.0648871
ENSMUSG00000084421		Gm25107	predicted gene, 25107	-1.341	0.0431893	0.996762	0.0612851	0.905026	0.995015	-0.0115403	0.983016		1.39075	0.0298294
ENSMUSG00000041740		Rnf10	ring finger protein 10	0.0832025	0.0433882	0.996762	0.0104474	0.798232	0.995015	0.0430855	0.294833	0.759594	-0.0296696	0.468528	0.738891
ENSMUSG00000022893		Adamts1	a disintegrin-like and metallopeptidase (reprolysin type) with thrombospondin type 1 motif, 1	0.316123	0.0434419	0.996762	-0.0809102	0.603023	0.995015	0.18685	0.232472	0.722179	-0.210183	0.176847	0.480249
ENSMUSG00000092540		Gm8738	predicted gene 8738	1.04062	0.0434559	0.996762	-0.0180474	0.971432	0.995015	0.32148	0.542043	0.875551	-0.737191	0.133617
ENSMUSG00000082064		Rpl5-ps2	ribisomal protein L5, pseudogene 2	2.73646	0.0435568	0.996762	-0.220928	0.843442	0.995015	2.05326	0.140857		-0.90413	0.398253
ENSMUSG00000106993		Gm43417	predicted gene 43417	-2.44761	0.0435807	0.996762	0.0214033	0.982807	0.997511	-0.677465	0.49091		1.79155	0.142215
ENSMUSG00000041849		Card6	caspase recruitment domain family, member 6	-0.321865	0.0437304	0.996762	-0.169026	0.260103	0.995015	0.343502	0.0258588	0.407928	0.496341	0.00143194	0.039182
ENSMUSG00000103891		Gm37941	predicted gene, 37941	-0.475024	0.0438079	0.996762	-0.262192	0.215797	0.995015	0.319186	0.146947	0.65216	0.532018	0.0196033	0.171044
ENSMUSG00000114737		AC158392.3		-1.7864	0.0438308	0.996762	0.93741	0.276215	0.995015	-1.63716	0.0539136		1.08665	0.225896
ENSMUSG00000111761		AC112680.3		0.586251	0.0438691	0.996762	0.108889	0.686605	0.995015	0.400631	0.169422	0.678152	-0.0767317	0.775582	0.909236
ENSMUSG00000081946		Gm11472	predicted gene 11472	1.04279	0.043984	0.996762	-0.0626871	0.907397	0.995015	-0.0386572	0.945326		-1.14414	0.0196939
ENSMUSG00000091243		Vgll3	vestigial like family member 3	-0.749576	0.0440433	0.996762	-0.0916396	0.800845	0.995015	-0.460149	0.203337	0.703108	0.197788	0.596677	0.816555
ENSMUSG00000024164		C3	complement component 3	0.959873	0.0441185	0.996762	-1.04606	0.0263545	0.995015	1.13793	0.016695	0.35341	-0.867998	0.0661477	0.302289
ENSMUSG00000056055		Sag	S-antigen, retina and pineal gland (arrestin)	0.37979	0.0442827	0.996762	-0.016854	0.926285	0.995015	0.123954	0.514362	0.866696	-0.27269	0.13156	0.419056
ENSMUSG00000057342		Sphk2	sphingosine kinase 2	0.136447	0.0443933	0.996762	0.0298478	0.650248	0.995015	0.150507	0.0256691	0.407894	0.0439081	0.507509	0.763164
ENSMUSG00000108005		Gm44435	predicted gene, 44435	2.28819	0.0444009	0.996762	-0.554412	0.517964	0.995015	2.35855	0.0368886		-0.48405	0.577186
ENSMUSG00000038267		Slc22a23	solute carrier family 22, member 23	0.127802	0.0444407	0.996762	-0.0558082	0.372113	0.995015	0.123147	0.0519288	0.49651	-0.0604636	0.335354	0.638101
ENSMUSG00000091890		A830073O21Rik	RIKEN cDNA A830073O21 gene	-0.374666	0.0444485	0.996762	0.205567	0.269855	0.995015	-0.587055	0.0016833	0.119521	-0.00682194	0.970715	0.990294
ENSMUSG00000110685		Gm5373	predicted gene 5373	1.83015	0.0447464	0.996762	0.185174	0.839769	0.995015	0.200428	0.843057		-1.44454	0.0721703
ENSMUSG00000105985		Gm42993	predicted gene 42993	2.14888	0.0447798	0.996762	-0.00181276	0.998106	0.999933	2.05033	0.0550451		-0.100365	0.895832
ENSMUSG00000032501		Trib1	tribbles pseudokinase 1	0.270485	0.0448188	0.996762	0.243631	0.0589101	0.995015	0.400788	0.00270823	0.151789	0.373934	0.00407913	0.0735862
ENSMUSG00000056116		H2-T22	histocompatibility 2, T region locus 22	0.169201	0.0449812	0.996762	0.00714914	0.929551	0.995015	0.0609807	0.468737	0.848964	-0.101071	0.212699	0.524203
ENSMUSG00000026489		Coq8a	coenzyme Q8A	-0.122945	0.0451654	0.996762	-0.0236976	0.695531	0.995015	-0.0682583	0.263665	0.739615	0.0309888	0.610654	0.824588
ENSMUSG00000033323		Ctdp1	CTD (carboxy-terminal domain, RNA polymerase II, polypeptide A) phosphatase, subunit 1	-0.14228	0.0452123	0.996762	-0.0300785	0.658698	0.995015	-0.0182831	0.793523	0.95139	0.0939187	0.175451	0.478708
ENSMUSG00000060012		Kif13b	kinesin family member 13B	0.29814	0.0453088	0.996762	-0.0890412	0.549053	0.995015	0.212557	0.153434	0.65957	-0.174624	0.240076	0.550924
ENSMUSG00000022546		Gpt	glutamic pyruvic transaminase, soluble	0.302359	0.0453239	0.996762	-0.191595	0.198319	0.995015	0.274887	0.0681227	0.543161	-0.219067	0.142336	0.433855
ENSMUSG00000054204		Alkal2	ALK and LTK ligand 2	0.413689	0.0453243	0.996762	0.38879	0.0410163	0.995015	0.757935	0.000188685	0.0356376	0.733036	0.000160096	0.0100613
ENSMUSG00000093865		Lrit3	leucine-rich repeat, immunoglobulin-like and transmembrane domains 3	-1.66148	0.0454164	0.996762	0.924178	0.214934	0.995015	-1.20066	0.111961		1.385	0.0916837
ENSMUSG00000041842		Fhdc1	FH2 domain containing 1	0.3375	0.0454415	0.996762	-0.403129	0.0138902	0.995015	0.279372	0.0960433	0.586011	-0.461257	0.00511039	0.0818722
ENSMUSG00000031520		Vegfc	vascular endothelial growth factor C	0.331274	0.0455013	0.996762	-0.0194539	0.902373	0.995015	0.183582	0.267636	0.74292	-0.167146	0.29201	0.602332
ENSMUSG00000066090		Insl5	insulin-like 5	0.602848	0.0455089	0.996762	0.430686	0.125615	0.995015	0.115677	0.709543	0.9273	-0.0564848	0.834939
ENSMUSG00000015966		Il17rb	interleukin 17 receptor B	0.589545	0.0455382	0.996762	-0.585467	0.0375116	0.995015	0.755684	0.00952185	0.279871	-0.419328	0.14111	0.432334
ENSMUSG00000078922		Tgtp1	T cell specific GTPase 1	-1.51991	0.0456235	0.996762	0.0826095	0.912367	0.995015	-1.16917	0.107826		0.433349	0.579929
ENSMUSG00000074627		Mroh8	maestro heat-like repeat family member 8	-0.447502	0.0456797	0.996762	-0.0412213	0.843447	0.995015	-0.183383	0.391494	0.813575	0.222898	0.308557	0.617791
ENSMUSG00000021751		Acox2	acyl-Coenzyme A oxidase 2, branched chain	-1.44685	0.045766	0.996762	-1.62585	0.0341083	0.995015	-0.948121	0.179925	0.686342	-1.12711	0.150171
ENSMUSG00000097435		Gm26783	predicted gene, 26783	1.2777	0.0458619	0.996762	1.30321	0.0837652	0.995015	-1.03052	0.19687		-1.00501	0.0846966
ENSMUSG00000021952		Xpo4	exportin 4	-0.11784	0.0458662	0.996762	-0.0149055	0.794947	0.995015	-0.0885909	0.129598	0.632012	0.0143438	0.804452	0.923929
ENSMUSG00000103966		Gm37120	predicted gene, 37120	0.676166	0.0459002	0.996762	0.0300231	0.93147	0.995015	-0.235938	0.507901	0.864551	-0.882081	0.00772049
ENSMUSG00000031077		Fadd	Fas (TNFRSF6)-associated via death domain	0.326689	0.0460471	0.996762	-0.12472	0.456282	0.995015	-0.222817	0.188039	0.689113	-0.674225	3.10167e-05	0.00335328
ENSMUSG00000044548		Dact1	dishevelled-binding antagonist of beta-catenin 1	-0.347354	0.0461767	0.996762	-0.119962	0.471394	0.995015	0.360978	0.0335608	0.434105	0.58837	0.00058095	0.023208
ENSMUSG00000005268		Prlr	prolactin receptor	-1.54851	0.0462155	0.996762	-0.620765	0.424195	0.995015	-0.919925	0.23575	0.723497	0.00781642	0.991981	0.997628
ENSMUSG00000114623		AC155298.2		-1.65572	0.0462199	0.996762	-0.507796	0.568401	0.995015	-1.86049	0.0254896		-0.712565	0.422376
ENSMUSG00000068130		Zfp442	zinc finger protein 442	-0.45615	0.0462363	0.996762	-0.145136	0.499563	0.995015	0.0179731	0.934756	0.984424	0.328987	0.142711	0.434654
ENSMUSG00000030045		Mrpl19	mitochondrial ribosomal protein L19	-0.112839	0.0463557	0.996762	0.024882	0.649053	0.995015	-0.0110392	0.843558	0.962335	0.126681	0.0222049	0.180773
ENSMUSG00000104868		Gm9954	predicted gene 9954	-0.24291	0.0464273	0.996762	-0.0809757	0.492394	0.995015	0.0971714	0.417585	0.826808	0.259105	0.0309562	0.211622
ENSMUSG00000017774		Myo1c	myosin IC	0.183778	0.0464555	0.996762	0.0740989	0.408504	0.995015	0.126346	0.169467	0.678152	0.0166673	0.853066	0.944795
ENSMUSG00000032245		Cln6	ceroid-lipofuscinosis, neuronal 6	-0.198688	0.0464879	0.996762	-0.0418964	0.674919	0.995015	-0.40029	6.2652e-05	0.0183376	-0.243498	0.0145769	0.146622
ENSMUSG00000104083		Gm29739	predicted gene, 29739	2.22147	0.0465289	0.996762	0.302831	0.75427	0.995015	0.918653	0.439574		-0.999989	0.254078
ENSMUSG00000018822		Sfrp5	secreted frizzled-related sequence protein 5	-1.559	0.0466049	0.996762	-0.322857	0.690059	0.995015	-1.66372	0.0333697	0.433292	-0.427575	0.598073
ENSMUSG00000085584		Rgag1	retrotransposon gag domain containing 1	-0.497036	0.0466245	0.996762	-0.0669396	0.776644	0.995015	-0.147981	0.537855	0.874325	0.282115	0.250924	0.56132
ENSMUSG00000111673		CT025653.1		-1.15563	0.046729	0.996762	0.386484	0.453394	0.995015	-0.610377	0.246941		0.931736	0.102417
ENSMUSG00000000320		Alox12	arachidonate 12-lipoxygenase	0.591912	0.0468769	0.996762	0.166519	0.585788	0.995015	-0.255272	0.420788	0.82915	-0.680665	0.0171336
ENSMUSG00000048562		Sp8	trans-acting transcription factor 8	0.43173	0.0469292	0.996762	-0.148262	0.477172	0.995015	0.270089	0.214129	0.713422	-0.309903	0.137065	0.425762
ENSMUSG00000000983		Wfdc18	WAP four-disulfide core domain 18	0.666535	0.046981	0.996762	-0.694919	0.0398014	0.995015	0.292461	0.389839	0.812454	-1.06899	0.0013457
ENSMUSG00000097140		Gm26779	predicted gene, 26779	-0.581722	0.0470279	0.996762	-0.193696	0.483021	0.995015	-0.178573	0.521205	0.87036	0.209453	0.471329	0.740349
ENSMUSG00000106832		Gm42632	predicted gene 42632	-0.995279	0.0470552	0.996762	-0.0683632	0.874723	0.995015	-0.0602879	0.892607		0.866628	0.0767708
ENSMUSG00000101523		Gm10031	predicted pseudogene 10031	-0.64246	0.047112	0.996762	-0.245474	0.432128	0.995015	-0.353672	0.251561	0.731198	0.0433143	0.894763
ENSMUSG00000032231		Anxa2	annexin A2	0.393052	0.0471605	0.996762	-0.0936129	0.634316	0.995015	0.14047	0.478572	0.852164	-0.346195	0.078245	0.325354
ENSMUSG00000070368		Prok1	prokineticin 1	-1.20401	0.0473789	0.996762	-0.137288	0.806879	0.995015	-0.565601	0.30324		0.501121	0.417648
ENSMUSG00000103227		Gm37733	predicted gene, 37733	2.00591	0.0474278	0.996762	-0.121554	0.889811	0.995015	1.11216	0.290203		-1.01531	0.220896
ENSMUSG00000113065		AC131743.1		1.98156	0.047473	0.996762	-0.0680072	0.931274	0.995015	1.61773	0.109087		-0.43183	0.57782
ENSMUSG00000029917		C130060K24Rik	RIKEN cDNA C130060K24 gene	1.66456	0.0476648	0.996762	-2.77048	0.00118561	0.995015	1.97902	0.0175943		-2.45601	0.00434828
ENSMUSG00000074282		Zfp94	zinc finger protein 94	-0.169374	0.0476731	0.996762	-0.0117668	0.88639	0.995015	-0.0951368	0.258952	0.73771	0.0624708	0.455133	0.730732
ENSMUSG00000065979		Cpped1	calcineurin-like phosphoesterase domain containing 1	-0.131827	0.0476927	0.996762	-0.0434157	0.506755	0.995015	-0.0393831	0.551281	0.876508	0.0490286	0.456747	0.731591
ENSMUSG00000088151		Gm26347	predicted gene, 26347	1.20782	0.0478368	0.996762	0.0922489	0.856693	0.995015	0.903244	0.143661		-0.212331	0.672297
ENSMUSG00000074825		Itpripl1	inositol 1,4,5-triphosphate receptor interacting protein-like 1	-0.957622	0.0479139	0.996762	-0.0786762	0.869681	0.995015	-0.451491	0.346134	0.789434	0.427455	0.377553	0.673549
ENSMUSG00000097877		Gm26703	predicted gene, 26703	-0.389134	0.0479575	0.996762	-0.028531	0.882146	0.995015	-0.245257	0.206186	0.705513	0.115346	0.554615	0.791129
ENSMUSG00000028675		Pnrc2	proline-rich nuclear receptor coactivator 2	-0.136912	0.0479784	0.996762	0.0680211	0.317261	0.995015	0.0108399	0.87475	0.970178	0.215773	0.00162856	0.0423151
ENSMUSG00000025794		Rpl14	ribosomal protein L14	0.191612	0.0479932	0.996762	-0.0581161	0.545634	0.995015	0.0393095	0.684931	0.919553	-0.210419	0.0286965	0.204213
ENSMUSG00000020392		Cdkn2aipnl	CDKN2A interacting protein N-terminal like	0.0982066	0.0481104	0.996762	-0.00671593	0.888761	0.995015	0.0800899	0.104707	0.601702	-0.0248326	0.607531	0.823314
ENSMUSG00000049553		Polr1a	polymerase (RNA) I polypeptide A	-0.157155	0.0481378	0.996762	-0.00248317	0.974705	0.995262	0.0628293	0.426415	0.831839	0.217501	0.00580744	0.0881138
ENSMUSG00000034442		Trmt5	TRM5 tRNA methyltransferase 5	-0.153079	0.0481828	0.996762	0.0249485	0.734503	0.995015	-0.0941832	0.215922	0.713422	0.0838442	0.263458	0.574507
ENSMUSG00000032344		Mb21d1	Mab-21 domain containing 1	-0.346075	0.0481842	0.996762	0.145937	0.361048	0.995015	0.00883477	0.958004	0.989798	0.500846	0.00279133	0.0586342
ENSMUSG00000027006		Dnajc10	DnaJ heat shock protein family (Hsp40) member C10	-0.145996	0.0482612	0.996762	-0.0617155	0.399396	0.995015	0.0346441	0.637899	0.901824	0.118924	0.105876	0.378723
ENSMUSG00000063550		Nup98	nucleoporin 98	-0.118304	0.0482921	0.996762	0.00102171	0.985865	0.997989	0.160429	0.00651712	0.230199	0.279755	1.82755e-06	0.000443758
ENSMUSG00000020232		Hmg20b	high mobility group 20B	0.167711	0.0483438	0.996762	0.0286298	0.729931	0.995015	-0.0299861	0.724724	0.933619	-0.169067	0.0409733	0.239939
ENSMUSG00000023170		Gps2	G protein pathway suppressor 2	0.174297	0.0486467	0.996762	-0.0442435	0.608247	0.995015	0.109147	0.215432	0.713422	-0.109393	0.206582	0.516958
ENSMUSG00000030606		Hapln3	hyaluronan and proteoglycan link protein 3	0.420886	0.0486491	0.996762	-0.116398	0.559875	0.995015	0.272781	0.201519	0.701281	-0.264503	0.184971	0.490817
ENSMUSG00000093390		Gm20652	predicted gene 20652	3.23592	0.0486798	0.996762	1.56479	0.34108	0.995015	1.11169	0.547821		-0.559444	0.690544
ENSMUSG00000029638		Glcci1	glucocorticoid induced transcript 1	-0.353259	0.0487756	0.996762	0.181856	0.292083	0.995015	-0.332794	0.0596524	0.52236	0.202321	0.248272	0.558621
ENSMUSG00000045284		Dcaf12l1	DDB1 and CUL4 associated factor 12-like 1	-0.113869	0.0488356	0.996762	-0.0459424	0.417786	0.995015	0.0236143	0.680519	0.917758	0.0915409	0.109242	0.384012
ENSMUSG00000108867		Gm44643	predicted gene 44643	-0.863861	0.0488771	0.996762	0.312439	0.485975	0.995015	-1.01512	0.0208717		0.161179	0.718805
ENSMUSG00000026201		Stk16	serine/threonine kinase 16	0.134527	0.0488977	0.996762	0.0836499	0.214916	0.995015	-0.0152208	0.823618	0.957436	-0.0660981	0.327247	0.631536
ENSMUSG00000022570		Tsta3	tissue specific transplantation antigen P35B	0.161652	0.0489183	0.996762	0.0118193	0.883679	0.995015	-0.0351729	0.668757	0.913336	-0.185006	0.021812	0.179364
ENSMUSG00000110867		AC157591.1		-2.89616	0.0490345	0.996762	-0.222313	0.877187	0.995015	-0.975661	0.466848		1.69819	0.276629
ENSMUSG00000028459		Cd72	CD72 antigen	-1.30954	0.0490505	0.996762	0.342159	0.619956	0.995015	-1.41159	0.0330182		0.240103	0.72901
ENSMUSG00000035930		Chst4	carbohydrate (chondroitin 6/keratan) sulfotransferase 4	2.82609	0.0490629	0.996762	1.08379	0.467046	0.995015	0.433429	0.796611		-1.30887	0.277819
ENSMUSG00000110997		AC126804.1		-0.708218	0.0491962	0.996762	-0.455383	0.171225	0.995015	0.0640851	0.848187	0.962665	0.31692	0.376364
ENSMUSG00000026072		Il1r1	interleukin 1 receptor, type I	-0.308392	0.0491997	0.996762	-0.0218747	0.887085	0.995015	0.31086	0.0453481	0.477765	0.597378	0.000122709	0.00876921
ENSMUSG00000108984		Gm44916	predicted gene 44916	-2.68591	0.0492592	0.996762	0.351338	0.765265	0.995015	-1.06995	0.353482		1.9673	0.155752
ENSMUSG00000016206		H2-M3	histocompatibility 2, M region locus 3	0.333759	0.049278	0.996762	-0.116776	0.481863	0.995015	0.0309033	0.857236	0.965114	-0.419632	0.010473	0.121922
ENSMUSG00000074862		BC025920	cDNA sequence BC025920	0.25126	0.0493625	0.996762	0.0401824	0.750653	0.995015	-0.09146	0.477845	0.851803	-0.302537	0.0158474	0.153702
ENSMUSG00000073079		Srp54a	signal recognition particle 54A	-0.568517	0.0494051	0.996762	-0.0835876	0.763699	0.995015	-0.339248	0.22416	0.719369	0.145681	0.613339	0.825919
ENSMUSG00000033542		Arhgef5	Rho guanine nucleotide exchange factor (GEF) 5	-0.532815	0.0494187	0.996762	-0.286826	0.281108	0.995015	-0.0573924	0.829722	0.957754	0.188597	0.485528	0.748456
ENSMUSG00000103971		Gm37679	predicted gene, 37679	-1.49386	0.0494372	0.996762	-0.501953	0.497969	0.995015	-0.835329	0.214501		0.156581	0.84872
ENSMUSG00000047259		Mc4r	melanocortin 4 receptor	-0.475055	0.0494493	0.996762	0.209667	0.368566	0.995015	0.195565	0.409421	0.821645	0.880287	0.000216445	0.012486
ENSMUSG00000054988		Agtr1b	angiotensin II receptor, type 1b	2.86365	0.0495615	0.996762	-0.257158	0.822315	0.995015	2.71667	0.0624237		-0.404131	0.724228
ENSMUSG00000011256		Adam19	a disintegrin and metallopeptidase domain 19 (meltrin beta)	0.234184	0.0496508	0.996762	-0.00988878	0.932646	0.995015	0.198607	0.0950005	0.585214	-0.0454659	0.698447	0.870314
ENSMUSG00000089991		Gm16332	predicted gene 16332	-3.00871	0.0496938	0.996762	0.710599	0.658962	0.995015	-2.40215	0.111847		1.31716	0.41931
ENSMUSG00000097330		Gm26672	predicted gene, 26672	-0.424219	0.0497136	0.996762	0.133214	0.508144	0.995015	-0.103436	0.61953	0.897193	0.453997	0.0301703	0.209633
ENSMUSG00000053286		Trmt1l	tRNA methyltransferase 1 like	-0.14073	0.0498524	0.996762	0.075323	0.274273	0.995015	0.170573	0.01565	0.346583	0.386625	3.49363e-08	2.57198e-05
ENSMUSG00000072573		Gm10369	predicted gene 10369	3.33274	0.0499124	0.996762	0.854282	0.599923	0.995015	1.70857	0.350281		-0.769887	0.603381
ENSMUSG00000040746		Rnf167	ring finger protein 167	0.101082	0.0499527	0.996762	-0.0142428	0.779889	0.995015	-0.0167727	0.744712	0.938376	-0.132098	0.00961951	0.11581
ENSMUSG00000106915		Gm42655	predicted gene 42655	-2.58476	0.0499723	0.996762	0.12721	0.898086	0.995015	-0.44202	0.659342		2.26995	0.0834655
ENSMUSG00000042804		Gpr153	G protein-coupled receptor 153	0.267895	0.0500187	0.996762	-0.283821	0.0367487	0.995015	0.0381075	0.78087	0.948346	-0.513609	0.000152073	0.00971509
ENSMUSG00000004233		Wars2	tryptophanyl tRNA synthetase 2 (mitochondrial)	-0.210779	0.0501101	0.996762	-0.110301	0.288892	0.995015	-0.067084	0.525845	0.872093	0.0333941	0.752454	0.897881
ENSMUSG00000114552		AC167669.3		2.14429	0.0501176	0.996762	-1.1105	0.358204	0.995015	0.402417	0.73208		-2.85237	0.0116113
ENSMUSG00000029402		Snrnp35	small nuclear ribonucleoprotein 35 (U11/U12)	0.179239	0.050149	0.996762	-0.0173077	0.847815	0.995015	-0.0838504	0.362245	0.800155	-0.280397	0.00176279	0.0443856
ENSMUSG00000079038		D130040H23Rik	RIKEN cDNA D130040H23 gene	-0.301865	0.0501784	0.996762	-0.292889	0.0506577	0.995015	0.133022	0.379323	0.807818	0.141998	0.352472	0.652631
ENSMUSG00000019139		Isyna1	myo-inositol 1-phosphate synthase A1	0.238574	0.0502109	0.996762	0.146154	0.226723	0.995015	-0.0304396	0.803028	0.952929	-0.122859	0.308736	0.617791
ENSMUSG00000003623		Crot	carnitine O-octanoyltransferase	-0.22192	0.0502236	0.996762	0.250976	0.0254021	0.995015	-0.0828215	0.463414	0.845898	0.390075	0.000535859	0.0222101
ENSMUSG00000044499		Hs3st5	heparan sulfate (glucosamine) 3-O-sulfotransferase 5	0.491959	0.0503476	0.996762	0.100392	0.684435	0.995015	-0.0196359	0.939217	0.985113	-0.411203	0.0874716	0.345154
ENSMUSG00000034159		2310007B03Rik	RIKEN cDNA 2310007B03 gene	-2.39527	0.0503739	0.996762	2.07106	0.126389	0.995015	-3.07728	0.0206452		1.38904	0.267069
ENSMUSG00000034274		Thoc5	THO complex 5	0.0945572	0.0504172	0.996762	-0.0307508	0.504784	0.995015	0.0965447	0.0436687	0.468658	-0.0287633	0.537033	0.780388
ENSMUSG00000068392		Rnase13	ribonuclease, RNase A family, 13 (non-active)	-2.76449	0.0505098	0.996762	1.22149	0.336753	0.995015	-1.57855	0.217336		2.40744	0.0869355
ENSMUSG00000113883		AC161117.3		0.822687	0.050546	0.996762	-0.179467	0.65446	0.995015	0.465945	0.273383	0.74817	-0.536209	0.17575
ENSMUSG00000041014		Nrg3	neuregulin 3	-0.164471	0.0505984	0.996762	-0.00565753	0.945785	0.995015	-0.061406	0.463401	0.845898	0.0974071	0.243898	0.55436
ENSMUSG00000020219		Timm13	translocase of inner mitochondrial membrane 13	0.170537	0.0506539	0.996762	-0.004813	0.955851	0.995015	-0.0938993	0.282491	0.753488	-0.269249	0.00192886	0.0466294
ENSMUSG00000055197		Fev	FEV (ETS oncogene family)	-2.69507	0.050688	0.996762	1.08844	0.491506	0.995015	-3.42115	0.0207884		0.362366	0.807661
ENSMUSG00000113998		AC165149.2		-1.4506	0.0507454	0.996762	0.196571	0.775093	0.995015	-0.824221	0.225925		0.822955	0.272038
ENSMUSG00000021636		Marveld2	MARVEL (membrane-associating) domain containing 2	0.555153	0.0507496	0.996762	-0.189722	0.472405	0.995015	0.509031	0.0714352	0.548409	-0.235845	0.375187	0.672654
ENSMUSG00000106696		Gm42729	predicted gene 42729	-2.44165	0.0509079	0.996762	-0.223089	0.841692	0.995015	-1.27394	0.209522		0.944629	0.479074
ENSMUSG00000111128		AC126804.2		-0.148579	0.0509654	0.996762	0.0574324	0.423256	0.995015	0.0476922	0.521551	0.870527	0.253703	0.000556993	0.0227807
ENSMUSG00000070473		Cldn3	claudin 3	-2.00001	0.0509843	0.996762	-2.53155	0.0190226	0.995015	-0.432487	0.649892		-0.964033	0.399222
ENSMUSG00000008855		Hdac5	histone deacetylase 5	0.181288	0.0510997	0.996762	0.0816174	0.378916	0.995015	0.00787396	0.932483	0.983618	-0.0917965	0.322343	0.62811
ENSMUSG00000028851		Nudc	nudC nuclear distribution protein	0.100614	0.0511265	0.996762	0.0296193	0.559148	0.995015	-0.0494997	0.337147	0.785152	-0.120495	0.0175231	0.161254
ENSMUSG00000095362		Gm14325	predicted gene 14325	-0.25656	0.0512305	0.996762	-0.00617425	0.960592	0.995015	-0.0767562	0.550035	0.876296	0.17363	0.175711	0.478708
ENSMUSG00000111800		AC126806.3		2.94068	0.0512884	0.996762	-0.570367	0.66024	0.995015	2.32033	0.130521		-1.19071	0.347293
ENSMUSG00000103388		Gm37581	predicted gene, 37581	-0.495865	0.0512987	0.996762	-0.163351	0.48089	0.995015	0.140217	0.558191	0.87789	0.472732	0.0557988	0.275174
ENSMUSG00000098111		Gm4654	predicted gene 4654	-1.28382	0.0516149	0.996762	-0.0871898	0.883413	0.995015	-0.432454	0.465258		0.764176	0.248154
ENSMUSG00000100257		C4bp-ps1	complement component 4 binding protein, pseudogene 1	2.74023	0.0517713	0.996762	0.0594067	0.963503	0.995015	1.41541	0.348604		-1.26541	0.283131
ENSMUSG00000114780		CT009733.2		-0.524053	0.0518493	0.996762	-0.389633	0.128243	0.995015	-0.023342	0.927678	0.982955	0.111078	0.679166	0.860381
ENSMUSG00000086677		Tvp23bos	trans-golgi network vesicle protein 23B, opposite strand	0.957044	0.051861	0.996762	0.517041	0.337284	0.995015	-0.516918	0.361337		-0.95692	0.0376647
ENSMUSG00000021983		Atp8a2	ATPase, aminophospholipid transporter-like, class I, type 8A, member 2	-0.138748	0.0520366	0.996762	-0.0181975	0.795322	0.995015	0.0698702	0.3242	0.780808	0.190421	0.00707334	0.0977246
ENSMUSG00000088990		Gm22767	predicted gene, 22767	1.54296	0.0521327	0.996762	-0.141193	0.838757	0.995015	0.992261	0.222622		-0.691891	0.302754
ENSMUSG00000091931		Gon7	GON7, KEOPS complex subunit homolog	0.218818	0.0521516	0.996762	0.22955	0.0271656	0.995015	0.122843	0.273676	0.748181	0.133576	0.200766	0.510668
ENSMUSG00000112618		AC160393.1		2.76919	0.0521658	0.996762	0.400367	0.718875	0.995015	2.31398	0.109307		-0.054844	0.95978
ENSMUSG00000027326		Knl1	kinetochore scaffold 1	-0.863394	0.0523913	0.996762	-0.396405	0.358199	0.995015	-0.430851	0.300353		0.0361383	0.937317
ENSMUSG00000083879		Gm14038	predicted gene 14038	1.17976	0.0524766	0.996762	-0.107195	0.858718	0.995015	0.240668	0.711072		-1.04629	0.0604763
ENSMUSG00000028127		Abcd3	ATP-binding cassette, sub-family D (ALD), member 3	-0.0883634	0.0525885	0.996762	0.00456499	0.919006	0.995015	-0.0737405	0.104094	0.599844	0.0191878	0.670605	0.856115
ENSMUSG00000003604		Aven	apoptosis, caspase activation inhibitor	0.258902	0.0526594	0.996762	-0.21664	0.0927156	0.995015	0.297084	0.0249706	0.405213	-0.178458	0.169776	0.470765
ENSMUSG00000073802		Cdkn2b	cyclin-dependent kinase inhibitor 2B (p15, inhibits CDK4)	0.658848	0.0526878	0.996762	0.322619	0.323699	0.995015	0.0489559	0.889601	0.973373	-0.287274	0.359087
ENSMUSG00000106853		Gm7492	predicted gene 7492	2.58094	0.0527257	0.996762	-0.502499	0.603508	0.995015	2.77634	0.0342843		-0.307091	0.757697
ENSMUSG00000105039		Gm32585	predicted gene, 32585	1.41059	0.0527308	0.996762	-0.0436169	0.946089	0.995015	0.988861	0.18044		-0.465343	0.462581
ENSMUSG00000096963		B230364G03Rik	RIKEN cDNA B230364G03 gene	-2.63203	0.0527309	0.996762	-0.249983	0.819516	0.995015	-0.452413	0.67276		1.92963	0.161452
ENSMUSG00000024330		Col11a2	collagen, type XI, alpha 2	0.357361	0.0527587	0.996762	-0.154154	0.402917	0.995015	0.0931546	0.61373	0.895069	-0.41836	0.0231706	0.184352
ENSMUSG00000103831		Gm37608	predicted gene, 37608	-0.57778	0.0527792	0.996762	0.0635561	0.825156	0.995015	-0.269092	0.355134	0.795625	0.372244	0.207144	0.517253
ENSMUSG00000103546		Gm37666	predicted gene, 37666	2.84702	0.0528351	0.996762	-0.493003	0.653291	0.995015	3.56081	0.0118243		0.220787	0.85015
ENSMUSG00000032035		Ets1	E26 avian leukemia oncogene 1, 5' domain	0.195517	0.052863	0.996762	-0.0264966	0.790517	0.995015	-0.0475891	0.638531	0.901928	-0.269603	0.00669464	0.094796
ENSMUSG00000034212		Ankmy1	ankyrin repeat and MYND domain containing 1	-0.80269	0.0528632	0.996762	-0.0769262	0.84899	0.995015	-0.570442	0.151538	0.65957	0.155322	0.711914
ENSMUSG00000032094		Cd3d	CD3 antigen, delta polypeptide	-2.82314	0.0528744	0.996762	-1.88171	0.223934	0.995015	-1.28322	0.313157		-0.341789	0.840984
ENSMUSG00000051456		Hspb3	heat shock protein 3	0.543013	0.0528913	0.996762	0.0525148	0.868817	0.995015	-0.706266	0.0237165	0.397824	-1.19676	3.01372e-05
ENSMUSG00000055560		Zfp459	zinc finger protein 459	0.331367	0.052929	0.996762	-0.0429214	0.804961	0.995015	-0.21005	0.237031	0.723684	-0.584339	0.000475657	0.0207462
ENSMUSG00000034216		Vps18	VPS18 CORVET/HOPS core subunit	-0.115277	0.052935	0.996762	0.0361377	0.533286	0.995015	0.046951	0.4259	0.831604	0.198365	0.000713043	0.0260396
ENSMUSG00000004568		Arhgef18	rho/rac guanine nucleotide exchange factor (GEF) 18	-0.112297	0.0529381	0.996762	0.0971698	0.0861864	0.995015	0.0918341	0.110235	0.609608	0.3013	1.35589e-07	6.55063e-05
ENSMUSG00000091730		Gm17230	predicted gene 17230	-1.61152	0.0529555	0.996762	0.612267	0.390034	0.995015	-0.824197	0.256654		1.39959	0.0879608
ENSMUSG00000063457		Rps15	ribosomal protein S15	0.217437	0.0529731	0.996762	0.00886061	0.937123	0.995015	-0.164474	0.143527	0.646661	-0.373051	0.000888835	0.0287294
ENSMUSG00000041203		Trir	telomerase RNA component interacting RNase	0.108769	0.0529738	0.996762	-0.0356768	0.518568	0.995015	0.0111749	0.842101	0.961567	-0.133271	0.0161022	0.155102
ENSMUSG00000055235		Wdr86	WD repeat domain 86	-1.59696	0.0529875	0.996762	-0.369565	0.656254	0.995015	-1.71726	0.0374013	0.447716	-0.489863	0.555315	0.791187
ENSMUSG00000020783		Ncbp3	nuclear cap binding subunit 3	-0.125844	0.0530182	0.996762	-0.0844643	0.173656	0.995015	0.158581	0.0128071	0.320954	0.19996	0.00162406	0.0422878
ENSMUSG00000019368		Sec14l4	SEC14-like lipid binding 4	-0.86023	0.0530194	0.996762	-0.543161	0.216744	0.995015	-0.387368	0.368545	0.804034	-0.0702994	0.87675	0.954372
ENSMUSG00000102694		Gm37496	predicted gene, 37496	-2.11492	0.0531562	0.996762	-0.0742163	0.935058	0.995015	-0.827629	0.345158		1.21307	0.27931
ENSMUSG00000101615		Gm8495	predicted gene 8495	-2.42505	0.0532186	0.996762	-0.248873	0.771884	0.995015	0.114878	0.896562		2.29105	0.0639763
ENSMUSG00000081557		Gm5697	predicted gene 5697	-1.72076	0.0534053	0.996762	-0.612855	0.444298	0.995015	-0.591977	0.423955		0.51593	0.58389
ENSMUSG00000075256		Cerkl	ceramide kinase-like	-0.312918	0.0534355	0.996762	0.0074602	0.962021	0.995015	-0.0254201	0.873142	0.969982	0.294958	0.0644595	0.297123
ENSMUSG00000048647		Exd1	exonuclease 3'-5' domain containing 1	-0.395508	0.0534608	0.996762	-0.00107851	0.995493	0.999716	-0.0597043	0.761695	0.943212	0.334725	0.0927369	0.355055
ENSMUSG00000059887		Olfr1507	olfactory receptor 1507	-2.44672	0.0534984	0.996762	-2.62104	0.0892582	0.995015	-1.84255	0.128968		-2.01686	0.203163
ENSMUSG00000034218		Atm	ataxia telangiectasia mutated	-0.257379	0.0537497	0.996762	-0.139724	0.289521	0.995015	0.139304	0.293406	0.757897	0.25696	0.0529521	0.268198
ENSMUSG00000073664		Nbeal1	neurobeachin like 1	-0.225768	0.0540046	0.996762	-0.0682548	0.555826	0.995015	0.17193	0.14001	0.643044	0.329443	0.00470249	0.0780048
ENSMUSG00000030083		Abtb1	ankyrin repeat and BTB (POZ) domain containing 1	0.190488	0.0541143	0.996762	-0.00679445	0.944962	0.995015	-0.0631426	0.523772	0.870974	-0.260426	0.00805748	0.104067
ENSMUSG00000019791		Hint3	histidine triad nucleotide binding protein 3	-0.313656	0.0541378	0.996762	-0.193319	0.224563	0.995015	-0.0110669	0.94502	0.987199	0.10927	0.498919	0.756576
ENSMUSG00000067158		Col4a4	collagen, type IV, alpha 4	-0.833119	0.0541471	0.996762	0.0502281	0.907761	0.995015	-0.862639	0.0456425	0.478296	0.0207077	0.961992	0.987412
ENSMUSG00000025949		Pikfyve	phosphoinositide kinase, FYVE type zinc finger containing	-0.128917	0.0542288	0.996762	-0.0455029	0.490652	0.995015	0.043735	0.511133	0.86524	0.127149	0.0556118	0.275007
ENSMUSG00000097828		6430562O15Rik	RIKEN cDNA 6430562O15 gene	-2.65753	0.0542409	0.996762	1.60134	0.239195	0.995015	-2.08184	0.125713		2.17704	0.115068
ENSMUSG00000028037		Ifi44	interferon-induced protein 44	0.670749	0.0542532	0.996762	0.12165	0.708176	0.995015	0.278908	0.432736	0.833909	-0.270191	0.394455
ENSMUSG00000109902		Gm45693	predicted gene 45693	2.77417	0.0542717	0.996762	0.818687	0.544989	0.995015	1.05144	0.508633		-0.904043	0.440974
ENSMUSG00000019861		Gopc	golgi associated PDZ and coiled-coil motif containing	-0.0972156	0.0543259	0.996762	-0.0120536	0.807041	0.995015	0.0200126	0.68945	0.921143	0.105175	0.0346813	0.221834
ENSMUSG00000112607		AC133207.2		-2.03854	0.0543657	0.996762	1.01429	0.236222	0.995015	-1.16683	0.183712		1.88601	0.0702808
ENSMUSG00000086607		4930511M06Rik	RIKEN cDNA 4930511M06 gene	-2.89697	0.0543912	0.996762	-0.792714	0.596414	0.995015	-1.75913	0.182288		0.345133	0.835691
ENSMUSG00000017679		Ttpal	tocopherol (alpha) transfer protein-like	-0.0858274	0.0545033	0.996762	0.000938914	0.982693	0.997511	0.0741806	0.0927444	0.583705	0.160947	0.000238454	0.0133569
ENSMUSG00000001827		Folr1	folate receptor 1 (adult)	-1.70089	0.0545468	0.996762	-0.459429	0.604779	0.995015	-1.87877	0.033715	0.435422	-0.637309	0.472795	0.740973
ENSMUSG00000031230		Fgf16	fibroblast growth factor 16	0.442536	0.0546076	0.996762	-0.0806002	0.717948	0.995015	0.231859	0.315159	0.774919	-0.291278	0.190582	0.498128
ENSMUSG00000072845		Tmprss11a	transmembrane protease, serine 11a	-2.57102	0.054704	0.996762	-0.213191	0.877431	0.995015	-2.86891	0.0325998	0.430403	-0.511082	0.710753
ENSMUSG00000044433		Camsap3	calmodulin regulated spectrin-associated protein family, member 3	-0.113426	0.0547908	0.996762	0.120393	0.0331718	0.995015	-0.0511671	0.380132	0.808197	0.182652	0.00143603	0.0392244
ENSMUSG00000030301		Ccdc91	coiled-coil domain containing 91	0.0993828	0.0549257	0.996762	-0.0626639	0.210814	0.995015	0.0884333	0.0854131	0.570143	-0.0736133	0.144546	0.436716
ENSMUSG00000018983		E2f2	E2F transcription factor 2	-0.454964	0.0549751	0.996762	-0.142562	0.545641	0.995015	-0.437389	0.0618571	0.52964	-0.124986	0.600597	0.819237
ENSMUSG00000071660		Ttc9c	tetratricopeptide repeat domain 9C	-0.119492	0.0553166	0.996762	0.0262709	0.66395	0.995015	0.0473991	0.441784	0.837224	0.193162	0.00160137	0.0420096
ENSMUSG00000030272		Camk1	calcium/calmodulin-dependent protein kinase I	0.138808	0.0553292	0.996762	0.0522569	0.464843	0.995015	-0.0323544	0.655213	0.908694	-0.118906	0.0961967	0.360708
ENSMUSG00000051344		Plekhm3	pleckstrin homology domain containing, family M, member 3	-0.149401	0.0554398	0.996762	-0.0683811	0.373811	0.995015	0.0708735	0.360383	0.798981	0.151893	0.0497201	0.260684
ENSMUSG00000037847		Nmrk1	nicotinamide riboside kinase 1	-0.226117	0.0555083	0.996762	0.132812	0.245589	0.995015	-0.137553	0.238536	0.72535	0.221376	0.0558928	0.27532
ENSMUSG00000097092		Gm26725	predicted gene, 26725	-2.86982	0.055598	0.996762	0.166487	0.904828	0.995015	-1.80288	0.172106		1.23342	0.430067
ENSMUSG00000024193		Phf1	PHD finger protein 1	0.215067	0.0556147	0.996762	0.104243	0.350992	0.995015	-0.0273338	0.807962	0.954333	-0.138158	0.216023	0.526874
ENSMUSG00000070034		Sp110	Sp110 nuclear body protein	0.603269	0.0556159	0.996762	0.0138221	0.963638	0.995015	0.208375	0.515013	0.866777	-0.381072	0.201035	0.510933
ENSMUSG00000036352		Ubac1	ubiquitin associated domain containing 1	0.112793	0.0556568	0.996762	-0.0305444	0.592004	0.995015	0.118128	0.0435288	0.46849	-0.0252094	0.660655	0.850187
ENSMUSG00000005202		Shbg	sex hormone binding globulin	2.86734	0.0557736	0.996762	0.0243596	0.984086	0.997635	2.76628	0.0643243		-0.0767012	0.950105
ENSMUSG00000028646		Rragc	Ras-related GTP binding C	-0.0866259	0.0558263	0.996762	-0.00600706	0.891875	0.995015	-0.00219048	0.961096	0.990053	0.0784283	0.0785859	0.325983
ENSMUSG00000034109		Golim4	golgi integral membrane protein 4	-0.142064	0.055854	0.996762	0.0131559	0.855859	0.995015	0.0298382	0.684902	0.919553	0.185058	0.0114668	0.128525
ENSMUSG00000095087		Gm25328	predicted gene, 25328	1.22101	0.0558884	0.996762	-0.539279	0.284079	0.995015	1.53117	0.0137043		-0.229117	0.662425
ENSMUSG00000082791		Gm4875	predicted gene 4875	1.00539	0.0560341	0.996762	-0.384434	0.380191	0.995015	1.13899	0.0273639		-0.250833	0.57702
ENSMUSG00000035936		Aldh5a1	aldhehyde dehydrogenase family 5, subfamily A1	-0.0877576	0.0560822	0.996762	0.0517871	0.253847	0.995015	-0.0655431	0.152143	0.65957	0.0740016	0.104268	0.376044
ENSMUSG00000092300		Cdk3-ps	cyclin-dependent kinase 3, pseudogene	0.422714	0.0561163	0.996762	0.00808762	0.969041	0.995015	0.34296	0.119712	0.61814	-0.0716671	0.73207	0.888052
ENSMUSG00000065259		Snora30	small nucleolar RNA, H/ACA box 30	-2.35081	0.0561169	0.996762	1.77565	0.104264	0.995015	-1.77939	0.109677		2.34706	0.0530501
ENSMUSG00000017309		Cd300lg	CD300 molecule like family member G	-1.80082	0.0561782	0.996762	-0.879219	0.388101	0.995015	-1.55669	0.0888041		-0.635087	0.543035
ENSMUSG00000017723		Wfdc2	WAP four-disulfide core domain 2	-2.01	0.0565006	0.996762	-1.05308	0.325156	0.995015	-1.6871	0.107271	0.605076	-0.730176	0.49762	0.755797
ENSMUSG00000047347		Tdg-ps	thymine DNA glycosylase, pseudogene	-2.12917	0.0565043	0.996762	1.20352	0.172358	0.995015	-1.01286	0.26977		2.31983	0.0328513
ENSMUSG00000023008		Fmnl3	formin-like 3	0.189919	0.0565057	0.996762	-0.0347706	0.724696	0.995015	-0.117258	0.242363	0.728215	-0.341947	0.000484548	0.0209223
ENSMUSG00000087230		Mroh3	maestro heat-like repeat family member 3	0.67782	0.0565943	0.996762	-0.584519	0.094412	0.995015	0.382282	0.28699	0.7556	-0.880058	0.0109479
ENSMUSG00000097590		Gm26675	predicted gene, 26675	-0.573849	0.0567389	0.996762	0.235455	0.412649	0.995015	-0.44577	0.128399	0.630605	0.363534	0.218705	0.529225
ENSMUSG00000030612		Mrpl46	mitochondrial ribosomal protein L46	0.149391	0.0567751	0.996762	-0.0568509	0.458807	0.995015	0.0288726	0.712326	0.928622	-0.17737	0.0210173	0.176353
ENSMUSG00000025232		Hexa	hexosaminidase A	0.123221	0.0568227	0.996762	0.102059	0.109247	0.995015	0.0257837	0.689797	0.921209	0.00462121	0.942275	0.981025
ENSMUSG00000109575		Gm44831	predicted gene 44831	0.417913	0.0568279	0.996762	0.282182	0.169647	0.995015	0.195661	0.374922	0.806766	0.0599293	0.769257	0.905806
ENSMUSG00000028124		Gclm	glutamate-cysteine ligase, modifier subunit	-0.111085	0.0568591	0.996762	0.0817697	0.154276	0.995015	-0.108933	0.0606508	0.525628	0.0839217	0.145593	0.438252
ENSMUSG00000018559		Ctdnep1	CTD nuclear envelope phosphatase 1	0.106869	0.0568644	0.996762	0.0395393	0.473809	0.995015	-0.00744969	0.894251	0.974514	-0.0747796	0.176108	0.479674
ENSMUSG00000021792		Fam213a	family with sequence similarity 213, member A	-0.154104	0.056931	0.996762	0.155908	0.0533336	0.995015	-0.176601	0.0289904	0.417619	0.133411	0.0985353	0.365664
ENSMUSG00000104113		Gm37292	predicted gene, 37292	0.602336	0.0570362	0.996762	0.617861	0.0358327	0.995015	0.115586	0.722018	0.933002	0.131111	0.645613	0.843353
ENSMUSG00000022120		Rnf219	ring finger protein 219	-0.189052	0.0571286	0.996762	-0.135816	0.157443	0.995015	0.0878444	0.368484	0.804034	0.14108	0.149141	0.443068
ENSMUSG00000036291		Ap5m1	adaptor-related protein complex 5, mu 1 subunit	-0.184057	0.0572821	0.996762	0.00895113	0.924264	0.995015	0.0942733	0.324139	0.780808	0.287281	0.00259507	0.0558529
ENSMUSG00000097088		Gm26615	predicted gene, 26615	-2.11281	0.0573983	0.996762	-1.5606	0.132041	0.995015	-0.446187	0.600829		0.106023	0.932836
ENSMUSG00000104283		Gm37459	predicted gene, 37459	1.13802	0.0574108	0.996762	0.841078	0.0910494	0.995015	0.572351	0.356758		0.275407	0.557699
ENSMUSG00000020140		Lgr5	leucine rich repeat containing G protein coupled receptor 5	0.457135	0.0574367	0.996762	-0.159664	0.47993	0.995015	0.367326	0.125371	0.626332	-0.249473	0.271776	0.580982
ENSMUSG00000111110		AC163342.1		0.678195	0.0574742	0.996762	-0.688223	0.0592617	0.995015	-0.117028	0.746032	0.939155	-1.48345	3.8864e-05	0.00387637
ENSMUSG00000002847		Pla1a	phospholipase A1 member A	-0.532801	0.0576072	0.996762	0.0375231	0.88278	0.995015	0.0347711	0.895477	0.975156	0.605095	0.0255817	0.192548
ENSMUSG00000102780		Gm38253	predicted gene, 38253	-0.446944	0.0576738	0.996762	0.314031	0.165028	0.995015	-0.378439	0.10234	0.598811	0.382537	0.0963909	0.360911
ENSMUSG00000097971		Gm26917	predicted gene, 26917	0.866034	0.0576961	0.996762	-0.0521867	0.908922	0.995015	0.122469	0.788576	0.949074	-0.795752	0.0808204	0.330388
ENSMUSG00000079511		Gm42688	predicted gene 42688	0.298471	0.0577392	0.996762	0.0199554	0.900571	0.995015	-0.337177	0.0361722	0.445286	-0.615692	7.94592e-05	0.00664021
ENSMUSG00000103633		Gm38328	predicted gene, 38328	1.68399	0.0577435	0.996762	-0.225664	0.789624	0.995015	0.589253	0.534375		-1.3204	0.0892007
ENSMUSG00000038005		Hpf1	histone PARylation factor 1	0.0994225	0.0577497	0.996762	0.0437364	0.391434	0.995015	-0.00564534	0.914	0.979483	-0.0613315	0.230562	0.542292
ENSMUSG00000025017		Pik3ap1	phosphoinositide-3-kinase adaptor protein 1	-0.363964	0.0577555	0.996762	-0.197612	0.272443	0.995015	0.0337474	0.854585	0.964295	0.2001	0.286909	0.597308
ENSMUSG00000065590		Mir212	microRNA 212	1.36142	0.0577556	0.996762	0.280165	0.649713	0.995015	0.874798	0.232451		-0.206454	0.730261
ENSMUSG00000036992		Nxt1	NTF2-related export protein 1	-0.225986	0.0578465	0.996762	0.00188675	0.986809	0.998222	-0.083611	0.474396	0.850075	0.144261	0.215321	0.526697
ENSMUSG00000003283		Hck	hemopoietic cell kinase	0.322459	0.0579025	0.996762	-0.337996	0.0316237	0.995015	0.43748	0.00867417	0.265881	-0.222975	0.165595	0.46522
ENSMUSG00000040919		4930505A04Rik	RIKEN cDNA 4930505A04 gene	-1.35309	0.0579373	0.996762	0.154533	0.80785	0.995015	-0.531815	0.405747		0.975803	0.169196
ENSMUSG00000048807		Slc35e4	solute carrier family 35, member E4	0.139039	0.0579963	0.996762	-0.0987019	0.170816	0.995015	0.0257294	0.725303	0.933659	-0.212012	0.003315	0.0652865
ENSMUSG00000024759		Atl3	atlastin GTPase 3	-0.150269	0.058067	0.996762	-0.135575	0.0832745	0.995015	0.05741	0.466219	0.84725	0.0721039	0.360054	0.658719
ENSMUSG00000030972		Acsm5	acyl-CoA synthetase medium-chain family member 5	-1.42888	0.0582148	0.996762	-0.261525	0.688253	0.995015	-0.315154	0.625287		0.852199	0.262127
ENSMUSG00000060601		Nr1h2	nuclear receptor subfamily 1, group H, member 2	0.172226	0.0582445	0.996762	0.0895092	0.32149	0.995015	-0.0409784	0.652513	0.908074	-0.123696	0.170346	0.471287
ENSMUSG00000032175		Tyk2	tyrosine kinase 2	0.20488	0.0583406	0.996762	0.103658	0.332208	0.995015	0.0969546	0.369878	0.804393	-0.00426685	0.968191	0.98915
ENSMUSG00000023078		Cxcl13	chemokine (C-X-C motif) ligand 13	2.93208	0.058445	0.996762	-1.5711	0.310533	0.995015	2.5364	0.106132		-1.96677	0.198243
ENSMUSG00000055116		Arntl	aryl hydrocarbon receptor nuclear translocator-like	0.232207	0.05852	0.996762	0.0788255	0.520928	0.995015	-0.26783	0.0295973	0.420123	-0.421211	0.000580578	0.023208
ENSMUSG00000102863		Gm37639	predicted gene, 37639	-0.580295	0.0585415	0.996762	0.295753	0.287294	0.995015	-0.188297	0.517499	0.868237	0.68775	0.0195164	0.170751
ENSMUSG00000024878		Cbwd1	COBW domain containing 1	-0.181781	0.0586146	0.996762	-0.0501016	0.591964	0.995015	-0.00105163	0.991159	0.998254	0.130628	0.16784	0.468208
ENSMUSG00000065637		Gm26397	predicted gene, 26397	-0.928937	0.0587264	0.996762	0.141922	0.786316	0.995015	-1.19036	0.0170973		-0.119503	0.816897
ENSMUSG00000030587		2200002D01Rik	RIKEN cDNA 2200002D01 gene	1.98391	0.0589606	0.996762	-0.634332	0.544027	0.995015	0.688497	0.537279		-1.92975	0.047857
ENSMUSG00000092471		Cyp21a2-ps	cytochrome P450, family 21, subfamily a, polypeptide 2 pseudogene	2.32338	0.0589633	0.996762	-0.821937	0.452951	0.995015	1.35672	0.292423		-1.7886	0.0812511
ENSMUSG00000067545		Olfr1419	olfactory receptor 1419	-1.94149	0.0589693	0.996762	-0.00499125	0.99563	0.999716	-0.933528	0.288466		1.00297	0.342028
ENSMUSG00000049521		Cdc42ep1	CDC42 effector protein (Rho GTPase binding) 1	0.328192	0.0590144	0.996762	-0.270109	0.118998	0.995015	0.164733	0.343268	0.788833	-0.433567	0.0123361	0.133544
ENSMUSG00000097917		Gm26839	predicted gene, 26839	-1.05284	0.0590199	0.996762	-0.150966	0.775519	0.995015	-0.524115	0.314611		0.377755	0.503987
ENSMUSG00000114532		CT025547.1		-3.14438	0.0590448	0.996762	-1.41515	0.406815	0.995015	-1.29974	0.377194		0.429485	0.818892
ENSMUSG00000103255		Pcdhac1	protocadherin alpha subfamily C, 1	-0.382235	0.059393	0.996762	-0.161754	0.409455	0.995015	-0.074914	0.705453	0.925777	0.145567	0.468259	0.738703
ENSMUSG00000102649		Gm38021	predicted gene, 38021	1.37065	0.0594449	0.996762	0.0565225	0.928577	0.995015	0.958858	0.194083		-0.355267	0.565022
ENSMUSG00000032940		Rbm11	RNA binding motif protein 11	-0.179563	0.0595002	0.996762	-0.116047	0.223186	0.995015	-0.340886	0.000348952	0.0469773	-0.27737	0.00358276	0.0681297
ENSMUSG00000025578		Cbx8	chromobox 8	0.182749	0.0595201	0.996762	-0.0131715	0.886027	0.995015	0.151083	0.11636	0.617069	-0.044838	0.628596	0.833794
ENSMUSG00000114812		AC154548.2		2.85909	0.0595208	0.996762	-0.32029	0.819238	0.995015	2.20559	0.158968		-0.973798	0.469747
ENSMUSG00000097275		Gm26648	predicted gene, 26648	-1.93724	0.0595433	0.996762	0.0135172	0.9904	0.998664	-2.54944	0.0158507		-0.598686	0.58507
ENSMUSG00000087624		9230111E07Rik	RIKEN cDNA 9230111E07 gene	-1.0498	0.0595445	0.996762	0.131058	0.801822	0.995015	-0.653516	0.208481		0.527343	0.34599
ENSMUSG00000020441		2310033P09Rik	RIKEN cDNA 2310033P09 gene	0.145266	0.0595984	0.996762	0.0466472	0.530169	0.995015	0.0460233	0.549436	0.876296	-0.0525952	0.480483	0.745752
ENSMUSG00000099071		Mir8095	microRNA 8095	-1.96514	0.0596216	0.996762	-0.0531596	0.947569	0.995015	-0.0742734	0.928507		1.83771	0.0738229
ENSMUSG00000052368		Gm9873	predicted gene 9873	1.08156	0.059736	0.996762	-0.22044	0.697114	0.995015	0.311595	0.600692		-0.990402	0.0688691
ENSMUSG00000087063		Gm15857	predicted gene 15857	-1.11293	0.0597601	0.996762	-0.589423	0.267022	0.995015	-0.124988	0.80911		0.398519	0.508793
ENSMUSG00000047879		Usp14	ubiquitin specific peptidase 14	-0.112494	0.0598622	0.996762	-0.0414806	0.484125	0.995015	0.0370803	0.533664	0.873176	0.108093	0.0692217	0.307036
ENSMUSG00000004667		Polr2e	polymerase (RNA) II (DNA directed) polypeptide E	0.11097	0.0599547	0.996762	-0.0467333	0.423017	0.995015	-0.0224968	0.702742	0.924957	-0.1802	0.00202069	0.048092
ENSMUSG00000019982		Myb	myeloblastosis oncogene	0.619861	0.059967	0.996762	-0.152392	0.635471	0.995015	0.297637	0.369481	0.804393	-0.474616	0.137153	0.425951
ENSMUSG00000048285		Frmd6	FERM domain containing 6	0.138893	0.0600008	0.996762	0.0488039	0.479357	0.995015	0.301673	3.21231e-05	0.0112618	0.211584	0.00263537	0.0565088
ENSMUSG00000010392		Gosr1	golgi SNAP receptor complex member 1	-0.0864482	0.0601132	0.996762	-0.0580628	0.191976	0.995015	0.0600871	0.185656	0.688691	0.0884725	0.0497859	0.260708
ENSMUSG00000081303		Gm16011	predicted gene 16011	-1.45367	0.0602353	0.996762	0.415841	0.581756	0.995015	-1.24564	0.0889135		0.623867	0.432691
ENSMUSG00000055137		Sugct	succinyl-CoA glutarate-CoA transferase	-0.32821	0.060404	0.996762	0.0491229	0.775095	0.995015	-0.287013	0.0978104	0.590159	0.0903202	0.602366	0.820275
ENSMUSG00000079065		BC005561	cDNA sequence BC005561	-0.314969	0.0604614	0.996762	-0.0859808	0.601799	0.995015	0.175645	0.290236	0.756727	0.404634	0.015074	0.149787
ENSMUSG00000051705		Senp8	SUMO/sentrin specific peptidase 8	-0.201117	0.0604803	0.996762	-0.0141204	0.888231	0.995015	0.232208	0.0255315	0.407188	0.419205	5.31832e-05	0.00486516
ENSMUSG00000051985		Igfn1	immunoglobulin-like and fibronectin type III domain containing 1	-0.857823	0.0605551	0.996762	-0.186383	0.693977	0.995015	-1.42107	0.00211221	0.132485	-0.749632	0.109674	0.38487
ENSMUSG00000023960		Enpp5	ectonucleotide pyrophosphatase/phosphodiesterase 5	-0.0975074	0.0606505	0.996762	-0.0101015	0.845109	0.995015	-0.0127368	0.806048	0.953243	0.0746691	0.149499	0.443449
ENSMUSG00000045751		Mms22l	MMS22-like, DNA repair protein	-0.360046	0.0606942	0.996762	-0.0697851	0.720338	0.995015	-0.536209	0.00536743	0.209081	-0.245948	0.205555	0.515387
ENSMUSG00000035248		Zcchc6	zinc finger, CCHC domain containing 6	-0.110112	0.0607002	0.996762	-0.0213731	0.711698	0.995015	0.0235204	0.686922	0.920364	0.11226	0.0536719	0.270635
ENSMUSG00000044730		9930104L06Rik	RIKEN cDNA 9930104L06 gene	-0.114518	0.0607779	0.996762	0.0194678	0.738422	0.995015	0.0641226	0.285235	0.754539	0.198108	0.000851782	0.0282587
ENSMUSG00000021179		Nrde2	nrde-2 necessary for RNA interference, domain containing	0.174114	0.0608011	0.996762	-0.0453592	0.625138	0.995015	-0.20571	0.0277141	0.414922	-0.425183	4.04508e-06	0.000762646
ENSMUSG00000053040		Aph1c	aph1 homolog C, gamma secretase subunit	-0.208328	0.0609253	0.996762	0.199121	0.0686834	0.995015	-0.317413	0.00421737	0.18519	0.0900355	0.411441	0.69931
ENSMUSG00000027463		Slc52a3	solute carrier protein family 52, member 3	-0.371523	0.0609879	0.996762	0.387763	0.0485912	0.995015	-0.596054	0.00278616	0.152308	0.163232	0.403932	0.694642
ENSMUSG00000045664		Cdc42ep2	CDC42 effector protein (Rho GTPase binding) 2	0.374076	0.0610748	0.996762	-0.384794	0.0529862	0.995015	0.208638	0.2962	0.760532	-0.550232	0.0056575	0.0870297
ENSMUSG00000012296		Tjap1	tight junction associated protein 1	0.277256	0.0611387	0.996762	0.134444	0.357279	0.995015	0.335671	0.0230408	0.394035	0.192858	0.187799	0.494707
ENSMUSG00000048126		Col6a3	collagen, type VI, alpha 3	0.929118	0.0612176	0.996762	-1.18679	0.0165376	0.995015	1.04798	0.0346079	0.436842	-1.06793	0.0311447	0.211926
ENSMUSG00000030162		Olr1	oxidized low density lipoprotein (lectin-like) receptor 1	-2.66322	0.0612795	0.996762	-0.159545	0.903868	0.995015	-1.13019	0.359189		1.37348	0.359933
ENSMUSG00000093930		Hmgcs1	3-hydroxy-3-methylglutaryl-Coenzyme A synthase 1	-0.206156	0.0613049	0.996762	-0.00929891	0.93265	0.995015	-0.0436732	0.691624	0.921562	0.153184	0.164112	0.463314
ENSMUSG00000026029		Casp8	caspase 8	-0.305656	0.0613625	0.996762	-0.109066	0.480278	0.995015	-0.0652335	0.680111	0.917758	0.131356	0.411068	0.699084
ENSMUSG00000087301		Gm13629	predicted gene 13629	-0.374684	0.0613896	0.996762	0.226285	0.231655	0.995015	-0.312332	0.11092	0.610788	0.288637	0.136184	0.425155
ENSMUSG00000107606		Gm43873	predicted gene, 43873	2.69805	0.061463	0.996762	-0.524544	0.673364	0.995015	2.09348	0.155378		-1.12911	0.349855
ENSMUSG00000005823		Gpr108	G protein-coupled receptor 108	0.159637	0.0614665	0.996762	0.0123868	0.882438	0.995015	0.0438836	0.606695	0.89267	-0.103366	0.217845	0.528877
ENSMUSG00000047632		Fgfbp3	fibroblast growth factor binding protein 3	-0.213005	0.0614943	0.996762	0.0659388	0.558616	0.995015	-0.314025	0.00572683	0.216236	-0.0350812	0.756208	0.899522
ENSMUSG00000038121		Fam210a	family with sequence similarity 210, member A	-0.132557	0.061709	0.996762	-0.0503779	0.4693	0.995015	0.127933	0.0690011	0.54399	0.210112	0.00276939	0.0583903
ENSMUSG00000104222		Gm7292	predicted gene 7292	-2.29066	0.0617405	0.996762	-0.0994593	0.908896	0.995015	-0.241321	0.784003		1.94988	0.109439
ENSMUSG00000029056		Pank4	pantothenate kinase 4	0.178097	0.0617948	0.996762	0.11507	0.223223	0.995015	0.0164411	0.8631	0.967038	-0.046586	0.621948	0.830735
ENSMUSG00000041702		Btbd7	BTB (POZ) domain containing 7	-0.152829	0.0619522	0.996762	-0.0720766	0.368192	0.995015	0.0878779	0.278262	0.750657	0.16863	0.0371912	0.228892
ENSMUSG00000110052		1700020G03Rik	RIKEN cDNA 1700020G03 gene	1.84725	0.0619546	0.996762	-1.02327	0.253664	0.995015	1.43319	0.152138		-1.43733	0.10393
ENSMUSG00000040429		Mterf1a	mitochondrial transcription termination factor 1a	-0.356739	0.0620276	0.996762	-0.0989388	0.578661	0.995015	0.0667361	0.716159	0.930332	0.324536	0.0810224	0.33062
ENSMUSG00000036398		Ppp1r11	protein phosphatase 1, regulatory (inhibitor) subunit 11	0.121639	0.0620423	0.996762	0.0330997	0.607733	0.995015	0.00350685	0.95706	0.989653	-0.0850326	0.187661	0.494707
ENSMUSG00000034192		Lsm3	LSM3 homolog, U6 small nuclear RNA and mRNA degradation associated	-0.247157	0.0620989	0.996762	-0.0384052	0.76681	0.995015	-0.155908	0.234037	0.722958	0.052844	0.686647	0.864216
ENSMUSG00000087132		A930001C03Rik	RIKEN cDNA A930001C03 gene	-2.73122	0.0621688	0.996762	1.42371	0.379616	0.995015	-3.39807	0.028382		0.756856	0.622757
ENSMUSG00000032135		Mcam	melanoma cell adhesion molecule	0.376498	0.0622172	0.996762	-0.485165	0.016229	0.995015	0.133392	0.50895	0.864753	-0.728271	0.000307043	0.0158482
ENSMUSG00000112819		AC241534.4		-2.4871	0.0623819	0.996762	-0.583717	0.667954	0.995015	-1.65859	0.154333		0.244792	0.871129
ENSMUSG00000062312		Erbb2	erb-b2 receptor tyrosine kinase 2	0.342764	0.0624951	0.996762	-0.0181428	0.919651	0.995015	0.0354173	0.848719	0.962804	-0.325489	0.0676758	0.305155
ENSMUSG00000005674		Tomm40l	translocase of outer mitochondrial membrane 40 homolog-like (yeast)	0.141077	0.0625036	0.996762	0.0607724	0.418514	0.995015	0.00980483	0.896948	0.975756	-0.0705002	0.348216	0.648917
ENSMUSG00000096199		Ptrhd1	peptidyl-tRNA hydrolase domain containing 1	0.155685	0.0627037	0.996762	-0.0906249	0.262718	0.995015	0.0205267	0.805976	0.953243	-0.225783	0.00530739	0.0835563
ENSMUSG00000027427		Polr3f	polymerase (RNA) III (DNA directed) polypeptide F	-0.119312	0.0627048	0.996762	-0.110456	0.0763085	0.995015	0.0906613	0.152024	0.65957	0.0995168	0.114987	0.394945
ENSMUSG00000113491		AC166827.1		-1.81401	0.0627388	0.996762	-0.481865	0.528673	0.995015	-0.0721197	0.92423		1.26002	0.198449
ENSMUSG00000104950		4833413G10Rik	RIKEN cDNA 4833413G10 gene	0.261575	0.0627452	0.996762	-0.00743462	0.956577	0.995015	0.00577177	0.967495	0.991173	-0.263238	0.0519088	0.266117
ENSMUSG00000113642		CT030170.6		0.60411	0.062783	0.996762	0.656594	0.0292463	0.995015	0.112174	0.736622	0.936306	0.164658	0.571937
ENSMUSG00000022401		Xpnpep3	X-prolyl aminopeptidase 3, mitochondrial	-0.139197	0.0628517	0.996762	-0.0452681	0.529967	0.995015	0.0170751	0.816706	0.956271	0.111004	0.129726	0.417391
ENSMUSG00000040945		Rcc2	regulator of chromosome condensation 2	0.122547	0.0628902	0.996762	0.036926	0.57369	0.995015	-0.0795761	0.227301	0.719369	-0.165197	0.0118041	0.131266
ENSMUSG00000030657		Xylt1	xylosyltransferase 1	-0.191819	0.0629672	0.996762	0.0230253	0.822262	0.995015	-0.0477141	0.642782	0.904651	0.16713	0.103957	0.375595
ENSMUSG00000108143		Gm44414	predicted gene, 44414	1.43898	0.0630791	0.996762	-0.121067	0.848016	0.995015	1.26043	0.104233		-0.299623	0.634233
ENSMUSG00000088088		Rmrp	RNA component of mitochondrial RNAase P	1.25072	0.0631701	0.996762	-0.253362	0.713723	0.995015	-0.129578	0.851633	0.963623	-1.63366	0.0148933
ENSMUSG00000038080		Kdm1b	lysine (K)-specific demethylase 1B	-0.144285	0.0632365	0.996762	-0.160453	0.029147	0.995015	0.107591	0.155026	0.661455	0.0914233	0.226682	0.538035
ENSMUSG00000072915		Gm12258	predicted gene 12258	-0.167068	0.0632483	0.996762	-0.0500937	0.57172	0.995015	-0.028804	0.747122	0.939175	0.0881699	0.322919	0.628561
ENSMUSG00000028696		Ipp	IAP promoted placental gene	-0.192861	0.0632542	0.996762	-0.141084	0.163084	0.995015	-0.0478373	0.640474	0.902856	0.00393922	0.969366	0.989687
ENSMUSG00000110269		Gm45258	predicted gene 45258	2.08112	0.0633001	0.996762	-0.0646899	0.946372	0.995015	1.12834	0.334194		-1.01747	0.259889
ENSMUSG00000038812		Trmt112	tRNA methyltransferase 11-2	0.322492	0.0633143	0.996762	-0.190936	0.256466	0.995015	0.0966937	0.580364	0.885262	-0.416735	0.0125673	0.134364
ENSMUSG00000027833		Shox2	short stature homeobox 2	-1.57924	0.0633754	0.996762	0.638849	0.448616	0.995015	-1.46268	0.0783798		0.755412	0.381108
ENSMUSG00000022469		Rapgef3	Rap guanine nucleotide exchange factor (GEF) 3	0.200106	0.0634075	0.996762	-0.0467661	0.660675	0.995015	0.236537	0.0278082	0.415735	-0.0103357	0.922915	0.972393
ENSMUSG00000056054		S100a8	S100 calcium binding protein A8 (calgranulin A)	-1.43389	0.0634395	0.996762	-0.485259	0.546219	0.995015	-1.11419	0.126784		-0.16556	0.84434
ENSMUSG00000113743		AC137692.1		0.979995	0.0635109	0.996762	0.474125	0.311333	0.995015	0.458085	0.399948		-0.0477861	0.915336
ENSMUSG00000018102		Hist1h2bc	histone cluster 1, H2bc	0.16823	0.0635118	0.996762	0.12783	0.154512	0.995015	-0.0751843	0.407786	0.820939	-0.115585	0.197132	0.50562
ENSMUSG00000004268		Emg1	EMG1 N1-specific pseudouridine methyltransferase	0.126909	0.0636494	0.996762	-0.0445591	0.507642	0.995015	0.057509	0.399443	0.816732	-0.113959	0.0910595	0.351704
ENSMUSG00000022218		Tgm1	transglutaminase 1, K polypeptide	-1.62958	0.063672	0.996762	0.515069	0.48833	0.995015	-0.802254	0.287917		1.34239	0.122298
ENSMUSG00000028300		3110043O21Rik	RIKEN cDNA 3110043O21 gene	-0.119106	0.0637119	0.996762	-0.0602121	0.332105	0.995015	0.0261511	0.679721	0.917758	0.085045	0.176986	0.480535
ENSMUSG00000010122		Slc47a1	solute carrier family 47, member 1	0.793869	0.0637164	0.996762	0.320564	0.453278	0.995015	-0.072431	0.866949	0.968239	-0.545736	0.197222	0.50562
ENSMUSG00000045179		Sox3	SRY (sex determining region Y)-box 3	0.555036	0.0638096	0.996762	0.257447	0.375258	0.995015	0.0152488	0.960484	0.989967	-0.282341	0.315907	0.623816
ENSMUSG00000058709		Egln2	egl-9 family hypoxia-inducible factor 2	0.104841	0.0638553	0.996762	0.0226349	0.685092	0.995015	0.052764	0.349917	0.791466	-0.0294418	0.598697	0.817655
ENSMUSG00000055762		Eef1d	eukaryotic translation elongation factor 1 delta (guanine nucleotide exchange protein)	0.100375	0.0639143	0.996762	0.02623	0.620566	0.995015	0.116427	0.0308077	0.420123	0.0422823	0.427191	0.710683
ENSMUSG00000026407		Cacna1s	calcium channel, voltage-dependent, L type, alpha 1S subunit	0.604913	0.0639424	0.996762	0.0271546	0.932867	0.995015	0.0219681	0.947901	0.988259	-0.55579	0.0750888	0.319184
ENSMUSG00000060743		H3f3a	H3 histone, family 3A	0.166668	0.0640565	0.996762	-0.0779761	0.371723	0.995015	0.110931	0.215632	0.713422	-0.133714	0.127434	0.413718
ENSMUSG00000020372		Rack1	receptor for activated C kinase 1	0.0909649	0.0643481	0.996762	-0.0281827	0.564703	0.995015	-0.047107	0.337959	0.785567	-0.166255	0.000683513	0.0254017
ENSMUSG00000113960		AC173210.4		-0.279468	0.0643566	0.996762	-0.057868	0.682024	0.995015	0.0214067	0.883369	0.972021	0.243006	0.0973367	0.362434
ENSMUSG00000023940		Sgo1	shugoshin 1	1.36424	0.0643946	0.996762	-0.526087	0.497282	0.995015	0.226932	0.774328		-1.66339	0.020873
ENSMUSG00000034858		Fam214a	family with sequence similarity 214, member A	-0.176684	0.0644302	0.996762	0.162511	0.0866684	0.995015	-0.0915186	0.336927	0.785146	0.247676	0.00920194	0.112863
ENSMUSG00000091661		Gm17021	predicted gene 17021	0.937249	0.0645438	0.996762	0.226468	0.6422	0.995015	0.193026	0.715045		-0.517755	0.264325
ENSMUSG00000034683		Ppp1r1c	protein phosphatase 1, regulatory (inhibitor) subunit 1C	-1.22192	0.0647787	0.996762	-0.0931167	0.864612	0.995015	0.0280055	0.960523		1.15681	0.0728462
ENSMUSG00000025492		Ifitm3	interferon induced transmembrane protein 3	0.373389	0.0648464	0.996762	-0.194527	0.332721	0.995015	0.108448	0.592535	0.88859	-0.459468	0.0218694	0.179364
ENSMUSG00000028861		Mrps15	mitochondrial ribosomal protein S15	0.119339	0.0650717	0.996762	0.0282729	0.655804	0.995015	-0.0611347	0.345219	0.789296	-0.152201	0.0162883	0.156002
ENSMUSG00000038738		Shank1	SH3/ankyrin domain gene 1	0.333314	0.0652369	0.996762	0.0255419	0.887607	0.995015	0.240968	0.182567	0.687364	-0.0668034	0.711655	0.87785
ENSMUSG00000105048		Gm42966	predicted gene 42966	-2.84101	0.0652585	0.996762	0.394454	0.790199	0.995015	-1.64492	0.246016		1.59054	0.320429
ENSMUSG00000049699		Ucn2	urocortin 2	2.86484	0.0653196	0.996762	-0.531304	0.69749	0.995015	2.17973	0.169088		-1.21641	0.360801
ENSMUSG00000105728		Gm42819	predicted gene 42819	-1.27384	0.0654094	0.996762	-0.114903	0.865338	0.995015	-0.881896	0.175528		0.277037	0.698988
ENSMUSG00000101462		Gm3052	predicted gene 3052	0.472042	0.0654648	0.996762	0.405435	0.108023	0.995015	-0.110243	0.672921	0.915709	-0.17685	0.474354	0.742104
ENSMUSG00000103793		Pcdhga6	protocadherin gamma subfamily A, 6	-0.371246	0.0654766	0.996762	-0.123302	0.537546	0.995015	-0.163981	0.41336	0.824832	0.0839631	0.676261	0.859328
ENSMUSG00000029624		Ptcd1	pentatricopeptide repeat domain 1	-0.169623	0.0655102	0.996762	0.00721978	0.93611	0.995015	0.10315	0.257998	0.736613	0.279993	0.00208856	0.0487937
ENSMUSG00000003970		Rpl8	ribosomal protein L8	0.132405	0.0655317	0.996762	-0.0412728	0.565333	0.995015	-0.0470894	0.512512	0.866093	-0.220767	0.00210161	0.048932
ENSMUSG00000099876		Gm29650	predicted gene 29650	0.34857	0.0655708	0.996762	0.270905	0.140036	0.995015	0.207392	0.273008	0.747815	0.129727	0.480044	0.745752
ENSMUSG00000047407		Tgif1	TGFB-induced factor homeobox 1	0.47477	0.0655858	0.996762	-0.34697	0.166334	0.995015	0.344475	0.181103	0.686342	-0.477265	0.0572128	0.27982
ENSMUSG00000103677		Pcdhga4	protocadherin gamma subfamily A, 4	-0.313286	0.0656902	0.996762	-0.0879031	0.59615	0.995015	-0.0375977	0.822599	0.957436	0.187786	0.264857	0.575906
ENSMUSG00000060924		Csmd1	CUB and Sushi multiple domains 1	-0.206993	0.065853	0.996762	-0.0147837	0.894868	0.995015	0.14308	0.202274	0.70183	0.33529	0.00280373	0.0588137
ENSMUSG00000083246		Gm11839	predicted gene 11839	0.805748	0.0659066	0.996762	-0.244228	0.505047	0.995015	0.988097	0.0208815	0.384876	-0.0618787	0.870134
ENSMUSG00000084796		Mir142hg	Mir142 host gene (non-protein coding)	-1.37107	0.065943	0.996762	0.63295	0.348581	0.995015	-0.873432	0.203049		1.13058	0.124304
ENSMUSG00000082314		Gm13296	predicted gene 13296	-1.4254	0.065961	0.996762	0.437262	0.573411	0.995015	-1.35167	0.0736367		0.510994	0.520759
ENSMUSG00000030621		Me3	malic enzyme 3, NADP(+)-dependent, mitochondrial	-0.15297	0.0660838	0.996762	-0.0224199	0.785834	0.995015	-0.0125003	0.880176	0.971507	0.11805	0.154055	0.44954
ENSMUSG00000105922		Gm42769	predicted gene 42769	1.08953	0.0661713	0.996762	-0.281618	0.618521	0.995015	0.838299	0.158598	0.664398	-0.53285	0.344668
ENSMUSG00000071112		Spx	spexin hormone	0.402108	0.0662705	0.996762	-0.0382951	0.853532	0.995015	0.29782	0.172592	0.681656	-0.142583	0.493138	0.75283
ENSMUSG00000041926		Rnpep	arginyl aminopeptidase (aminopeptidase B)	0.151296	0.0664966	0.996762	0.0751933	0.355035	0.995015	0.115737	0.159456	0.665507	0.039635	0.626688	0.832954
ENSMUSG00000109609		Gm4972	predicted gene 4972	2.55303	0.0665439	0.996762	-0.301671	0.785626	0.995015	2.29138	0.101557		-0.563318	0.608269
ENSMUSG00000109981		Gm36849	predicted gene, 36849	1.47661	0.0665879	0.996762	-1.78313	0.0470196	0.995015	0.712725	0.390149		-2.54702	0.00361431
ENSMUSG00000060534		Dcc	deleted in colorectal carcinoma	-0.409138	0.0666265	0.996762	-0.148397	0.501963	0.995015	0.0906147	0.682804	0.918556	0.351355	0.114054	0.393063
ENSMUSG00000037095		Lrg1	leucine-rich alpha-2-glycoprotein 1	-1.03814	0.0667149	0.996762	0.0297382	0.958722	0.995015	-1.19181	0.0352573	0.440141	-0.123931	0.829254
ENSMUSG00000085511		Gm11738	predicted gene 11738	-0.937915	0.0667488	0.996762	0.263669	0.657232	0.995015	-1.69006	0.00228099		-0.488479	0.378715
ENSMUSG00000084345		Rpl17-ps4	ribosomal protein L17, pseudogene 4	2.92007	0.0667832	0.996762	0.876716	0.544667	0.995015	1.37817	0.41628		-0.665182	0.615859
ENSMUSG00000032743		D430042O09Rik	RIKEN cDNA D430042O09 gene	-0.146483	0.0669004	0.996762	0.0478032	0.541238	0.995015	0.0383839	0.628186	0.899026	0.23267	0.00320324	0.063982
ENSMUSG00000051650		B3gnt2	UDP-GlcNAc:betaGal beta-1,3-N-acetylglucosaminyltransferase 2	-2.3258	0.0669306	0.996762	-1.15686	0.260312	0.995015	-0.182027	0.844998		0.986907	0.462078
ENSMUSG00000054046		Klk13	kallikrein related-peptidase 13	2.55297	0.0669387	0.996762	0.392769	0.797316	0.995015	0.409673	0.802061		-1.75053	0.167696
ENSMUSG00000025494		Sigirr	single immunoglobulin and toll-interleukin 1 receptor (TIR) domain	0.395989	0.066954	0.996762	0.235459	0.263661	0.995015	-0.0563255	0.79844	0.952265	-0.216856	0.292531	0.602764
ENSMUSG00000073063		Hbq1b	hemoglobin, theta 1B	1.51166	0.0669975	0.996762	0.400763	0.59747	0.995015	0.437981	0.62026		-0.67292	0.329257
ENSMUSG00000004668		Abca13	ATP-binding cassette, sub-family A (ABC1), member 13	1.29603	0.0670189	0.996762	-0.179606	0.758824	0.995015	1.11724	0.115269		-0.358399	0.538611
ENSMUSG00000103583		Gm38325	predicted gene, 38325	0.670385	0.0670244	0.996762	0.186207	0.593255	0.995015	0.548246	0.133731	0.634966	0.0640675	0.854373	0.945566
ENSMUSG00000100635		Gm29157	predicted gene 29157	-1.99891	0.0671733	0.996762	-0.427058	0.707435	0.995015	-1.6195	0.116386		-0.0476515	0.96814
ENSMUSG00000024137		E4f1	E4F transcription factor 1	0.224555	0.0671748	0.996762	0.180459	0.137846	0.995015	0.0717072	0.558804	0.87789	0.0276112	0.820419	0.92994
ENSMUSG00000053279		Aldh1a1	aldehyde dehydrogenase family 1, subfamily A1	0.208704	0.0672151	0.996762	-0.0908127	0.424963	0.995015	-0.00682322	0.952298	0.988721	-0.30634	0.00710153	0.0978518
ENSMUSG00000046111		Cep295	centrosomal protein 295	-0.181104	0.0672193	0.996762	-0.0765482	0.434546	0.995015	-0.0191777	0.845591	0.962515	0.0853777	0.385766	0.680816
ENSMUSG00000079022		Col22a1	collagen, type XXII, alpha 1	0.264912	0.0672633	0.996762	0.180152	0.229675	0.995015	-0.605723	5.5776e-05	0.0173815	-0.690483	1.74615e-06	0.000435411
ENSMUSG00000086922		Gm13835	predicted gene 13835	-0.728105	0.0672907	0.996762	-0.112614	0.754665	0.995015	-0.0683631	0.852991	0.964141	0.547127	0.160666
ENSMUSG00000043488		Frmd8os	FERM domain containing 8, opposite strand	-1.72399	0.0672956	0.996762	0.0644794	0.930395	0.995015	-0.40983	0.583591		1.37864	0.140236
ENSMUSG00000000244		Tspan32	tetraspanin 32	1.17202	0.0674768	0.996762	-0.141156	0.816881	0.995015	0.461766	0.488671		-0.851408	0.142902
ENSMUSG00000081289		Gm14857	predicted gene 14857	2.22949	0.0674801	0.996762	-0.233262	0.818022	0.995015	1.57723	0.204602		-0.885522	0.368255
ENSMUSG00000019970		Sgk1	serum/glucocorticoid regulated kinase 1	-0.310416	0.0675121	0.996762	0.0465404	0.783202	0.995015	0.454498	0.00731389	0.243719	0.811454	1.68667e-06	0.000431468
ENSMUSG00000026728		Vim	vimentin	0.295228	0.067597	0.996762	-0.153163	0.341886	0.995015	0.157582	0.329229	0.782525	-0.29081	0.071172	0.310449
ENSMUSG00000058620		Adra2b	adrenergic receptor, alpha 2b	1.35954	0.0676199	0.996762	-1.49713	0.0412859	0.995015	1.16475	0.118106		-1.69192	0.0208552
ENSMUSG00000078552		Dcdc2b	doublecortin domain containing 2b	0.28334	0.0677484	0.996762	0.170025	0.256923	0.995015	0.186804	0.227451	0.719369	0.0734893	0.624933	0.832454
ENSMUSG00000097134		1110002J07Rik	RIKEN cDNA 1110002J07 gene	0.584454	0.0677595	0.996762	-0.0770299	0.804062	0.995015	0.174625	0.591638	0.88859	-0.486859	0.110045	0.385631
ENSMUSG00000107406		1700040L08Rik	RIKEN cDNA 1700040L08 gene	-1.82937	0.0677786	0.996762	-1.07474	0.301499	0.995015	-1.04184	0.244689		-0.287212	0.799843
ENSMUSG00000028247		Coq3	coenzyme Q3 methyltransferase	-0.142255	0.0678852	0.996762	-0.0158593	0.835952	0.995015	-0.171061	0.0272703	0.413428	-0.0446656	0.561973	0.794232
ENSMUSG00000097414		B130046B21Rik	RIKEN cDNA B130046B21 gene	0.29578	0.0679262	0.996762	-0.177376	0.266995	0.995015	0.0578066	0.722199	0.933002	-0.41535	0.00908883	0.111785
ENSMUSG00000034771		Tle2	transducin-like enhancer of split 2	0.346418	0.0679267	0.996762	0.0958852	0.612128	0.995015	0.0665735	0.725909	0.9337	-0.183959	0.330326	0.63439
ENSMUSG00000070343		Gm10288	predicted gene 10288	1.18423	0.0679879	0.996762	0.708202	0.288838	0.995015	-0.30571	0.669564		-0.781739	0.188659
ENSMUSG00000003279		Dlgap1	discs, large (Drosophila) homolog-associated protein 1	-0.129807	0.0680112	0.996762	-0.00352977	0.96038	0.995015	-0.0378058	0.594914	0.888722	0.0884715	0.213277	0.52514
ENSMUSG00000105837		Gm35986	predicted gene, 35986	2.69022	0.0682398	0.996762	-2.68052	0.0732145	0.995015	2.21245	0.139227		-3.15829	0.0323018
ENSMUSG00000022623		Shank3	SH3/ankyrin domain gene 3	0.25502	0.0682786	0.996762	-0.0463082	0.740293	0.995015	0.316865	0.0234569	0.396716	0.0155365	0.911476	0.967157
ENSMUSG00000086583		Gm15500	predicted pseudogene 15500	-0.799232	0.0682972	0.996762	0.0204149	0.962158	0.995015	-0.661225	0.118141		0.158422	0.72201
ENSMUSG00000105643		Gm42611	predicted gene 42611	-0.747813	0.0683383	0.996762	0.247649	0.503186	0.995015	-0.129935	0.735342	0.935865	0.865527	0.0291333
ENSMUSG00000083992		Gm11478	predicted gene 11478	0.322767	0.0683561	0.996762	-0.102566	0.543122	0.995015	0.2199	0.212954	0.711172	-0.205433	0.224747	0.535953
ENSMUSG00000067274		Rplp0	ribosomal protein, large, P0	0.150206	0.0684887	0.996762	-0.0204059	0.803797	0.995015	-0.047134	0.567669	0.880599	-0.217746	0.00800577	0.103659
ENSMUSG00000049625		Tifab	TRAF-interacting protein with forkhead-associated domain, family member B	0.294072	0.0684896	0.996762	0.0210412	0.894753	0.995015	-0.0595358	0.715298	0.929969	-0.332566	0.0343816	0.220701
ENSMUSG00000099150		Gm27243	predicted gene 27243	-3.26939	0.0685361	0.996762	0.488861	0.804157	0.995015	-2.69385	0.133403		1.0644	0.589259
ENSMUSG00000041949		Tango6	transport and golgi organization 6	-0.192402	0.0688814	0.996762	-0.105162	0.289364	0.995015	0.0559769	0.585261	0.887178	0.143216	0.162526	0.46173
ENSMUSG00000048355		Arxes1	adipocyte-related X-chromosome expressed sequence 1	0.14874	0.0689732	0.996762	-0.00573197	0.942652	0.995015	0.0159272	0.845441	0.962515	-0.138544	0.0824114	0.333704
ENSMUSG00000109896		Gm31409	predicted gene, 31409	-1.64062	0.0691797	0.996762	0.194519	0.800761	0.995015	-0.501172	0.520172		1.33396	0.136297
ENSMUSG00000111466		AC153847.1		2.68834	0.0692984	0.996762	4.21487	0.00236676	0.995015	-0.272091	0.8715		1.25443	0.268136
ENSMUSG00000030382		Slc27a5	solute carrier family 27 (fatty acid transporter), member 5	0.720738	0.0693203	0.996762	0.231311	0.539602	0.995015	0.175343	0.668088	0.913336	-0.314084	0.388077
ENSMUSG00000042660		Wdr55	WD repeat domain 55	0.153477	0.0694165	0.996762	0.0102853	0.898549	0.995015	0.110519	0.188085	0.689113	-0.032673	0.687623	0.864421
ENSMUSG00000111746		AC160116.2		-2.70583	0.0694952	0.996762	1.00548	0.461681	0.995015	-1.51218	0.267296		2.19914	0.140825
ENSMUSG00000093773		Obox3-ps7	oocyte specific homeobox 3, pseudogene 7	-2.30284	0.0696713	0.996762	-1.16619	0.216837	0.995015	0.291147	0.747371		1.4278	0.271531
ENSMUSG00000021124		Vti1b	vesicle transport through interaction with t-SNAREs 1B	0.0914019	0.0696802	0.996762	-0.00745569	0.881234	0.995015	-0.0279562	0.578689	0.884926	-0.126814	0.0111169	0.126439
ENSMUSG00000104348		Gm37691	predicted gene, 37691	0.288815	0.0697633	0.996762	0.0561768	0.718383	0.995015	-0.0894609	0.582736	0.886644	-0.322099	0.0341309	0.220043
ENSMUSG00000023943		Sult1c1	sulfotransferase family, cytosolic, 1C, member 1	-1.78022	0.0698944	0.996762	-1.08326	0.279018	0.995015	-0.955368	0.29515		-0.258403	0.808201
ENSMUSG00000064262		Gimap8	GTPase, IMAP family member 8	0.429933	0.0699693	0.996762	0.130729	0.550379	0.995015	0.386382	0.101144	0.595877	0.0871774	0.692689	0.867123
ENSMUSG00000098225		Gm9556	predicted gene 9556	-3.51687	0.0700251	0.996762	-0.979134	0.642882	0.995015	-2.15818	0.261224		0.379557	0.858575
ENSMUSG00000019874		Fabp7	fatty acid binding protein 7, brain	0.304874	0.0700252	0.996762	-0.363407	0.0309373	0.995015	-0.0421832	0.802334	0.952629	-0.710464	2.39389e-05	0.00278267
ENSMUSG00000039126		Prune2	prune homolog 2	-0.117721	0.0700535	0.996762	-0.0195098	0.761404	0.995015	-8.14327e-05	0.998996	0.999858	0.0981299	0.12843	0.415215
ENSMUSG00000056258		Kcnq3	potassium voltage-gated channel, subfamily Q, member 3	-0.187054	0.0701315	0.996762	0.0422809	0.68192	0.995015	-0.0478405	0.643061	0.904651	0.181494	0.0786763	0.326037
ENSMUSG00000004994		Ccdc130	coiled-coil domain containing 130	0.164977	0.0705107	0.996762	0.0292618	0.740324	0.995015	0.0977105	0.28218	0.753488	-0.0380043	0.668183	0.854813
ENSMUSG00000025401		Myo1a	myosin IA	0.52896	0.0705616	0.996762	0.195772	0.482666	0.995015	0.221043	0.453713	0.841915	-0.112145	0.684743	0.863268
ENSMUSG00000061315		Naca	nascent polypeptide-associated complex alpha polypeptide	0.138311	0.0706432	0.996762	-0.0174988	0.816324	0.995015	-0.00418932	0.956311	0.989653	-0.159999	0.0337829	0.218803
ENSMUSG00000032009		Sesn3	sestrin 3	-0.181848	0.0706642	0.996762	0.124037	0.216036	0.995015	-0.0426569	0.671143	0.914568	0.263228	0.00874209	0.10917
ENSMUSG00000033751		Gadd45gip1	growth arrest and DNA-damage-inducible, gamma interacting protein 1	0.134175	0.0709073	0.996762	0.0254659	0.726622	0.995015	-0.00261625	0.971886	0.992826	-0.111326	0.126715	0.412924
ENSMUSG00000097888		Gm26682	predicted gene, 26682	1.21332	0.0709558	0.996762	-0.48112	0.42366	0.995015	0.94257	0.164088		-0.751872	0.20647
ENSMUSG00000039202		Abhd2	abhydrolase domain containing 2	-0.229633	0.0710782	0.996762	-0.0663576	0.601684	0.995015	-0.257396	0.0429727	0.466545	-0.0941202	0.459251	0.732966
ENSMUSG00000097040		2610316D01Rik	RIKEN cDNA 2610316D01 gene	0.331239	0.0711535	0.996762	0.158662	0.342902	0.995015	0.199251	0.277357	0.750019	0.0266749	0.873422	0.953205
ENSMUSG00000104546		Gm43858	predicted gene 43858	-0.343376	0.0711796	0.996762	0.132412	0.463116	0.995015	0.12443	0.50206	0.862097	0.600218	0.00121605	0.0351405
ENSMUSG00000031781		Ciapin1	cytokine induced apoptosis inhibitor 1	-0.0933066	0.0711819	0.996762	-0.0206198	0.680909	0.995015	0.0805686	0.114843	0.614104	0.153255	0.00253969	0.0549142
ENSMUSG00000105561		Gm43462	predicted gene 43462	-0.557757	0.0712128	0.996762	-0.151097	0.612974	0.995015	-0.317242	0.288215	0.756035	0.0894183	0.772405	0.907745
ENSMUSG00000099779		Gm8228	predicted gene 8228	-0.810858	0.0712137	0.996762	-0.172995	0.654004	0.995015	0.0773742	0.846888		0.715237	0.10119
ENSMUSG00000086534		Gm16758	predicted gene, 16758	0.359346	0.0712803	0.996762	0.0620609	0.737433	0.995015	0.335033	0.0900571	0.580034	0.0377482	0.839857	0.938775
ENSMUSG00000060373		Hnrnpc	heterogeneous nuclear ribonucleoprotein C	0.110305	0.0713215	0.996762	0.0391238	0.51971	0.995015	0.0574003	0.347494	0.78969	-0.013781	0.820792	0.929982
ENSMUSG00000105302		Gm19817	predicted gene, 19817	1.06542	0.071505	0.996762	-0.765466	0.197877	0.995015	0.461812	0.442448		-1.36908	0.019115
ENSMUSG00000107145		Gm43442	predicted gene 43442	2.36637	0.0715633	0.996762	-0.128805	0.907254	0.995015	1.71795	0.206822		-0.777222	0.457627
ENSMUSG00000095334		Gm21984	predicted gene 21984	0.471196	0.0716258	0.996762	-0.485143	0.0586037	0.995015	0.61282	0.0185121	0.366883	-0.343519	0.182889	0.488842
ENSMUSG00000039100		March6	membrane-associated ring finger (C3HC4) 6	-0.109878	0.0716496	0.996762	-0.0316987	0.602078	0.995015	0.00967437	0.873814	0.970042	0.0878538	0.148976	0.443042
ENSMUSG00000045394		Epcam	epithelial cell adhesion molecule	-0.675426	0.0716496	0.996762	0.302255	0.427271	0.995015	-0.884262	0.01919	0.372595	0.0934191	0.80486
ENSMUSG00000042268		Slc26a9	solute carrier family 26, member 9	1.45712	0.0718912	0.996762	0.232754	0.773836	0.995015	0.111555	0.898803		-1.11281	0.130666
ENSMUSG00000075010		AW112010	expressed sequence AW112010	0.429505	0.0719429	0.996762	0.300635	0.19834	0.995015	-0.122513	0.61887	0.897193	-0.251383	0.265368	0.576368
ENSMUSG00000036334		Igsf10	immunoglobulin superfamily, member 10	0.2529	0.0719472	0.996762	-0.384212	0.00424103	0.995015	0.236865	0.0884858	0.575542	-0.400247	0.00322779	0.0643063
ENSMUSG00000026618		Iars2	isoleucine-tRNA synthetase 2, mitochondrial	-0.0813201	0.0720282	0.996762	-0.0570622	0.195386	0.995015	0.00683767	0.878641	0.971205	0.0310956	0.484695	0.748145
ENSMUSG00000057396		Zfp759	zinc finger protein 759	-0.180488	0.0720306	0.996762	-0.0837077	0.384731	0.995015	-0.0147014	0.881282	0.971678	0.0820792	0.403419	0.694642
ENSMUSG00000087179		Gm14230	predicted gene 14230	1.78493	0.0720495	0.996762	-0.0866213	0.926296	0.995015	0.755208	0.463156		-1.11634	0.212516
ENSMUSG00000063011		Msln	mesothelin	0.717669	0.0721222	0.996762	0.126843	0.721017	0.995015	0.46607	0.24739	0.730506	-0.124757	0.722132
ENSMUSG00000038572		Bpifb5	BPI fold containing family B, member 5	-3.21446	0.0722137	0.996762	2.6515	0.141794	0.995015	-3.36026	0.0602018		2.5057	0.165029
ENSMUSG00000050144		Slc25a44	solute carrier family 25, member 44	-0.0960612	0.0722534	0.996762	0.0233969	0.656663	0.995015	0.0542806	0.307	0.768601	0.173739	0.00103171	0.0319005
ENSMUSG00000079168		Cd209g	CD209g antigen	-2.39924	0.0722909	0.996762	0.594525	0.494552	0.995015	0.32615	0.741254		3.31992	0.00793651
ENSMUSG00000028680		Plk3	polo-like kinase 3	0.287873	0.072339	0.996762	0.103379	0.504835	0.995015	0.408766	0.0101941	0.286409	0.224272	0.150893	0.445138
ENSMUSG00000039670		Oxld1	oxidoreductase like domain containing 1	0.2894	0.0723437	0.996762	-0.0150159	0.925723	0.995015	-0.172526	0.290822	0.757342	-0.476942	0.00266269	0.056858
ENSMUSG00000040003		Magi2	membrane associated guanylate kinase, WW and PDZ domain containing 2	-0.150688	0.0723508	0.996762	0.019112	0.818638	0.995015	0.0455034	0.586431	0.887255	0.215303	0.00998321	0.119172
ENSMUSG00000034911		Ushbp1	USH1 protein network component harmonin binding protein 1	0.347824	0.0723941	0.996762	-0.0390508	0.837973	0.995015	0.156849	0.418128	0.826808	-0.230026	0.228091	0.539029
ENSMUSG00000098186		Gm7132	predicted gene 7132	-0.752053	0.0725945	0.996762	0.199278	0.607379	0.995015	-0.385407	0.331407	0.783424	0.565924	0.167911
ENSMUSG00000102841		Gm38036	predicted gene, 38036	-2.32224	0.0726056	0.996762	0.00820303	0.993862	0.999133	-0.880238	0.393213		1.4502	0.272601
ENSMUSG00000059040		Eno1b	enolase 1B, retrotransposed	3.02216	0.0727333	0.996762	0.389796	0.825788	0.995015	1.18943	0.524461		-1.44293	0.359556
ENSMUSG00000026609		Ush2a	usherin	-1.65161	0.0727403	0.996762	-0.107186	0.885129	0.995015	-0.224146	0.765354		1.32027	0.148152
ENSMUSG00000085001		Rapgef4os2	Rap guanine nucleotide exchange factor (GEF) 4, opposite strand 2	-2.66618	0.0727878	0.996762	1.27185	0.365836	0.995015	-2.15815	0.119036		1.77989	0.237428
ENSMUSG00000027961		Lrrc39	leucine rich repeat containing 39	-0.811013	0.0728166	0.996762	0.14179	0.752838	0.995015	-0.788852	0.0758166		0.163951	0.720331
ENSMUSG00000087575		Gm12976	predicted gene 12976	1.46059	0.072823	0.996762	-0.649535	0.404637	0.995015	0.802736	0.337489		-1.30739	0.083306
ENSMUSG00000107835		Gm43999	predicted gene, 43999	2.54189	0.0729628	0.996762	-1.20864	0.277083	0.995015	2.99544	0.0305394		-0.755089	0.512385
ENSMUSG00000096056		Gm21986	predicted gene 21986	0.655776	0.0729747	0.996762	0.203536	0.556493	0.995015	0.233996	0.529798	0.87262	-0.218244	0.519619
ENSMUSG00000059406		Tmprss9	transmembrane protease, serine 9	0.515059	0.0730543	0.996762	0.132224	0.621857	0.995015	0.311097	0.280732	0.753162	-0.0717378	0.788127	0.915727
ENSMUSG00000069633		Pex11g	peroxisomal biogenesis factor 11 gamma	0.439177	0.0730659	0.996762	0.324515	0.18316	0.995015	-0.226596	0.376885	0.806766	-0.341258	0.140902	0.432041
ENSMUSG00000071644		Eef1g	eukaryotic translation elongation factor 1 gamma	0.130049	0.0730986	0.996762	0.00713711	0.920674	0.995015	-0.0555667	0.444177	0.83905	-0.178478	0.0126894	0.135193
ENSMUSG00000006728		Cdk4	cyclin-dependent kinase 4	0.0932702	0.0731213	0.996762	0.0446604	0.378267	0.995015	0.0171898	0.740343	0.937547	-0.03142	0.536782	0.780315
ENSMUSG00000106818		Gm43790	predicted gene 43790	1.17067	0.0731305	0.996762	1.17042	0.0785563	0.995015	-0.373449	0.61608		-0.373701	0.505327
ENSMUSG00000030087		Klf15	Kruppel-like factor 15	-0.233989	0.0733106	0.996762	-0.00972128	0.939296	0.995015	0.382724	0.00304079	0.157234	0.606992	2.6181e-06	0.000546971
ENSMUSG00000105907		Gm34333	predicted gene, 34333	1.13168	0.0734721	0.996762	0.92565	0.117451	0.995015	0.0935326	0.890671		-0.112501	0.833474
ENSMUSG00000090254		Gm1965	predicted gene 1965	-2.41859	0.0735123	0.996762	-1.0385	0.320445	0.995015	0.301203	0.76564		1.68129	0.222308
ENSMUSG00000098198		Gm9169	predicted gene 9169	1.31527	0.073542	0.996762	-0.191236	0.798828	0.995015	0.176108	0.823954		-1.3304	0.0539638
ENSMUSG00000021360		Gcnt2	glucosaminyl (N-acetyl) transferase 2, I-branching enzyme	-0.158452	0.0736745	0.996762	0.0339325	0.693702	0.995015	0.0197821	0.821326	0.957436	0.212167	0.0149356	0.149259
ENSMUSG00000109876		Gm45449	predicted gene 45449	-0.906438	0.0736963	0.996762	0.236887	0.597944	0.995015	-0.321036	0.489699		0.822289	0.0950619
ENSMUSG00000041592		Sdk2	sidekick cell adhesion molecule 2	-0.2309	0.0738141	0.996762	0.164806	0.193062	0.995015	-0.00749883	0.953319	0.988932	0.388207	0.00236371	0.0526792
ENSMUSG00000016918		Sulf1	sulfatase 1	-1.18165	0.0740446	0.996762	-0.628568	0.342493	0.995015	-0.996866	0.131577	0.632488	-0.443784	0.502993	0.759699
ENSMUSG00000090610		Gm3571	predicted gene 3571	-1.68928	0.0740476	0.996762	0.604227	0.476079	0.995015	-1.06963	0.207209		1.22387	0.195535
ENSMUSG00000104671		Gm43062	predicted gene 43062	0.566236	0.0740747	0.996762	-0.0374785	0.891355	0.995015	0.642291	0.0391233	0.453102	0.0385774	0.890724
ENSMUSG00000034422		Parp14	poly (ADP-ribose) polymerase family, member 14	-0.306431	0.074269	0.996762	-0.0278948	0.867332	0.995015	-0.138966	0.411275	0.82279	0.13957	0.410441	0.698964
ENSMUSG00000102548		Gm16701	predicted gene, 16701	0.677265	0.0742887	0.996762	0.282966	0.442187	0.995015	0.0593035	0.879421	0.971342	-0.334995	0.346717
ENSMUSG00000106864		Gtf3c2	general transcription factor IIIC, polypeptide 2, beta	0.187318	0.0742987	0.996762	0.153323	0.141103	0.995015	-0.0474724	0.651379	0.907973	-0.0814674	0.433743	0.714738
ENSMUSG00000087543		Gm16576	predicted gene 16576	-0.519416	0.0743277	0.996762	0.156894	0.579752	0.995015	-0.43193	0.131453	0.632294	0.24438	0.396278	0.68984
ENSMUSG00000086596		Susd5	sushi domain containing 5	0.249331	0.0743821	0.996762	0.112223	0.402806	0.995015	0.108963	0.435237	0.835	-0.0281443	0.833925	0.936231
ENSMUSG00000030401		Rtn2	reticulon 2 (Z-band associated protein)	0.113487	0.0743883	0.996762	0.0536179	0.395187	0.995015	-0.0426608	0.502356	0.862097	-0.10253	0.104021	0.375739
ENSMUSG00000064369		mt-Te	mitochondrially encoded tRNA glutamic acid	-0.556775	0.0744209	0.996762	-0.287823	0.349801	0.995015	-0.373928	0.217228	0.713454	-0.104977	0.740333	0.891745
ENSMUSG00000054065		Pkp3	plakophilin 3	-1.18156	0.0744587	0.996762	-1.01381	0.0916358	0.995015	0.0404477	0.943218		0.208199	0.763187
ENSMUSG00000025226		Fbxl15	F-box and leucine-rich repeat protein 15	0.15662	0.0745079	0.996762	-0.0292587	0.73457	0.995015	0.0420831	0.63131	0.900005	-0.143795	0.0961299	0.360638
ENSMUSG00000071042		Rasgrp3	RAS, guanyl releasing protein 3	0.22604	0.0746262	0.996762	-0.237017	0.0582031	0.995015	0.27885	0.027312	0.413651	-0.184207	0.142419	0.434023
ENSMUSG00000103789		Gm10129	predicted gene 10129	-1.40449	0.0746778	0.996762	0.634505	0.436419	0.995015	-1.56025	0.0482779		0.478749	0.556089
ENSMUSG00000066456		Hmgn3	high mobility group nucleosomal binding domain 3	0.100307	0.0747087	0.996762	-0.0189849	0.732319	0.995015	-0.0514834	0.360212	0.798981	-0.170775	0.00209748	0.0489095
ENSMUSG00000097195		Snhg5	small nucleolar RNA host gene 5	0.182833	0.0747203	0.996762	-0.0110071	0.913058	0.995015	-0.0557126	0.588703	0.887458	-0.249552	0.0128976	0.136386
ENSMUSG00000106253		Mir468	microRNA 468	-2.20278	0.0747528	0.996762	0.808716	0.580139	0.995015	-2.86879	0.0321301		0.142701	0.916952
ENSMUSG00000104018		4833412K13Rik	RIKEN cDNA 4833412K13 gene	-0.382647	0.0748367	0.996762	0.0424577	0.829543	0.995015	0.101012	0.622728	0.898043	0.526118	0.0110584	0.126359
ENSMUSG00000033632		AW554918	expressed sequence AW554918	-0.149794	0.0748635	0.996762	-0.00883183	0.913492	0.995015	-0.0617721	0.456757	0.842889	0.0791898	0.336581	0.639256
ENSMUSG00000072647		Adam1a	a disintegrin and metallopeptidase domain 1a	0.337519	0.0748712	0.996762	0.186044	0.309486	0.995015	0.494925	0.00853005	0.264574	0.34345	0.0625572	0.292451
ENSMUSG00000033819		Ppp1r16a	protein phosphatase 1, regulatory (inhibitor) subunit 16A	0.146999	0.0748974	0.996762	0.0318749	0.697408	0.995015	0.0193676	0.814388	0.95559	-0.0957563	0.242989	0.553619
ENSMUSG00000032375		Aph1b	aph1 homolog B, gamma secretase subunit	-0.177009	0.0749145	0.996762	0.136636	0.162561	0.995015	0.106595	0.28037	0.753162	0.420239	1.98244e-05	0.00245188
ENSMUSG00000031355		Arhgap6	Rho GTPase activating protein 6	0.450362	0.0749641	0.996762	-0.312683	0.214061	0.995015	0.113918	0.654107	0.908366	-0.649127	0.00950828	0.115252
ENSMUSG00000105992		Gm43651	predicted gene 43651	-2.59323	0.0750099	0.996762	0.965843	0.426921	0.995015	-0.928486	0.458609		2.63059	0.0648464
ENSMUSG00000081661		Gm14450	predicted gene 14450	-2.8588	0.0753227	0.996762	-1.50734	0.371783	0.995015	-0.971894	0.51552		0.379557	0.831923
ENSMUSG00000002658		Gtf2f1	general transcription factor IIF, polypeptide 1	0.0918053	0.0753425	0.996762	-0.0165663	0.743981	0.995015	0.0359333	0.48508	0.855384	-0.0724382	0.154549	0.450331
ENSMUSG00000096957		E230013L22Rik	RIKEN cDNA E230013L22 gene	-1.78403	0.075398	0.996762	0.962	0.400394	0.995015	-3.20925	0.00342315		-0.463217	0.660645
ENSMUSG00000080610		Snord110	small nucleolar RNA, C/D box 110	-2.66943	0.0754355	0.996762	0.569623	0.689109	0.995015	-1.51879	0.271938		1.72026	0.263877
ENSMUSG00000020309		Chac2	ChaC, cation transport regulator 2	-0.136132	0.0754457	0.996762	0.053158	0.466999	0.995015	-0.0667791	0.375792	0.806766	0.122511	0.0991559	0.36691
ENSMUSG00000020954		Strn3	striatin, calmodulin binding protein 3	-0.128744	0.0754646	0.996762	0.00805347	0.91048	0.995015	0.0553601	0.442575	0.837884	0.192158	0.00757634	0.100658
ENSMUSG00000077167		Gm24119	predicted gene, 24119	0.664838	0.0754721	0.996762	0.244616	0.499951	0.995015	0.0579005	0.880806	0.971678	-0.362322	0.300141
ENSMUSG00000083116		Gm13410	predicted gene 13410	-2.83561	0.0755037	0.996762	0.943866	0.50484	0.995015	-0.838689	0.566851		2.94078	0.0578536
ENSMUSG00000020044		Timp3	tissue inhibitor of metalloproteinase 3	-0.235757	0.0755344	0.996762	0.133314	0.313967	0.995015	-0.141773	0.284817	0.754539	0.227298	0.086261	0.343338
ENSMUSG00000098039		Gm26925	predicted gene, 26925	-2.25112	0.0755358	0.996762	-0.21156	0.825689	0.995015	-0.370503	0.696608		1.66906	0.190327
ENSMUSG00000032409		Atr	ataxia telangiectasia and Rad3 related	-0.167403	0.075632	0.996762	0.0271576	0.769157	0.995015	-0.0773213	0.408568	0.821627	0.117239	0.208457	0.518618
ENSMUSG00000105621		Mirlet7f-1	microRNA let7f-1	2.00681	0.0757134	0.996762	0.847192	0.381837	0.995015	0.716661	0.554703		-0.442955	0.607408
ENSMUSG00000103391		Gm38302	predicted gene, 38302	2.8239	0.0759638	0.996762	1.82797	0.255755	0.995015	0.449259	0.801864		-0.546673	0.692735
ENSMUSG00000063286		Gm8995	predicted gene 8995	-0.347747	0.0760199	0.996762	-0.0986114	0.597037	0.995015	-0.0302817	0.87358	0.970018	0.218854	0.255132	0.565497
ENSMUSG00000044338		Aplnr	apelin receptor	0.856224	0.0761795	0.996762	0.884356	0.0844526	0.995015	-0.718765	0.177277		-0.690632	0.133653
ENSMUSG00000020109		Dnajb12	DnaJ heat shock protein family (Hsp40) member B12	-0.0772951	0.0762076	0.996762	0.00722101	0.863864	0.995015	-0.0680718	0.114809	0.614104	0.0164443	0.699158	0.870632
ENSMUSG00000079466		Prdm12	PR domain containing 12	1.61169	0.0762395	0.996762	-2.37044	0.00996998	0.995015	1.58651	0.080469	0.560094	-2.39561	0.00931491
ENSMUSG00000027655		Dhx35	DEAH (Asp-Glu-Ala-His) box polypeptide 35	0.15159	0.0762497	0.996762	0.100625	0.231024	0.995015	-0.0521242	0.542809	0.875789	-0.103089	0.218987	0.529487
ENSMUSG00000100837		1700063D05Rik	RIKEN cDNA 1700063D05 gene	0.486081	0.0763266	0.996762	-0.780767	0.00347646	0.995015	0.583578	0.0316439	0.426344	-0.68327	0.0113585	0.12806
ENSMUSG00000050565		Tor1aip2	torsin A interacting protein 2	-0.100443	0.0764386	0.996762	-0.0163522	0.768073	0.995015	0.0526427	0.348954	0.790868	0.136734	0.0145209	0.14642
ENSMUSG00000110206		Flt3l	FMS-like tyrosine kinase 3 ligand	0.332515	0.0764646	0.996762	0.0859807	0.638833	0.995015	0.0624424	0.740614	0.937547	-0.184092	0.312417	0.621297
ENSMUSG00000039097		Rln1	relaxin 1	-0.583917	0.0764751	0.996762	0.303622	0.309442	0.995015	-0.202759	0.516708	0.867857	0.684781	0.0304395
ENSMUSG00000110558		Gm45779	predicted gene 45779	-2.07822	0.0765306	0.996762	-1.28629	0.192897	0.995015	-0.0479549	0.957846		0.743977	0.547467
ENSMUSG00000021640		Naip1	NLR family, apoptosis inhibitory protein 1	-0.80207	0.0765905	0.996762	0.8066	0.0565915	0.995015	-0.668213	0.128748		0.940457	0.0312529
ENSMUSG00000041231		Ublcp1	ubiquitin-like domain containing CTD phosphatase 1	0.127164	0.0766166	0.996762	0.100804	0.147416	0.995015	0.0196013	0.78443	0.948683	-0.0067586	0.922806	0.972393
ENSMUSG00000036459		Wtip	WT1-interacting protein	0.259733	0.076639	0.996762	0.0842199	0.564953	0.995015	-0.199587	0.178493	0.686233	-0.375101	0.00951985	0.115252
ENSMUSG00000097576		D930030I03Rik	RIKEN cDNA D930030I03 gene	1.78361	0.0767131	0.996762	-0.878059	0.35468	0.995015	1.04685	0.315031		-1.61482	0.0762649
ENSMUSG00000030224		Strap	serine/threonine kinase receptor associated protein	-0.0731214	0.0767929	0.996762	-0.0186152	0.647684	0.995015	-0.00964099	0.814619	0.955679	0.0448652	0.273129	0.582745
ENSMUSG00000033883		D3Ertd254e	DNA segment, Chr 3, ERATO Doi 254, expressed	-0.134767	0.0768148	0.996762	-0.0609863	0.413155	0.995015	0.00580016	0.93873	0.984969	0.0795808	0.290167	0.600454
ENSMUSG00000103144		Pcdhga1	protocadherin gamma subfamily A, 1	-0.385903	0.0768774	0.996762	0.107812	0.61909	0.995015	-0.385347	0.0764269	0.553474	0.108368	0.618332	0.829163
ENSMUSG00000026051		1500015O10Rik	RIKEN cDNA 1500015O10 gene	-1.50481	0.0769559	0.996762	-1.05074	0.218011	0.995015	-1.42179	0.094575	0.585214	-0.96772	0.256779	0.567195
ENSMUSG00000036160		Surf6	surfeit gene 6	-0.118953	0.0769718	0.996762	-0.00909591	0.886458	0.995015	0.0915621	0.164234	0.672276	0.201419	0.00200149	0.0479737
ENSMUSG00000071074		Yipf3	Yip1 domain family, member 3	0.105837	0.0770237	0.996762	-0.0056907	0.922952	0.995015	-0.00969815	0.871102	0.96912	-0.121226	0.0396635	0.236041
ENSMUSG00000113650		AC153144.1		-0.834038	0.0770356	0.996762	0.403162	0.311195	0.995015	0.0371031	0.93065	0.982955	1.2743	0.00430352
ENSMUSG00000109418		Gm44800	predicted gene 44800	1.6805	0.0771873	0.996762	-0.066697	0.932632	0.995015	1.0804	0.270302		-0.666803	0.375542
ENSMUSG00000009471		Myod1	myogenic differentiation 1	0.998557	0.077241	0.996762	-0.104428	0.850556	0.995015	0.265895	0.649194	0.906732	-0.837091	0.116819
ENSMUSG00000063142		Kcnma1	potassium large conductance calcium-activated channel, subfamily M, alpha member 1	-0.131055	0.0772733	0.996762	-0.0127948	0.862704	0.995015	0.0578704	0.434799	0.835	0.17613	0.0174098	0.160786
ENSMUSG00000075571		Defb30	defensin beta 30	-2.015	0.0773719	0.996762	0.225605	0.823905	0.995015	-1.15938	0.235571		1.08123	0.356339
ENSMUSG00000114796		AC144949.1		2.74987	0.0773808	0.996762	0.762174	0.608657	0.995015	1.01079	0.552332		-0.976906	0.459895
ENSMUSG00000035759		Bbs10	Bardet-Biedl syndrome 10 (human)	-0.221034	0.077422	0.996762	0.0827743	0.488077	0.995015	-0.086163	0.483024	0.854573	0.217645	0.0739091	0.316668
ENSMUSG00000074916		Chst14	carbohydrate (N-acetylgalactosamine 4-0) sulfotransferase 14	0.354223	0.077425	0.996762	-0.0366993	0.848624	0.995015	0.146778	0.466171	0.84725	-0.244144	0.202133	0.511872
ENSMUSG00000020218		Wif1	Wnt inhibitory factor 1	0.456651	0.0774433	0.996762	0.159212	0.526015	0.995015	0.00784451	0.976321	0.994997	-0.289594	0.237408	0.548711
ENSMUSG00000052062		Pard3b	par-3 family cell polarity regulator beta	-0.296574	0.0774772	0.996762	-0.00242851	0.988126	0.998402	-0.133382	0.420292	0.828729	0.160763	0.33192	0.635241
ENSMUSG00000102533		Gm37226	predicted gene, 37226	-0.445897	0.0774923	0.996762	0.22434	0.340491	0.995015	-0.107494	0.659323	0.910328	0.562742	0.0213023	0.177542
ENSMUSG00000025732		Mcrip2	MAPK regulated corepressor interacting protein 2	0.201194	0.0775222	0.996762	0.2101	0.0587994	0.995015	-0.0747132	0.514776	0.866777	-0.0658077	0.551269	0.789131
ENSMUSG00000033032		Afap1l1	actin filament associated protein 1-like 1	0.204108	0.0775893	0.996762	-0.191338	0.093449	0.995015	0.122588	0.288169	0.756035	-0.272858	0.0169792	0.158609
ENSMUSG00000026779		Mastl	microtubule associated serine/threonine kinase-like	-0.407114	0.0778015	0.996762	-0.246524	0.275448	0.995015	-0.266519	0.236658	0.723497	-0.105929	0.647469	0.844197
ENSMUSG00000003271		Sult2b1	sulfotransferase family, cytosolic, 2B, member 1	-0.20875	0.077858	0.996762	0.0202755	0.860472	0.995015	-0.16093	0.169605	0.678152	0.0680957	0.559174	0.793556
ENSMUSG00000022789		Dnm1l	dynamin 1-like	-0.0948141	0.07788	0.996762	-0.0114396	0.830619	0.995015	0.0442837	0.409225	0.821645	0.127658	0.0172249	0.159938
ENSMUSG00000064637		Snora20	small nucleolar RNA, H/ACA box 20	-2.8472	0.07793	0.996762	0.232304	0.879752	0.995015	-0.97801	0.516002		2.1015	0.200865
ENSMUSG00000086231		Rapgef4os3	Rap guanine nucleotide exchange factor (GEF) 4, opposite strand 3	-3.06405	0.0779934	0.996762	-0.195985	0.921916	0.995015	-4.62355	0.00860382		-1.75549	0.375477
ENSMUSG00000037845		Fdxacb1	ferredoxin-fold anticodon binding domain containing 1	0.164837	0.0781473	0.996762	-0.221678	0.0141435	0.995015	0.0605313	0.516284	0.867675	-0.325984	0.000324414	0.0163903
ENSMUSG00000078681		Tm2d3	TM2 domain containing 3	0.175079	0.0781976	0.996762	-0.0167585	0.864986	0.995015	-0.00859324	0.93114	0.983061	-0.200431	0.0419131	0.241716
ENSMUSG00000035078		Mtmr9	myotubularin related protein 9	-0.0978782	0.0782274	0.996762	-0.0232755	0.670347	0.995015	0.0257074	0.641608	0.903779	0.10031	0.0683344	0.305918
ENSMUSG00000052821		Cysltr1	cysteinyl leukotriene receptor 1	-0.496693	0.0782291	0.996762	0.378926	0.151282	0.995015	-0.241772	0.376875	0.806766	0.633848	0.0201509	0.173074
ENSMUSG00000044258		Ctla2a	cytotoxic T lymphocyte-associated protein 2 alpha	0.379389	0.0782315	0.996762	0.583764	0.00527758	0.995015	-0.0913328	0.676332	0.916665	0.113042	0.582758	0.808384
ENSMUSG00000114827		AC154335.2		-2.50546	0.0782435	0.996762	-0.992075	0.482501	0.995015	-1.30664	0.282551		0.206746	0.896812
ENSMUSG00000066441		Rdh11	retinol dehydrogenase 11	-0.125005	0.0783347	0.996762	-0.0754572	0.273948	0.995015	0.080928	0.248389	0.730506	0.130476	0.061895	0.291144
ENSMUSG00000031993		Snx19	sorting nexin 19	-0.0881371	0.0783692	0.996762	0.0189811	0.700883	0.995015	-0.039718	0.425626	0.831604	0.0674001	0.174476	0.477585
ENSMUSG00000019579		Mydgf	myeloid derived growth factor	0.121777	0.078467	0.996762	0.0667672	0.328045	0.995015	-0.0547932	0.428734	0.832863	-0.109803	0.107552	0.381504
ENSMUSG00000022043		Trim35	tripartite motif-containing 35	-0.0553058	0.07854	0.996762	-0.0163201	0.597781	0.995015	0.0191345	0.540549	0.875297	0.0581201	0.0617014	0.290958
ENSMUSG00000107638		Gm30524	predicted gene, 30524	-1.46147	0.0786328	0.996762	-0.329914	0.694521	0.995015	-1.06417	0.168184		0.0673817	0.939946
ENSMUSG00000010911		Apip	APAF1 interacting protein	0.141284	0.0786995	0.996762	0.110352	0.148521	0.995015	-0.0169024	0.833613	0.958615	-0.047834	0.530535	0.776129
ENSMUSG00000056458		Mok	MOK protein kinase	0.167397	0.0787892	0.996762	-0.107455	0.231545	0.995015	0.259817	0.00562149	0.213541	-0.0150348	0.869176	0.950912
ENSMUSG00000009733		Tfcp2	transcription factor CP2	-0.107836	0.0789369	0.996762	0.0538299	0.352536	0.995015	0.0602461	0.316276	0.77552	0.221912	0.000178347	0.0109415
ENSMUSG00000097429		Gm26520	predicted gene, 26520	1.19174	0.0789498	0.996762	1.01701	0.106876	0.995015	0.107938	0.882848		-0.0667951	0.90622
ENSMUSG00000064202		4430402I18Rik	RIKEN cDNA 4430402I18 gene	-0.220922	0.0790713	0.996762	-0.204115	0.0975557	0.995015	-0.141073	0.255608	0.734924	-0.124266	0.319846	0.626244
ENSMUSG00000053675		Tgm5	transglutaminase 5	2.69805	0.0791132	0.996762	1.60926	0.281179	0.995015	1.12203	0.514436		0.033238	0.979224
ENSMUSG00000112367		AC155832.1		0.842031	0.0791672	0.996762	-0.0674864	0.869436	0.995015	0.960814	0.041654		0.0512962	0.902719
ENSMUSG00000064585		Gm25129	predicted gene, 25129	-0.632882	0.0792498	0.996762	-0.199985	0.559485	0.995015	-0.155973	0.651269	0.907973	0.276924	0.439602	0.718875
ENSMUSG00000037868		Egr2	early growth response 2	0.647068	0.0793922	0.996762	0.330854	0.243632	0.995015	3.6266	2.2075e-26	3.71477e-22	3.31038	1.30621e-25	2.0194e-21
ENSMUSG00000013465		Nelfb	negative elongation factor complex member B	0.0993606	0.0794103	0.996762	0.0318008	0.566914	0.995015	0.0357012	0.527309	0.872244	-0.0318585	0.567385	0.797721
ENSMUSG00000026432		Avpr1b	arginine vasopressin receptor 1B	0.81748	0.0794145	0.996762	0.528019	0.243504	0.995015	0.381271	0.416136	0.826625	0.0918099	0.838263	0.937739
ENSMUSG00000085429		Gm13485	predicted gene 13485	2.84032	0.0794472	0.996762	-0.25672	0.885631	0.995015	1.18683	0.509483		-1.9102	0.233527
ENSMUSG00000035958		Tdp2	tyrosyl-DNA phosphodiesterase 2	0.11305	0.0794487	0.996762	0.0481397	0.438848	0.995015	0.0265994	0.678725	0.917668	-0.0383109	0.539444	0.781976
ENSMUSG00000093904		Tomm20	translocase of outer mitochondrial membrane 20 homolog (yeast)	-0.094754	0.0794944	0.996762	-0.0336251	0.532414	0.995015	-0.0476409	0.377375	0.806766	0.0134881	0.80248	0.92305
ENSMUSG00000033987		Dnah17	dynein, axonemal, heavy chain 17	-1.08438	0.0795817	0.996762	-0.229347	0.706454	0.995015	-0.711308	0.227591		0.143729	0.821513
ENSMUSG00000108366		Gm5586	predicted gene 5586	-1.35436	0.0796028	0.996762	-0.271026	0.712726	0.995015	-0.732815	0.296373		0.350515	0.662823
ENSMUSG00000057157		Gm6054	predicted gene 6054	-3.05184	0.079626	0.996762	-0.250791	0.894555	0.995015	-1.73483	0.313945		1.06622	0.576447
ENSMUSG00000020230		Prmt2	protein arginine N-methyltransferase 2	0.122827	0.0796756	0.996762	0.0574163	0.407515	0.995015	0.069397	0.321258	0.779206	0.00398597	0.954225	0.985449
ENSMUSG00000036672		Cenpt	centromere protein T	0.160466	0.0797499	0.996762	0.107732	0.223196	0.995015	0.0341753	0.708639	0.927017	-0.0185584	0.834045	0.936271
ENSMUSG00000002416		Ndufb2	NADH dehydrogenase (ubiquinone) 1 beta subcomplex, 2	0.114246	0.0797804	0.996762	0.027436	0.66761	0.995015	0.05402	0.406019	0.819992	-0.0327897	0.60892	0.823739
ENSMUSG00000061080		Lsamp	limbic system-associated membrane protein	-0.124208	0.0797971	0.996762	-0.0456002	0.519342	0.995015	0.0454113	0.521517	0.870527	0.124019	0.0799363	0.32853
ENSMUSG00000015806		Qdpr	quinoid dihydropteridine reductase	0.285531	0.0799132	0.996762	-0.284777	0.0806287	0.995015	0.120219	0.46093	0.84411	-0.45009	0.00575894	0.0879294
ENSMUSG00000085711		Gm15163	predicted gene 15163	-1.17208	0.0799286	0.996762	-0.0091991	0.988107	0.998402	-0.581127	0.341103		0.581755	0.38908
ENSMUSG00000086391		1700042O10Rik	RIKEN cDNA 1700042O10 gene	-3.17915	0.0800741	0.996762	0.456804	0.792471	0.995015	-1.24662	0.466397		2.38933	0.194012
ENSMUSG00000019710		Mrpl24	mitochondrial ribosomal protein L24	0.10532	0.080109	0.996762	0.0183764	0.754489	0.995015	0.0587756	0.326846	0.782429	-0.0281682	0.633072	0.836014
ENSMUSG00000027368		Dusp2	dual specificity phosphatase 2	0.53587	0.0801526	0.996762	-0.485219	0.124698	0.995015	-0.0276321	0.930049	0.982955	-1.04872	0.000649441	0.024791
ENSMUSG00000051439		Cd14	CD14 antigen	0.334397	0.0801724	0.996762	-0.104297	0.569733	0.995015	0.20408	0.285029	0.754539	-0.234615	0.201581	0.511563
ENSMUSG00000043036		Ccdc63	coiled-coil domain containing 63	0.701286	0.0802119	0.996762	-0.727919	0.043223	0.995015	1.0576	0.0066629	0.23166	-0.371606	0.317865
ENSMUSG00000022871		Fetub	fetuin beta	-1.24098	0.080215	0.996762	-0.781368	0.219574	0.995015	-0.124905	0.836429		0.334709	0.649456
ENSMUSG00000033985		Tesk2	testis-specific kinase 2	0.228077	0.080248	0.996762	-0.126514	0.324449	0.995015	-0.00823771	0.949845	0.988533	-0.362829	0.00452687	0.0765771
ENSMUSG00000103138		Gm2238	predicted gene 2238	-0.587252	0.0802513	0.996762	0.00541341	0.985733	0.997989	0.123138	0.695727	0.922536	0.715803	0.0273341	0.20013
ENSMUSG00000029263		Pigg	phosphatidylinositol glycan anchor biosynthesis, class G	-0.158138	0.0802825	0.996762	0.109976	0.211817	0.995015	0.00632655	0.943664	0.986882	0.274441	0.00204042	0.0483077
ENSMUSG00000102423		Gm37465	predicted gene, 37465	2.46179	0.080366	0.996762	-0.168039	0.907006	0.995015	0.989111	0.524041		-1.64072	0.200311
ENSMUSG00000060244		Alyref2	Aly/REF export factor 2	0.210681	0.0803909	0.996762	-0.189498	0.104796	0.995015	0.0650489	0.589308	0.887479	-0.33513	0.00412329	0.0738656
ENSMUSG00000097749		Gm16938	predicted gene, 16938	1.17873	0.0804845	0.996762	-0.655446	0.315352	0.995015	0.681356	0.321562		-1.15282	0.0712618
ENSMUSG00000027384		Ndufaf5	NADH dehydrogenase (ubiquinone) complex I, assembly factor 5	0.106974	0.0805673	0.996762	0.0510777	0.389752	0.995015	-0.00344987	0.95496	0.989623	-0.0593462	0.318797	0.626032
ENSMUSG00000047030		Spata2	spermatogenesis associated 2	-0.111809	0.0806467	0.996762	0.0343611	0.584371	0.995015	0.101199	0.111175	0.610993	0.247369	9.29613e-05	0.00729534
ENSMUSG00000044066		Cep68	centrosomal protein 68	-0.131037	0.0806959	0.996762	-0.0271897	0.712874	0.995015	-0.0220871	0.767058	0.944867	0.0817601	0.271471	0.580652
ENSMUSG00000097344		Gm26732	predicted gene, 26732	-1.21618	0.0807974	0.996762	-0.168152	0.790843	0.995015	-0.251202	0.692818		0.796827	0.251451
ENSMUSG00000046245		Pilra	paired immunoglobin-like type 2 receptor alpha	-0.70203	0.0808943	0.996762	0.111364	0.795374	0.995015	-1.02935	0.0125237		-0.215951	0.606955
ENSMUSG00000061371		Zfp873	zinc finger protein 873	-0.216147	0.0808945	0.996762	0.11697	0.313736	0.995015	0.0548117	0.649422	0.906732	0.387929	0.00116707	0.0340433
ENSMUSG00000096856		Gm10778	predicted gene 10778	0.844634	0.0809717	0.996762	-1.56485	0.00261083	0.995015	0.677772	0.162252		-1.73171	0.000847017
ENSMUSG00000034127		Tspan8	tetraspanin 8	1.3422	0.080978	0.996762	0.0742748	0.913241	0.995015	1.0592	0.170936		-0.20872	0.757743
ENSMUSG00000069727		Zfp975	zinc finger protein 975	0.3094	0.0809867	0.996762	-0.000199366	0.999069	0.999933	0.20036	0.25748	0.736468	-0.109239	0.523617	0.773468
ENSMUSG00000031812		Map1lc3b	microtubule-associated protein 1 light chain 3 beta	0.102346	0.0810422	0.996762	0.0880937	0.131054	0.995015	-0.0412427	0.481922	0.853752	-0.0554947	0.341611	0.643592
ENSMUSG00000040940		Arhgef1	Rho guanine nucleotide exchange factor (GEF) 1	0.280511	0.0810428	0.996762	0.0916207	0.567831	0.995015	0.117193	0.466062	0.847239	-0.0716978	0.654857	0.84794
ENSMUSG00000002825		Qtrt1	queuine tRNA-ribosyltransferase catalytic subunit 1	0.209629	0.0810913	0.996762	0.0172617	0.883637	0.995015	0.118938	0.321429	0.779291	-0.0734302	0.534314	0.778626
ENSMUSG00000022205		Sub1	SUB1 homolog (S. cerevisiae)	-0.106935	0.0811243	0.996762	-0.0300887	0.622302	0.995015	-0.0507059	0.407553	0.820799	0.0261404	0.669122	0.855352
ENSMUSG00000102824		Pdcd5-ps	programmed cell death 5, pseudogene	-1.41869	0.0812305	0.996762	0.47329	0.494426	0.995015	-0.535046	0.453769		1.35693	0.0877805
ENSMUSG00000095224		F930015N05Rik	RIKEN cDNA F930015N05 gene	0.986574	0.0813778	0.996762	0.256786	0.623173	0.995015	0.42128	0.469524		-0.308508	0.54069
ENSMUSG00000026960		Arl6ip6	ADP-ribosylation factor-like 6 interacting protein 6	-0.187738	0.0814288	0.996762	-0.0790271	0.442663	0.995015	0.065964	0.531552	0.87262	0.174675	0.0971587	0.36212
ENSMUSG00000029802		Abcg2	ATP-binding cassette, sub-family G (WHITE), member 2	-0.142504	0.0814306	0.996762	-0.112033	0.151922	0.995015	0.178816	0.0255588	0.407188	0.209286	0.00883806	0.109925
ENSMUSG00000107624		Gm44005	predicted gene, 44005	-1.70228	0.0814739	0.996762	-0.424164	0.662398	0.995015	-1.11231	0.209095		0.165816	0.875182
ENSMUSG00000013878		Rnf170	ring finger protein 170	-0.12473	0.0815029	0.996762	0.0474231	0.489372	0.995015	-0.048908	0.488368	0.857429	0.123245	0.0767886	0.322053
ENSMUSG00000098332		2310009A05Rik	RIKEN cDNA 2310009A05 gene	0.186864	0.0816472	0.996762	-0.0743895	0.481675	0.995015	-0.0959254	0.376666	0.806766	-0.357179	0.000631367	0.0247739
ENSMUSG00000104674		Gm42756	predicted gene 42756	0.543156	0.0818269	0.996762	-0.609032	0.0510376	0.995015	0.235027	0.452049	0.841678	-0.917162	0.00325918	0.0646816
ENSMUSG00000073102		Drc1	dynein regulatory complex subunit 1	0.190888	0.0819227	0.996762	-0.0561998	0.600406	0.995015	0.0596631	0.586241	0.887255	-0.187425	0.0809775	0.33062
ENSMUSG00000024986		Hhex	hematopoietically expressed homeobox	0.311689	0.0819526	0.996762	-0.313444	0.0806965	0.995015	-0.0170946	0.925144	0.982758	-0.642228	0.000277526	0.0147442
ENSMUSG00000100269		Gm28782	predicted gene 28782	1.58368	0.081961	0.996762	-0.920322	0.313072	0.995015	0.743232	0.436005		-1.76077	0.0421528
ENSMUSG00000047238		Mageh1	melanoma antigen, family H, 1	0.115582	0.0819853	0.996762	-0.00314549	0.961773	0.995015	-0.0593211	0.372268	0.805244	-0.178048	0.00664108	0.0945406
ENSMUSG00000082776		Gm7061	predicted gene 7061	0.407485	0.0820764	0.996762	-0.0102588	0.964574	0.995015	0.0455038	0.847254	0.962515	-0.37224	0.104138	0.375913
ENSMUSG00000026197		Zfand2b	zinc finger, AN1 type domain 2B	0.144078	0.0821511	0.996762	0.0154001	0.851231	0.995015	-0.107778	0.19478	0.697536	-0.236456	0.003873	0.0711123
ENSMUSG00000041498		Kif14	kinesin family member 14	-0.726365	0.0822762	0.996762	0.377561	0.317173	0.995015	-0.371242	0.345862		0.732685	0.068798
ENSMUSG00000032766		Gng11	guanine nucleotide binding protein (G protein), gamma 11	0.382734	0.0823185	0.996762	-0.160727	0.463901	0.995015	0.116666	0.596749	0.889231	-0.426795	0.0515552	0.265527
ENSMUSG00000098112		Bin2	bridging integrator 2	0.222235	0.0824285	0.996762	-0.178068	0.159406	0.995015	-0.0112573	0.930152	0.982955	-0.411561	0.00109699	0.0330805
ENSMUSG00000021213		Akr1c13	aldo-keto reductase family 1, member C13	0.949366	0.0824662	0.996762	1.04261	0.0843515	0.995015	-0.720568	0.268434		-0.627322	0.200207
ENSMUSG00000028798		Eif3i	eukaryotic translation initiation factor 3, subunit I	0.0872235	0.0824874	0.996762	-0.0194137	0.695744	0.995015	-0.0174993	0.72721	0.933975	-0.124137	0.0125175	0.13411
ENSMUSG00000022987		Zfp641	zinc finger protein 641	0.148022	0.0825419	0.996762	-0.0622755	0.461744	0.995015	-0.136423	0.111843	0.612463	-0.346721	3.71666e-05	0.00373114
ENSMUSG00000026480		Ncf2	neutrophil cytosolic factor 2	-0.323544	0.0825545	0.996762	-0.0442165	0.802234	0.995015	-0.0979549	0.588199	0.887255	0.181372	0.319324	0.626032
ENSMUSG00000026418		Tnni1	troponin I, skeletal, slow 1	0.416872	0.0825813	0.996762	-0.416715	0.083875	0.995015	-0.0165085	0.945446	0.987313	-0.850095	0.000395977	0.0183838
ENSMUSG00000042102		Dmgdh	dimethylglycine dehydrogenase precursor	-0.974691	0.0825897	0.996762	-0.374031	0.516376	0.995015	-0.84732	0.122636		-0.24666	0.675084
ENSMUSG00000020123		Avpr1a	arginine vasopressin receptor 1A	1.08952	0.0826511	0.996762	-1.59385	0.0106784	0.995015	1.11611	0.0735758		-1.56727	0.012613
ENSMUSG00000025470		Zfp511	zinc finger protein 511	0.17066	0.0826745	0.996762	0.0182296	0.849723	0.995015	0.0598667	0.542018	0.875551	-0.0925641	0.33684	0.639511
ENSMUSG00000030990		Pgap2	post-GPI attachment to proteins 2	0.147341	0.0826862	0.996762	-0.043987	0.592167	0.995015	0.0619152	0.464208	0.846472	-0.129413	0.116455	0.397526
ENSMUSG00000001999		Blvra	biliverdin reductase A	0.136436	0.0827523	0.996762	-0.0288385	0.704187	0.995015	0.0196543	0.802232	0.952629	-0.14562	0.0557724	0.275174
ENSMUSG00000027562		Car2	carbonic anhydrase 2	0.289917	0.0827794	0.996762	-0.271642	0.103923	0.995015	0.199365	0.232863	0.722924	-0.362194	0.0301537	0.209633
ENSMUSG00000099579		1700120K04Rik	RIKEN cDNA 1700120K04 gene	-2.56137	0.0828644	0.996762	-1.99087	0.169985	0.995015	-0.206002	0.863884		0.364492	0.828826
ENSMUSG00000025092		Hspa12a	heat shock protein 12A	-0.15531	0.0828874	0.996762	-0.00439704	0.960782	0.995015	0.00276822	0.975325	0.994728	0.153681	0.0858915	0.342326
ENSMUSG00000082005		Gm7189	predicted pseudogene 7189	2.2397	0.0829401	0.996762	-0.752453	0.608306	0.995015	0.303895	0.836495		-2.68826	0.0367042
ENSMUSG00000038845		Phb	prohibitin	0.112031	0.0830021	0.996762	0.0430594	0.493412	0.995015	-0.0179842	0.780541	0.948346	-0.0869557	0.16717	0.467419
ENSMUSG00000055302		Mrfap1	Morf4 family associated protein 1	0.0904891	0.0830064	0.996762	-0.0530013	0.306459	0.995015	-0.0199719	0.70178	0.924571	-0.163462	0.00162477	0.0422878
ENSMUSG00000048118		Arid4a	AT rich interactive domain 4A (RBP1-like)	-0.194532	0.083008	0.996762	-0.124433	0.261189	0.995015	0.286915	0.0100468	0.286409	0.357014	0.00136697	0.0380096
ENSMUSG00000105560		Gm42744	predicted gene 42744	0.531274	0.0831153	0.996762	-0.069308	0.814653	0.995015	0.1415	0.651252	0.907973	-0.459082	0.111927
ENSMUSG00000056917		Sipa1	signal-induced proliferation associated gene 1	0.175328	0.0831432	0.996762	0.0487827	0.622285	0.995015	0.0969054	0.337051	0.785146	-0.0296395	0.76528	0.904735
ENSMUSG00000070532		Ccdc190	coiled-coil domain containing 190	0.219294	0.0831553	0.996762	-0.106867	0.393151	0.995015	0.0979212	0.438735	0.835846	-0.22824	0.068426	0.305918
ENSMUSG00000097415		AU020206	expressed sequence AU020206	0.348437	0.0831826	0.996762	-0.318953	0.109361	0.995015	0.151991	0.450276	0.841494	-0.515399	0.00960017	0.11581
ENSMUSG00000036292		Gramd1c	GRAM domain containing 1C	0.266702	0.0832477	0.996762	0.170444	0.257753	0.995015	0.00170139	0.991221	0.998254	-0.0945574	0.528238	0.77559
ENSMUSG00000060131		Atp8b4	ATPase, class I, type 8B, member 4	-2.10669	0.083317	0.996762	-1.46357	0.0654889	0.995015	1.00023	0.208374		1.64335	0.176626
ENSMUSG00000079165		Sap25	sin3 associated polypeptide	1.17891	0.0833368	0.996762	1.18581	0.0290666	0.995015	0.730702	0.294637		0.737602	0.157694
ENSMUSG00000094724		Rnaset2b	ribonuclease T2B	-0.745762	0.0833921	0.996762	-0.050123	0.902314	0.995015	-0.429051	0.292892		0.266588	0.536385
ENSMUSG00000020287		Mpg	N-methylpurine-DNA glycosylase	0.166573	0.0834099	0.996762	0.0787247	0.407687	0.995015	-0.114246	0.237225	0.723887	-0.202095	0.032712	0.215938
ENSMUSG00000028832		Stmn1	stathmin 1	0.197055	0.0834493	0.996762	-0.0261936	0.815002	0.995015	0.0269435	0.812977	0.95559	-0.196305	0.0793858	0.327718
ENSMUSG00000029676		Pot1a	protection of telomeres 1A	-0.143723	0.0834821	0.996762	-0.0760152	0.341307	0.995015	0.115385	0.157349	0.662961	0.183093	0.0244082	0.188331
ENSMUSG00000068794		Col28a1	collagen, type XXVIII, alpha 1	0.923813	0.0835018	0.996762	0.307913	0.537191	0.995015	0.390432	0.474411		-0.225468	0.642561
ENSMUSG00000114526		AC135469.1		0.966377	0.0835271	0.996762	0.801642	0.194051	0.995015	-0.680003	0.29708		-0.844739	0.102444
ENSMUSG00000102374		Gm38387	predicted gene, 38387	0.344565	0.0836566	0.996762	0.196584	0.294184	0.995015	0.181355	0.363039	0.800935	0.0333745	0.858499	0.947189
ENSMUSG00000114200		AC155298.1		-1.36949	0.0836763	0.996762	0.367947	0.656235	0.995015	-1.83986	0.0222263		-0.102421	0.899876
ENSMUSG00000106243		Gm5050	predicted gene 5050	2.70719	0.0837046	0.996762	-1.18903	0.467252	0.995015	1.42518	0.38893		-2.47104	0.109874
ENSMUSG00000036995		Asap3	ArfGAP with SH3 domain, ankyrin repeat and PH domain 3	0.29831	0.0839352	0.996762	-0.165353	0.328298	0.995015	0.16249	0.346123	0.789434	-0.301172	0.075229	0.319429
ENSMUSG00000106492		Gm29707	predicted gene, 29707	-1.3261	0.0840029	0.996762	0.0548838	0.932162	0.995015	-0.358018	0.584996		1.02297	0.177276
ENSMUSG00000026037		Orc2	origin recognition complex, subunit 2	-0.109755	0.0840567	0.996762	-0.0484332	0.429114	0.995015	0.108911	0.0817592	0.562804	0.170233	0.00622827	0.0910966
ENSMUSG00000113654		AC092710.3		-0.885452	0.0840582	0.996762	-0.416385	0.386187	0.995015	-0.263148	0.57602		0.205919	0.693039
ENSMUSG00000049555		Tmie	transmembrane inner ear	-0.332453	0.0840917	0.996762	0.0284602	0.882685	0.995015	-0.508834	0.00829292	0.259918	-0.147921	0.44241	0.721254
ENSMUSG00000016356		Col20a1	collagen, type XX, alpha 1	0.436762	0.0842997	0.996762	0.274621	0.275159	0.995015	-0.0409521	0.871927	0.969589	-0.203093	0.417748	0.703605
ENSMUSG00000038777		Sema6c	sema domain, transmembrane domain (TM), and cytoplasmic domain, (semaphorin) 6C	0.237149	0.0843537	0.996762	0.116993	0.392681	0.995015	-0.0668188	0.62722	0.899026	-0.186975	0.17133	0.472612
ENSMUSG00000031068		Glrx3	glutaredoxin 3	0.139344	0.0843538	0.996762	-0.00596897	0.940056	0.995015	0.0324127	0.687608	0.920517	-0.1129	0.155586	0.45154
ENSMUSG00000112129		Pbld1	phenazine biosynthesis-like protein domain containing 1	-1.42759	0.084385	0.996762	-0.281037	0.703252	0.995015	-0.270633	0.712235		0.875918	0.291742
ENSMUSG00000027954		Efna1	ephrin A1	0.251149	0.0843952	0.996762	0.0315204	0.826128	0.995015	-0.0709226	0.62882	0.899026	-0.290552	0.0411329	0.239939
ENSMUSG00000043015		Nemp2	nuclear envelope integral membrane protein 2	0.237832	0.0844956	0.996762	0.182063	0.191987	0.995015	-0.445637	0.00152575	0.111148	-0.501406	0.000246813	0.0137752
ENSMUSG00000047953		Gp5	glycoprotein 5 (platelet)	-0.368267	0.0845014	0.996762	0.0838576	0.679486	0.995015	-0.192864	0.354059	0.794837	0.259261	0.213607	0.525269
ENSMUSG00000021143		Pacs2	phosphofurin acidic cluster sorting protein 2	0.234321	0.0845255	0.996762	-0.152852	0.259975	0.995015	0.140721	0.30016	0.764305	-0.246452	0.0693712	0.307036
ENSMUSG00000025386		Pde6g	phosphodiesterase 6G, cGMP-specific, rod, gamma	0.703791	0.084555	0.996762	-0.193356	0.618213	0.995015	0.435181	0.289429	0.756459	-0.461965	0.230224
ENSMUSG00000052142		Rasal3	RAS protein activator like 3	0.238835	0.0846861	0.996762	0.137278	0.29293	0.995015	0.140202	0.309843	0.770624	0.0386456	0.768034	0.905587
ENSMUSG00000100596		Gm29502	predicted gene 29502	0.695005	0.0847183	0.996762	-0.455467	0.261088	0.995015	0.189365	0.64768	0.90625	-0.961107	0.0146622
ENSMUSG00000037643		Prkci	protein kinase C, iota	-0.104422	0.0848874	0.996762	0.015098	0.799508	0.995015	0.0346081	0.565141	0.879943	0.154128	0.0100669	0.119443
ENSMUSG00000015804		Med28	mediator complex subunit 28	0.0719682	0.0849761	0.996762	0.0215855	0.598657	0.995015	-0.0872707	0.0367659	0.447716	-0.137653	0.000787372	0.0274182
ENSMUSG00000084215		Gm11814	predicted gene 11814	-2.43738	0.085015	0.996762	0.0784724	0.937314	0.995015	0.467431	0.665572		2.98328	0.0273844
ENSMUSG00000028927		Padi2	peptidyl arginine deiminase, type II	0.243417	0.0850402	0.996762	-0.418661	0.00295857	0.995015	0.294387	0.0370554	0.447716	-0.367691	0.00912902	0.112146
ENSMUSG00000088608		Gm24186	predicted gene, 24186	2.32635	0.0851243	0.996762	-0.94278	0.388672	0.995015	2.08891	0.123343		-1.18022	0.278095
ENSMUSG00000022574		Naprt	nicotinate phosphoribosyltransferase	0.208709	0.0851351	0.996762	-0.181639	0.129275	0.995015	0.0151281	0.900838	0.97637	-0.37522	0.00169788	0.0433155
ENSMUSG00000073538		E330020D12Rik	Riken cDNA E330020D12 gene	1.64693	0.0852467	0.996762	0.654441	0.423786	0.995015	0.667175	0.511678		-0.32531	0.661356
ENSMUSG00000027173		Depdc7	DEP domain containing 7	0.385321	0.0855207	0.996762	-0.164716	0.453588	0.995015	0.191037	0.394524	0.815207	-0.359	0.101931	0.372043
ENSMUSG00000021280		Exoc3l4	exocyst complex component 3-like 4	-0.387833	0.0857603	0.996762	0.357052	0.106244	0.995015	-0.404994	0.0710025	0.547698	0.339892	0.126557	0.412913
ENSMUSG00000045667		Smtnl2	smoothelin-like 2	0.409468	0.0858131	0.996762	-0.440624	0.0557131	0.995015	0.477919	0.04316	0.467218	-0.372174	0.109223	0.384012
ENSMUSG00000085201		Nr6a1os	nuclear receptor subfamily 6, group A, member 1, opposite strand	2.53809	0.0858632	0.996762	0.200306	0.872634	0.995015	1.54752	0.308592		-0.790257	0.509389
ENSMUSG00000086361		Gm6569	predicted gene 6569	-1.04307	0.0858785	0.996762	0.723393	0.251998	0.995015	-1.40089	0.0246271		0.365576	0.552626
ENSMUSG00000017801		Mlx	MAX-like protein X	0.0844322	0.0859633	0.996762	0.0160139	0.72947	0.995015	0.159871	0.000968437	0.0905381	0.0914526	0.0519659	0.2662
ENSMUSG00000003660		Snrnp200	small nuclear ribonucleoprotein 200 (U5)	-0.120775	0.0860787	0.996762	-0.0388722	0.578345	0.995015	0.0542105	0.439863	0.836197	0.136113	0.0522405	0.266723
ENSMUSG00000090021		Gm6493	predicted gene 6493	-2.62044	0.0861081	0.996762	0.977978	0.455554	0.995015	-1.00785	0.452217		2.59057	0.0842536
ENSMUSG00000041930		Fam222a	family with sequence similarity 222, member A	0.378108	0.086112	0.996762	-0.266639	0.227088	0.995015	-0.0480214	0.828597	0.957754	-0.692768	0.00157843	0.0416426
ENSMUSG00000029730		Mcm7	minichromosome maintenance complex component 7	0.145933	0.0861193	0.996762	0.023927	0.769623	0.995015	-0.0110055	0.897112	0.9758	-0.133011	0.103167	0.374229
ENSMUSG00000025764		Jade1	jade family PHD finger 1	-0.0951905	0.08614	0.996762	-0.0229255	0.670371	0.995015	0.00991071	0.856668	0.964725	0.0821757	0.131387	0.418961
ENSMUSG00000068240		Gm11808	predicted gene 11808	1.06337	0.086328	0.996762	0.199067	0.697497	0.995015	0.873754	0.160315		0.00944864	0.985199
ENSMUSG00000003228		Grk5	G protein-coupled receptor kinase 5	0.259662	0.086412	0.996762	-0.056226	0.704043	0.995015	0.182423	0.227194	0.719369	-0.133465	0.368463	0.665939
ENSMUSG00000043059		Zfp513	zinc finger protein 513	0.110219	0.0864319	0.996762	0.0218982	0.725686	0.995015	0.0393721	0.538655	0.874769	-0.0489485	0.434754	0.715278
ENSMUSG00000020903		Stx8	syntaxin 8	0.10674	0.0864506	0.996762	0.0153857	0.798529	0.995015	0.00224205	0.971195	0.992448	-0.0891121	0.140449	0.431266
ENSMUSG00000046516		Cox17	cytochrome c oxidase assembly protein 17	-0.125454	0.0865216	0.996762	0.060044	0.391795	0.995015	-0.115853	0.109115	0.606221	0.0696451	0.326803	0.63117
ENSMUSG00000066113		Adamtsl1	ADAMTS-like 1	0.303611	0.0865705	0.996762	-0.413475	0.0184041	0.995015	0.290706	0.0999419	0.594073	-0.42638	0.015323	0.150871
ENSMUSG00000097596		Gm26673	predicted gene, 26673	0.569154	0.0865906	0.996762	-0.142333	0.666029	0.995015	0.0854912	0.799263	0.952347	-0.625996	0.054563	0.273523
ENSMUSG00000064030		Pym1	PYM homolog 1, exon junction complex associated factor	0.128127	0.0866085	0.996762	-0.0725496	0.319044	0.995015	0.00466055	0.95022	0.988533	-0.196016	0.00719666	0.0985352
ENSMUSG00000026810		Dpm2	dolichol-phosphate (beta-D) mannosyltransferase 2	0.128025	0.0866135	0.996762	0.0243107	0.742168	0.995015	-0.0217035	0.771382	0.945081	-0.125417	0.0897455	0.348751
ENSMUSG00000020069		Hnrnph3	heterogeneous nuclear ribonucleoprotein H3	0.14602	0.0866781	0.996762	0.1948	0.0210951	0.995015	0.00299352	0.971975	0.992826	0.0517732	0.540026	0.782301
ENSMUSG00000027953		Slc50a1	solute carrier family 50 (sugar transporter), member 1	0.146985	0.0868217	0.996762	0.0674849	0.426448	0.995015	-0.0323387	0.706473	0.92636	-0.111839	0.187324	0.494438
ENSMUSG00000027107		Chrna1	cholinergic receptor, nicotinic, alpha polypeptide 1 (muscle)	0.347103	0.0868462	0.996762	-0.105908	0.586415	0.995015	0.263199	0.192632	0.694729	-0.189812	0.331325	0.634915
ENSMUSG00000031780		Ccl17	chemokine (C-C motif) ligand 17	-0.664243	0.0871346	0.996762	0.548522	0.178043	0.995015	-1.20092	0.00287968	0.153119	0.0118463	0.975939
ENSMUSG00000035378		Shq1	SHQ1 homolog (S. cerevisiae)	-0.162456	0.0871459	0.996762	-0.0536641	0.551549	0.995015	-0.0352596	0.704299	0.925482	0.0735327	0.425391	0.709215
ENSMUSG00000025243		Slc6a20b	solute carrier family 6 (neurotransmitter transporter), member 20B	1.66886	0.0873038	0.996762	2.49465	0.0364986	0.995015	-1.25802	0.346088		-0.432241	0.574542
ENSMUSG00000022802		Lmln	leishmanolysin-like (metallopeptidase M8 family)	-0.174859	0.0873174	0.996762	-0.021753	0.828497	0.995015	-0.00796374	0.93743	0.984969	0.145142	0.15171	0.446186
ENSMUSG00000105945		Gm43570	predicted gene 43570	-0.414302	0.0873838	0.996762	-0.0524402	0.830879	0.995015	-0.581571	0.0165932	0.35301	-0.21971	0.370125	0.666993
ENSMUSG00000038932		Tcfl5	transcription factor-like 5 (basic helix-loop-helix)	1.07647	0.0874554	0.996762	-1.07007	0.159009	0.995015	-0.318306	0.642139		-2.46484	0.000522323
ENSMUSG00000053182		Gm609	predicted gene 609	-0.971472	0.0875361	0.996762	1.11967	0.0350447	0.995015	-0.832731	0.1318		1.25841	0.0216203
ENSMUSG00000102386		2900022M07Rik	RIKEN cDNA 2900022M07 gene	1.10561	0.0875504	0.996762	0.262346	0.678035	0.995015	0.44065	0.500624	0.861841	-0.402619	0.51916
ENSMUSG00000103238		Gm36527	predicted gene, 36527	-1.3965	0.0876164	0.996762	0.442792	0.579647	0.995015	-1.20226	0.125206		0.637034	0.444017
ENSMUSG00000001494		Sost	sclerostin	1.94928	0.0877791	0.996762	-2.34699	0.0369389	0.995015	2.2782	0.0452941	0.477575	-2.01808	0.0737797
ENSMUSG00000059183		Mtfmt	mitochondrial methionyl-tRNA formyltransferase	-0.136619	0.0878059	0.996762	-0.0926539	0.225605	0.995015	-0.0257869	0.742554	0.937736	0.0181786	0.81578	0.928374
ENSMUSG00000065422		Mir221	microRNA 221	-0.947678	0.0878172	0.996762	-0.506721	0.331841	0.995015	-0.199534	0.696983		0.241423	0.668708
ENSMUSG00000022394		L3mbtl2	l(3)mbt-like 2 (Drosophila)	-0.072682	0.087837	0.996762	0.00254894	0.950319	0.995015	-0.00576084	0.891001	0.973831	0.0694701	0.0938743	0.357022
ENSMUSG00000080465		Gm22486	predicted gene, 22486	1.69902	0.0878456	0.996762	-0.692033	0.330472	0.995015	2.54782	0.00783397		0.156767	0.836701
ENSMUSG00000024899		Papss2	3'-phosphoadenosine 5'-phosphosulfate synthase 2	-0.230055	0.0878763	0.996762	0.248948	0.0632936	0.995015	-0.323444	0.0163105	0.349675	0.15556	0.246332	0.557013
ENSMUSG00000042377		Fam83g	family with sequence similarity 83, member G	-1.2075	0.0879489	0.996762	-0.891819	0.225124	0.995015	-0.692591	0.288185		-0.376913	0.63109
ENSMUSG00000035161		Ints6	integrator complex subunit 6	-0.15705	0.0880379	0.996762	-0.0282405	0.755362	0.995015	0.132471	0.147299	0.652817	0.261281	0.00421075	0.0743515
ENSMUSG00000026047		Kdelc1	KDEL (Lys-Asp-Glu-Leu) containing 1	-0.150147	0.0880818	0.996762	0.0573867	0.484468	0.995015	-0.000999573	0.990707	0.998254	0.206534	0.0143872	0.145908
ENSMUSG00000043432		Leng9	leukocyte receptor cluster (LRC) member 9	0.184519	0.0881831	0.996762	-0.0231455	0.827652	0.995015	-0.07144	0.511837	0.865561	-0.279105	0.00822081	0.105472
ENSMUSG00000107207		Gm42897	predicted gene 42897	1.46563	0.0882367	0.996762	-0.0382417	0.955328	0.995015	1.21835	0.159397		-0.28552	0.672245
ENSMUSG00000004633		Chn2	chimerin 2	0.318167	0.0884711	0.996762	-0.393113	0.0345078	0.995015	0.417337	0.0252565	0.40636	-0.293943	0.114414	0.393687
ENSMUSG00000096177		Gm5070	predicted gene 5070	2.39908	0.0885651	0.996762	-0.673431	0.568935	0.995015	2.17543	0.124078		-0.89708	0.445279
ENSMUSG00000025171		Ubtd1	ubiquitin domain containing 1	0.172842	0.0886403	0.996762	0.022288	0.821791	0.995015	0.019373	0.848647	0.962787	-0.131181	0.184953	0.490817
ENSMUSG00000005897		Nr2c1	nuclear receptor subfamily 2, group C, member 1	-0.114365	0.0887109	0.996762	0.0729663	0.242583	0.995015	0.00645071	0.921663	0.981904	0.193782	0.00250511	0.0546728
ENSMUSG00000020317		Theg	testicular haploid expressed gene	-0.873443	0.0889337	0.996762	0.162616	0.740291	0.995015	-0.560447	0.255444		0.475612	0.352303
ENSMUSG00000110256		Gm45412	predicted gene 45412	-1.86773	0.0889772	0.996762	0.165724	0.830251	0.995015	0.0326423	0.968331		2.06609	0.0516808
ENSMUSG00000042215		Bag2	BCL2-associated athanogene 2	0.1609	0.0889815	0.996762	-0.0267479	0.767194	0.995015	0.115505	0.219024	0.714845	-0.0721427	0.427931	0.711072
ENSMUSG00000028796		Phc2	polyhomeotic-like 2 (Drosophila)	0.105901	0.0890268	0.996762	-0.0105486	0.863983	0.995015	0.0786734	0.20546	0.705513	-0.0377761	0.540481	0.782301
ENSMUSG00000109606		Gm45537	predicted gene 45537	2.2253	0.0890855	0.996762	0.17486	0.870802	0.995015	1.28851	0.344699		-0.761928	0.44824
ENSMUSG00000042118		Bhmt2	betaine-homocysteine methyltransferase 2	-0.909617	0.0891193	0.996762	0.245397	0.631713	0.995015	-0.575925	0.264078		0.579088	0.275888
ENSMUSG00000078521		Aunip	aurora kinase A and ninein interacting protein	1.26636	0.0891573	0.996762	-0.238792	0.706086	0.995015	1.23647	0.0948832		-0.268686	0.673965
ENSMUSG00000073158		9030624G23Rik	RIKEN cDNA 9030624G23 gene	-0.712026	0.0892522	0.996762	-0.138828	0.72321	0.995015	-0.29693	0.450164		0.276269	0.508496
ENSMUSG00000071072		Ptges3	prostaglandin E synthase 3	0.144048	0.0893149	0.996762	0.0404415	0.626786	0.995015	0.0332218	0.694732	0.922416	-0.0703843	0.398139	0.691521
ENSMUSG00000040751		Lat2	linker for activation of T cells family, member 2	0.322806	0.0893941	0.996762	-0.149653	0.41792	0.995015	0.11509	0.546212	0.875955	-0.357369	0.0521712	0.266458
ENSMUSG00000039148		Sart1	squamous cell carcinoma antigen recognized by T cells 1	0.0985781	0.0894264	0.996762	0.0826319	0.150013	0.995015	-0.047645	0.411551	0.823102	-0.0635912	0.268118	0.577956
ENSMUSG00000010529		Gm266	predicted gene 266	0.327266	0.0894529	0.996762	0.0690465	0.717548	0.995015	-0.0937539	0.630673	0.899696	-0.351973	0.0619011	0.291144
ENSMUSG00000097643		A130051J06Rik	RIKEN cDNA A130051J0 gene	-0.81719	0.089505	0.996762	0.198739	0.681262	0.995015	-0.869866	0.0680027		0.146064	0.764893
ENSMUSG00000035007		Rundc1	RUN domain containing 1	0.114416	0.0897057	0.996762	0.00758113	0.908049	0.995015	0.307936	4.13886e-06	0.00264557	0.201102	0.00238007	0.0529438
ENSMUSG00000106422		Gm42812	predicted gene 42812	1.8748	0.0897164	0.996762	0.700936	0.438061	0.995015	0.934806	0.42074		-0.23906	0.773447
ENSMUSG00000021474		Sfxn1	sideroflexin 1	-0.0859635	0.089763	0.996762	-0.0252605	0.610098	0.995015	-0.0166248	0.740843	0.937547	0.0440782	0.377472	0.673482
ENSMUSG00000029061		Mmp23	matrix metallopeptidase 23	0.472842	0.0898174	0.996762	0.320369	0.213732	0.995015	0.42755	0.122959	0.62234	0.275077	0.288823	0.598793
ENSMUSG00000102331		Gm19938	predicted gene, 19938	0.694131	0.0898839	0.996762	-0.0884443	0.826346	0.995015	0.152653	0.714455	0.929691	-0.629922	0.110683
ENSMUSG00000028589		1700012P22Rik	RIKEN cDNA 1700012P22 gene	2.8715	0.0899094	0.996762	-2.4631	0.145809	0.995015	2.71637	0.1087		-2.61823	0.122036
ENSMUSG00000087620		5330434G04Rik	RIKEN cDNA 5330434G04 gene	-0.210493	0.0899105	0.996762	-0.0757897	0.525003	0.995015	0.168186	0.166882	0.676859	0.302889	0.0128388	0.136021
ENSMUSG00000002660		Clpp	caseinolytic mitochondrial matrix peptidase proteolytic subunit	0.128513	0.0899386	0.996762	-0.0279755	0.70938	0.995015	-0.0274937	0.716735	0.93065	-0.183982	0.0142589	0.145305
ENSMUSG00000033498		Strc	stereocilin	0.377213	0.0899816	0.996762	0.257342	0.222859	0.995015	0.177707	0.425678	0.831604	0.0578353	0.783489	0.913342
ENSMUSG00000050370		Ch25h	cholesterol 25-hydroxylase	-0.910847	0.0899845	0.996762	0.478355	0.388224	0.995015	-1.30172	0.0171936		0.0874839	0.872562
ENSMUSG00000007892		Rplp1	ribosomal protein, large, P1	0.193579	0.0900371	0.996762	-0.0819091	0.473128	0.995015	-0.151999	0.183324	0.687396	-0.427488	0.000180022	0.0110005
ENSMUSG00000096169		Olfr1564	olfactory receptor 1564	0.501221	0.0900635	0.996762	0.218285	0.453224	0.995015	-0.0998729	0.745287	0.938679	-0.382808	0.169425	0.470447
ENSMUSG00000024766		Lipo3	lipase, member O3	0.21612	0.0902059	0.996762	0.0678067	0.591548	0.995015	-0.148405	0.249479	0.730506	-0.296718	0.0176346	0.161798
ENSMUSG00000025409		Mbd6	methyl-CpG binding domain protein 6	0.298489	0.0902233	0.996762	0.0906703	0.605813	0.995015	0.0849667	0.629683	0.899593	-0.122852	0.484323	0.748068
ENSMUSG00000030844		Rgs10	regulator of G-protein signalling 10	0.194834	0.0902306	0.996762	-0.0489493	0.668763	0.995015	-0.0218615	0.849341	0.962968	-0.265645	0.0201464	0.173074
ENSMUSG00000107459		Gm5110	predicted gene 5110	2.70703	0.0902672	0.996762	-0.675697	0.658632	0.995015	2.19524	0.178893		-1.18748	0.426037
ENSMUSG00000002948		Map2k7	mitogen-activated protein kinase kinase 7	0.100117	0.0903299	0.996762	-0.0165293	0.776814	0.995015	0.0261727	0.657282	0.909152	-0.0904737	0.121541	0.40505
ENSMUSG00000024319		Vps52	VPS52 GARP complex subunit	0.0927152	0.0904542	0.996762	0.0388823	0.471798	0.995015	0.0129621	0.812564	0.955499	-0.0408707	0.450272	0.727323
ENSMUSG00000035769		Xylb	xylulokinase homolog (H. influenzae)	0.190656	0.0904653	0.996762	0.103789	0.330617	0.995015	0.12295	0.272395	0.74741	0.0360835	0.736679	0.890218
ENSMUSG00000071343		Gm10327	predicted pseudogene 10327	-0.430373	0.090466	0.996762	0.0165162	0.945017	0.995015	-0.152462	0.534474	0.873485	0.294427	0.23604	0.54756
ENSMUSG00000014496		Ankrd28	ankyrin repeat domain 28	-0.116046	0.0904871	0.996762	-0.0819058	0.228476	0.995015	-0.0829689	0.224691	0.719369	-0.0488287	0.474201	0.742019
ENSMUSG00000049323		Smcr8	Smith-Magenis syndrome chromosome region, candidate 8 homolog (human)	-0.13407	0.0904927	0.996762	-0.0587906	0.451573	0.995015	0.130852	0.09638	0.586788	0.206132	0.00872799	0.109167
ENSMUSG00000107272		Gm34583	predicted gene, 34583	0.380505	0.0905052	0.996762	0.354725	0.112157	0.995015	0.033639	0.881252	0.971678	0.00785912	0.971873	0.990648
ENSMUSG00000027606		Dnajc5b	DnaJ heat shock protein family (Hsp40) member C5 beta	-2.74919	0.0905266	0.996762	-1.46093	0.360353	0.995015	-0.196853	0.890213		1.0914	0.538937
ENSMUSG00000030805		Stx4a	syntaxin 4A (placental)	0.146088	0.0905385	0.996762	-8.78603e-05	0.999179	0.999933	0.0343324	0.690531	0.92154	-0.111844	0.190921	0.498587
ENSMUSG00000105572		Gm43300	predicted gene 43300	-0.346726	0.0905583	0.996762	0.0315486	0.876551	0.995015	-0.320468	0.116011	0.617014	0.0578066	0.776966	0.909854
ENSMUSG00000002108		Nr1h3	nuclear receptor subfamily 1, group H, member 3	0.248669	0.090674	0.996762	-0.0497119	0.726842	0.995015	0.082036	0.577103	0.884874	-0.216345	0.12806	0.414749
ENSMUSG00000103509		Gm38372	predicted gene, 38372	-0.617982	0.0907791	0.996762	-0.0216649	0.952041	0.995015	0.386058	0.286316	0.755144	0.982375	0.00688882	0.0965862
ENSMUSG00000058153		Sez6l	seizure related 6 homolog like	-0.129466	0.0908447	0.996762	0.0263908	0.7298	0.995015	0.0491352	0.520687	0.87036	0.204992	0.0073485	0.0999096
ENSMUSG00000020424		Gatsl3	GATS protein-like 3	-0.311756	0.0908704	0.996762	0.223889	0.205963	0.995015	-0.155655	0.390778	0.813255	0.379989	0.0348728	0.221961
ENSMUSG00000060371		Caln1	calneuron 1	-0.224388	0.0909425	0.996762	-0.00563903	0.966072	0.995015	0.0134827	0.919047	0.981327	0.232232	0.0800046	0.328693
ENSMUSG00000039194		Rlbp1	retinaldehyde binding protein 1	0.166983	0.0910261	0.996762	-0.19613	0.0460126	0.995015	-0.0257925	0.794192	0.95139	-0.388906	7.52522e-05	0.00642762
ENSMUSG00000082896		Gm5844	predicted gene 5844	1.5946	0.0910892	0.996762	-0.241597	0.784823	0.995015	0.8275	0.393267		-1.00869	0.239056
ENSMUSG00000013973		Dedd	death effector domain-containing	0.1216	0.0911964	0.996762	-0.00275734	0.968721	0.995015	0.0489095	0.49552	0.859718	-0.0754478	0.284886	0.595199
ENSMUSG00000103220		Gm37728	predicted gene, 37728	1.90196	0.0913775	0.996762	0.223743	0.829466	0.995015	0.707762	0.550812		-0.970451	0.317052
ENSMUSG00000053545		6430503K07Rik	RIKEN cDNA 6430503K07 gene	0.899049	0.091435	0.996762	0.000731844	0.998849	0.999933	0.373218	0.49326		-0.5251	0.288244
ENSMUSG00000046811		Gltpd2	glycolipid transfer protein domain containing 2	2.5605	0.0914714	0.996762	-0.899928	0.604767	0.995015	0.431865	0.803847		-3.02856	0.0459141
ENSMUSG00000092335		Zfp977	zinc finger protein 977	-0.454152	0.0915845	0.996762	0.193569	0.451246	0.995015	-0.353676	0.178877	0.686233	0.294045	0.263863	0.574794
ENSMUSG00000030590		Fam98c	family with sequence similarity 98, member C	0.2245	0.0915938	0.996762	0.138506	0.295379	0.995015	-0.0424953	0.749749	0.939448	-0.12849	0.331121	0.634733
ENSMUSG00000021840		Mapk1ip1l	mitogen-activated protein kinase 1 interacting protein 1-like	-0.113905	0.091616	0.996762	0.0242746	0.709314	0.995015	0.0819067	0.218625	0.714363	0.220086	0.000866654	0.0283266
ENSMUSG00000064141		Zfp69	zinc finger protein 69	-0.474943	0.0917698	0.996762	0.0278734	0.918522	0.995015	-0.341385	0.215103	0.713422	0.161431	0.562621	0.79483
ENSMUSG00000083700		Gm2986	predicted gene 2986	1.09114	0.0918356	0.996762	0.684336	0.337924	0.995015	-0.576868	0.445834		-0.983674	0.0994023
ENSMUSG00000084230		Gm14388	predicted gene 14388	-2.15109	0.0918447	0.996762	0.0471757	0.963415	0.995015	-0.714382	0.479263		1.48389	0.250364
ENSMUSG00000075273		Ttc30b	tetratricopeptide repeat domain 30B	0.148411	0.0918736	0.996762	-0.0495197	0.568623	0.995015	-0.0842212	0.340644	0.787087	-0.282152	0.00110978	0.0333148
ENSMUSG00000038530		Rgs4	regulator of G-protein signaling 4	0.158162	0.0919198	0.996762	0.0609197	0.51505	0.995015	0.0956764	0.307764	0.768732	-0.00156592	0.986655	0.995492
ENSMUSG00000050973		Gdpgp1	GDP-D-glucose phosphorylase 1	-0.160587	0.0919371	0.996762	-0.0773098	0.40369	0.995015	-0.145461	0.122486	0.621591	-0.0621832	0.50694	0.762713
ENSMUSG00000086595		Gm12214	predicted gene 12214	1.27731	0.0920327	0.996762	-0.706342	0.392413	0.995015	0.0875863	0.914077		-1.89607	0.0142057
ENSMUSG00000020181		Nav3	neuron navigator 3	-0.14119	0.0920957	0.996762	-0.00339267	0.967431	0.995015	0.0650135	0.436253	0.835185	0.202811	0.0150302	0.149787
ENSMUSG00000052752		Traf7	TNF receptor-associated factor 7	0.158738	0.0921061	0.996762	0.0866142	0.354865	0.995015	0.0370914	0.693758	0.922088	-0.0350321	0.708379	0.875864
ENSMUSG00000035517		Tdrd7	tudor domain containing 7	-0.110282	0.0921417	0.996762	-0.0878306	0.17161	0.995015	-0.00922094	0.887132	0.972951	0.01323	0.838144	0.93773
ENSMUSG00000085687		Gm16153	predicted gene 16153	-2.25555	0.0921785	0.996762	0.324555	0.773875	0.995015	-1.0025	0.367809		1.57761	0.243648
ENSMUSG00000057054		Inca1	inhibitor of CDK, cyclin A1 interacting protein 1	0.265356	0.0921786	0.996762	0.177706	0.245127	0.995015	-0.0511106	0.748379	0.939175	-0.138761	0.358321	0.657206
ENSMUSG00000040860		Crocc	ciliary rootlet coiled-coil, rootletin	0.279901	0.0922573	0.996762	0.194816	0.240512	0.995015	0.024777	0.881554	0.971678	-0.0603083	0.716288	0.879572
ENSMUSG00000020024		Cep83	centrosomal protein 83	-0.129158	0.0923712	0.996762	0.0104127	0.889931	0.995015	0.0300809	0.692791	0.921744	0.169651	0.0253061	0.191687
ENSMUSG00000087226		Gm14015	predicted gene 14015	-0.720807	0.0924534	0.996762	-0.622584	0.120215	0.995015	-0.0574229	0.88327		0.0408005	0.925638
ENSMUSG00000033282		Rpgrip1l	Rpgrip1-like	-0.132878	0.0924556	0.996762	0.056729	0.459826	0.995015	0.0931473	0.23289	0.722924	0.282755	0.000271507	0.0147281
ENSMUSG00000039313		AF529169	cDNA sequence AF529169	-0.377427	0.0925379	0.996762	-0.238883	0.277402	0.995015	-0.196211	0.373149	0.805244	-0.0576663	0.796834	0.919263
ENSMUSG00000112567		CT571245.5		1.52261	0.0926679	0.996762	0.568769	0.433	0.995015	1.0842	0.239693		0.130358	0.853131
ENSMUSG00000026435		Slc45a3	solute carrier family 45, member 3	0.604462	0.0927173	0.996762	-0.63773	0.0617255	0.995015	0.798219	0.0244327	0.40306	-0.443973	0.199885	0.508981
ENSMUSG00000051669		AU021092	expressed sequence AU021092	0.300035	0.0927589	0.996762	0.220828	0.206162	0.995015	-0.0987281	0.585726	0.887255	-0.177935	0.300686	0.610279
ENSMUSG00000085609		1700016P03Rik	RIKEN cDNA 1700016P03 gene	0.61954	0.0927626	0.996762	0.273386	0.42205	0.995015	1.37969	0.000133699	0.0284796	1.03353	0.00300226	0.0613161
ENSMUSG00000074063		Osgin1	oxidative stress induced growth inhibitor 1	0.65672	0.0928541	0.996762	0.299185	0.422623	0.995015	0.132931	0.740217	0.937547	-0.224604	0.535175
ENSMUSG00000062257		Opcml	opioid binding protein/cell adhesion molecule-like	-0.107225	0.0929381	0.996762	-0.00455813	0.942883	0.995015	-0.0080612	0.899366	0.97637	0.0946061	0.137476	0.426324
ENSMUSG00000002006		Pdzd4	PDZ domain containing 4	0.0946637	0.0929625	0.996762	0.00883202	0.874694	0.995015	-0.022122	0.694452	0.922416	-0.107954	0.0540512	0.271662
ENSMUSG00000079679		Vwde	von Willebrand factor D and EGF domains	2.26551	0.0929741	0.996762	-0.390876	0.728548	0.995015	1.55884	0.259508		-1.09755	0.311463
ENSMUSG00000087200		Lrp8os3	low density lipoprotein receptor-related protein 8, apolipoprotein e receptor, opposite strand 3	0.445517	0.0930293	0.996762	0.207577	0.417906	0.995015	-0.0177527	0.948059	0.988259	-0.255692	0.303522	0.613087
ENSMUSG00000005628		Tmod4	tropomodulin 4	0.826701	0.0931069	0.996762	0.276983	0.531524	0.995015	0.597129	0.227463	0.719369	0.0474106	0.914184
ENSMUSG00000021147		Wdr37	WD repeat domain 37	-0.102306	0.0931072	0.996762	-0.0354009	0.555713	0.995015	0.084169	0.164686	0.672962	0.151074	0.012423	0.133899
ENSMUSG00000083586		Gm8688	predicted gene 8688	2.18042	0.0931383	0.996762	0.806426	0.477844	0.995015	0.701541	0.620579		-0.672458	0.494493
ENSMUSG00000040472		Rabggta	Rab geranylgeranyl transferase, a subunit	0.147898	0.0931517	0.996762	0.0946142	0.279447	0.995015	-0.0830823	0.346131	0.789434	-0.136366	0.118611	0.401429
ENSMUSG00000026639		Lamb3	laminin, beta 3	0.28863	0.0931524	0.996762	-0.0206741	0.902288	0.995015	-0.0348616	0.841319	0.961148	-0.344165	0.0382583	0.232233
ENSMUSG00000029442		Wdr66	WD repeat domain 66	0.292809	0.0933461	0.996762	-0.190698	0.265422	0.995015	0.225399	0.195322	0.698009	-0.258107	0.132743	0.420705
ENSMUSG00000084910		C630043F03Rik	RIKEN cDNA C630043F03 gene	0.188925	0.0934464	0.996762	0.0796379	0.46685	0.995015	0.00922484	0.934807	0.984424	-0.100062	0.359911	0.658694
ENSMUSG00000085035		Gm12031	predicted gene 12031	-2.46355	0.093496	0.996762	-0.0814313	0.946748	0.995015	-0.39079	0.748486		1.99133	0.175277
ENSMUSG00000057596		Trim30d	tripartite motif-containing 30D	-0.395841	0.0935154	0.996762	-0.425064	0.0604402	0.995015	0.0849475	0.709485	0.9273	0.0557249	0.812126	0.927242
ENSMUSG00000061455		Stx17	syntaxin 17	-0.110597	0.0935289	0.996762	-0.0372808	0.566275	0.995015	-0.149097	0.0231578	0.394833	-0.0757813	0.245784	0.556655
ENSMUSG00000105457		Gm43200	predicted gene 43200	-2.41329	0.0935922	0.996762	-1.15479	0.3437	0.995015	0.0834412	0.941791		1.34194	0.371309
ENSMUSG00000075327		Zbtb2	zinc finger and BTB domain containing 2	0.182101	0.0937983	0.996762	-0.148471	0.154028	0.995015	0.404093	0.000164426	0.0325525	0.073521	0.486429	0.748949
ENSMUSG00000026222		Sp100	nuclear antigen Sp100	-0.294595	0.0939517	0.996762	-0.0582619	0.736213	0.995015	-0.279317	0.108784	0.605937	-0.0429845	0.805619	0.924348
ENSMUSG00000083008		Gm12053	predicted gene 12053	-2.61402	0.0939826	0.996762	0.549056	0.711475	0.995015	-1.46298	0.311917		1.70009	0.28672
ENSMUSG00000022350		Washc5	WASH complex subunit 5	-0.105202	0.0939982	0.996762	-0.0774756	0.206843	0.995015	0.0323051	0.603608	0.891793	0.0600318	0.332807	0.635444
ENSMUSG00000065694		Gm25411	predicted gene, 25411	-0.993911	0.0942998	0.996762	-0.237811	0.589627	0.995015	0.767552	0.115471		1.52365	0.00616688
ENSMUSG00000112923		AC152414.3		2.53272	0.0943735	0.996762	1.02479	0.464951	0.995015	1.03831	0.528217		-0.469623	0.705955
ENSMUSG00000038248		Sobp	sine oculis-binding protein homolog (Drosophila)	-0.127255	0.0944182	0.996762	0.0803023	0.287261	0.995015	-0.0415015	0.584353	0.88694	0.166056	0.0282254	0.202461
ENSMUSG00000063018		2010204K13Rik	RIKEN cDNA 2010204K13 gene	0.179968	0.0944836	0.996762	-0.0392104	0.710446	0.995015	0.085786	0.42448	0.831604	-0.133392	0.207516	0.517618
ENSMUSG00000020021		Fgd6	FYVE, RhoGEF and PH domain containing 6	-0.150472	0.0944839	0.996762	0.0848513	0.323614	0.995015	0.146374	0.097497	0.589805	0.381698	1.33556e-05	0.00179546
ENSMUSG00000074340		Ovgp1	oviductal glycoprotein 1	0.332738	0.0944925	0.996762	0.0201184	0.917881	0.995015	0.242727	0.221806	0.71814	-0.0698927	0.720641	0.881975
ENSMUSG00000002455		Prpf6	pre-mRNA splicing factor 6	-0.0719831	0.0945854	0.996762	-0.0378385	0.36549	0.995015	0.0593398	0.163563	0.671312	0.0934844	0.0270615	0.19894
ENSMUSG00000095845		Gm5741	predicted gene 5741	-1.34347	0.0945859	0.996762	1.33205	0.146807	0.995015	-2.53494	0.00462039		0.14058	0.865391
ENSMUSG00000085010		Gssos1	glutathione synthase, opposite strand 1	-1.66935	0.0946458	0.996762	-0.263507	0.749528	0.995015	-0.299776	0.714032		1.10607	0.270976
ENSMUSG00000010080		Epn3	epsin 3	-0.997301	0.0947222	0.996762	-0.276306	0.644628	0.995015	-1.06467	0.0742555	0.552146	-0.343675	0.566424	0.797097
ENSMUSG00000031098		Syt8	synaptotagmin VIII	2.52589	0.0947572	0.996762	0.894381	0.530042	0.995015	0.979467	0.553337		-0.652042	0.604375
ENSMUSG00000111369		AC117245.2		-2.7129	0.0948232	0.996762	0.533356	0.774917	0.995015	-3.50936	0.0324059		-0.263108	0.886957
ENSMUSG00000007721		Ccdc124	coiled-coil domain containing 124	0.161979	0.0949601	0.996762	0.0249506	0.796342	0.995015	-0.0554019	0.568088	0.8807	-0.192431	0.0464427	0.251755
ENSMUSG00000048747		E130114P18Rik	RIKEN cDNA E130114P18 gene	-0.191799	0.0949857	0.996762	-0.18036	0.0975729	0.995015	0.0130567	0.906899	0.977358	0.024495	0.827144	0.933336
ENSMUSG00000027475		Kif3b	kinesin family member 3B	-0.128166	0.0952002	0.996762	0.0366747	0.630311	0.995015	0.0620215	0.41791	0.826808	0.226862	0.00300223	0.0613161
ENSMUSG00000054942		Miga1	mitoguardin 1	-0.117709	0.0952161	0.996762	-0.0453077	0.51811	0.995015	0.0301635	0.668152	0.913336	0.102565	0.144536	0.436716
ENSMUSG00000040434		Large2	LARGE xylosyl- and glucuronyltransferase 2	-0.941092	0.0952605	0.996762	0.0546273	0.923159	0.995015	-0.924995	0.0988026	0.592112	0.0707248	0.901261	0.96299
ENSMUSG00000097261		4930532G15Rik	RIKEN cDNA 4930532G15 gene	0.960234	0.095413	0.996762	-0.0621621	0.908202	0.995015	0.428383	0.470189		-0.594013	0.253285
ENSMUSG00000033308		Dpyd	dihydropyrimidine dehydrogenase	-0.280299	0.0956057	0.996762	0.0757887	0.64739	0.995015	-0.0243691	0.883977	0.972075	0.331719	0.0468728	0.253022
ENSMUSG00000108917		Gm38451	predicted gene, 38451	0.439475	0.0956192	0.996762	0.237106	0.372612	0.995015	-0.315661	0.243336	0.728831	-0.51803	0.045461	0.249436
ENSMUSG00000036138		Acaa1a	acetyl-Coenzyme A acyltransferase 1A	0.176776	0.0956739	0.996762	0.00994706	0.924931	0.995015	0.0510743	0.630116	0.899696	-0.115754	0.273031	0.582619
ENSMUSG00000042558		Adprhl2	ADP-ribosylhydrolase like 2	0.138149	0.0956806	0.996762	-0.0296917	0.71656	0.995015	-0.0110498	0.893949	0.974463	-0.17889	0.0287629	0.204269
ENSMUSG00000038298		Pdzk1	PDZ domain containing 1	0.659444	0.095876	0.996762	0.451071	0.275332	0.995015	-0.40861	0.348332		-0.616982	0.0967169
ENSMUSG00000085251		Gm12326	predicted gene 12326	0.778943	0.0958832	0.996762	-0.321657	0.489118	0.995015	0.235286	0.620001	0.897193	-0.865313	0.0589334
ENSMUSG00000046854		Pip5kl1	phosphatidylinositol-4-phosphate 5-kinase-like 1	0.328764	0.095972	0.996762	0.015206	0.935175	0.995015	0.232146	0.238263	0.72504	-0.0814126	0.664371	0.852662
ENSMUSG00000030400		Ercc2	excision repair cross-complementing rodent repair deficiency, complementation group 2	0.141827	0.09609	0.996762	0.0262142	0.755145	0.995015	0.0721226	0.396529	0.815936	-0.0434906	0.605577	0.822475
ENSMUSG00000086716		Gm11629	predicted gene 11629	1.00887	0.0961253	0.996762	-0.21697	0.690488	0.995015	0.890816	0.141091		-0.335022	0.539511
ENSMUSG00000028197		Col24a1	collagen, type XXIV, alpha 1	1.26068	0.0961591	0.996762	0.614083	0.417296	0.995015	-0.0712621	0.926429	0.982955	-0.717856	0.33382
ENSMUSG00000067722		BC003965	cDNA sequence BC003965	0.0931415	0.0961715	0.996762	0.00757927	0.88937	0.995015	-0.0123675	0.824741	0.957754	-0.0979298	0.0730231	0.314906
ENSMUSG00000021113		Snapc1	small nuclear RNA activating complex, polypeptide 1	-0.101044	0.0962472	0.996762	0.06991	0.239655	0.995015	-0.00483585	0.936091	0.984718	0.166118	0.00555006	0.0859758
ENSMUSG00000041481		Serpina3g	serine (or cysteine) peptidase inhibitor, clade A, member 3G	-0.908075	0.0963138	0.996762	-0.619445	0.245689	0.995015	-0.337967	0.510989		-0.0493368	0.930339
ENSMUSG00000042784		Muc1	mucin 1, transmembrane	0.573727	0.0963891	0.996762	-0.45432	0.156209	0.995015	0.648376	0.0568417	0.513712	-0.379672	0.243196
ENSMUSG00000100261		Gm6473	predicted gene 6473	2.36407	0.096445	0.996762	-0.826989	0.511132	0.995015	1.99422	0.166086		-1.19685	0.333716
ENSMUSG00000013736		Trnt1	tRNA nucleotidyl transferase, CCA-adding, 1	-0.137761	0.0965616	0.996762	0.00425987	0.958177	0.995015	0.0842988	0.305083	0.767702	0.22632	0.00574756	0.0879294
ENSMUSG00000077309		n-R5s8	nuclear encoded rRNA 5S 8	-2.41774	0.0966086	0.996762	0.76091	0.492106	0.995015	-0.185188	0.875931		2.99346	0.0315073
ENSMUSG00000029407		Uso1	USO1 vesicle docking factor	-0.0804109	0.0966628	0.996762	0.0279959	0.55588	0.995015	0.0377546	0.432453	0.833909	0.146161	0.00225189	0.050898
ENSMUSG00000085922		Fhad1os2	forkhead-associated (FHA) phosphopeptide binding domain 1, opposite strand 2	1.26832	0.0967675	0.996762	0.389898	0.524465	0.995015	1.01349	0.18796		0.135062	0.82334
ENSMUSG00000029757		Dync1i1	dynein cytoplasmic 1 intermediate chain 1	-0.108904	0.0968207	0.996762	-0.0240247	0.712402	0.995015	0.0393042	0.547965	0.876284	0.124184	0.0573617	0.279864
ENSMUSG00000104106		Gm10848	predicted gene 10848	2.82638	0.0968401	0.996762	0.746272	0.640358	0.995015	1.74692	0.330876		-0.333189	0.823107
ENSMUSG00000086711		Gm15482	predicted gene 15482	-2.52323	0.0968999	0.996762	0.256679	0.813729	0.995015	0.767046	0.535354		3.54696	0.0114108
ENSMUSG00000007950		Abhd8	abhydrolase domain containing 8	0.100287	0.0969481	0.996762	0.0809851	0.178061	0.995015	0.0284694	0.637278	0.901549	0.00916728	0.878915	0.95567
ENSMUSG00000030519		Apba2	amyloid beta (A4) precursor protein-binding, family A, member 2	-0.0971205	0.0971453	0.996762	0.0285312	0.624208	0.995015	0.00217553	0.970302	0.992289	0.127827	0.0284764	0.203534
ENSMUSG00000084817		Gm5526	predicted pseudogene 5526	1.89237	0.0972397	0.996762	0.84736	0.442458	0.995015	0.128911	0.920329		-0.916102	0.322694
ENSMUSG00000102652		Gm37078	predicted gene, 37078	0.626359	0.0973036	0.996762	0.0733219	0.838039	0.995015	0.193322	0.617218	0.896602	-0.359715	0.302613
ENSMUSG00000086401		Gm15559	predicted gene 15559	0.312013	0.09732	0.996762	0.0579822	0.744572	0.995015	0.0850939	0.653679	0.908366	-0.168937	0.338197	0.640555
ENSMUSG00000054072		Iigp1	interferon inducible GTPase 1	-0.337524	0.0973371	0.996762	-0.207727	0.296112	0.995015	-0.173955	0.383961	0.809382	-0.0441576	0.827479	0.933404
ENSMUSG00000105701		Gm42587	predicted gene 42587	-1.39885	0.0974273	0.996762	1.93718	0.0116027	0.995015	-1.32823	0.103604		2.0078	0.0117756
ENSMUSG00000022022		Mtrf1	mitochondrial translational release factor 1	-0.155632	0.0974429	0.996762	-0.0372375	0.68496	0.995015	-0.209867	0.0244151	0.40306	-0.0914723	0.322433	0.628206
ENSMUSG00000033059		Pygb	brain glycogen phosphorylase	-0.113157	0.0974803	0.996762	0.0438223	0.519747	0.995015	0.0369329	0.588151	0.887255	0.193912	0.00443872	0.0757423
ENSMUSG00000099033		Mir7013	microRNA 7013	-1.48083	0.0976393	0.996762	0.138321	0.844742	0.995015	-0.162386	0.825326		1.45677	0.0940149
ENSMUSG00000028577		Plaa	phospholipase A2, activating protein	-0.11053	0.0976397	0.996762	-0.0922531	0.159829	0.995015	0.0445208	0.501584	0.862097	0.0627975	0.342182	0.644141
ENSMUSG00000108726		Gm30684	predicted gene, 30684	1.10397	0.097686	0.996762	-1.5288	0.032433	0.995015	0.739513	0.275034		-1.89325	0.00719145
ENSMUSG00000102577		Gm37969	predicted gene, 37969	1.58446	0.0978212	0.996762	0.15394	0.860931	0.995015	0.734714	0.458389		-0.695808	0.407731
ENSMUSG00000074793		Hspa12b	heat shock protein 12B	0.305631	0.0979695	0.996762	-0.116839	0.526149	0.995015	-0.0785003	0.672442	0.915374	-0.50097	0.00628623	0.0916292
ENSMUSG00000047466		8030462N17Rik	RIKEN cDNA 8030462N17 gene	-0.147706	0.097976	0.996762	-0.0366103	0.672535	0.995015	0.182279	0.038454	0.451133	0.293374	0.000838135	0.0279861
ENSMUSG00000026229		Psmd1	proteasome (prosome, macropain) 26S subunit, non-ATPase, 1	-0.145036	0.0983493	0.996762	-0.0542121	0.534778	0.995015	0.0470768	0.590822	0.888344	0.137901	0.115113	0.39506
ENSMUSG00000050332		Amer1	APC membrane recruitment 1	-0.197765	0.0983495	0.996762	-0.171019	0.148124	0.995015	-0.180707	0.128257	0.630605	-0.15396	0.19611	0.504638
ENSMUSG00000081745		Gm15549	predicted gene 15549	-1.75024	0.0983501	0.996762	0.320459	0.738009	0.995015	-1.03989	0.268897		1.03081	0.337366
ENSMUSG00000030403		Vasp	vasodilator-stimulated phosphoprotein	0.175799	0.0983643	0.996762	-0.00612508	0.953497	0.995015	-0.0716196	0.502234	0.862097	-0.253544	0.0154031	0.151291
ENSMUSG00000021916		Glt8d1	glycosyltransferase 8 domain containing 1	0.153444	0.0985166	0.996762	0.0736555	0.421644	0.995015	0.0582101	0.530298	0.87262	-0.0215783	0.81413	0.927862
ENSMUSG00000098017		Gm5342	predicted gene 5342	0.874423	0.0985598	0.996762	0.133372	0.774543	0.995015	0.632298	0.235738		-0.108752	0.81356
ENSMUSG00000021831		Ero1l	ERO1-like (S. cerevisiae)	-0.138999	0.0985718	0.996762	-0.0181988	0.823222	0.995015	0.187535	0.0237805	0.398187	0.308335	0.000191916	0.0114116
ENSMUSG00000108456		4732496C06Rik	RIKEN cDNA 4732496C06 gene	0.28411	0.0985746	0.996762	0.0819131	0.61736	0.995015	0.14821	0.38845	0.811828	-0.0539873	0.742186	0.89335
ENSMUSG00000097123		Gm6297	predicted gene 6297	-0.245414	0.0985787	0.996762	0.0684373	0.641672	0.995015	-0.399492	0.00722441	0.242176	-0.0856411	0.55996	0.793868
ENSMUSG00000033713		Foxn3	forkhead box N3	0.178212	0.0987378	0.996762	-0.120669	0.260756	0.995015	0.130945	0.224578	0.719369	-0.167937	0.117962	0.400437
ENSMUSG00000020681		Ace	angiotensin I converting enzyme (peptidyl-dipeptidase A) 1	-1.06466	0.0987739	0.996762	-0.328182	0.610977	0.995015	-0.972737	0.13138	0.632294	-0.236258	0.714288	0.878937
ENSMUSG00000034813		Grip1	glutamate receptor interacting protein 1	-0.137386	0.0988058	0.996762	-0.0582874	0.471748	0.995015	0.110318	0.179732	0.686342	0.189416	0.0209084	0.176106
ENSMUSG00000046410		Kcnk6	potassium inwardly-rectifying channel, subfamily K, member 6	-0.220085	0.0989649	0.996762	-0.0928795	0.453625	0.995015	0.125879	0.327809	0.782429	0.253085	0.0495412	0.260335
ENSMUSG00000055301		Adh7	alcohol dehydrogenase 7 (class IV), mu or sigma polypeptide	2.65955	0.0990016	0.996762	-0.384493	0.773044	0.995015	2.99431	0.0573658		-0.049735	0.971173
ENSMUSG00000069227		Gprin1	G protein-regulated inducer of neurite outgrowth 1	-0.125721	0.0991293	0.996762	0.0324672	0.669295	0.995015	-0.120343	0.114093	0.613795	0.0378445	0.618921	0.829305
ENSMUSG00000040533		Matn1	matrilin 1, cartilage matrix protein	0.780604	0.099194	0.996762	-0.179594	0.733444	0.995015	-0.403739	0.438131		-1.36394	0.00455267
ENSMUSG00000102465		Gm38198	predicted gene, 38198	0.800102	0.099206	0.996762	0.0994972	0.82809	0.995015	0.396324	0.420633	0.829145	-0.30428	0.499724
ENSMUSG00000001440		Kpnb1	karyopherin (importin) beta 1	-0.0699023	0.0993051	0.996762	0.0120196	0.774379	0.995015	0.0476412	0.25936	0.737998	0.129563	0.00208935	0.0487937
ENSMUSG00000002103		Acp2	acid phosphatase 2, lysosomal	-0.105769	0.0993091	0.996762	-0.0648481	0.307874	0.995015	0.0328891	0.60694	0.892952	0.0738099	0.247597	0.558052
ENSMUSG00000104876		Trdc	T cell receptor delta, constant region	-0.884341	0.0993959	0.996762	0.421782	0.359602	0.995015	-0.168881	0.729284		1.13724	0.0262594
ENSMUSG00000024211		Grm8	glutamate receptor, metabotropic 8	-0.364931	0.0995214	0.996762	0.0143349	0.947744	0.995015	-0.241111	0.272914	0.747815	0.138155	0.530692	0.776129
ENSMUSG00000050063		Klk6	kallikrein related-peptidase 6	0.765464	0.0996745	0.996762	-0.970836	0.0368953	0.995015	0.520309	0.263572	0.739608	-1.21599	0.00888149	0.110119
ENSMUSG00000098075		Gm26994	predicted gene, 26994	-1.20028	0.0997183	0.996762	-0.226838	0.732505	0.995015	-0.431004	0.508571		0.542436	0.463289
ENSMUSG00000114155		CR974486.2		1.26264	0.0998356	0.996762	-0.31736	0.613057	0.995015	1.24538	0.101762		-0.334614	0.598253
ENSMUSG00000022025		Cnmd	chondromodulin	0.688308	0.099868	0.996762	-1.90617	4.04534e-06	0.119244	1.39055	0.000757506	0.0791758	-1.20393	0.00405946	0.073317
ENSMUSG00000042410		Agps	alkylglycerone phosphate synthase	-0.106259	0.0998826	0.996762	-0.0172774	0.785161	0.995015	0.0684563	0.285501	0.754539	0.157438	0.0137005	0.141774
ENSMUSG00000075053		Vdac3-ps1	voltage-dependent anion channel 3, pseudogene 1	-0.678223	0.099949	0.996762	0.0451237	0.90875	0.995015	-0.452577	0.252872		0.27077	0.50923
ENSMUSG00000100707		Gm28523	predicted gene 28523	0.772522	0.099972	0.996762	-0.0874989	0.838989	0.995015	0.543594	0.249754		-0.316427	0.459392
ENSMUSG00000092072		Gm4540	predicted gene 4540	1.19032	0.100025	0.996762	-0.0427692	0.949269	0.995015	0.628854	0.395869		-0.60424	0.355141
ENSMUSG00000026436		Elk4	ELK4, member of ETS oncogene family	0.122718	0.100075	0.996762	-0.0128387	0.858395	0.995015	0.18946	0.0104209	0.287345	0.0539032	0.458036	0.732384
ENSMUSG00000027801		Tm4sf4	transmembrane 4 superfamily member 4	-2.81072	0.100114	0.996762	2.30054	0.182855	0.995015	-2.95653	0.0837025		2.15474	0.212179
ENSMUSG00000110133		Gm8168	predicted gene 8168	2.51409	0.100138	0.996762	2.03917	0.190479	0.995015	-0.272079	0.877227		-0.746995	0.562346
ENSMUSG00000002588		Pon1	paraoxonase 1	-2.04304	0.100139	0.996762	0.0122126	0.99269	0.998914	-2.16841	0.0803716		-0.113156	0.932468
ENSMUSG00000049409		Prokr1	prokineticin receptor 1	1.58004	0.10016	0.996762	-0.547203	0.530302	0.995015	1.04642	0.286184		-1.08083	0.203158
ENSMUSG00000017144		Rnd3	Rho family GTPase 3	0.197222	0.100174	0.996762	-0.0990629	0.400836	0.995015	0.0930772	0.437053	0.835232	-0.203208	0.0853641	0.340839
ENSMUSG00000039096		Rsad1	radical S-adenosyl methionine domain containing 1	-0.181877	0.100267	0.996762	-0.153315	0.156715	0.995015	-0.056569	0.605081	0.89245	-0.0280071	0.798192	0.919938
ENSMUSG00000049676		Catsperg1	cation channel sperm associated auxiliary subunit gamma 1	0.471278	0.10029	0.996762	0.434573	0.123148	0.995015	-0.151202	0.608105	0.893537	-0.187907	0.491876	0.752241
ENSMUSG00000114603		AC187103.3		-1.04766	0.100303	0.996762	-1.5984	0.0123829	0.995015	0.0548435	0.921122		-0.495894	0.486618
ENSMUSG00000008932		Slc1a7	solute carrier family 1 (glutamate transporter), member 7	1.86619	0.10037	0.996762	-3.93477	0.002496	0.995015	1.41296	0.220567		-4.388	0.000642481
ENSMUSG00000089945		Pakap	paralemmin A kinase anchor protein	-3.56355	0.100379	0.996762	-0.924719	0.691324	0.995015	-2.25927	0.294576		0.379557	0.871217
ENSMUSG00000113918		AC132609.2		0.987063	0.100509	0.996762	-0.447363	0.51543	0.995015	-0.247979	0.710242		-1.68241	0.00697215
ENSMUSG00000050919		Zfp366	zinc finger protein 366	-0.310033	0.100572	0.996762	-0.125029	0.48854	0.995015	0.488555	0.00800079	0.255479	0.673559	0.000275687	0.0147403
ENSMUSG00000033227		Wnt6	wingless-type MMTV integration site family, member 6	1.31377	0.100604	0.996762	0.0353337	0.962908	0.995015	0.889797	0.269318		-0.388643	0.60629
ENSMUSG00000045045		Lrfn4	leucine rich repeat and fibronectin type III domain containing 4	0.143919	0.100626	0.996762	0.0539425	0.534	0.995015	-0.0153593	0.860899	0.966523	-0.105335	0.224614	0.535802
ENSMUSG00000049488		Tmem67	transmembrane protein 67	-0.176473	0.100915	0.996762	0.0399289	0.702307	0.995015	-0.0551051	0.604312	0.892085	0.161296	0.127123	0.413382
ENSMUSG00000081272		Gm13509	predicted gene 13509	-0.163475	0.101048	0.996762	-0.0193901	0.839288	0.995015	0.0580472	0.553255	0.876664	0.202132	0.0380366	0.231704
ENSMUSG00000033726		Emx1	empty spiracles homeobox 1	0.219257	0.101052	0.996762	-0.0377111	0.777116	0.995015	-0.124379	0.354508	0.795285	-0.381347	0.00402537	0.0729631
ENSMUSG00000078572		Ndufaf8	NADH dehydrogenase (ubiquinone) 1 alpha subcomplex assembly factor 8	0.192796	0.101103	0.996762	-0.115602	0.323689	0.995015	-0.110905	0.347892	0.789952	-0.419304	0.000322054	0.0163244
ENSMUSG00000113515		AL645745.1		-0.279818	0.101107	0.996762	0.110281	0.479404	0.995015	-0.0134475	0.934688	0.984424	0.376652	0.0207141	0.175399
ENSMUSG00000100789		Gm29508	predicted gene 29508	0.466042	0.101243	0.996762	-0.274657	0.343786	0.995015	-0.0790552	0.787519	0.949074	-0.819754	0.00354074	0.0676635
ENSMUSG00000008167		Fbxw9	F-box and WD-40 domain protein 9	0.158605	0.101262	0.996762	-0.0147224	0.876866	0.995015	0.0169541	0.860862	0.966523	-0.156374	0.100024	0.368872
ENSMUSG00000086358		Gm13270	predicted gene 13270	-0.570114	0.101365	0.996762	0.126298	0.707403	0.995015	-0.434706	0.201092	0.701281	0.261707	0.447501
ENSMUSG00000085440		Sorbs2os	sorbin and SH3 domain containing 2, opposite strand	-1.87716	0.101367	0.996762	-0.890896	0.302095	0.995015	0.352681	0.680707		1.33895	0.244509
ENSMUSG00000104369		Gm38082	predicted gene, 38082	2.09311	0.101545	0.996762	-2.31879	0.0170166	0.995015	3.17146	0.00978267		-1.24044	0.230718
ENSMUSG00000078652		Psme3	proteaseome (prosome, macropain) activator subunit 3 (PA28 gamma, Ki)	-0.0772576	0.101585	0.996762	0.0725904	0.118567	0.995015	-0.0668579	0.154866	0.66122	0.0829901	0.0755518	0.320074
ENSMUSG00000024039		Cbs	cystathionine beta-synthase	0.15942	0.101651	0.996762	-0.130144	0.17871	0.995015	0.0140363	0.885371	0.972319	-0.275528	0.00442569	0.0757423
ENSMUSG00000113710		AL645797.1		1.2192	0.101691	0.996762	0.0294959	0.96769	0.995015	0.255535	0.74646		-0.934168	0.168621
ENSMUSG00000102831		Gm37382	predicted gene, 37382	2.50577	0.101715	0.996762	1.51085	0.285711	0.995015	0.924132	0.581656		-0.0707874	0.954419
ENSMUSG00000051495		Irf2bp2	interferon regulatory factor 2 binding protein 2	0.141251	0.101746	0.996762	0.0337948	0.690015	0.995015	0.205597	0.0167418	0.35346	0.0981407	0.248894	0.55945
ENSMUSG00000086814		Gm15677	predicted gene 15677	2.64537	0.101835	0.996762	-0.474664	0.743135	0.995015	2.01846	0.220353		-1.10157	0.436041
ENSMUSG00000111929		AC154585.1		0.5823	0.101895	0.996762	0.0407937	0.900395	0.995015	0.458718	0.196838	0.699334	-0.0827885	0.799856
ENSMUSG00000036934		4921524J17Rik	RIKEN cDNA 4921524J17 gene	-0.190666	0.102046	0.996762	0.0106431	0.923072	0.995015	0.247997	0.0290889	0.417975	0.449307	7.29811e-05	0.00626827
ENSMUSG00000036854		Hspb6	heat shock protein, alpha-crystallin-related, B6	-0.329159	0.102064	0.996762	-0.0574109	0.774949	0.995015	-0.420267	0.0362873	0.445425	-0.148519	0.460864	0.733706
ENSMUSG00000031527		Eri1	exoribonuclease 1	-0.1319	0.102074	0.996762	-0.0912226	0.233575	0.995015	0.218087	0.00564098	0.213798	0.258765	0.000982661	0.0309408
ENSMUSG00000021258		Ccnk	cyclin K	-0.100686	0.102077	0.996762	0.0312227	0.590092	0.995015	0.0803823	0.182111	0.687123	0.212291	0.000347942	0.0168626
ENSMUSG00000049775		Tmsb4x	thymosin, beta 4, X chromosome	0.123006	0.102096	0.996762	0.00787352	0.916631	0.995015	-0.070699	0.347433	0.78969	-0.185832	0.0134855	0.1403
ENSMUSG00000045302		Preb	prolactin regulatory element binding	0.103169	0.102158	0.996762	0.0403951	0.517655	0.995015	0.0269972	0.668395	0.913336	-0.0357769	0.56724	0.797665
ENSMUSG00000003549		Ercc1	excision repair cross-complementing rodent repair deficiency, complementation group 1	0.111752	0.102161	0.996762	0.0022594	0.972773	0.995015	0.0245775	0.718283	0.930968	-0.084915	0.201292	0.511082
ENSMUSG00000102437		Gm38048	predicted gene, 38048	-0.695958	0.102177	0.996762	-0.0224509	0.956575	0.995015	-0.467901	0.255684	0.734924	0.205607	0.629717
ENSMUSG00000052769		Gm9889	predicted gene 9889	-0.627793	0.102254	0.996762	0.846931	0.0325425	0.995015	-1.23411	0.00190845	0.126439	0.240619	0.529598
ENSMUSG00000027570		Col9a3	collagen, type IX, alpha 3	-0.839192	0.102385	0.996762	-0.345445	0.501545	0.995015	-0.856079	0.0956081	0.585478	-0.362332	0.480932	0.745752
ENSMUSG00000021918		Nek4	NIMA (never in mitosis gene a)-related expressed kinase 4	-0.12593	0.102401	0.996762	-0.093044	0.207828	0.995015	0.00795236	0.916355	0.980685	0.040838	0.587519	0.811566
ENSMUSG00000085925		Rtl1	retrotransposon-like 1	1.46427	0.102416	0.996762	-0.279605	0.734879	0.995015	0.870122	0.342553		-0.873752	0.27664
ENSMUSG00000036466		Megf11	multiple EGF-like-domains 11	-0.210168	0.10255	0.996762	-0.0634462	0.611939	0.995015	0.0725582	0.567521	0.880532	0.21928	0.0840089	0.337535
ENSMUSG00000000088		Cox5a	cytochrome c oxidase subunit Va	0.12237	0.102739	0.996762	0.0538807	0.470802	0.995015	-0.091134	0.224504	0.719369	-0.159623	0.0325559	0.215749
ENSMUSG00000099314		Gm27734	predicted gene, 27734	0.986603	0.102928	0.996762	-0.391094	0.499135	0.995015	0.486916	0.433707		-0.890781	0.111913
ENSMUSG00000110631		Gm42047	predicted gene, 42047	0.433696	0.102994	0.996762	0.220776	0.37957	0.995015	0.170107	0.525669	0.872093	-0.0428131	0.863519	0.949306
ENSMUSG00000033207		Mamdc2	MAM domain containing 2	-0.372493	0.103036	0.996762	-0.0558878	0.801943	0.995015	-0.271161	0.22752	0.719369	0.0454446	0.841064	0.939106
ENSMUSG00000029084		Cd38	CD38 antigen	-0.229491	0.103136	0.996762	0.339299	0.0148002	0.995015	-0.298708	0.0335188	0.434105	0.270083	0.0528743	0.267992
ENSMUSG00000098236		Gm7734	predicted gene 7734	1.53224	0.103255	0.996762	0.243146	0.754821	0.995015	1.14618	0.229121		-0.142912	0.851441
ENSMUSG00000020167		Tcf3	transcription factor 3	0.154856	0.10331	0.996762	-0.0877138	0.351068	0.995015	0.0286976	0.762558	0.943226	-0.213872	0.0230909	0.184013
ENSMUSG00000039263		Npepl1	aminopeptidase-like 1	0.190406	0.103346	0.996762	-0.0214874	0.853409	0.995015	-0.122448	0.296874	0.761091	-0.334342	0.00388708	0.071254
ENSMUSG00000056290		Ms4a4b	membrane-spanning 4-domains, subfamily A, member 4B	-2.23162	0.103374	0.996762	1.89279	0.126	0.995015	-1.77332	0.162256		2.35109	0.0795047
ENSMUSG00000019297		Nop9	NOP9 nucleolar protein	-0.122578	0.103402	0.996762	0.0574263	0.415448	0.995015	0.0175484	0.811495	0.955051	0.197553	0.00627128	0.0915525
ENSMUSG00000000739		Sult5a1	sulfotransferase family 5A, member 1	0.427203	0.103405	0.996762	0.0861532	0.736112	0.995015	0.115251	0.662522	0.911482	-0.225799	0.373696	0.670536
ENSMUSG00000037833		Sh2d4b	SH2 domain containing 4B	0.53837	0.103447	0.996762	-0.0307748	0.920375	0.995015	0.372314	0.260758	0.738449	-0.196831	0.521955
ENSMUSG00000033396		Spg11	SPG11, spatacsin vesicle trafficking associated	-0.11284	0.103456	0.996762	0.0287097	0.66582	0.995015	0.0666091	0.32885	0.782525	0.208159	0.00206984	0.0486319
ENSMUSG00000000826		Dnajc5	DnaJ heat shock protein family (Hsp40) member C5	-0.0813781	0.103486	0.996762	-0.0258889	0.60318	0.995015	0.0215502	0.665923	0.913192	0.0770394	0.122393	0.406422
ENSMUSG00000083669		Gm10169	predicted pseudogene 10169	2.50859	0.10352	0.996762	0.736816	0.647542	0.995015	0.431402	0.806018		-1.34038	0.328996
ENSMUSG00000009112		Bcl2l13	BCL2-like 13 (apoptosis facilitator)	-0.0838598	0.103545	0.996762	-0.0276823	0.580051	0.995015	0.112776	0.026791	0.412856	0.168953	0.000846759	0.0282131
ENSMUSG00000019254		Ppp1r12c	protein phosphatase 1, regulatory (inhibitor) subunit 12C	0.128836	0.103562	0.996762	0.073663	0.349218	0.995015	0.0900154	0.254943	0.734248	0.0348421	0.658242	0.848814
ENSMUSG00000093954		Gm16867	predicted gene, 16867	-0.992482	0.103597	0.996762	-0.599932	0.291165	0.995015	-0.219534	0.688287		0.173015	0.783196
ENSMUSG00000033938		Ndufb7	NADH dehydrogenase (ubiquinone) 1 beta subcomplex, 7	0.168892	0.103684	0.996762	0.0201659	0.845576	0.995015	-0.0902008	0.385142	0.809833	-0.238927	0.0209306	0.176119
ENSMUSG00000087368		BC065397	cDNA sequence BC065397	0.283592	0.103818	0.996762	0.0955666	0.558368	0.995015	0.278993	0.106481	0.604807	0.0909671	0.581152	0.807387
ENSMUSG00000093548		Gm6407	predicted gene 6407	2.59218	0.103862	0.996762	-0.217967	0.892041	0.995015	1.09227	0.524346		-1.71787	0.244193
ENSMUSG00000015575		Atp6v0e	ATPase, H+ transporting, lysosomal V0 subunit E	-0.165914	0.103907	0.996762	0.106168	0.289488	0.995015	-0.0252623	0.803149	0.952929	0.246819	0.0144564	0.146267
ENSMUSG00000021493		Pdlim7	PDZ and LIM domain 7	0.21775	0.103948	0.996762	0.081752	0.539717	0.995015	0.0578865	0.66554	0.913029	-0.0781114	0.55794	0.792668
ENSMUSG00000103674		Gm37699	predicted gene, 37699	0.804882	0.103977	0.996762	0.0605694	0.89479	0.995015	0.375053	0.459143		-0.369259	0.406796
ENSMUSG00000057594		Arl16	ADP-ribosylation factor-like 16	-0.117162	0.104144	0.996762	-0.0599635	0.392869	0.995015	-0.0758397	0.287994	0.756035	-0.018641	0.792645	0.917918
ENSMUSG00000051615		Rap2a	RAS related protein 2a	-0.0874707	0.104252	0.996762	0.009615	0.856565	0.995015	0.0573964	0.284229	0.754539	0.154482	0.00384401	0.0709886
ENSMUSG00000029438		Bcl7a	B cell CLL/lymphoma 7A	-0.11477	0.104316	0.996762	0.00350628	0.960187	0.995015	-0.065113	0.355753	0.79641	0.053163	0.450095	0.727113
ENSMUSG00000101028		Gm28723	predicted gene 28723	1.09387	0.104485	0.996762	-0.0160666	0.977868	0.996138	0.846246	0.212536		-0.263689	0.645497
ENSMUSG00000093803		Ppp2r3d	protein phosphatase 2 (formerly 2A), regulatory subunit B'', delta	0.185694	0.104509	0.996762	0.128672	0.257909	0.995015	-0.140502	0.220803	0.717174	-0.197524	0.0814437	0.331522
ENSMUSG00000022032		Scara5	scavenger receptor class A, member 5	-1.21119	0.104521	0.996762	-0.0137676	0.985543	0.997989	-1.59234	0.0335614	0.434105	-0.394919	0.601765	0.820034
ENSMUSG00000028093		Acp6	acid phosphatase 6, lysophosphatidic	0.166925	0.10453	0.996762	0.0765312	0.446112	0.995015	0.154011	0.132677	0.633387	0.0636162	0.528213	0.77559
ENSMUSG00000052850		Tas2r137	taste receptor, type 2, member 137	-2.56828	0.104537	0.996762	-0.258967	0.866693	0.995015	-0.708511	0.630217		1.6008	0.331511
ENSMUSG00000032067		Pts	6-pyruvoyl-tetrahydropterin synthase	-0.085118	0.104577	0.996762	0.0559569	0.273306	0.995015	-0.153636	0.00323822	0.159541	-0.0125613	0.806731	0.924747
ENSMUSG00000026254		Eif4e2	eukaryotic translation initiation factor 4E member 2	-0.0748386	0.104579	0.996762	0.0642842	0.147321	0.995015	0.0321409	0.480325	0.853496	0.171264	0.000138819	0.00925058
ENSMUSG00000017767		Spata25	spermatogenesis associated 25	-1.17527	0.104593	0.996762	-0.672417	0.396749	0.995015	-1.19685	0.0944807		-0.693994	0.386308
ENSMUSG00000105008		Gm43652	predicted gene 43652	2.35662	0.10464	0.996762	-0.120785	0.919871	0.995015	2.02507	0.167325		-0.452337	0.702233
ENSMUSG00000030753		Thap12	THAP domain containing 12	-0.105646	0.104652	0.996762	0.0241626	0.708623	0.995015	-0.0929335	0.152541	0.65957	0.0368749	0.569325	0.799361
ENSMUSG00000097077		Gm16712	predicted gene, 16712	0.895647	0.104716	0.996762	-0.5997	0.2415	0.995015	0.732022	0.185468		-0.763325	0.135354
ENSMUSG00000024072		Yipf4	Yip1 domain family, member 4	-0.114567	0.104817	0.996762	0.0505784	0.468429	0.995015	-0.0675999	0.33656	0.784786	0.0975459	0.163789	0.463074
ENSMUSG00000049565		Aknad1	AKNA domain containing 1	-1.75588	0.104821	0.996762	0.782236	0.48057	0.995015	-1.84764	0.0859118		0.690477	0.535923
ENSMUSG00000051855		Mest	mesoderm specific transcript	-0.302111	0.104963	0.996762	-0.117294	0.523098	0.995015	0.245962	0.183289	0.687396	0.430779	0.0200148	0.172527
ENSMUSG00000037935		Smarce1	SWI/SNF related, matrix associated, actin dependent regulator of chromatin, subfamily e, member 1	0.105119	0.104991	0.996762	0.0180977	0.772208	0.995015	0.0673392	0.296127	0.760532	-0.0196823	0.754413	0.898967
ENSMUSG00000046952		Gm5815	predicted pseudogene 5815	2.60117	0.105068	0.996762	-2.24244	0.182677	0.995015	1.77437	0.291692		-3.06924	0.0558249
ENSMUSG00000072419		Dppa2	developmental pluripotency associated 2	2.01794	0.105084	0.996762	0.160398	0.833652	0.995015	2.61639	0.0301152		0.758845	0.356716
ENSMUSG00000059920		4930453N24Rik	RIKEN cDNA 4930453N24 gene	-0.117092	0.105176	0.996762	-0.0162465	0.813492	0.995015	0.124652	0.0785486	0.556354	0.225497	0.00134085	0.0374856
ENSMUSG00000087785		Gm23172	predicted gene, 23172	-1.22986	0.105205	0.996762	0.0858095	0.886333	0.995015	-0.070708	0.910994		1.24496	0.0891888
ENSMUSG00000108459		Gm44605	predicted gene 44605	2.45743	0.105423	0.996762	-1.62141	0.34966	0.995015	0.431998	0.803219		-3.64684	0.0162721
ENSMUSG00000032000		Birc3	baculoviral IAP repeat-containing 3	0.343359	0.105486	0.996762	-0.0934041	0.655006	0.995015	-0.0156515	0.942058	0.986678	-0.452414	0.0278578	0.201307
ENSMUSG00000044795		Cyb5d1	cytochrome b5 domain containing 1	-0.238057	0.105519	0.996762	-0.0159243	0.909304	0.995015	-0.00217643	0.987906	0.998077	0.219957	0.124993	0.410799
ENSMUSG00000096847		Tmem151b	transmembrane protein 151B	0.187218	0.105529	0.996762	0.177857	0.123313	0.995015	0.0821665	0.477391	0.851731	0.072806	0.528233	0.77559
ENSMUSG00000082900		Gm11557	predicted gene 11557	-0.72086	0.105559	0.996762	0.623226	0.13735	0.995015	-0.637829	0.141742		0.706257	0.10141
ENSMUSG00000015396		Cd83	CD83 antigen	-0.185958	0.105744	0.996762	-0.00780166	0.945473	0.995015	-0.204324	0.0746524	0.552146	-0.0261678	0.819084	0.929746
ENSMUSG00000102747		Gm37602	predicted gene, 37602	-1.21723	0.10575	0.996762	0.219343	0.723019	0.995015	-0.180691	0.78036		1.25588	0.0843234
ENSMUSG00000110500		Gm32568	predicted gene, 32568	1.58414	0.105787	0.996762	0.639575	0.472145	0.995015	0.843757	0.39957		-0.100804	0.90717
ENSMUSG00000027340		Slc23a2	solute carrier family 23 (nucleobase transporters), member 2	-0.117978	0.1059	0.996762	-0.0305609	0.674251	0.995015	-0.045176	0.535261	0.873485	0.0422414	0.561804	0.794193
ENSMUSG00000050668		Gpatch11	G patch domain containing 11	-0.106197	0.105908	0.996762	0.0168081	0.789506	0.995015	0.102701	0.11197	0.612587	0.225707	0.000425724	0.0195303
ENSMUSG00000022351		Sqle	squalene epoxidase	-0.170305	0.105983	0.996762	-0.0683465	0.513471	0.995015	0.0750775	0.474554	0.850075	0.177036	0.0916568	0.352891
ENSMUSG00000027709		Mccc1	methylcrotonoyl-Coenzyme A carboxylase 1 (alpha)	-0.161458	0.106037	0.996762	0.00958155	0.922719	0.995015	-0.108712	0.274388	0.748241	0.0623276	0.529834	0.776129
ENSMUSG00000038729		Akap2	A kinase (PRKA) anchor protein 2	-2.41283	0.106157	0.996762	-1.47543	0.322167	0.995015	-0.528944	0.676741		0.40845	0.808543
ENSMUSG00000033166		Dis3	DIS3 homolog, exosome endoribonuclease and 3'-5' exoribonuclease	-0.150131	0.106166	0.996762	-0.129209	0.154387	0.995015	-0.0167452	0.855372	0.964362	0.00417672	0.963705	0.987859
ENSMUSG00000031320		Rps4x	ribosomal protein S4, X-linked	0.184314	0.106182	0.996762	-0.0467137	0.681017	0.995015	-0.0163277	0.886235	0.972367	-0.247355	0.0294455	0.206734
ENSMUSG00000109390		Gm45718	predicted gene 45718	-0.284433	0.106253	0.996762	-0.131994	0.430085	0.995015	-0.0998373	0.559023	0.87789	0.0526018	0.760567	0.902338
ENSMUSG00000074274		D930028M14Rik	RIKEN cDNA D930028M14 gene	1.37101	0.106287	0.996762	-0.158829	0.826861	0.995015	1.05016	0.221017		-0.479682	0.502424
ENSMUSG00000102715		Gm6209	predicted gene 6209	0.825725	0.106288	0.996762	-0.302335	0.527658	0.995015	0.486384	0.349116		-0.641676	0.171949
ENSMUSG00000110227		Gm45634	predicted gene 45634	1.60563	0.106319	0.996762	-0.347288	0.719418	0.995015	0.636195	0.536278		-1.31672	0.156814
ENSMUSG00000070101		Mir341	microRNA 341	-1.23197	0.106421	0.996762	-0.0666815	0.917202	0.995015	-0.013568	0.983636		1.15172	0.122477
ENSMUSG00000024679		Ms4a6d	membrane-spanning 4-domains, subfamily A, member 6D	0.427498	0.106457	0.996762	-0.0976248	0.702524	0.995015	0.179123	0.501394	0.862097	-0.345999	0.173017	0.475275
ENSMUSG00000097156		Gm3764	predicted gene 3764	0.240069	0.106611	0.996762	0.0597005	0.688138	0.995015	-0.185932	0.211727	0.710456	-0.366301	0.0137195	0.141875
ENSMUSG00000024827		Gldc	glycine decarboxylase	-0.175368	0.106644	0.996762	0.224131	0.0382931	0.995015	-0.196825	0.0698293	0.545284	0.202673	0.0613254	0.290114
ENSMUSG00000042423		Fbrs	fibrosin	0.151491	0.106699	0.996762	0.125647	0.176405	0.995015	0.0599442	0.522823	0.870587	0.0341007	0.713975	0.878686
ENSMUSG00000052566		Hook2	hook microtubule tethering protein 2	0.186497	0.106736	0.996762	0.0599186	0.599653	0.995015	-0.0217408	0.851035	0.963599	-0.14832	0.193251	0.501707
ENSMUSG00000078862		Gm14326	predicted gene 14326	-0.227959	0.106786	0.996762	-0.0141713	0.916539	0.995015	-0.0142131	0.918239	0.981235	0.199575	0.148659	0.44257
ENSMUSG00000108943		Gm44559	predicted gene 44559	0.354976	0.106805	0.996762	0.0345425	0.876225	0.995015	-0.258553	0.24855	0.730506	-0.578987	0.00784351	0.102745
ENSMUSG00000042747		Krtcap2	keratinocyte associated protein 2	0.145082	0.1069	0.996762	0.0175001	0.844281	0.995015	-0.068757	0.445452	0.83905	-0.196339	0.0273236	0.20013
ENSMUSG00000028640		Tfap2c	transcription factor AP-2, gamma	-2.08414	0.106944	0.996762	0.0373873	0.967929	0.995015	0.0138893	0.988599		2.13542	0.0905002
ENSMUSG00000110358		Gm45318	RIKEN cDNA A730009L09 gene	-0.668451	0.10699	0.996762	-0.168903	0.640177	0.995015	0.264446	0.484214	0.854573	0.763994	0.0558524
ENSMUSG00000032413		Rasa2	RAS p21 protein activator 2	-0.127381	0.107116	0.996762	0.00907721	0.906964	0.995015	-0.00545666	0.944594	0.987108	0.131001	0.0939542	0.357059
ENSMUSG00000052403		Fcnaos	ficolin A, opposite strand	0.756281	0.107148	0.996762	0.44471	0.327911	0.995015	-0.0247919	0.960169		-0.336363	0.428572
ENSMUSG00000084929		Foxo6os	forkhead box O6, opposite strand	1.02635	0.107162	0.996762	0.705393	0.301967	0.995015	-0.563539	0.432805		-0.884497	0.138612
ENSMUSG00000073600		Prob1	proline rich basic protein 1	0.210061	0.107235	0.996762	-0.152195	0.240771	0.995015	-0.0723482	0.580706	0.885262	-0.434604	0.000766331	0.0271312
ENSMUSG00000039952		Dag1	dystroglycan 1	-0.116619	0.10724	0.996762	-0.0108496	0.880012	0.995015	0.032514	0.652416	0.908074	0.138284	0.0550783	0.274513
ENSMUSG00000001864		Aif1l	allograft inflammatory factor 1-like	0.252303	0.10728	0.996762	-0.253833	0.101247	0.995015	0.23424	0.133898	0.634966	-0.271896	0.0799314	0.32853
ENSMUSG00000090891		D6Ertd527e	DNA segment, Chr 6, ERATO Doi 527, expressed	1.47739	0.107335	0.996762	0.0245549	0.978852	0.996371	0.170832	0.865053		-1.282	0.122565
ENSMUSG00000068373		D430041D05Rik	RIKEN cDNA D430041D05 gene	-0.155398	0.107344	0.996762	0.0749244	0.435206	0.995015	0.235722	0.0143638	0.333823	0.466044	1.28016e-06	0.00037342
ENSMUSG00000031381		Piga	phosphatidylinositol glycan anchor biosynthesis, class A	0.216565	0.10743	0.996762	-0.15113	0.255684	0.995015	0.132265	0.324752	0.780808	-0.23543	0.0770861	0.322793
ENSMUSG00000031832		Taf1c	TATA-box binding protein associated factor, RNA polymerase I, C	0.178887	0.107473	0.996762	0.0774579	0.475705	0.995015	0.138662	0.210628	0.708877	0.0372325	0.732611	0.88825
ENSMUSG00000097587		4930578M01Rik	RIKEN cDNA 4930578M01 gene	0.303465	0.107505	0.996762	0.0405514	0.830131	0.995015	-0.201298	0.29972	0.763935	-0.464211	0.0113256	0.127931
ENSMUSG00000083767		Gm11405	predicted gene 11405	-2.44286	0.107509	0.996762	0.201622	0.875141	0.995015	-0.536304	0.678757		2.10818	0.162042
ENSMUSG00000026353		Ubxn4	UBX domain protein 4	-0.0853019	0.107607	0.996762	0.0532327	0.30599	0.995015	0.0614253	0.243346	0.728831	0.19996	0.00013442	0.00911465
ENSMUSG00000021303		Gng4	guanine nucleotide binding protein (G protein), gamma 4	0.220539	0.10766	0.996762	0.0185372	0.891728	0.995015	0.0193371	0.887876	0.97309	-0.182665	0.17961	0.484179
ENSMUSG00000104107		Gm37879	predicted gene, 37879	-2.07648	0.107738	0.996762	-0.0428071	0.962921	0.995015	0.0911128	0.924655		2.12479	0.0916035
ENSMUSG00000041449		Serpina3h	serine (or cysteine) peptidase inhibitor, clade A, member 3H	-0.820658	0.107756	0.996762	0.679597	0.145651	0.995015	-0.592148	0.2248		0.908107	0.064075
ENSMUSG00000105947		Gm43789	predicted gene 43789	-0.531854	0.107828	0.996762	-0.437304	0.167888	0.995015	-0.0947776	0.763874	0.943405	-0.000227469	0.999454	0.999914
ENSMUSG00000020776		Fbf1	Fas (TNFRSF6) binding factor 1	0.11019	0.107892	0.996762	0.0862798	0.203217	0.995015	0.029926	0.661949	0.911337	0.00601626	0.929395	0.976037
ENSMUSG00000086279		Gm15634	predicted gene 15634	1.56569	0.10796	0.996762	-0.599693	0.545288	0.995015	0.485821	0.642562		-1.67956	0.066237
ENSMUSG00000022100		Xpo7	exportin 7	-0.106723	0.108004	0.996762	-0.0058053	0.929567	0.995015	0.0949347	0.150973	0.659033	0.195852	0.00299232	0.0613161
ENSMUSG00000033383		Rtp1	receptor transporter protein 1	-1.25209	0.108069	0.996762	-0.439528	0.493825	0.995015	0.832864	0.216008		1.64543	0.0288171
ENSMUSG00000019792		Trmt11	tRNA methyltransferase 11	0.164994	0.108176	0.996762	-0.0686514	0.492967	0.995015	0.0159232	0.876774	0.970784	-0.217722	0.0297091	0.207548
ENSMUSG00000112297		CT572999.1		1.60243	0.108181	0.996762	0.610751	0.455442	0.995015	0.919625	0.373458		-0.0720536	0.925701
ENSMUSG00000110529		Gm45694	predicted gene 45694	0.342632	0.108483	0.996762	0.428432	0.0367163	0.995015	-0.0267943	0.901442	0.976407	0.059005	0.770259	0.906187
ENSMUSG00000036872		Abcc12	ATP-binding cassette, sub-family C (CFTR/MRP), member 12	0.49944	0.108541	0.996762	0.0862319	0.768561	0.995015	0.180268	0.568224	0.8807	-0.23294	0.418633
ENSMUSG00000083812		Gm5054	predicted gene 5054	2.7071	0.10859	0.996762	-1.57332	0.346524	0.995015	2.52963	0.134283		-1.75078	0.29421
ENSMUSG00000013419		Zfp651	zinc finger protein 651	0.0893076	0.108615	0.996762	0.0153507	0.779868	0.995015	0.092823	0.0944192	0.585214	0.0188661	0.732003	0.888052
ENSMUSG00000031167		Rbm3	RNA binding motif (RNP1, RRM) protein 3	-0.157586	0.108616	0.996762	-0.0950162	0.324492	0.995015	0.147245	0.130436	0.632012	0.209815	0.0310624	0.211926
ENSMUSG00000072673		Gm10392	predicted gene 10392	-2.76819	0.108637	0.996762	-0.762976	0.643664	0.995015	-0.410068	0.792754		1.59515	0.3771
ENSMUSG00000021286		Zfyve21	zinc finger, FYVE domain containing 21	-0.153365	0.108658	0.996762	-0.163243	0.0783678	0.995015	0.000204078	0.998271	0.999858	-0.00967445	0.918199	0.970249
ENSMUSG00000018347		Zkscan6	zinc finger with KRAB and SCAN domains 6	0.0980145	0.108694	0.996762	-0.0961084	0.105988	0.995015	0.00834213	0.891019	0.973831	-0.185781	0.0018517	0.0453681
ENSMUSG00000049804		Armcx4	armadillo repeat containing, X-linked 4	-0.121188	0.108694	0.996762	-0.0238303	0.750641	0.995015	0.0422455	0.574854	0.883472	0.139603	0.0634703	0.294581
ENSMUSG00000095098		Ccdc85b	coiled-coil domain containing 85B	0.131101	0.108741	0.996762	-0.0113179	0.889198	0.995015	0.0330284	0.68595	0.919863	-0.109391	0.17844	0.483145
ENSMUSG00000103965		Gm30173	predicted gene, 30173	2.55938	0.108835	0.996762	1.56612	0.332662	0.995015	0.449256	0.800111		-0.544009	0.70141
ENSMUSG00000001134		Uxt	ubiquitously expressed transcript	0.282041	0.109024	0.996762	0.112252	0.50496	0.995015	0.0263751	0.881916	0.971707	-0.143414	0.38965	0.684156
ENSMUSG00000105434		Gm43359	predicted gene 43359	-0.995057	0.109112	0.996762	-0.327691	0.535479	0.995015	0.255108	0.640446		0.922474	0.127854
ENSMUSG00000020261		Slc36a1	solute carrier family 36 (proton/amino acid symporter), member 1	-0.115318	0.109186	0.996762	0.115666	0.101538	0.995015	0.124447	0.0816466	0.562804	0.355431	5.89442e-07	0.00018985
ENSMUSG00000045440		Insm2	insulinoma-associated 2	1.05335	0.109205	0.996762	-0.34739	0.636518	0.995015	-0.434363	0.543773		-1.8351	0.00687414
ENSMUSG00000021130		Galnt16	UDP-N-acetyl-alpha-D-galactosamine:polypeptide N-acetylgalactosaminyltransferase 16	-0.104085	0.109304	0.996762	-0.0305182	0.637664	0.995015	0.000492501	0.993947	0.998793	0.0740597	0.253653	0.563944
ENSMUSG00000031665		Sall1	sal-like 1 (Drosophila)	0.164864	0.109309	0.996762	-0.117823	0.246188	0.995015	0.105191	0.305829	0.767702	-0.177496	0.0813386	0.331356
ENSMUSG00000038418		Egr1	early growth response 1	0.313244	0.109539	0.996762	0.250137	0.199761	0.995015	1.19495	9.85134e-10	2.76297e-06	1.13185	6.8258e-09	7.53763e-06
ENSMUSG00000081302		Gm12020	predicted gene 12020	-1.64156	0.109608	0.996762	0.435751	0.587182	0.995015	-0.280894	0.738857		1.79642	0.0705575
ENSMUSG00000028990		Lzic	leucine zipper and CTNNBIP1 domain containing	-0.165932	0.109704	0.996762	-0.132255	0.182502	0.995015	0.0442967	0.662596	0.911482	0.077974	0.442259	0.721084
ENSMUSG00000111421		AC138284.1		1.80764	0.109838	0.996762	-0.834965	0.40684	0.995015	1.29098	0.262872		-1.35162	0.168162
ENSMUSG00000037902		Sirpa	signal-regulatory protein alpha	-0.0776736	0.109934	0.996762	0.0578246	0.23219	0.995015	-0.025507	0.599177	0.890233	0.109991	0.0232267	0.184592
ENSMUSG00000051237		9230109A22Rik	RIKEN cDNA 9230109A22 gene	-2.35162	0.109945	0.996762	-1.06018	0.503681	0.995015	-1.60472	0.228303		-0.313277	0.854135
ENSMUSG00000025736		Jmjd8	jumonji domain containing 8	0.105844	0.109949	0.996762	0.0375563	0.564928	0.995015	-0.046586	0.481634	0.853601	-0.114873	0.0784045	0.325517
ENSMUSG00000041920		Slc16a6	solute carrier family 16 (monocarboxylic acid transporters), member 6	-0.242754	0.109961	0.996762	0.203445	0.179264	0.995015	-0.436707	0.00405201	0.17944	0.00949122	0.950017	0.983686
ENSMUSG00000050721		Plekho2	pleckstrin homology domain containing, family O member 2	0.199149	0.109983	0.996762	-0.070482	0.571284	0.995015	-0.169381	0.17613	0.685106	-0.439013	0.000394303	0.0183612
ENSMUSG00000035530		Eif1	eukaryotic translation initiation factor 1	0.0950809	0.109985	0.996762	0.0449936	0.445711	0.995015	0.0306671	0.605745	0.892467	-0.0194203	0.742365	0.893357
ENSMUSG00000062683		Atp5g2	ATP synthase, H+ transporting, mitochondrial F0 complex, subunit C2 (subunit 9)	-0.359703	0.11016	0.996762	0.162365	0.453732	0.995015	-0.369348	0.0961654	0.586542	0.15272	0.487494	0.749629
ENSMUSG00000040488		Ltbp4	latent transforming growth factor beta binding protein 4	0.179765	0.110282	0.996762	0.0332636	0.766893	0.995015	-0.00339605	0.975935	0.994914	-0.149897	0.181547	0.486939
ENSMUSG00000026822		Lcn2	lipocalin 2	-1.4319	0.110284	0.996762	-0.276419	0.75302	0.995015	-0.768962	0.372768		0.386519	0.671635
ENSMUSG00000104965		Gm43437	predicted gene 43437	0.17167	0.110306	0.996762	0.0428735	0.673152	0.995015	0.106888	0.317167	0.77633	-0.0219086	0.830458	0.934981
ENSMUSG00000057880		Abat	4-aminobutyrate aminotransferase	-0.11067	0.110352	0.996762	0.0526156	0.446571	0.995015	-0.0573832	0.40732	0.820799	0.105903	0.125873	0.412666
ENSMUSG00000026851		BC005624	cDNA sequence BC005624	0.0789113	0.110393	0.996762	-0.0199892	0.679003	0.995015	-0.0166755	0.735161	0.935865	-0.115576	0.0170332	0.158922
ENSMUSG00000097566		A930024N18Rik	RIKEN cDNA A930024N18 gene	-0.354022	0.110477	0.996762	-0.0108218	0.96034	0.995015	-0.264229	0.228332	0.719369	0.0789716	0.719765	0.881462
ENSMUSG00000066892		Fbxl12	F-box and leucine-rich repeat protein 12	0.139165	0.110564	0.996762	-0.000587179	0.99443	0.999224	0.14621	0.0913112	0.58243	0.00645795	0.93926	0.98004
ENSMUSG00000025505		Tmem80	transmembrane protein 80	0.12757	0.110592	0.996762	-0.059686	0.45113	0.995015	-0.0454574	0.569784	0.881175	-0.232713	0.00329363	0.0649585
ENSMUSG00000040813		Tex264	testis expressed gene 264	0.0898985	0.1106	0.996762	-0.0587748	0.289754	0.995015	-0.000115506	0.998361	0.999858	-0.148789	0.00748763	0.100516
ENSMUSG00000112693		AC135633.1		2.37888	0.11063	0.996762	1.80826	0.170864	0.995015	1.03751	0.520821		0.466892	0.688461
ENSMUSG00000032478		Nme6	NME/NM23 nucleoside diphosphate kinase 6	0.191878	0.110634	0.996762	0.0414284	0.722063	0.995015	-0.0192792	0.873203	0.969982	-0.169728	0.14314	0.435472
ENSMUSG00000107734		Gm30055	predicted gene, 30055	0.430098	0.110655	0.996762	0.217257	0.401286	0.995015	0.0458091	0.867321	0.968239	-0.167032	0.510753	0.764945
ENSMUSG00000056124		B4galt6	UDP-Gal:betaGlcNAc beta 1,4-galactosyltransferase, polypeptide 6	-0.10803	0.110657	0.996762	-0.0124216	0.853789	0.995015	0.0521566	0.440329	0.836529	0.147765	0.0286642	0.204213
ENSMUSG00000047730		Fcgbp	Fc fragment of IgG binding protein	-0.566868	0.110734	0.996762	0.0516952	0.880165	0.995015	-0.0530196	0.87869	0.971205	0.565543	0.10718	0.380744
ENSMUSG00000105044		Gm10416	predicted pseudogene 10416	-0.712647	0.110761	0.996762	0.317137	0.422382	0.995015	-0.287627	0.488813		0.742157	0.0829916
ENSMUSG00000021838		Samd4	sterile alpha motif domain containing 4	0.162271	0.110764	0.996762	-0.21615	0.0317865	0.995015	0.131049	0.196658	0.699334	-0.247373	0.0142456	0.145275
ENSMUSG00000025035		Arl3	ADP-ribosylation factor-like 3	0.0902964	0.110769	0.996762	-0.00222041	0.96839	0.995015	-0.0516077	0.361834	0.799758	-0.144125	0.0101415	0.120052
ENSMUSG00000067925		Cxx1a	CAAX box 1A	0.251731	0.110823	0.996762	0.0585757	0.709913	0.995015	-0.191797	0.229685	0.719711	-0.384953	0.013389	0.139484
ENSMUSG00000086951		1700051A21Rik	RIKEN cDNA 1700051A21 gene	2.17132	0.110825	0.996762	0.120753	0.923429	0.995015	0.765173	0.60195		-1.2854	0.256037
ENSMUSG00000106484		Gm17833	predicted gene, 17833	0.722799	0.110849	0.996762	0.367035	0.410796	0.995015	-0.089195	0.853403		-0.444958	0.282817
ENSMUSG00000107881		Gm44250	predicted gene, 44250	-0.929364	0.11085	0.996762	-0.250957	0.667959	0.995015	-1.13546	0.0514658	0.493964	-0.457048	0.434589	0.715278
ENSMUSG00000035529		Prdm4	PR domain containing 4	-0.0984897	0.110903	0.996762	-0.025743	0.669068	0.995015	-0.0334292	0.58506	0.887131	0.0393174	0.517807	0.769492
ENSMUSG00000020865		Abcc3	ATP-binding cassette, sub-family C (CFTR/MRP), member 3	-0.220324	0.110931	0.996762	0.00369407	0.977663	0.996138	-0.168864	0.21321	0.711601	0.0551535	0.681911	0.861866
ENSMUSG00000006014		Prg4	proteoglycan 4 (megakaryocyte stimulating factor, articular superficial zone protein)	0.80819	0.111076	0.996762	0.213434	0.662456	0.995015	0.721687	0.154177	0.660253	0.12693	0.795487	0.918578
ENSMUSG00000033792		Atp7a	ATPase, Cu++ transporting, alpha polypeptide	-0.427636	0.111309	0.996762	-0.173729	0.508551	0.995015	0.34045	0.198846	0.699853	0.594357	0.0256788	0.192756
ENSMUSG00000065431		Mir186	microRNA 186	-0.405527	0.111401	0.996762	0.096923	0.682557	0.995015	-0.116607	0.634551	0.901251	0.385843	0.117857	0.400437
ENSMUSG00000112611		AC166263.2		1.55569	0.111433	0.996762	-0.541559	0.527073	0.995015	1.0864	0.276476		-1.01085	0.224223
ENSMUSG00000027274		Mkks	McKusick-Kaufman syndrome	0.115782	0.111518	0.996762	0.0478461	0.498224	0.995015	0.205849	0.00436858	0.186635	0.137913	0.0527105	0.26762
ENSMUSG00000040113		Mettl11b	methyltransferase like 11B	-0.426772	0.111542	0.996762	0.546575	0.0222963	0.995015	-0.0698229	0.785205	0.948783	0.903524	0.000336255	0.0167678
ENSMUSG00000078607		1810010H24Rik	RIKEN cDNA 1810010H24 gene	-0.277604	0.111578	0.996762	0.230654	0.181423	0.995015	-0.440181	0.0116759	0.305096	0.0680767	0.693124	0.867455
ENSMUSG00000086745		Tspan2os	tetraspanin 2, opposite strand	-1.04534	0.111612	0.996762	-0.227571	0.714809	0.995015	-0.520139	0.391386		0.297629	0.657735
ENSMUSG00000039994		Timeless	timeless circadian clock 1	0.217039	0.111639	0.996762	-0.0270918	0.835866	0.995015	0.0774312	0.570125	0.881256	-0.1667	0.202633	0.512108
ENSMUSG00000025407		Gli1	GLI-Kruppel family member GLI1	0.526744	0.11165	0.996762	-0.0468761	0.886142	0.995015	0.0768881	0.818304	0.95666	-0.496732	0.124914	0.410625
ENSMUSG00000097534		Gm16675	predicted gene, 16675	0.551153	0.111773	0.996762	0.316473	0.314655	0.995015	0.22033	0.53254	0.872852	-0.0143509	0.962777
ENSMUSG00000105389		BB187690	expressed sequence BB187690	0.723782	0.11179	0.996762	-0.121405	0.786888	0.995015	0.284102	0.535238	0.873485	-0.561085	0.20832	0.518552
ENSMUSG00000042540		Acot5	acyl-CoA thioesterase 5	0.187153	0.111928	0.996762	-0.205145	0.0669607	0.995015	0.20546	0.0775055	0.554398	-0.186838	0.0993955	0.367269
ENSMUSG00000046949		Nqo2	N-ribosyldihydronicotinamide quinone reductase 2	-0.148395	0.112077	0.996762	0.12843	0.15535	0.995015	-0.146521	0.113468	0.612662	0.130303	0.1532	0.448503
ENSMUSG00000022312		Eif3h	eukaryotic translation initiation factor 3, subunit H	0.0727272	0.112152	0.996762	-0.0418906	0.352239	0.995015	-0.0168912	0.711525	0.928205	-0.131509	0.00357424	0.0681297
ENSMUSG00000070605		Zfp992	zinc finger protein 992	-0.931933	0.112213	0.996762	-0.457619	0.446221	0.995015	-0.684164	0.218348		-0.209849	0.738859
ENSMUSG00000095956		1700036A12Rik	RIKEN cDNA 1700036A12 gene	1.1388	0.112288	0.996762	-0.0886483	0.891147	0.995015	0.662381	0.36713		-0.565069	0.368268
ENSMUSG00000105789		Gm42997	predicted gene 42997	-1.01098	0.11249	0.996762	1.17565	0.136033	0.995015	-2.36793	0.0018113		-0.181302	0.787309
ENSMUSG00000048310		Pskh1	protein serine kinase H1	0.172757	0.112586	0.996762	0.00454122	0.966426	0.995015	-0.110105	0.314067	0.77383	-0.278321	0.00955386	0.115483
ENSMUSG00000029020		Mfn2	mitofusin 2	-0.0718564	0.112587	0.996762	-0.0252417	0.574683	0.995015	0.0147191	0.744563	0.938376	0.0613338	0.173776	0.476329
ENSMUSG00000024795		Kif20b	kinesin family member 20B	-0.403618	0.112666	0.996762	-0.253987	0.293304	0.995015	-0.149326	0.539552	0.874769	0.000304846	0.999038	0.999879
ENSMUSG00000107451		Gm44421	predicted gene, 44421	-0.225034	0.112692	0.996762	-0.184225	0.164613	0.995015	0.172932	0.206158	0.705513	0.213742	0.120865	0.404294
ENSMUSG00000039661		Dusp26	dual specificity phosphatase 26 (putative)	0.273647	0.112704	0.996762	-0.111155	0.518608	0.995015	0.06458	0.708211	0.927017	-0.320221	0.0628973	0.293321
ENSMUSG00000029433		Diablo	diablo, IAP-binding mitochondrial protein	0.10911	0.112712	0.996762	0.0241247	0.71767	0.995015	0.155951	0.0224197	0.389734	0.0709658	0.291086	0.601559
ENSMUSG00000098900		Gm18190	predicted gene, 18190	-0.886174	0.112723	0.996762	0.11143	0.847126	0.995015	-1.02338	0.0668788		-0.0257734	0.964449
ENSMUSG00000021494		Ddx41	DEAD (Asp-Glu-Ala-Asp) box polypeptide 41	0.149063	0.112731	0.996762	0.0824356	0.377177	0.995015	-0.0592001	0.529042	0.872244	-0.125828	0.177377	0.481117
ENSMUSG00000041609		Bicdl1	BICD family like cargo adaptor 1	0.105567	0.112814	0.996762	-0.020149	0.757026	0.995015	0.203044	0.00215238	0.132675	0.0773285	0.238006	0.549272
ENSMUSG00000037994		Slc9b2	solute carrier family 9, subfamily B (NHA2, cation proton antiporter 2), member 2	0.277471	0.112825	0.996762	0.276573	0.0927414	0.995015	0.211716	0.2241	0.719369	0.210818	0.202473	0.512062
ENSMUSG00000079580		Tmem217	transmembrane protein 217	1.33887	0.11283	0.996762	0.123581	0.884924	0.995015	0.0753864	0.934416		-1.1399	0.142066
ENSMUSG00000077704		Snord89	small nucleolar RNA, C/D box 89	0.76643	0.112913	0.996762	-1.17846	0.011189	0.995015	0.845402	0.075035		-1.09949	0.0201901
ENSMUSG00000025473		Adam8	a disintegrin and metallopeptidase domain 8	0.365084	0.112914	0.996762	0.433885	0.0543001	0.995015	0.375158	0.102444	0.599037	0.443959	0.0495392	0.260335
ENSMUSG00000055138		Gm4861	predicted gene 4861	2.02709	0.112954	0.996762	-0.943163	0.497809	0.995015	0.418561	0.761856		-2.55169	0.0478704
ENSMUSG00000025491		Ifitm1	interferon induced transmembrane protein 1	0.564567	0.113001	0.996762	-0.0477426	0.892924	0.995015	0.00174223	0.996163	0.999549	-0.610567	0.0797736	0.328497
ENSMUSG00000083921		Gm15750	predicted gene 15750	1.59721	0.11306	0.996762	-0.932137	0.32793	0.995015	1.01476	0.326924		-1.51459	0.1009
ENSMUSG00000028989		Angptl7	angiopoietin-like 7	0.988372	0.113133	0.996762	0.469482	0.418084	0.995015	0.276001	0.671392		-0.242889	0.658558
ENSMUSG00000114524		AC163038.2		-0.793069	0.113185	0.996762	0.548289	0.25277	0.995015	-0.755342	0.122943		0.586015	0.232325
ENSMUSG00000011158		Brf1	BRF1, RNA polymerase III transcription initiation factor 90 kDa subunit	0.0927526	0.113221	0.996762	0.0327429	0.567224	0.995015	0.00403839	0.944874	0.987108	-0.0559714	0.329402	0.633638
ENSMUSG00000110260		Gm30504	predicted gene, 30504	-0.636037	0.113224	0.996762	-0.0811058	0.827793	0.995015	-0.242419	0.521475	0.870527	0.312513	0.430692
ENSMUSG00000027712		Anxa5	annexin A5	0.155805	0.113235	0.996762	-0.128109	0.190581	0.995015	0.00935163	0.924247	0.982461	-0.274562	0.0050397	0.0813296
ENSMUSG00000063506		Arhgap22	Rho GTPase activating protein 22	0.20577	0.113284	0.996762	-0.0810241	0.52324	0.995015	0.0408458	0.753397	0.940797	-0.245949	0.052509	0.267133
ENSMUSG00000032554		Trf	transferrin	0.411026	0.113324	0.996762	-0.348688	0.17861	0.995015	0.233192	0.369017	0.804228	-0.526522	0.0422455	0.241984
ENSMUSG00000025264		Tsr2	TSR2 20S rRNA accumulation	-0.0812426	0.113384	0.996762	-0.0255533	0.613379	0.995015	-0.0539808	0.290507	0.756758	0.00170849	0.973184	0.991135
ENSMUSG00000025041		Nt5c2	5'-nucleotidase, cytosolic II	-0.0971859	0.113476	0.996762	0.0277159	0.646794	0.995015	-0.0046064	0.939882	0.985441	0.120295	0.0479187	0.256249
ENSMUSG00000028416		Bag1	BCL2-associated athanogene 1	0.116046	0.113588	0.996762	0.0031636	0.965414	0.995015	-0.0426018	0.5613	0.879296	-0.155484	0.0330957	0.217173
ENSMUSG00000090066		1110002E22Rik	RIKEN cDNA 1110002E22 gene	0.40856	0.113697	0.996762	0.00526166	0.983648	0.997635	0.0398436	0.877808	0.970932	-0.363454	0.155451	0.451483
ENSMUSG00000045757		Zfp764	zinc finger protein 764	0.195112	0.113725	0.996762	-0.0545433	0.649082	0.995015	-0.0552207	0.658009	0.909484	-0.304876	0.0100376	0.119268
ENSMUSG00000026043		Col3a1	collagen, type III, alpha 1	0.600245	0.113731	0.996762	0.112013	0.766696	0.995015	0.0349446	0.927122	0.982955	-0.453287	0.226699	0.538035
ENSMUSG00000021495		Fam193b	family with sequence similarity 193, member B	0.235052	0.113776	0.996762	0.113546	0.444139	0.995015	0.110226	0.458283	0.843024	-0.0112799	0.93941	0.980045
ENSMUSG00000073130		Gm1141	predicted gene 1141	0.581211	0.113832	0.996762	0.435203	0.155946	0.995015	0.834889	0.0196015	0.376085	0.688881	0.0303747	0.210423
ENSMUSG00000041073		Nacad	NAC alpha domain containing	0.132411	0.113977	0.996762	-0.0285159	0.731075	0.995015	0.0321922	0.700465	0.924069	-0.128735	0.121168	0.404471
ENSMUSG00000095440		Fignl2	fidgetin-like 2	0.348346	0.113979	0.996762	-0.0542645	0.808837	0.995015	-0.243055	0.284783	0.754539	-0.645666	0.0029748	0.0610893
ENSMUSG00000081126		Gm15784	predicted gene 15784	-1.73418	0.113989	0.996762	-0.474114	0.555737	0.995015	0.228682	0.78152		1.48875	0.168995
ENSMUSG00000097311		Gm26871	predicted gene, 26871	-0.35272	0.114048	0.996762	0.194794	0.376419	0.995015	-0.340969	0.124616	0.624834	0.206546	0.350892	0.651004
ENSMUSG00000085271		E130006D01Rik	RIKEN cDNA E130006D01 gene	-0.551092	0.114084	0.996762	-0.223397	0.477948	0.995015	0.146944	0.651094	0.907973	0.474639	0.161946
ENSMUSG00000019470		Xab2	XPA binding protein 2	0.0795404	0.114165	0.996762	0.0150078	0.758694	0.995015	0.0359493	0.472954	0.850075	-0.0285834	0.560626	0.79393
ENSMUSG00000005142		Man2b1	mannosidase 2, alpha B1	-0.103864	0.114265	0.996762	-0.0273008	0.672768	0.995015	-0.00961982	0.882947	0.97188	0.0669438	0.303597	0.613087
ENSMUSG00000036825		Ssx2ip	synovial sarcoma, X 2 interacting protein	-0.0921191	0.114404	0.996762	-0.0733592	0.205329	0.995015	-0.0792576	0.173217	0.681694	-0.0604977	0.297579	0.607016
ENSMUSG00000025780		Itih5	inter-alpha (globulin) inhibitor H5	-0.198346	0.114511	0.996762	-0.0224268	0.857554	0.995015	-0.0932683	0.456821	0.842915	0.0826513	0.509425	0.76441
ENSMUSG00000087565		Gm14662	predicted gene 14662	1.16951	0.114544	0.996762	-0.647274	0.329444	0.995015	1.13953	0.121803		-0.677245	0.311243
ENSMUSG00000019906		Lin7a	lin-7 homolog A (C. elegans)	-0.227276	0.114644	0.996762	-0.181386	0.200216	0.995015	0.105865	0.458069	0.843024	0.151755	0.288603	0.598793
ENSMUSG00000039834		Zfp335	zinc finger protein 335	0.150376	0.114654	0.996762	0.0621005	0.510873	0.995015	0.0477962	0.615759	0.896091	-0.0404794	0.668511	0.854924
ENSMUSG00000037243		Zfp692	zinc finger protein 692	0.281495	0.114661	0.996762	0.160286	0.367685	0.995015	-0.0114005	0.949092	0.988533	-0.13261	0.455785	0.730732
ENSMUSG00000037982		Gm9725	predicted gene 9725	-2.10645	0.114671	0.996762	-1.29844	0.229757	0.995015	0.1929	0.848726		1.00091	0.471133
ENSMUSG00000041696		Rasl12	RAS-like, family 12	0.258865	0.114725	0.996762	-0.0511935	0.750086	0.995015	0.0447724	0.785574	0.948808	-0.265286	0.097855	0.363838
ENSMUSG00000049897		Stkld1	serine/threonine kinase-like domain containing 1	-0.690072	0.114725	0.996762	-0.218519	0.602662	0.995015	-0.335603	0.420624		0.135949	0.757552
ENSMUSG00000020059		Sycp3	synaptonemal complex protein 3	-0.831768	0.114753	0.996762	0.731439	0.150179	0.995015	-0.699345	0.176983	0.685815	0.863863	0.095307
ENSMUSG00000020777		Acox1	acyl-Coenzyme A oxidase 1, palmitoyl	-0.0748283	0.114759	0.996762	0.0410412	0.383573	0.995015	-0.0181607	0.701221	0.924466	0.0977088	0.0384982	0.232662
ENSMUSG00000070780		Rbm47	RNA binding motif protein 47	-1.00583	0.114773	0.996762	-0.434819	0.498962	0.995015	-0.997191	0.117047	0.617539	-0.426178	0.508524	0.76392
ENSMUSG00000030035		Wbp1	WW domain binding protein 1	0.135881	0.114907	0.996762	0.101333	0.234455	0.995015	-0.0764048	0.37599	0.806766	-0.110953	0.192377	0.500652
ENSMUSG00000038775		Vill	villin-like	0.684307	0.114907	0.996762	0.634331	0.135476	0.995015	0.0389152	0.929618	0.982955	-0.0110608	0.978897	0.99291
ENSMUSG00000006221		Hspb7	heat shock protein family, member 7 (cardiovascular)	-2.08914	0.114941	0.996762	1.43888	0.19186	0.995015	-1.20621	0.293214		2.32181	0.071106
ENSMUSG00000032388		Spg21	SPG21, maspardin	-0.0875667	0.115008	0.996762	-0.0194406	0.719403	0.995015	-0.105526	0.0556682	0.509392	-0.0373996	0.492857	0.752476
ENSMUSG00000074582		Arfgef2	ADP-ribosylation factor guanine nucleotide-exchange factor 2 (brefeldin A-inhibited)	-0.0930193	0.115049	0.996762	0.0166009	0.775481	0.995015	0.0259482	0.658587	0.909736	0.135568	0.0205028	0.174497
ENSMUSG00000097602		4930519P11Rik	RIKEN cDNA 4930519P11 gene	-3.31172	0.115064	0.996762	-0.195985	0.931141	0.995015	-3.45752	0.0999256		-0.341789	0.880217
ENSMUSG00000031575		Ash2l	ash2 (absent, small, or homeotic)-like (Drosophila)	-0.0799455	0.115078	0.996762	-0.0608087	0.216732	0.995015	0.0495437	0.323197	0.780759	0.0686806	0.168044	0.468523
ENSMUSG00000072768		Gm10418	predicted gene 10418	-0.636076	0.115179	0.996762	-0.155846	0.705194	0.995015	-0.667374	0.0943018		-0.187144	0.653341
ENSMUSG00000039070		Cpa4	carboxypeptidase A4	-1.62132	0.115192	0.996762	-0.40363	0.665985	0.995015	-0.170572	0.854615		1.04711	0.310736
ENSMUSG00000032846		Zswim6	zinc finger SWIM-type containing 6	-0.146039	0.115379	0.996762	-0.0613752	0.498657	0.995015	0.320876	0.000472343	0.0588784	0.40554	9.73961e-06	0.00143404
ENSMUSG00000026668		Ucma	upper zone of growth plate and cartilage matrix associated	0.459028	0.115473	0.996762	-0.295792	0.298296	0.995015	0.384393	0.186313	0.688691	-0.370427	0.193948	0.502502
ENSMUSG00000108113		Zim2	zinc finger, imprinted 2	-1.4371	0.115706	0.996762	-0.947539	0.295315	0.995015	-0.601351	0.451099		-0.111795	0.911756
ENSMUSG00000000202		Btbd17	BTB (POZ) domain containing 17	0.221187	0.115735	0.996762	-0.0924592	0.50895	0.995015	-0.0707498	0.615892	0.896091	-0.384396	0.00588875	0.0886872
ENSMUSG00000105900		Gm43240	predicted gene 43240	1.2495	0.115736	0.996762	0.362838	0.613136	0.995015	0.488775	0.556721		-0.397886	0.555021
ENSMUSG00000090534		Gm4675	predicted gene 4675	-0.525735	0.115736	0.996762	0.00998797	0.974476	0.995262	-0.216826	0.497232	0.8604	0.318897	0.329952
ENSMUSG00000031221		Igbp1	immunoglobulin (CD79A) binding protein 1	0.0897659	0.115746	0.996762	-0.0154127	0.782011	0.995015	0.0310471	0.58496	0.887131	-0.0741316	0.185033	0.490817
ENSMUSG00000067787		Blcap	bladder cancer associated protein	-0.0966794	0.115922	0.996762	0.0632881	0.29771	0.995015	-0.0335446	0.583978	0.886885	0.126423	0.0382599	0.232233
ENSMUSG00000024168		Tmem204	transmembrane protein 204	0.184775	0.116133	0.996762	0.136665	0.225233	0.995015	0.141008	0.228055	0.719369	0.0928981	0.412395	0.699606
ENSMUSG00000021140		Pcnx	pecanex homolog (Drosophila)	-0.135214	0.116181	0.996762	-0.0170156	0.842674	0.995015	0.133691	0.119708	0.61814	0.251889	0.00335718	0.0656987
ENSMUSG00000025142		Aspscr1	alveolar soft part sarcoma chromosome region, candidate 1 (human)	0.100793	0.116188	0.996762	0.0333597	0.596777	0.995015	-0.0769309	0.230933	0.72165	-0.144364	0.0219285	0.179658
ENSMUSG00000043505		Gimap5	GTPase, IMAP family member 5	0.673071	0.11628	0.996762	0.202064	0.609117	0.995015	0.376006	0.385186	0.809833	-0.095001	0.807688
ENSMUSG00000110545		Gm7730	predicted gene 7730	1.37826	0.116541	0.996762	0.789864	0.460491	0.995015	-1.058	0.330942		-1.6464	0.0543643
ENSMUSG00000003541		Ier3	immediate early response 3	-0.283919	0.116541	0.996762	-0.2089	0.235593	0.995015	-0.0697189	0.694827	0.922416	0.00530079	0.976421	0.992339
ENSMUSG00000045092		S1pr1	sphingosine-1-phosphate receptor 1	-0.122485	0.116556	0.996762	0.230354	0.00303504	0.995015	-0.106947	0.170116	0.678152	0.245893	0.00157468	0.0416426
ENSMUSG00000045826		Ptprcap	protein tyrosine phosphatase, receptor type, C polypeptide-associated protein	0.986811	0.116635	0.996762	0.110587	0.850427	0.995015	0.508003	0.42782		-0.368221	0.520896
ENSMUSG00000049191		Rgag4	retrotransposon gag domain containing 4	0.154874	0.116647	0.996762	-0.0565325	0.554067	0.995015	0.141089	0.150373	0.657939	-0.0703173	0.464674	0.735901
ENSMUSG00000025428		Atp5a1	ATP synthase, H+ transporting, mitochondrial F1 complex, alpha subunit 1	-0.071694	0.11668	0.996762	-0.0122444	0.788398	0.995015	-0.0369894	0.418006	0.826808	0.0224602	0.622692	0.831403
ENSMUSG00000020334		Slc22a4	solute carrier family 22 (organic cation transporter), member 4	-0.222298	0.116775	0.996762	-0.228257	0.0990579	0.995015	0.035702	0.798304	0.952265	0.0297423	0.83226	0.935598
ENSMUSG00000074406		Zfp628	zinc finger protein 628	0.179466	0.116836	0.996762	0.0184025	0.870442	0.995015	-0.0628529	0.584126	0.886885	-0.223916	0.0464304	0.251755
ENSMUSG00000014503		Pkd2l2	polycystic kidney disease 2-like 2	-0.591737	0.116981	0.996762	0.14845	0.683498	0.995015	-0.45405	0.217553	0.713785	0.286136	0.443593
ENSMUSG00000114535		AC134869.1		-0.524075	0.117215	0.996762	0.0956182	0.760727	0.995015	-0.275033	0.392601	0.814318	0.34466	0.292056
ENSMUSG00000029535		Triap1	TP53 regulated inhibitor of apoptosis 1	0.118395	0.117253	0.996762	-0.00754649	0.916851	0.995015	0.0901079	0.229648	0.719711	-0.035834	0.622934	0.831573
ENSMUSG00000109750		Hmgb1-rs17	high mobility group box 1, related sequence 17	1.44133	0.117352	0.996762	-0.932003	0.33821	0.995015	0.443357	0.647794		-1.92998	0.0365685
ENSMUSG00000103332		Pcdhga2	protocadherin gamma subfamily A, 2	-0.259152	0.117354	0.996762	0.0242482	0.881997	0.995015	-0.05794	0.724602	0.933619	0.22546	0.170239	0.471257
ENSMUSG00000078612		Fyb2	FYN binding protein 2	0.379963	0.117392	0.996762	0.351668	0.141937	0.995015	0.17093	0.481459	0.853601	0.142635	0.551147	0.789104
ENSMUSG00000004056		Akt2	thymoma viral proto-oncogene 2	0.145787	0.117404	0.996762	0.18248	0.0484286	0.995015	-0.0695849	0.455165	0.841915	-0.0328915	0.721854	0.882691
ENSMUSG00000038290		Smg6	Smg-6 homolog, nonsense mediated mRNA decay factor (C. elegans)	-0.102187	0.117405	0.996762	-0.0329401	0.604968	0.995015	0.145415	0.0243788	0.40306	0.214662	0.000851387	0.0282587
ENSMUSG00000021768		Dusp13	dual specificity phosphatase 13	0.49401	0.11745	0.996762	-0.691598	0.0224191	0.995015	0.490342	0.116343	0.617069	-0.695267	0.0232134
ENSMUSG00000061244		Exoc5	exocyst complex component 5	-0.116128	0.117506	0.996762	-0.0595691	0.417093	0.995015	0.0856159	0.246316	0.730467	0.142175	0.0538788	0.271251
ENSMUSG00000103808		Gm37060	predicted gene, 37060	1.88793	0.117531	0.996762	0.0663734	0.952266	0.995015	0.717153	0.574712		-1.10441	0.281315
ENSMUSG00000020734		Grin2c	glutamate receptor, ionotropic, NMDA2C (epsilon 3)	0.189497	0.117576	0.996762	0.032789	0.786118	0.995015	-0.0501372	0.678934	0.917668	-0.206845	0.0868112	0.343864
ENSMUSG00000032531		Amotl2	angiomotin-like 2	0.22117	0.117579	0.996762	-0.306956	0.028253	0.995015	0.246856	0.0798311	0.558818	-0.281271	0.0450182	0.248308
ENSMUSG00000104367		Gm38079	predicted gene, 38079	-2.07894	0.117642	0.996762	-0.768593	0.628197	0.995015	-2.15133	0.102377		-0.840978	0.598411
ENSMUSG00000034880		Mrpl34	mitochondrial ribosomal protein L34	0.14035	0.117879	0.996762	0.0692135	0.43444	0.995015	-0.143295	0.112668	0.612662	-0.214431	0.0147769	0.148045
ENSMUSG00000034308		Sdr42e1	short chain dehydrogenase/reductase family 42E, member 1	-0.169566	0.117898	0.996762	0.0607106	0.567949	0.995015	-0.194367	0.0713937	0.54834	0.035909	0.737069	0.890413
ENSMUSG00000026726		Cubn	cubilin (intrinsic factor-cobalamin receptor)	-0.474102	0.117924	0.996762	-0.236289	0.388934	0.995015	0.20544	0.46928	0.849145	0.443252	0.131933	0.419516
ENSMUSG00000032469		Dbr1	debranching RNA lariats 1	-0.111131	0.118002	0.996762	0.0390522	0.564615	0.995015	-0.073802	0.292288	0.757856	0.0763816	0.267222	0.577726
ENSMUSG00000024773		Atg2a	autophagy related 2A	0.135563	0.118068	0.996762	-0.0189809	0.825045	0.995015	0.144506	0.0949738	0.585214	-0.0100384	0.907138	0.96633
ENSMUSG00000097833		Gm5976	predicted gene 5976	1.15302	0.118134	0.996762	0.139075	0.82646	0.995015	0.984623	0.182572		-0.0293251	0.963069
ENSMUSG00000090273		Prr22	proline rich 22	0.460878	0.118149	0.996762	0.079519	0.783221	0.995015	-0.00251081	0.993347	0.998793	-0.38387	0.174364	0.477557
ENSMUSG00000059208		Hnrnpm	heterogeneous nuclear ribonucleoprotein M	0.127044	0.118222	0.996762	0.0728805	0.36815	0.995015	0.0849479	0.295869	0.760512	0.0307839	0.704047	0.87347
ENSMUSG00000082549		Gm14813	predicted gene 14813	1.89509	0.11827	0.996762	0.786796	0.484124	0.995015	0.411571	0.753967		-0.696726	0.488541
ENSMUSG00000103663		2900037B21Rik	RIKEN cDNA 2900037B21 gene	-1.00409	0.118282	0.996762	-0.221888	0.712006	0.995015	-0.371695	0.532281		0.410508	0.526584
ENSMUSG00000022404		Slc25a17	solute carrier family 25 (mitochondrial carrier, peroxisomal membrane protein), member 17	0.0912963	0.118329	0.996762	0.000769881	0.989263	0.998547	0.0126464	0.828223	0.957754	-0.07788	0.174722	0.478005
ENSMUSG00000066389		Rpl31-ps1	ribosomal protein L31, pseudogene 1	1.83291	0.118432	0.996762	0.330683	0.776506	0.995015	0.194654	0.881415		-1.30757	0.19812
ENSMUSG00000003273		Car11	carbonic anhydrase 11	0.150936	0.118455	0.996762	0.0744633	0.440486	0.995015	-0.127502	0.187439	0.68887	-0.203975	0.0345052	0.221073
ENSMUSG00000024871		Doc2g	double C2, gamma	0.43193	0.118628	0.996762	0.17927	0.496159	0.995015	0.263226	0.341943	0.787783	0.0105652	0.967981	0.98915
ENSMUSG00000027010		Slc25a12	solute carrier family 25 (mitochondrial carrier, Aralar), member 12	-0.0753958	0.118707	0.996762	-0.0251964	0.599503	0.995015	-0.0615456	0.20176	0.701663	-0.0113461	0.8135	0.92782
ENSMUSG00000102776		Gm38162	predicted gene, 38162	-0.415641	0.118734	0.996762	-0.0761246	0.777226	0.995015	-0.548582	0.0392637	0.453102	-0.209065	0.437636	0.717482
ENSMUSG00000028003		Lrat	lecithin-retinol acyltransferase (phosphatidylcholine-retinol-O-acyltransferase)	0.862625	0.11877	0.996762	-0.147597	0.789011	0.995015	0.129622	0.821786		-0.8806	0.0953984
ENSMUSG00000114360		AC165159.2		1.40934	0.118868	0.996762	-0.616238	0.416059	0.995015	1.33469	0.138056		-0.690891	0.364675
ENSMUSG00000029055		Plch2	phospholipase C, eta 2	0.244781	0.11888	0.996762	0.0441613	0.778128	0.995015	0.292477	0.0623343	0.531499	0.0918572	0.557944	0.792668
ENSMUSG00000043962		Thrap3	thyroid hormone receptor associated protein 3	-0.0790216	0.118933	0.996762	-0.0186541	0.706686	0.995015	0.00528617	0.916277	0.980673	0.0656536	0.188893	0.496365
ENSMUSG00000047884		Klk9	kallikrein related-peptidase 9	1.04428	0.118949	0.996762	-1.17999	0.0629647	0.995015	1.03718	0.118272		-1.18709	0.0638833
ENSMUSG00000032299		Commd4	COMM domain containing 4	0.156228	0.118972	0.996762	0.097799	0.327219	0.995015	-0.102403	0.307271	0.768656	-0.160833	0.106799	0.380177
ENSMUSG00000031503		Col4a2	collagen, type IV, alpha 2	0.352441	0.118991	0.996762	0.0996404	0.659056	0.995015	0.219703	0.331103	0.783424	-0.0330983	0.883482	0.95735
ENSMUSG00000030374		Strn4	striatin, calmodulin binding protein 4	-0.047518	0.119146	0.996762	0.0143866	0.631876	0.995015	0.0356433	0.240074	0.726313	0.097548	0.00122978	0.0354048
ENSMUSG00000042367		Gjb3	gap junction protein, beta 3	1.2613	0.119172	0.996762	0.307418	0.628822	0.995015	1.11312	0.16929		0.159235	0.802132
ENSMUSG00000019505		Ubb	ubiquitin B	0.113735	0.119174	0.996762	0.0055036	0.939706	0.995015	-0.0365826	0.616188	0.896138	-0.144814	0.0465855	0.25191
ENSMUSG00000054409		Tmem74	transmembrane protein 74	-0.233371	0.119193	0.996762	-0.0865223	0.554782	0.995015	0.137985	0.351363	0.792699	0.284834	0.0546545	0.273613
ENSMUSG00000022912		Pros1	protein S (alpha)	0.145093	0.119203	0.996762	0.0893437	0.326903	0.995015	-0.032821	0.724737	0.933619	-0.0885699	0.330645	0.634402
ENSMUSG00000012422		Tmem167	transmembrane protein 167	-0.118043	0.119291	0.996762	-0.0679853	0.363821	0.995015	0.0722747	0.337649	0.785343	0.122333	0.104093	0.375911
ENSMUSG00000033967		Rnf225	ring finger protein 225	0.408091	0.119353	0.996762	-0.112019	0.650435	0.995015	0.323401	0.215228	0.713422	-0.19671	0.428272	0.711485
ENSMUSG00000032640		Chsy1	chondroitin sulfate synthase 1	-0.141691	0.119357	0.996762	-0.0271199	0.757797	0.995015	-0.0319253	0.722078	0.933002	0.0826456	0.354101	0.653633
ENSMUSG00000107531		E330037G11Rik	RIKEN cDNA E330037G11 gene	-0.533332	0.119379	0.996762	0.281731	0.378294	0.995015	-0.263797	0.424773	0.831604	0.551265	0.0969325	0.361418
ENSMUSG00000022096		Hr	hairless	0.248424	0.119427	0.996762	-0.158333	0.320586	0.995015	-0.0934704	0.55877	0.87789	-0.500227	0.00166292	0.0429911
ENSMUSG00000054863		Fam19a5	family with sequence similarity 19, member A5	0.114079	0.119473	0.996762	0.0497908	0.49496	0.995015	-0.00437037	0.952419	0.988721	-0.0686587	0.346854	0.647837
ENSMUSG00000040312		Cchcr1	coiled-coil alpha-helical rod protein 1	0.237132	0.119474	0.996762	0.040396	0.786	0.995015	-0.0170132	0.911549	0.979261	-0.213749	0.148411	0.442259
ENSMUSG00000038859		Baiap2l1	BAI1-associated protein 2-like 1	-0.945325	0.119487	0.996762	-0.0535772	0.929861	0.995015	-0.925537	0.126451	0.62715	-0.0337894	0.955843	0.985532
ENSMUSG00000008438		Adam21	a disintegrin and metallopeptidase domain 21	-0.534075	0.119526	0.996762	-0.108975	0.729627	0.995015	-0.0854393	0.791592	0.950679	0.339661	0.311355
ENSMUSG00000032839		Trpc1	transient receptor potential cation channel, subfamily C, member 1	-0.105134	0.119611	0.996762	0.0335908	0.61387	0.995015	-0.0166955	0.8038	0.953186	0.12203	0.0682414	0.305755
ENSMUSG00000026686		Lmx1a	LIM homeobox transcription factor 1 alpha	-1.07839	0.119687	0.996762	-0.487562	0.489018	0.995015	-1.05893	0.124827	0.625177	-0.468097	0.508342	0.763897
ENSMUSG00000068299		Nat8f4	N-acetyltransferase 8 (GCN5-related) family member 4	-0.251288	0.119736	0.996762	0.268046	0.0940197	0.995015	-0.25136	0.118671	0.617774	0.267974	0.0949755	0.358474
ENSMUSG00000086442		Gm11722	predicted gene 11722	1.99896	0.119749	0.996762	1.17691	0.219985	0.995015	1.29809	0.328099		0.476043	0.596749
ENSMUSG00000040373		Cacng5	calcium channel, voltage-dependent, gamma subunit 5	0.3332	0.119757	0.996762	-0.183622	0.388416	0.995015	0.320444	0.134182	0.635148	-0.196378	0.356826	0.656056
ENSMUSG00000107761		2010008C14Rik	RIKEN cDNA 2010008C14 gene	-1.01201	0.119828	0.996762	0.0892556	0.890524	0.995015	-0.896733	0.153614		0.20453	0.760145
ENSMUSG00000087968		Gm25395	predicted gene, 25395	1.10633	0.119851	0.996762	-0.606075	0.389084	0.995015	0.494816	0.499248		-1.21759	0.0741076
ENSMUSG00000030772		Dkk3	dickkopf WNT signaling pathway inhibitor 3	-0.129853	0.119855	0.996762	0.111989	0.179409	0.995015	-0.117399	0.15955	0.665622	0.124442	0.135835	0.424588
ENSMUSG00000038954		Supt3	suppressor of Ty 3	0.163642	0.119905	0.996762	0.0216422	0.832812	0.995015	-0.00512099	0.961217	0.990053	-0.147121	0.150928	0.445138
ENSMUSG00000044361		BC024139	cDNA sequence BC024139	0.415966	0.11998	0.996762	-0.862757	0.00120912	0.995015	0.374536	0.159445	0.665507	-0.904187	0.000736976	0.0265586
ENSMUSG00000002661		Alkbh7	alkB homolog 7	0.180313	0.120167	0.996762	-0.0324846	0.777125	0.995015	-0.0815235	0.484148	0.854573	-0.294321	0.00999607	0.119172
ENSMUSG00000031074		Fgf3	fibroblast growth factor 3	1.60732	0.120221	0.996762	-1.44524	0.173514	0.995015	0.931161	0.378133		-2.12139	0.041349
ENSMUSG00000065563		Mir103-2	microRNA 103-2	-1.75039	0.120263	0.996762	1.0252	0.259506	0.995015	-0.856766	0.368944		1.91882	0.078152
ENSMUSG00000033576		Apol6	apolipoprotein L 6	2.20832	0.120461	0.996762	-0.187871	0.878931	0.995015	1.32571	0.367129		-1.07047	0.362646
ENSMUSG00000050493		Fam167b	family with sequence similarity 167, member B	-0.493965	0.120479	0.996762	0.27218	0.377802	0.995015	-0.540422	0.0857805	0.57101	0.225723	0.469745
ENSMUSG00000037234		Hook3	hook microtubule tethering protein 3	-0.139097	0.120489	0.996762	0.00678349	0.939295	0.995015	0.154491	0.0838287	0.567285	0.300371	0.000769052	0.0271312
ENSMUSG00000107287		Gm43458	predicted gene 43458	2.93768	0.120691	0.996762	0.405359	0.836389	0.995015	1.19502	0.560636		-1.3373	0.456028
ENSMUSG00000074129		Rpl13a	ribosomal protein L13A	0.142821	0.120737	0.996762	-0.0114331	0.899664	0.995015	-0.0592109	0.520795	0.87036	-0.213465	0.0183438	0.165651
ENSMUSG00000020605		Hs1bp3	HCLS1 binding protein 3	0.133233	0.120797	0.996762	0.00617244	0.941242	0.995015	0.0735907	0.389758	0.812454	-0.0534698	0.524719	0.773987
ENSMUSG00000102564		Gm37035	predicted gene, 37035	-2.4016	0.120808	0.996762	0.482149	0.767006	0.995015	-1.84352	0.228695		1.04023	0.526607
ENSMUSG00000112258		AC154313.1		-1.43394	0.120815	0.996762	0.0845645	0.905983	0.995015	0.422051	0.580985		1.94056	0.0282351
ENSMUSG00000024844		Banf1	barrier to autointegration factor 1	0.105062	0.120877	0.996762	-0.0476285	0.476384	0.995015	-0.0404772	0.549943	0.876296	-0.193168	0.00388993	0.071254
ENSMUSG00000036099		Vezt	vezatin, adherens junctions transmembrane protein	-0.112965	0.120903	0.996762	0.0432228	0.548719	0.995015	0.0345568	0.633829	0.901155	0.190745	0.00839335	0.106653
ENSMUSG00000024491		Rbm27	RNA binding motif protein 27	-0.133584	0.120988	0.996762	0.0208996	0.805102	0.995015	0.15166	0.0761914	0.553474	0.306143	0.000333298	0.0166757
ENSMUSG00000038172		Ttc39b	tetratricopeptide repeat domain 39B	-0.136252	0.121036	0.996762	0.0417803	0.631852	0.995015	-0.00778572	0.929192	0.982955	0.170247	0.0516029	0.265661
ENSMUSG00000113861		CT485612.10		1.95772	0.121087	0.996762	0.852023	0.520334	0.995015	-0.334263	0.813771		-1.43996	0.213184
ENSMUSG00000097496		Gm26653	predicted gene, 26653	0.401682	0.121261	0.996762	-0.350552	0.153487	0.995015	0.303576	0.239773	0.726154	-0.448658	0.0689036	0.306723
ENSMUSG00000028999		Rint1	RAD50 interactor 1	0.0941199	0.121271	0.996762	0.085702	0.132475	0.995015	0.0510864	0.396221	0.81571	0.0426685	0.458244	0.732395
ENSMUSG00000114752		AC138329.2		1.59475	0.121285	0.996762	0.393063	0.626461	0.995015	1.34569	0.193591		0.144002	0.857163
ENSMUSG00000090272		Mndal	myeloid nuclear differentiation antigen like	-0.485514	0.12137	0.996762	-0.0368049	0.905482	0.995015	0.0176676	0.954728	0.989623	0.466377	0.135207	0.423825
ENSMUSG00000022020		Naa16	N(alpha)-acetyltransferase 16, NatA auxiliary subunit	-0.177424	0.121388	0.996762	-0.0699385	0.515243	0.995015	0.258037	0.0202699	0.380269	0.365522	0.00098898	0.0310765
ENSMUSG00000111290		AC160562.2		1.48243	0.121392	0.996762	-0.720975	0.511581	0.995015	0.00174892	0.998685		-2.20166	0.0273925
ENSMUSG00000049502		Dtx3l	deltex 3-like, E3 ubiquitin ligase	-0.17146	0.121397	0.996762	-0.116977	0.269538	0.995015	0.0321577	0.76671	0.944867	0.0866405	0.423715	0.708082
ENSMUSG00000018800		Abca5	ATP-binding cassette, sub-family A (ABC1), member 5	-0.155277	0.121418	0.996762	-0.0235041	0.813296	0.995015	0.0571763	0.567195	0.880417	0.188949	0.0584421	0.282695
ENSMUSG00000005204		Senp3	SUMO/sentrin specific peptidase 3	0.089095	0.121484	0.996762	0.0863184	0.127722	0.995015	-0.00382324	0.946929	0.987997	-0.00659982	0.907447	0.96646
ENSMUSG00000089542		Gm25835	predicted gene, 25835	0.599025	0.121486	0.996762	-0.113229	0.768187	0.995015	0.0479221	0.903994	0.976608	-0.664332	0.0751425
ENSMUSG00000028111		Ctsk	cathepsin K	0.336211	0.121504	0.996762	-0.316786	0.140314	0.995015	0.0867284	0.691098	0.921562	-0.566269	0.00804434	0.103985
ENSMUSG00000030086		Chchd6	coiled-coil-helix-coiled-coil-helix domain containing 6	0.129809	0.121505	0.996762	0.100973	0.224619	0.995015	-0.0904066	0.281365	0.753162	-0.119242	0.151093	0.445238
ENSMUSG00000021177		Tdp1	tyrosyl-DNA phosphodiesterase 1	-0.121338	0.121578	0.996762	0.089117	0.232115	0.995015	0.046253	0.548068	0.876284	0.256708	0.000730086	0.0263825
ENSMUSG00000047935		Gm5607	predicted gene 5607	0.172845	0.12166	0.996762	-0.249012	0.023971	0.995015	0.190957	0.0861797	0.572139	-0.230901	0.0369694	0.22854
ENSMUSG00000105861		Gm43508	predicted gene 43508	1.84771	0.121667	0.996762	1.68215	0.159826	0.995015	-0.26312	0.850485		-0.428681	0.652924
ENSMUSG00000056952		Tatdn2	TatD DNase domain containing 2	-0.0848865	0.121776	0.996762	-0.0727253	0.172235	0.995015	0.0317112	0.558776	0.87789	0.0438724	0.415734	0.702198
ENSMUSG00000112030		AC133174.1		0.482931	0.121894	0.996762	0.0778245	0.796225	0.995015	0.0956762	0.763071	0.943405	-0.30943	0.29569
ENSMUSG00000037411		Serpine1	serine (or cysteine) peptidase inhibitor, clade E, member 1	-0.567994	0.121907	0.996762	-0.460866	0.181537	0.995015	-0.0408425	0.905438	0.97674	0.0662853	0.857159
ENSMUSG00000086584		Gm12002	predicted gene 12002	-0.852369	0.121938	0.996762	-0.334606	0.502408	0.995015	-0.146517	0.768674		0.371247	0.501033
ENSMUSG00000068250		Amn1	antagonist of mitotic exit network 1	-0.129344	0.121962	0.996762	0.043082	0.596507	0.995015	-0.0928486	0.262661	0.739608	0.0795773	0.332576	0.635437
ENSMUSG00000111730		AC027700.3		2.36243	0.121971	0.996762	0.361543	0.8247	0.995015	0.462723	0.789533		-1.53817	0.275815
ENSMUSG00000100561		Gm7516	predicted gene 7516	2.68758	0.121974	0.996762	-0.605137	0.71296	0.995015	1.76797	0.322333		-1.52475	0.338181
ENSMUSG00000109648		Svet1	subventricular expressed transcript 1	2.35864	0.122076	0.996762	2.72743	0.0687888	0.995015	-0.272079	0.876397		0.0967138	0.93734
ENSMUSG00000020495		Smg8	smg-8 homolog, nonsense mediated mRNA decay factor (C. elegans)	-0.109061	0.122103	0.996762	0.0252297	0.707788	0.995015	0.00319148	0.963318	0.990494	0.137482	0.0447246	0.247829
ENSMUSG00000050017		Pitpnb	phosphatidylinositol transfer protein, beta	-0.0847145	0.122105	0.996762	0.0566245	0.294651	0.995015	-0.0254098	0.64136	0.903768	0.115929	0.0326981	0.215938
ENSMUSG00000087502		Gm16091	predicted gene 16091	-1.22653	0.122203	0.996762	-0.29572	0.705435	0.995015	-0.799336	0.27943		0.131474	0.874746
ENSMUSG00000026797		Stxbp1	syntaxin binding protein 1	-0.103563	0.122277	0.996762	-0.00279365	0.966691	0.995015	0.0475563	0.477641	0.851803	0.148326	0.0267201	0.197841
ENSMUSG00000104562		Gm42767	predicted gene 42767	2.12465	0.122291	0.996762	0.0149135	0.989026	0.998547	1.74398	0.209114		-0.365763	0.73172
ENSMUSG00000026670		Uap1	UDP-N-acetylglucosamine pyrophosphorylase 1	0.0960036	0.122391	0.996762	0.0379822	0.534938	0.995015	-0.0151937	0.806599	0.953526	-0.0732151	0.232322	0.544588
ENSMUSG00000062590		Armc9	armadillo repeat containing 9	-0.0932788	0.122428	0.996762	0.0396774	0.493649	0.995015	0.0502919	0.398142	0.816185	0.183248	0.00184812	0.0453681
ENSMUSG00000060572		Mfap2	microfibrillar-associated protein 2	0.228392	0.122458	0.996762	0.0260604	0.854509	0.995015	0.0694276	0.638917	0.902015	-0.132904	0.349375	0.649889
ENSMUSG00000000555		Itga5	integrin alpha 5 (fibronectin receptor alpha)	-0.321058	0.122458	0.996762	0.0610316	0.760828	0.995015	-0.255841	0.210708	0.708877	0.126249	0.536059	0.779924
ENSMUSG00000027459		Fam110a	family with sequence similarity 110, member A	0.197991	0.12252	0.996762	0.00990256	0.936576	0.995015	-0.0186229	0.885057	0.972319	-0.206712	0.0949979	0.358474
ENSMUSG00000044938		Klhl31	kelch-like 31	-1.38958	0.122746	0.996762	0.15222	0.868189	0.995015	-1.3369	0.130692		0.2049	0.826074
ENSMUSG00000032315		Cyp1a1	cytochrome P450, family 1, subfamily a, polypeptide 1	-0.93597	0.122747	0.996762	-0.350008	0.58178	0.995015	-0.929875	0.119697		-0.343912	0.593218
ENSMUSG00000058070		Eml1	echinoderm microtubule associated protein like 1	0.155531	0.122789	0.996762	-0.0904861	0.36747	0.995015	-0.0243211	0.809342	0.954645	-0.270338	0.00708274	0.0977671
ENSMUSG00000051486		Pcdhb11	protocadherin beta 11	-0.242548	0.122913	0.996762	-0.292353	0.059739	0.995015	-0.098465	0.527074	0.872244	-0.14827	0.344453	0.645406
ENSMUSG00000098193		Gm26963	predicted gene, 26963	-0.864231	0.122923	0.996762	0.00114736	0.998308	0.999933	-0.622472	0.242913		0.242906	0.668891
ENSMUSG00000109869		Gm39158	predicted gene, 39158	1.4283	0.122926	0.996762	-0.236727	0.768617	0.995015	1.18909	0.201036		-0.47594	0.551875
ENSMUSG00000108540		Gm4768	predicted gene 4768	0.961612	0.122955	0.996762	-0.0286744	0.962005	0.995015	0.299608	0.641991		-0.690678	0.233219
ENSMUSG00000020590		Snx13	sorting nexin 13	-0.121827	0.122956	0.996762	-0.0580397	0.459374	0.995015	0.0798172	0.310769	0.771466	0.143604	0.06798	0.305167
ENSMUSG00000032295		Man2c1	mannosidase, alpha, class 2C, member 1	0.170706	0.122966	0.996762	0.0864318	0.433461	0.995015	-0.000389198	0.997194	0.999858	-0.0846632	0.44292	0.72163
ENSMUSG00000047905		Gm8566	predicted pseudogene 8566	-0.978523	0.122968	0.996762	0.283063	0.616855	0.995015	-0.286955	0.623366		0.974631	0.114398
ENSMUSG00000103032		Gm37121	predicted gene, 37121	-0.461413	0.122969	0.996762	-0.195971	0.48398	0.995015	0.00515188	0.985609	0.997906	0.270594	0.357017	0.656299
ENSMUSG00000030996		Art1	ADP-ribosyltransferase 1	-2.17808	0.123038	0.996762	1.82767	0.222643	0.995015	-3.03187	0.0354474		0.973879	0.50783
ENSMUSG00000052917		Senp7	SUMO1/sentrin specific peptidase 7	-0.154783	0.123052	0.996762	-0.0219886	0.824858	0.995015	0.0776064	0.437343	0.835232	0.210401	0.0350403	0.222565
ENSMUSG00000026675		Hsd17b7	hydroxysteroid (17-beta) dehydrogenase 7	-0.166231	0.123069	0.996762	-0.139722	0.187827	0.995015	0.124103	0.245817	0.73022	0.150612	0.159108	0.457373
ENSMUSG00000064302		Clasp1	CLIP associating protein 1	-0.111615	0.123135	0.996762	0.0417429	0.560476	0.995015	0.0912001	0.206043	0.705513	0.244558	0.000679982	0.0253998
ENSMUSG00000064580		Gm25134	predicted gene, 25134	-2.39168	0.123135	0.996762	-0.195985	0.911221	0.995015	-2.53748	0.101895		-0.341789	0.845825
ENSMUSG00000040482		Dxo	decapping exoribonuclease	0.133304	0.123267	0.996762	0.0588495	0.480132	0.995015	0.114482	0.182905	0.687364	0.0400278	0.633296	0.836102
ENSMUSG00000056629		Fkbp2	FK506 binding protein 2	0.140261	0.123365	0.996762	0.0694199	0.44427	0.995015	-0.149337	0.101406	0.596249	-0.220178	0.0151001	0.149787
ENSMUSG00000053963		Stum	mechanosensory transduction mediator	-0.151928	0.123382	0.996762	-0.0145219	0.882836	0.995015	0.0925086	0.348015	0.790017	0.229915	0.0196729	0.171348
ENSMUSG00000107990		Gm7890	predicted gene 7890	2.91128	0.123451	0.996762	-0.195985	0.924385	0.995015	0.449257	0.827765		-2.658	0.1596
ENSMUSG00000018923		Med11	mediator complex subunit 11	0.167563	0.123495	0.996762	-0.111686	0.295268	0.995015	-0.027339	0.8021	0.952624	-0.306587	0.00396167	0.0720557
ENSMUSG00000109617		Gm7669	predicted gene 7669	2.52388	0.123516	0.996762	-1.2602	0.440682	0.995015	2.22523	0.178443		-1.55884	0.335674
ENSMUSG00000068205		Macrod2	MACRO domain containing 2	-0.132198	0.123573	0.996762	-0.0221776	0.794251	0.995015	0.0520223	0.542899	0.875789	0.162043	0.0577215	0.280798
ENSMUSG00000049517		Rps23	ribosomal protein S23	-0.289961	0.123609	0.996762	0.137924	0.435088	0.995015	-0.201124	0.273724	0.748181	0.226761	0.211384	0.523012
ENSMUSG00000029475		Kdm2b	lysine (K)-specific demethylase 2B	-0.18114	0.123622	0.996762	0.0341511	0.767036	0.995015	0.0572369	0.623529	0.898336	0.272528	0.0191383	0.168977
ENSMUSG00000062742		Gm5239	predicted pseudogene 5239	2.10303	0.123684	0.996762	-0.706146	0.459447	0.995015	2.93776	0.0237453		0.128587	0.901951
ENSMUSG00000040415		Dtx3	deltex 3, E3 ubiquitin ligase	0.127981	0.123696	0.996762	0.0747683	0.367606	0.995015	-0.0538483	0.517184	0.868172	-0.107061	0.196994	0.505565
ENSMUSG00000041817		Fam169a	family with sequence similarity 169, member A	-0.116636	0.123715	0.996762	-0.0450964	0.5479	0.995015	0.0359542	0.63377	0.901147	0.107494	0.153703	0.449144
ENSMUSG00000090516		Rps11-ps1	ribosomal protein S11, pseudogene 1	-2.11998	0.123725	0.996762	2.44383	0.0715175	0.995015	-2.26473	0.103235		2.29908	0.0869135
ENSMUSG00000027966		Col11a1	collagen, type XI, alpha 1	0.505006	0.12373	0.996762	0.234138	0.475041	0.995015	0.048813	0.881779	0.971678	-0.222055	0.497918	0.755874
ENSMUSG00000004364		Cul3	cullin 3	-0.0962699	0.123777	0.996762	-0.0366908	0.555177	0.995015	0.0181568	0.771092	0.944963	0.0777359	0.212331	0.524146
ENSMUSG00000074280		Gm6166	predicted gene 6166	0.466022	0.123803	0.996762	0.0825917	0.772228	0.995015	0.147134	0.632544	0.900613	-0.236296	0.398763
ENSMUSG00000005907		Pex1	peroxisomal biogenesis factor 1	-0.120126	0.123806	0.996762	-0.0286946	0.705209	0.995015	0.0741304	0.336547	0.784786	0.165562	0.0310683	0.211926
ENSMUSG00000064494		Gm22063	predicted gene, 22063	-1.7379	0.123809	0.996762	0.0503189	0.954121	0.995015	-0.230879	0.797071		1.55734	0.160937
ENSMUSG00000025500		Lmntd2	lamin tail domain containing 2	-1.53993	0.123851	0.996762	0.164797	0.875212	0.995015	-1.73447	0.0841047		-0.029743	0.977318
ENSMUSG00000103992		Gm38029	predicted gene, 38029	1.29385	0.124038	0.996762	0.732086	0.32665	0.995015	0.534565	0.541635		-0.0271938	0.969249
ENSMUSG00000106858		Gm43844	predicted gene 43844	-0.409425	0.124043	0.996762	-0.0314001	0.898505	0.995015	0.0567641	0.823531	0.957436	0.434789	0.0922176	0.353768
ENSMUSG00000028825		Rhd	Rh blood group, D antigen	-2.13715	0.124105	0.996762	-0.458145	0.651605	0.995015	0.460071	0.667498		2.13908	0.112239
ENSMUSG00000087366		Junos	jun proto-oncogene, opposite strand	-0.375343	0.12415	0.996762	-0.130987	0.579829	0.995015	-0.239466	0.315162	0.774919	0.00488998	0.983901	0.99469
ENSMUSG00000110010		Gm45629	predicted gene 45629	0.240399	0.124172	0.996762	0.0426684	0.771101	0.995015	0.125122	0.422469	0.829848	-0.0726093	0.621485	0.830586
ENSMUSG00000086860		Gm1720	predicted gene 1720	-2.85991	0.124228	0.996762	-0.807015	0.673088	0.995015	-0.962493	0.585083		1.09041	0.58617
ENSMUSG00000001105		Ift20	intraflagellar transport 20	0.104494	0.124247	0.996762	-0.0201292	0.764442	0.995015	-0.0257142	0.705007	0.925706	-0.150337	0.025338	0.191809
ENSMUSG00000063564		Col23a1	collagen, type XXIII, alpha 1	0.409567	0.124257	0.996762	-0.278061	0.291772	0.995015	0.333195	0.210564	0.708877	-0.354434	0.179543	0.484084
ENSMUSG00000108215		Gm8083	predicted gene 8083	1.73605	0.124401	0.996762	-0.346491	0.750227	0.995015	0.672305	0.570152		-1.41024	0.170637
ENSMUSG00000065734		Snord49a	small nucleolar RNA, C/D box 49A	-0.770203	0.124403	0.996762	0.528104	0.243372	0.995015	-0.250827	0.596188	0.888839	1.04748	0.0296918
ENSMUSG00000097393		D030068K23Rik	RIKEN cDNA D030068K23 gene	0.684083	0.124469	0.996762	-0.221816	0.603939	0.995015	0.353348	0.432631	0.833909	-0.55255	0.190746
ENSMUSG00000015597		Zfp318	zinc finger protein 318	-0.103808	0.124511	0.996762	-0.0830825	0.212525	0.995015	0.0227354	0.735066	0.935851	0.0434613	0.516799	0.769104
ENSMUSG00000097881		Celrr	cerebellum expressed regulatory RNA	-0.253578	0.124582	0.996762	0.172229	0.277523	0.995015	-0.216057	0.184797	0.688647	0.209751	0.192228	0.500649
ENSMUSG00000054146		Krt15	keratin 15	0.720889	0.124607	0.996762	0.099684	0.82976	0.995015	0.156276	0.741767	0.937736	-0.464929	0.310749	0.619905
ENSMUSG00000111092		AC114645.2		-0.646706	0.12468	0.996762	0.147328	0.700729	0.995015	-0.109901	0.78201	0.948346	0.684133	0.0937047
ENSMUSG00000086170		Gm12144	predicted gene 12144	0.8699	0.124694	0.996762	-0.906499	0.114949	0.995015	0.409348	0.475638		-1.36705	0.0160582
ENSMUSG00000032854		Ugt8a	UDP galactosyltransferase 8A	0.384675	0.124706	0.996762	-0.485502	0.0524318	0.995015	0.43011	0.0859584	0.571785	-0.440067	0.078817	0.326154
ENSMUSG00000111395		AC164161.3		1.98087	0.124708	0.996762	-1.92629	0.0987353	0.995015	2.01551	0.115165		-1.89165	0.108497
ENSMUSG00000032449		Slc25a36	solute carrier family 25, member 36	-0.0930319	0.12471	0.996762	0.0382617	0.522673	0.995015	-0.0221286	0.71384	0.92936	0.109165	0.0693512	0.307036
ENSMUSG00000015869		Prpsap1	phosphoribosyl pyrophosphate synthetase-associated protein 1	0.120063	0.124967	0.996762	-0.00755287	0.921555	0.995015	0.18835	0.0155574	0.345911	0.0607346	0.430856	0.713249
ENSMUSG00000025359		Pmel	premelanosome protein	-0.574414	0.125002	0.996762	-0.203597	0.594284	0.995015	-0.621432	0.0937943	0.585214	-0.250615	0.515862
ENSMUSG00000110046		Gm45484	predicted gene 45484	-2.60681	0.125147	0.996762	1.86129	0.265582	0.995015	-2.03127	0.232108		2.43683	0.144966
ENSMUSG00000023159		Psg29	pregnancy-specific glycoprotein 29	1.445	0.125177	0.996762	-0.208694	0.810702	0.995015	0.702514	0.473127		-0.951176	0.251573
ENSMUSG00000073491		Ifi213	interferon activated gene 213	1.36087	0.125276	0.996762	0.953266	0.248937	0.995015	0.177937	0.852934		-0.229666	0.75687
ENSMUSG00000083421		Gm14776	predicted gene 14776	1.37772	0.125285	0.996762	-0.480131	0.560584	0.995015	1.36682	0.126685		-0.491028	0.553703
ENSMUSG00000114064		AC155260.1		2.51845	0.125307	0.996762	-0.785916	0.653334	0.995015	1.02101	0.563397		-2.28336	0.159834
ENSMUSG00000022753		Tmem30c	transmembrane protein 30C	-0.698021	0.125389	0.996762	0.760275	0.0649756	0.995015	-0.356687	0.412304	0.823922	1.10161	0.0110412
ENSMUSG00000107875		Gm44696	predicted gene 44696	-0.536865	0.125407	0.996762	-0.209355	0.533096	0.995015	-0.261558	0.436028	0.835037	0.0659517	0.850712
ENSMUSG00000031376		Atp2b3	ATPase, Ca++ transporting, plasma membrane 3	-0.22524	0.125431	0.996762	-0.0796341	0.587487	0.995015	0.0276287	0.850803	0.963431	0.173234	0.238279	0.549454
ENSMUSG00000079528		Clnkos	cytokine-dependent hematopoietic cell linker, opposite strand	2.60641	0.125461	0.996762	-1.00173	0.500639	0.995015	3.03513	0.06734		-0.573008	0.708753
ENSMUSG00000056851		Pcbp2	poly(rC) binding protein 2	0.070058	0.12553	0.996762	0.0292576	0.519318	0.995015	-0.0505811	0.268395	0.743257	-0.0913815	0.0442858	0.246635
ENSMUSG00000109378		U2af1l4	U2 small nuclear RNA auxiliary factor 1-like 4	0.331124	0.125568	0.996762	0.348042	0.0977384	0.995015	0.159268	0.461405	0.844382	0.176186	0.40171	0.693624
ENSMUSG00000074925		Ptar1	protein prenyltransferase alpha subunit repeat containing 1	-0.329487	0.125622	0.996762	-0.13057	0.534759	0.995015	0.0451752	0.831444	0.957754	0.244092	0.252371	0.562685
ENSMUSG00000027353		Mcm8	minichromosome maintenance 8 homologous recombination repair factor	-0.19471	0.125627	0.996762	0.00909482	0.941152	0.995015	-0.132037	0.292972	0.757897	0.0717682	0.56526	0.796329
ENSMUSG00000040752		Myh6	myosin, heavy polypeptide 6, cardiac muscle, alpha	1.42634	0.125676	0.996762	-0.409312	0.630057	0.995015	0.868242	0.363532		-0.967411	0.239585
ENSMUSG00000015357		Clpx	caseinolytic mitochondrial matrix peptidase chaperone subunit	-0.0967228	0.125754	0.996762	0.00190095	0.975414	0.995453	-0.0566336	0.366232	0.802258	0.0419902	0.499511	0.756731
ENSMUSG00000104181		Gm8850	predicted gene 8850	0.793644	0.125826	0.996762	-0.000178556	0.999672	0.999956	1.02321	0.0432366		0.229384	0.609594
ENSMUSG00000113869		AC131743.4		2.13574	0.125847	0.996762	1.26462	0.210655	0.995015	2.04074	0.142401		1.16962	0.249605
ENSMUSG00000103711		Tstd1	thiosulfate sulfurtransferase (rhodanese)-like domain containing 1	0.454634	0.125908	0.996762	-0.0676153	0.812023	0.995015	0.181259	0.545575	0.875955	-0.34099	0.225478	0.536786
ENSMUSG00000000916		Nsun5	NOL1/NOP2/Sun domain family, member 5	0.171837	0.125918	0.996762	0.0453326	0.681584	0.995015	0.00681427	0.951615	0.988702	-0.11969	0.278587	0.588469
ENSMUSG00000104974		Gm43686	predicted gene 43686	-0.663246	0.126059	0.996762	0.00339966	0.993098	0.999029	-0.203291	0.614658	0.895598	0.463354	0.273874
ENSMUSG00000024081		Cebpz	CCAAT/enhancer binding protein zeta	-0.110466	0.126107	0.996762	-0.0834275	0.237935	0.995015	0.113397	0.11297	0.612662	0.140435	0.0491094	0.259411
ENSMUSG00000086496		Gm14204	predicted gene 14204	0.187693	0.126114	0.996762	-0.11668	0.323547	0.995015	0.116649	0.339443	0.78603	-0.187724	0.114093	0.393109
ENSMUSG00000021550		2210016F16Rik	RIKEN cDNA 2210016F16 gene	0.158852	0.126194	0.996762	0.074551	0.467897	0.995015	-0.147048	0.15969	0.665658	-0.231349	0.0232995	0.184628
ENSMUSG00000047676		Rpsa-ps10	ribosomal protein SA, pseudogene 10	1.52659	0.126212	0.996762	-0.594975	0.464445	0.995015	1.48548	0.134461		-0.636088	0.438134
ENSMUSG00000089984		Fbxo24	F-box protein 24	-0.754806	0.126354	0.996762	0.744086	0.113717	0.995015	-0.739541	0.127667		0.759351	0.112905
ENSMUSG00000046546		Fam43a	family with sequence similarity 43, member A	0.18084	0.126357	0.996762	0.305971	0.0078972	0.995015	-0.0348335	0.768959	0.944867	0.0902979	0.431886	0.714022
ENSMUSG00000110047		A230085B16Rik	RIKEN cDNA A230085B16 gene	1.15429	0.126471	0.996762	0.391015	0.548904	0.995015	0.97127	0.199259		0.207991	0.749292
ENSMUSG00000022503		Nubp1	nucleotide binding protein 1	0.127876	0.12649	0.996762	0.0951958	0.241905	0.995015	0.000940987	0.991017	0.998254	-0.0317393	0.696803	0.869573
ENSMUSG00000110086		Gm45623	predicted gene 45623	-0.546159	0.126537	0.996762	-0.386334	0.260145	0.995015	-0.128635	0.706723	0.926436	0.0311897	0.930693
ENSMUSG00000083258		Gm5939	predicted pseudogene 5939	-2.15113	0.126596	0.996762	-1.73208	0.203152	0.995015	-0.0388291	0.972836		0.380226	0.811249
ENSMUSG00000073591		Pcdhb22	protocadherin beta 22	-0.12826	0.126657	0.996762	-0.0724453	0.372786	0.995015	-0.0641343	0.439142	0.836143	-0.00831917	0.91956	0.97074
ENSMUSG00000024218		Taf11	TATA-box binding protein associated factor 11	0.0968414	0.126735	0.996762	-0.0744991	0.229563	0.995015	0.0462099	0.464339	0.846485	-0.125131	0.0444974	0.247368
ENSMUSG00000045009		Prrt3	proline-rich transmembrane protein 3	-0.125915	0.126744	0.996762	-0.00825561	0.919217	0.995015	0.0203027	0.804513	0.953186	0.137962	0.0918092	0.352891
ENSMUSG00000037957		Wdr20	WD repeat domain 20	-0.0992326	0.126749	0.996762	-0.0434256	0.473782	0.995015	0.147629	0.0194976	0.376085	0.203436	0.0011294	0.033578
ENSMUSG00000023909		Paqr4	progestin and adipoQ receptor family member IV	0.129308	0.126785	0.996762	-0.032306	0.701089	0.995015	0.011485	0.892062	0.974148	-0.150129	0.0746241	0.318075
ENSMUSG00000025993		Slc40a1	solute carrier family 40 (iron-regulated transporter), member 1	0.166315	0.126833	0.996762	-0.0899962	0.40559	0.995015	-0.0942331	0.388613	0.811967	-0.350544	0.0011518	0.0339176
ENSMUSG00000025350		Rdh5	retinol dehydrogenase 5	-0.892853	0.126855	0.996762	-0.160262	0.784494	0.995015	-0.985025	0.0920266	0.583485	-0.252434	0.66676	0.853909
ENSMUSG00000024659		Anxa1	annexin A1	0.455057	0.12687	0.996762	-0.0529694	0.857375	0.995015	0.0676927	0.821693	0.957436	-0.440333	0.132116	0.419771
ENSMUSG00000058818		Pirb	paired Ig-like receptor B	0.684333	0.126952	0.996762	-0.334394	0.417444	0.995015	0.575454	0.198174		-0.443272	0.283909
ENSMUSG00000113052		AC159649.1		0.483625	0.12698	0.996762	0.406703	0.231699	0.995015	-0.625707	0.0718462	0.549558	-0.702628	0.0227993
ENSMUSG00000044117		2900011O08Rik	RIKEN cDNA 2900011O08 gene	0.0811629	0.127008	0.996762	0.0254483	0.630752	0.995015	0.0119612	0.821935	0.957436	-0.0437534	0.408914	0.698124
ENSMUSG00000104125		Gm37488	predicted gene, 37488	1.29653	0.127018	0.996762	-0.205547	0.777206	0.995015	1.20229	0.155876		-0.299797	0.680989
ENSMUSG00000106383		E330034L11Rik	RIKEN cDNA E330034L11 gene	0.203752	0.127041	0.996762	0.113167	0.388978	0.995015	-0.0747342	0.577609	0.8849	-0.165319	0.205848	0.516039
ENSMUSG00000106738		Gm5	predicted gene 5	1.87415	0.127066	0.996762	0.175883	0.843797	0.995015	1.53308	0.217863		-0.165184	0.849488
ENSMUSG00000024220		Zfp523	zinc finger protein 523	0.136777	0.127144	0.996762	0.0415942	0.641193	0.995015	0.0637205	0.477009	0.851602	-0.0314619	0.724627	0.884404
ENSMUSG00000031556		Tm2d2	TM2 domain containing 2	0.0876317	0.127164	0.996762	-0.0350735	0.536176	0.995015	-0.0372092	0.516754	0.867857	-0.159914	0.00483971	0.0792606
ENSMUSG00000102545		6430573P05Rik	RIKEN cDNA 6430573P05 gene	-0.453936	0.127327	0.996762	-0.0183738	0.948728	0.995015	-0.321977	0.265515	0.74139	0.113586	0.699609
ENSMUSG00000097726		9530036O11Rik	RIKEN cDNA 9530036O11Rik	-0.737221	0.127578	0.996762	-0.402757	0.361839	0.995015	0.0100979	0.981883		0.344561	0.473856
ENSMUSG00000003585		Sec14l2	SEC14-like lipid binding 2	-0.108213	0.12762	0.996762	0.0172507	0.805875	0.995015	0.0650159	0.357774	0.798585	0.190479	0.00691621	0.0966938
ENSMUSG00000026069		Il1rl1	interleukin 1 receptor-like 1	0.768097	0.127687	0.996762	-0.199826	0.681991	0.995015	0.298979	0.562039		-0.668944	0.15957
ENSMUSG00000056771		Gm10010	predicted gene 10010	-0.261514	0.127708	0.996762	-0.245954	0.136191	0.995015	0.225188	0.179475	0.686342	0.240748	0.154415	0.450197
ENSMUSG00000024422		Dhx16	DEAH (Asp-Glu-Ala-His) box polypeptide 16	0.10618	0.127714	0.996762	0.0573339	0.394737	0.995015	0.0859194	0.214992	0.713422	0.0370737	0.584491	0.809118
ENSMUSG00000042745		Id1	inhibitor of DNA binding 1	0.294202	0.127717	0.996762	-0.0843141	0.659376	0.995015	0.206416	0.284734	0.754539	-0.1721	0.368767	0.666124
ENSMUSG00000105011		Gm43210	predicted gene 43210	-0.782019	0.127728	0.996762	-0.389068	0.413929	0.995015	0.010052	0.98326		0.403004	0.430101
ENSMUSG00000039997		Ifi203	interferon activated gene 203	-0.555971	0.127816	0.996762	-0.18262	0.612496	0.995015	0.285504	0.43033	0.832942	0.658855	0.0700081	0.307526
ENSMUSG00000040649		Rimklb	ribosomal modification protein rimK-like family member B	-0.129032	0.127827	0.996762	0.124021	0.13872	0.995015	-0.168659	0.0459437	0.478725	0.0843941	0.315061	0.623427
ENSMUSG00000082809		Gm14150	predicted gene 14150	-0.621809	0.127842	0.996762	0.164527	0.646622	0.995015	-0.110643	0.769845	0.944867	0.675692	0.0836244
ENSMUSG00000097756		A730056A06Rik	RIKEN cDNA A730056A06 gene	0.268552	0.127856	0.996762	-0.0590443	0.72725	0.995015	0.131718	0.454824	0.841915	-0.195877	0.247642	0.558052
ENSMUSG00000032898		Fbxo21	F-box protein 21	-0.0820583	0.127985	0.996762	-0.00575302	0.914251	0.995015	0.0484184	0.367505	0.803518	0.124724	0.0199943	0.172496
ENSMUSG00000021895		Arhgef3	Rho guanine nucleotide exchange factor (GEF) 3	-0.129472	0.12806	0.996762	0.0156525	0.852692	0.995015	0.337163	6.9059e-05	0.0193687	0.482288	1.21711e-08	1.10686e-05
ENSMUSG00000064032		Gm10143	predicted gene 10143	-1.01681	0.128093	0.996762	-0.396621	0.543603	0.995015	-0.558314	0.371614		0.0618731	0.929019
ENSMUSG00000028106		Rprd2	regulation of nuclear pre-mRNA domain containing 2	-0.0990997	0.128209	0.996762	-0.0182965	0.775254	0.995015	0.0472853	0.465075	0.846905	0.128089	0.0470646	0.253583
ENSMUSG00000052387		Trpm3	transient receptor potential cation channel, subfamily M, member 3	-0.606052	0.128276	0.996762	-0.256896	0.518929	0.995015	-0.147253	0.711607	0.928216	0.201902	0.61236	0.825672
ENSMUSG00000104346		Pcdhga3	protocadherin gamma subfamily A, 3	-0.258104	0.128373	0.996762	-0.0386454	0.817446	0.995015	0.0476502	0.777383	0.94734	0.267109	0.113204	0.392232
ENSMUSG00000004371		Il11	interleukin 11	0.531989	0.128417	0.996762	-0.259018	0.452085	0.995015	0.13082	0.714505	0.929691	-0.660187	0.0497416
ENSMUSG00000111158		CT025619.4		1.76957	0.128421	0.996762	1.79596	0.200792	0.995015	-1.61607	0.277348		-1.58968	0.131737
ENSMUSG00000030882		Dnhd1	dynein heavy chain domain 1	0.30627	0.128431	0.996762	0.358441	0.0719615	0.995015	0.0108495	0.957141	0.989653	0.0630201	0.7512	0.897215
ENSMUSG00000006736		Tspan31	tetraspanin 31	0.0882075	0.128492	0.996762	0.0814446	0.151206	0.995015	0.0436073	0.450736	0.841494	0.0368443	0.517707	0.769443
ENSMUSG00000037386		Rims2	regulating synaptic membrane exocytosis 2	-0.136942	0.128605	0.996762	-0.2082	0.0191931	0.995015	0.126356	0.157934	0.663863	0.0550973	0.538349	0.781271
ENSMUSG00000021125		Arg2	arginase type II	0.477741	0.128663	0.996762	0.153015	0.619131	0.995015	0.260496	0.40799	0.82109	-0.0642304	0.834501	0.936579
ENSMUSG00000016984		Etaa1	Ewing tumor-associated antigen 1	-0.144297	0.12874	0.996762	-0.0826841	0.362917	0.995015	-0.00210919	0.981944	0.99627	0.0595038	0.521027	0.77119
ENSMUSG00000111118		AC151730.1		-0.648338	0.128764	0.996762	-0.424251	0.235378	0.995015	0.401237	0.285891	0.75478	0.625324	0.127828
ENSMUSG00000031858		Mau2	MAU2 sister chromatid cohesion factor	0.0924181	0.128778	0.996762	0.0132375	0.825779	0.995015	0.119972	0.0480088	0.484348	0.0407918	0.498795	0.756576
ENSMUSG00000036106		Prr5	proline rich 5 (renal)	-0.271126	0.128839	0.996762	0.0461475	0.781847	0.995015	0.342943	0.0469669	0.482319	0.660217	0.000132497	0.00907322
ENSMUSG00000097730		Gm26588	predicted gene, 26588	0.235539	0.128841	0.996762	-0.0668867	0.654178	0.995015	0.0912277	0.556284	0.877581	-0.211198	0.157345	0.454684
ENSMUSG00000050552		Lamtor4	late endosomal/lysosomal adaptor, MAPK and MTOR activator 4	0.13107	0.128957	0.996762	0.007772	0.927603	0.995015	-0.0516375	0.549934	0.876296	-0.174935	0.0407455	0.239515
ENSMUSG00000109782		Gm45728	predicted gene 45728	-0.946878	0.128985	0.996762	0.00619347	0.990406	0.998664	0.127809	0.814529		1.08088	0.07063
ENSMUSG00000014074		Rnf168	ring finger protein 168	-0.114436	0.129037	0.996762	-0.0180549	0.8069	0.995015	0.0737663	0.323812	0.780808	0.170147	0.0223797	0.181466
ENSMUSG00000002668		Dennd1c	DENN/MADD domain containing 1C	-0.305567	0.12907	0.996762	0.295799	0.132361	0.995015	-0.455598	0.0237352	0.397824	0.145767	0.458004	0.732384
ENSMUSG00000078938		Syce3	synaptonemal complex central element protein 3	2.45031	0.12918	0.996762	1.46569	0.386164	0.995015	-0.272077	0.881977		-1.2567	0.386946
ENSMUSG00000049404		Rarres1	retinoic acid receptor responder (tazarotene induced) 1	-0.300937	0.129214	0.996762	-0.4552	0.0190359	0.995015	-0.121063	0.527955	0.872244	-0.275326	0.169871	0.470898
ENSMUSG00000049300		Prmt6	protein arginine N-methyltransferase 6	0.104098	0.129268	0.996762	-0.0475004	0.474203	0.995015	0.0259003	0.704616	0.925482	-0.125698	0.0594247	0.285347
ENSMUSG00000108398		Gm30191	predicted gene, 30191	2.01935	0.129342	0.996762	-0.714396	0.504171	0.995015	1.8347	0.168967		-0.89905	0.399257
ENSMUSG00000032235		Ice2	interactor of little elongation complex ELL subunit 2	-0.149021	0.129479	0.996762	-0.0398692	0.675712	0.995015	0.0255857	0.791956	0.950797	0.134738	0.163158	0.46264
ENSMUSG00000109724		Gm18194	predicted gene, 18194	-0.305492	0.129489	0.996762	-0.0769053	0.67586	0.995015	0.151772	0.429281	0.832863	0.380359	0.0496985	0.260684
ENSMUSG00000028246		Faxc	failed axon connections homolog	-0.206756	0.129544	0.996762	-0.187847	0.165301	0.995015	0.154719	0.254693	0.734248	0.173628	0.201542	0.511549
ENSMUSG00000110887		AL603630.1		2.31527	0.129554	0.996762	-0.566314	0.687671	0.995015	2.14627	0.160836		-0.735315	0.600776
ENSMUSG00000039473		Ubn1	ubinuclein 1	-0.0797463	0.129695	0.996762	0.0448909	0.381997	0.995015	0.108877	0.0368291	0.447716	0.233514	6.62802e-06	0.00107862
ENSMUSG00000100895		Gm28685	predicted gene 28685	-1.98115	0.129708	0.996762	-1.62192	0.174817	0.995015	-0.12934	0.897799		0.229886	0.874671
ENSMUSG00000097834		Gm26911	predicted gene, 26911	-1.35208	0.129732	0.996762	-1.41304	0.0957776	0.995015	-0.00067022	0.999307		-0.0616331	0.948766
ENSMUSG00000006235		Epor	erythropoietin receptor	0.199992	0.129775	0.996762	0.0547032	0.670647	0.995015	0.00156932	0.990537	0.998254	-0.143719	0.262729	0.573617
ENSMUSG00000052915		Msl1	male-specific lethal 1 homolog (Drosophila)	0.0765655	0.129885	0.996762	0.0408517	0.413831	0.995015	0.152378	0.00250133	0.147692	0.116664	0.0199842	0.172496
ENSMUSG00000022652		Morc1	microrchidia 1	-1.06452	0.130017	0.996762	0.635128	0.268219	0.995015	-0.25794	0.676912		1.44171	0.029787
ENSMUSG00000000686		Abhd15	abhydrolase domain containing 15	-0.380361	0.13003	0.996762	-0.0054738	0.980087	0.996723	0.153619	0.511327	0.865295	0.528507	0.0261885	0.195141
ENSMUSG00000086342		Gm12932	predicted gene 12932	-0.936755	0.130037	0.996762	0.196479	0.75697	0.995015	-1.05689	0.0868466		0.076346	0.904506
ENSMUSG00000039623		Ap5z1	adaptor-related protein complex 5, zeta 1 subunit	0.161109	0.130143	0.996762	0.0690781	0.510081	0.995015	0.162315	0.12624	0.626857	0.070284	0.503937	0.760529
ENSMUSG00000046242		Nme9	NME/NM23 family member 9	0.659946	0.130371	0.996762	-0.579884	0.184129	0.995015	0.254017	0.562691	0.879943	-0.985813	0.0231364	0.184263
ENSMUSG00000090468		Gm2840	predicted gene 2840	1.74896	0.130455	0.996762	0.173711	0.859713	0.995015	0.977004	0.415936		-0.598246	0.519118
ENSMUSG00000087347		1700047K16Rik	RIKEN cDNA 1700047K16 gene	0.866567	0.130469	0.996762	-0.195038	0.716235	0.995015	0.444821	0.447958		-0.616783	0.237501
ENSMUSG00000107996		Gm44228	predicted gene, 44228	0.691796	0.130471	0.996762	-0.0153895	0.970523	0.995015	0.552053	0.227303		-0.155133	0.709676
ENSMUSG00000045333		Zfp423	zinc finger protein 423	-0.206898	0.130521	0.996762	0.127041	0.344508	0.995015	-0.0570877	0.674356	0.915881	0.276852	0.0408417	0.239775
ENSMUSG00000031490		Eif4ebp1	eukaryotic translation initiation factor 4E binding protein 1	0.275446	0.130553	0.996762	-0.0529584	0.764378	0.995015	0.0154777	0.932934	0.983661	-0.312927	0.073539	0.316078
ENSMUSG00000032513		Gorasp1	golgi reassembly stacking protein 1	-0.0863269	0.130596	0.996762	0.0366555	0.5037	0.995015	0.0778719	0.166421	0.675477	0.200854	0.000308558	0.0158482
ENSMUSG00000034258		Mfsd7c	major facilitator superfamily domain containing 7C	-0.313727	0.130705	0.996762	0.294029	0.14887	0.995015	-0.409819	0.047654	0.48428	0.197937	0.33273	0.635444
ENSMUSG00000103272		Gm37914	predicted gene, 37914	-0.567763	0.13076	0.996762	-0.103724	0.764697	0.995015	0.0109563	0.975417	0.994728	0.474996	0.19583
ENSMUSG00000085741		5430405H02Rik	RIKEN cDNA 5430405H02 gene	-0.188963	0.130972	0.996762	-0.080205	0.517285	0.995015	-0.284115	0.0226705	0.390616	-0.175356	0.158362	0.455833
ENSMUSG00000086638		4930405A21Rik	RIKEN cDNA 4930405A21 gene	-0.767769	0.131013	0.996762	0.721595	0.139226	0.995015	-0.829893	0.0990831		0.659471	0.181361
ENSMUSG00000056716		Gm5420	predicted gene 5420	3.01239	0.13108	0.996762	-1.13773	0.575296	0.995015	2.12509	0.299413		-2.02504	0.305812
ENSMUSG00000020549		Elac2	elaC ribonuclease Z 2	0.100419	0.131149	0.996762	-0.0504184	0.437327	0.995015	0.106629	0.106976	0.605076	-0.0442075	0.498346	0.756077
ENSMUSG00000089713		Gm16564	predicted gene 16564	-1.35134	0.131161	0.996762	-1.70239	0.0996216	0.995015	-0.741324	0.366739		-1.09238	0.317778
ENSMUSG00000071745		DXBay18	DNA segment, Chr X, Baylor 18	-2.61773	0.131207	0.996762	-0.0693244	0.96322	0.995015	-0.30229	0.841327		2.24612	0.193808
ENSMUSG00000045294		Insig1	insulin induced gene 1	-0.168278	0.131239	0.996762	-0.193428	0.0815286	0.995015	-0.100145	0.367975	0.803879	-0.125294	0.260305	0.57118
ENSMUSG00000038178		Slc43a2	solute carrier family 43, member 2	-0.164478	0.131252	0.996762	0.24516	0.0239337	0.995015	-0.163875	0.132278	0.633099	0.245763	0.0237325	0.18653
ENSMUSG00000024208		Uqcc2	ubiquinol-cytochrome c reductase complex assembly factor 2	0.180689	0.131258	0.996762	0.0428828	0.719838	0.995015	-0.165659	0.167096	0.676968	-0.303465	0.0110232	0.126099
ENSMUSG00000075702		Selenom	selenoprotein M	0.149795	0.131388	0.996762	0.0891044	0.368517	0.995015	-0.125931	0.205004	0.705094	-0.186622	0.0594654	0.285368
ENSMUSG00000016520		Lnx2	ligand of numb-protein X 2	-0.214691	0.131514	0.996762	-0.105319	0.447171	0.995015	-0.0969922	0.489645	0.857893	0.01238	0.929806	0.976172
ENSMUSG00000028641		P3h1	prolyl 3-hydroxylase 1	0.155758	0.131545	0.996762	0.0313289	0.753367	0.995015	0.0894106	0.384627	0.809833	-0.035019	0.726635	0.885202
ENSMUSG00000020090		Npffr1	neuropeptide FF receptor 1	0.389485	0.131563	0.996762	-0.540997	0.0313841	0.995015	0.672267	0.00860057	0.265074	-0.258216	0.309053	0.618251
ENSMUSG00000016946		Kctd5	potassium channel tetramerisation domain containing 5	-0.0982988	0.131664	0.996762	-0.0114098	0.857138	0.995015	-0.0642651	0.31982	0.777674	0.0226239	0.723702	0.883553
ENSMUSG00000085470		1700012C14Rik	RIKEN cDNA 1700012C14 gene	1.53678	0.131677	0.996762	0.405486	0.672988	0.995015	0.404311	0.708384		-0.726979	0.414508
ENSMUSG00000020395		Itk	IL2 inducible T cell kinase	-0.527639	0.131679	0.996762	0.13728	0.700999	0.995015	-0.81126	0.0217236	0.388236	-0.14634	0.679413	0.860396
ENSMUSG00000005107		Slc2a9	solute carrier family 2 (facilitated glucose transporter), member 9	-0.188339	0.131683	0.996762	-0.0581655	0.638007	0.995015	-0.278856	0.0251033	0.405726	-0.148682	0.230758	0.542424
ENSMUSG00000093076		Mir3082	microRNA 3082	0.705872	0.131747	0.996762	-0.57563	0.171527	0.995015	0.841362	0.066971		-0.440139	0.306959
ENSMUSG00000103149		AA914427	EST AA914427	0.384883	0.131749	0.996762	0.561534	0.0276253	0.995015	-0.359244	0.185241	0.688691	-0.182593	0.443068	0.721719
ENSMUSG00000025134		Alyref	Aly/REF export factor	-0.145965	0.131786	0.996762	0.0299143	0.753671	0.995015	-0.156943	0.103405	0.599673	0.018937	0.843329	0.940314
ENSMUSG00000050856		Atp5k	ATP synthase, H+ transporting, mitochondrial F1F0 complex, subunit E	0.235147	0.131789	0.996762	0.118515	0.447527	0.995015	-0.265037	0.0899581	0.580034	-0.38167	0.0142673	0.145305
ENSMUSG00000039264		Gimap3	GTPase, IMAP family member 3	-0.958382	0.131822	0.996762	1.13238	0.0832373	0.995015	-1.40228	0.0340304		0.688479	0.272817
ENSMUSG00000082078		Gm12098	predicted gene 12098	2.71741	0.131883	0.996762	-0.825362	0.658711	0.995015	1.76379	0.348929		-1.77898	0.319886
ENSMUSG00000030393		Zik1	zinc finger protein interacting with K protein 1	-0.14263	0.131917	0.996762	-0.0214315	0.817652	0.995015	-0.0607589	0.517983	0.868525	0.0604393	0.518652	0.770108
ENSMUSG00000021687		Scamp1	secretory carrier membrane protein 1	-0.0734939	0.13199	0.996762	-0.0194513	0.688655	0.995015	-0.0128209	0.792369	0.950797	0.0412217	0.396647	0.69017
ENSMUSG00000000149		Gna12	guanine nucleotide binding protein, alpha 12	0.197942	0.13201	0.996762	-0.147246	0.261477	0.995015	0.23171	0.0777092	0.55478	-0.113478	0.387084	0.681741
ENSMUSG00000109277		Gm39121	predicted gene, 39121	0.647665	0.132038	0.996762	0.104531	0.802013	0.995015	0.0801525	0.857198		-0.462982	0.247532
ENSMUSG00000080966		Gm6263	predicted gene 6263	2.07848	0.132087	0.996762	0.794544	0.54552	0.995015	0.336853	0.826649		-0.947079	0.400087
ENSMUSG00000032783		Troap	trophinin associated protein	0.800757	0.132096	0.996762	-0.441187	0.455759	0.995015	-0.288892	0.615234		-1.53084	0.00536436
ENSMUSG00000054920		Klhl5	kelch-like 5	-0.102739	0.132116	0.996762	0.0382185	0.571892	0.995015	-0.104668	0.123984	0.623926	0.0362893	0.592471	0.81397
ENSMUSG00000079444		Gm21981	predicted gene 21981	1.75555	0.132176	0.996762	1.94466	0.131857	0.995015	-0.800624	0.584664		-0.611513	0.514396
ENSMUSG00000040327		Cul9	cullin 9	0.108463	0.132184	0.996762	0.0414914	0.561129	0.995015	0.0947622	0.187594	0.68887	0.0277907	0.697606	0.869821
ENSMUSG00000049823		Zbtb12	zinc finger and BTB domain containing 12	0.164317	0.13221	0.996762	-0.0613917	0.564056	0.995015	0.0232145	0.831469	0.957754	-0.202495	0.057252	0.279854
ENSMUSG00000058446		Znrf2	zinc and ring finger 2	-0.129623	0.132327	0.996762	-0.0716674	0.395629	0.995015	0.0707917	0.406849	0.820799	0.128747	0.130574	0.418812
ENSMUSG00000031505		Naxd	NAD(P)HX dehydratase	0.0888901	0.13234	0.996762	-0.00619921	0.915379	0.995015	-0.0685805	0.245579	0.730142	-0.16367	0.00502852	0.0812339
ENSMUSG00000031697		Orc6	origin recognition complex, subunit 6	0.0999317	0.132438	0.996762	0.0660594	0.302961	0.995015	-0.00297238	0.964204	0.990762	-0.0368447	0.566777	0.797372
ENSMUSG00000054667		Irs4	insulin receptor substrate 4	-1.63119	0.132457	0.996762	-0.583003	0.588224	0.995015	-0.92024	0.377722		0.127951	0.908768
ENSMUSG00000039046		Usp6nl	USP6 N-terminal like	0.147964	0.132467	0.996762	-0.142851	0.140108	0.995015	0.140871	0.15057	0.65803	-0.149944	0.122852	0.407327
ENSMUSG00000105917		Gm43612	predicted gene 43612	1.50775	0.132491	0.996762	0.320017	0.668224	0.995015	1.58881	0.10853		0.401082	0.599042
ENSMUSG00000020679		Hnf1b	HNF1 homeobox B	0.51911	0.132514	0.996762	0.00288278	0.993006	0.998974	0.247343	0.476938	0.851602	-0.268885	0.40953
ENSMUSG00000038524		Fchsd1	FCH and double SH3 domains 1	0.172923	0.132592	0.996762	0.0143192	0.897725	0.995015	0.0623604	0.58676	0.887255	-0.0962437	0.388713	0.683316
ENSMUSG00000062545		Tlr12	toll-like receptor 12	-0.4832	0.132607	0.996762	-0.17273	0.593709	0.995015	-0.521026	0.101669	0.597168	-0.210556	0.519278	0.770349
ENSMUSG00000028542		Slc6a9	solute carrier family 6 (neurotransmitter transporter, glycine), member 9	0.21951	0.132628	0.996762	-0.311392	0.0323737	0.995015	0.198699	0.173098	0.681694	-0.332203	0.0225501	0.181642
ENSMUSG00000092734		Mir5100	microRNA 5100	-2.58696	0.132777	0.996762	0.26626	0.868723	0.995015	-0.693945	0.667493		2.15928	0.208484
ENSMUSG00000026096		Osgepl1	O-sialoglycoprotein endopeptidase-like 1	-0.13196	0.13279	0.996762	-0.0926089	0.276444	0.995015	-0.0456872	0.597983	0.88992	-0.00633635	0.94144	0.980712
ENSMUSG00000101599		Gm20342	predicted gene, 20342	-0.241985	0.132878	0.996762	-0.0191479	0.903334	0.995015	-0.120261	0.450576	0.841494	0.102576	0.519612	0.770452
ENSMUSG00000035064		Eef2k	eukaryotic elongation factor-2 kinase	-0.0985728	0.132893	0.996762	-0.0935862	0.147812	0.995015	-0.0233971	0.719769	0.931863	-0.0184106	0.777139	0.909988
ENSMUSG00000035873		Pawr	PRKC, apoptosis, WT1, regulator	0.353607	0.132922	0.996762	-0.0860644	0.706814	0.995015	0.228024	0.331975	0.783958	-0.211647	0.355568	0.655211
ENSMUSG00000087006		Gm13889	predicted gene 13889	0.184342	0.133078	0.996762	0.0156948	0.897345	0.995015	-0.00884804	0.942558	0.986701	-0.177495	0.144316	0.436683
ENSMUSG00000026547		Tagln2	transgelin 2	0.16084	0.133101	0.996762	-0.0932768	0.371269	0.995015	0.0753645	0.480166	0.853496	-0.178752	0.0876933	0.345675
ENSMUSG00000085112		A530072M11Rik	RIKEN cDNA gene A530072M11	-0.43703	0.133146	0.996762	0.228006	0.428818	0.995015	-0.576245	0.047601	0.48428	0.0887911	0.758077	0.900648
ENSMUSG00000081153		Gm11401	predicted gene 11401	-1.86966	0.133318	0.996762	0.629778	0.599318	0.995015	-1.55115	0.182877		0.948288	0.457893
ENSMUSG00000112113		AC111044.1		1.99664	0.133359	0.996762	-0.195249	0.868018	0.995015	1.05265	0.450318		-1.13925	0.299454
ENSMUSG00000001323		Srr	serine racemase	-0.114095	0.133385	0.996762	-0.049543	0.511891	0.995015	0.0494786	0.513992	0.866404	0.114031	0.132184	0.419813
ENSMUSG00000067106		Gm5529	predicted pseudogene 5529	2.65547	0.133504	0.996762	0.534457	0.780808	0.995015	0.449255	0.816747		-1.67176	0.339443
ENSMUSG00000074768		Bhmt	betaine-homocysteine methyltransferase	-2.42077	0.133519	0.996762	0.623679	0.714159	0.995015	-2.62058	0.106063		0.423861	0.802547
ENSMUSG00000031323		Dmrtc1a	DMRT-like family C1a	0.230975	0.13352	0.996762	-0.134629	0.377373	0.995015	-0.0316967	0.837561	0.959788	-0.397301	0.0088822	0.110119
ENSMUSG00000017607		Tns4	tensin 4	-1.14439	0.133556	0.996762	-0.597469	0.457201	0.995015	-1.45973	0.0570759	0.514723	-0.912809	0.253547
ENSMUSG00000064340		mt-Tl1	mitochondrially encoded tRNA leucine 1	0.186357	0.133596	0.996762	0.270833	0.0267591	0.995015	-0.232433	0.066561	0.538954	-0.147958	0.216512	0.527462
ENSMUSG00000110755		AC151971.2		-2.11604	0.133609	0.996762	-1.87278	0.221267	0.995015	-1.29308	0.301851		-1.04982	0.52787
ENSMUSG00000063236		1110038F14Rik	RIKEN cDNA 1110038F14 gene	0.122351	0.133611	0.996762	0.020934	0.794592	0.995015	-0.131082	0.109949	0.608824	-0.232499	0.0036399	0.0687932
ENSMUSG00000006412		Pfdn2	prefoldin 2	0.113827	0.13371	0.996762	0.075412	0.317819	0.995015	-0.0800671	0.291669	0.757674	-0.118482	0.1164	0.397513
ENSMUSG00000022415		Syngr1	synaptogyrin 1	-0.102603	0.133791	0.996762	0.0110612	0.871392	0.995015	-0.00283365	0.966952	0.991105	0.110831	0.104986	0.377281
ENSMUSG00000028979		Masp2	mannan-binding lectin serine peptidase 2	0.442624	0.133856	0.996762	0.384336	0.190241	0.995015	-0.241263	0.43458	0.835	-0.299551	0.283277	0.593905
ENSMUSG00000035948		Acss3	acyl-CoA synthetase short-chain family member 3	-0.493088	0.133857	0.996762	-0.243802	0.454018	0.995015	-0.141579	0.664116	0.912654	0.107706	0.743017	0.894003
ENSMUSG00000044055		Otos	otospiralin	0.636577	0.133895	0.996762	0.409819	0.329466	0.995015	0.0821865	0.847513	0.962604	-0.144571	0.729126	0.886535
ENSMUSG00000041375		Ccdc9	coiled-coil domain containing 9	0.121615	0.133907	0.996762	0.0130479	0.871241	0.995015	-0.0398361	0.623438	0.898336	-0.148403	0.065268	0.299479
ENSMUSG00000031886		Ces2e	carboxylesterase 2E	-3.81843	0.133908	0.996762	0.52536	0.845933	0.995015	-3.96423	0.119684		0.379557	0.888357
ENSMUSG00000006270		Vax1	ventral anterior homeobox 1	0.61321	0.133976	0.996762	-0.229868	0.558994	0.995015	0.279332	0.501006	0.862075	-0.563746	0.145328
ENSMUSG00000034278		Dnajc17	DnaJ heat shock protein family (Hsp40) member C17	0.149076	0.134016	0.996762	0.0165025	0.86386	0.995015	-0.0420378	0.67371	0.91577	-0.174612	0.0685892	0.306008
ENSMUSG00000056328		Myh1	myosin, heavy polypeptide 1, skeletal muscle, adult	0.842025	0.134053	0.996762	-0.366285	0.474784	0.995015	0.684822	0.223446		-0.523489	0.30648
ENSMUSG00000025141		Myadml2	myeloid-associated differentiation marker-like 2	0.264897	0.134102	0.996762	-0.0702573	0.688919	0.995015	-0.103156	0.565678	0.879943	-0.43831	0.0111379	0.126439
ENSMUSG00000074457		S100a16	S100 calcium binding protein A16	0.140705	0.134143	0.996762	-0.0865667	0.35656	0.995015	-0.190649	0.04274	0.464918	-0.417921	8.2559e-06	0.00125134
ENSMUSG00000038523		1700003F12Rik	RIKEN cDNA 1700003F12 gene	-0.629488	0.13415	0.996762	0.438691	0.318131	0.995015	-1.02626	0.0182954		0.0419212	0.921406
ENSMUSG00000016637		Ift27	intraflagellar transport 27	0.167573	0.134182	0.996762	0.0689382	0.533843	0.995015	-0.112577	0.316092	0.77552	-0.211212	0.0556953	0.275119
ENSMUSG00000049717		Lig4	ligase IV, DNA, ATP-dependent	-0.178453	0.134184	0.996762	-0.0644372	0.579885	0.995015	0.121245	0.303486	0.767055	0.235261	0.0456948	0.249827
ENSMUSG00000055022		Cntn1	contactin 1	-0.13091	0.134192	0.996762	-0.0715759	0.412309	0.995015	0.0235219	0.787734	0.949074	0.0828563	0.34284	0.6445
ENSMUSG00000086662		BC046251	cDNA sequence BC046251	0.560395	0.134251	0.996762	0.141906	0.687463	0.995015	0.244664	0.518029	0.868525	-0.173825	0.617549
ENSMUSG00000046049		Rp1l1	retinitis pigmentosa 1 homolog like 1	2.79681	0.134392	0.996762	-1.4576	0.456413	0.995015	1.71087	0.382017		-2.54353	0.173379
ENSMUSG00000033909		Usp36	ubiquitin specific peptidase 36	0.122965	0.134437	0.996762	0.0682554	0.398841	0.995015	0.0710243	0.386176	0.810498	0.0163144	0.840558	0.938858
ENSMUSG00000043183		Simc1	SUMO-interacting motifs containing 1	-0.150262	0.134485	0.996762	-0.0797845	0.416982	0.995015	0.0500517	0.614699	0.895598	0.12053	0.224714	0.535953
ENSMUSG00000108199		Gm44249	predicted gene, 44249	-0.697568	0.134514	0.996762	0.167888	0.709868	0.995015	-0.563341	0.214341	0.713422	0.302116	0.514775
ENSMUSG00000043889		Gm8399	predicted gene 8399	0.639625	0.134605	0.996762	-0.128892	0.763986	0.995015	0.00580579	0.989577	0.998077	-0.762711	0.0639611
ENSMUSG00000071073		Lrrc73	leucine rich repeat containing 73	0.140656	0.134611	0.996762	-0.0184719	0.842998	0.995015	-0.0305103	0.745568	0.938843	-0.189638	0.041985	0.241716
ENSMUSG00000037313		Tacc3	transforming, acidic coiled-coil containing protein 3	-0.177652	0.134617	0.996762	-0.158689	0.168066	0.995015	-0.11863	0.310008	0.770921	-0.0996678	0.394439	0.687749
ENSMUSG00000086916		Gm15903	predicted gene 15903	-0.963912	0.134722	0.996762	-0.392018	0.466869	0.995015	0.219327	0.693082		0.791222	0.209084
ENSMUSG00000024286		Ccny	cyclin Y	-0.0994218	0.134757	0.996762	-0.00105014	0.987308	0.998271	0.0222047	0.737687	0.936451	0.120576	0.0685093	0.306008
ENSMUSG00000072980		Oip5	Opa interacting protein 5	-0.382608	0.134888	0.996762	0.0818214	0.750523	0.995015	-0.566155	0.027591	0.414231	-0.101725	0.691401	0.866451
ENSMUSG00000106892		Gm42791	predicted gene 42791	1.69832	0.134913	0.996762	-0.247294	0.81152	0.995015	0.919209	0.433229		-1.02641	0.302297
ENSMUSG00000014686		Ceacam16	carcinoembryonic antigen-related cell adhesion molecule 16	-2.5931	0.134975	0.996762	-2.65238	0.160961	0.995015	-1.65976	0.308806		-1.71904	0.385848
ENSMUSG00000074749		Kiz	kizuna centrosomal protein	0.144811	0.135042	0.996762	-0.0604926	0.524542	0.995015	0.0325471	0.736524	0.936306	-0.172756	0.0696467	0.307526
ENSMUSG00000027433		Xrn2	5'-3' exoribonuclease 2	-0.101464	0.135067	0.996762	-0.0805924	0.229044	0.995015	0.0106289	0.874926	0.970195	0.0315004	0.640113	0.840379
ENSMUSG00000104605		Gm42922	predicted gene 42922	0.733105	0.135067	0.996762	-0.420908	0.382999	0.995015	0.315217	0.527434		-0.838796	0.0767542
ENSMUSG00000028062		Lamtor2	late endosomal/lysosomal adaptor, MAPK and MTOR activator 2	0.120706	0.135136	0.996762	-0.00861275	0.914311	0.995015	-0.0664437	0.411104	0.82279	-0.195762	0.0143926	0.145908
ENSMUSG00000061474		Mrps36	mitochondrial ribosomal protein S36	-0.430928	0.135258	0.996762	0.245107	0.41142	0.995015	-0.806953	0.00642319	0.229489	-0.130918	0.652647
ENSMUSG00000023143		Nagpa	N-acetylglucosamine-1-phosphodiester alpha-N-acetylglucosaminidase	0.185278	0.135382	0.996762	-0.0412742	0.735694	0.995015	0.0134244	0.913879	0.979483	-0.213127	0.081193	0.330937
ENSMUSG00000060981		Hist1h4h	histone cluster 1, H4h	-0.515262	0.135383	0.996762	0.588712	0.0853121	0.995015	-0.763043	0.0284193	0.417313	0.340931	0.314514	0.622885
ENSMUSG00000062190		Lancl2	LanC (bacterial lantibiotic synthetase component C)-like 2	-0.0829655	0.13539	0.996762	-0.041153	0.451867	0.995015	0.00258611	0.962662	0.990439	0.0443986	0.419738	0.705016
ENSMUSG00000032118		Fez1	fasciculation and elongation protein zeta 1 (zygin I)	0.0693437	0.135495	0.996762	-0.0881712	0.0564967	0.995015	0.0262792	0.571169	0.881386	-0.131236	0.00457389	0.0769449
ENSMUSG00000097164		Cep83os	centrosomal protein 83, opposite strand	-0.110253	0.135644	0.996762	0.00343052	0.962557	0.995015	-0.123942	0.0923351	0.583705	-0.0102586	0.88874	0.959381
ENSMUSG00000032475		Nck1	non-catalytic region of tyrosine kinase adaptor protein 1	-0.13513	0.135645	0.996762	-0.00611077	0.944524	0.995015	0.125283	0.161022	0.667572	0.254301	0.00427791	0.0748355
ENSMUSG00000085028		Slc2a4rg-ps	Slc2a4 regulator, pseudogene	0.330689	0.135686	0.996762	0.171216	0.433788	0.995015	0.411444	0.0627695	0.532047	0.251971	0.250507	0.56132
ENSMUSG00000042962		Gm5436	predicted pseudogene 5436	0.40272	0.135695	0.996762	-0.127976	0.622677	0.995015	0.170049	0.531095	0.87262	-0.360646	0.162855	0.462395
ENSMUSG00000014158		Trpv4	transient receptor potential cation channel, subfamily V, member 4	-1.00036	0.135752	0.996762	-0.29846	0.658308	0.995015	-1.44627	0.0312602	0.424043	-0.744365	0.269373	0.578893
ENSMUSG00000085913		Gm15601	predicted gene 15601	0.982038	0.135954	0.996762	0.0279752	0.967289	0.995015	-0.100076	0.888155		-1.05414	0.0925834
ENSMUSG00000032750		Gab3	growth factor receptor bound protein 2-associated protein 3	-0.329893	0.136045	0.996762	-0.295663	0.160882	0.995015	-0.0404186	0.849694	0.962968	-0.00618875	0.977453	0.99265
ENSMUSG00000108417		Gm30928	predicted gene, 30928	1.98326	0.136118	0.996762	-1.07637	0.290934	0.995015	2.3349	0.0734334		-0.724734	0.491189
ENSMUSG00000044339		Alkbh2	alkB homolog 2, alpha-ketoglutarate-dependent dioxygenase	0.227313	0.136161	0.996762	0.11459	0.41979	0.995015	0.221103	0.143251	0.646456	0.10838	0.450446	0.727452
[truncated: 33,330 more rows]
